# Supplementary material for: Exploring the lncRNAs Related to Skeletal Muscle Fiber Types and Meat Quality Traits in Pigs
Source: Genes (Basel). 2020 Aug 4;11(8):883. doi: 10.3390/genes11080883 (PMC7465969; doi:10.3390/genes11080883)
Supplement: Supplementary file 1 [file genes-11-00883-s001.zip]

Archive with 12 entries (12 files):
- Additional file 1 Figure S1.tif
- Additional file 10 Table S6 Target gene prediction of DE lncRNAs.xls
- Additional file 11 Table S7 GO and KEGG enrichment analysis.xls
- Additional file 12 Table S8 53 DE lncRNAs.xls
- Additional file 2 Figure S2.tif
- Additional file 3 Figure S3.tif
- Additional file 4 Figure S4.tif
- Additional file 5 Table S1 Primers used for qRT-PCR analysis.doc
- Additional file 6 Table S2 Novel predicted lncRNA transcripts.xls
- Additional file 7 Table S3 Genomic expression analysis of all lncRNA genes.xls
- Additional file 8 Table S4 DE lncRNAs from Bf and Sol groups.xls
- Additional file 9 Table S5 DE mRNAs from Bf and Sol groups.xls
