# Supplementary material for: Exploring the lncRNAs Related to Skeletal Muscle Fiber Types and Meat Quality Traits in Pigs
Source: Genes (Basel). 2020 Aug 4;11(8):883. doi: 10.3390/genes11080883 (PMC7465969; doi:10.3390/genes11080883)
Supplement: Supplementary file 1 [file genes-11-00883-s001.zip › Additional file 10 Table S6 Target gene prediction of DE lncRNAs.xls]

## Sheet: Bf_Sol.lncTargetAnno
LncRNA	Type	Location	Cis/Trans	Distance	Correlation	Target	Bf28_count	Bf35_count	Bf_normalize	Sol28_count	Sol35_count	Sol36_count	Sol_normalize	FoldChange	Log2FoldChange	pval	padj	Up/Down	Significant	GeneName	Biotype	Position	NR:Seq-id	NR:Score	NR:Evalue	NR:Description	NT:Seq-id	NT:Score	NT:Evalue	NT:Description	Uniprot:UniProtKB-AC	Uniprot:Score	Uniprot:Evalue	Uniprot:Description	COG:gene	COG:Score	COG:Eval	COG:num	Pfam:pfam_ID	Pfam:pfam_Name	Pfam:pfam_Description	GO:biological_process	GO:cellular_component	GO:molecular_function	KEGG:KO	KEGG:Description
MSTRG.136748	linc	chr7:12731711-12735918:+	Cis	9718	Null	ENSSSCG00000001065	1529	1302	1391.47	1832	1795	1518	1712.77	0.81241	-0.29972	0.264626	1	down	no	ATXN1	protein_coding	chr7:12304036-12721993:-	gi|350586420|ref|XP_001927889.3|	3579	0	PREDICTED: ataxin-1 [Sus scrofa]	gi|927153223|ref|XM_013977443.1|	4056	0	PREDICTED: Sus scrofa ataxin 1 (ATXN1), transcript variant X1, mRNA	P54253	1215	0	Ataxin-1	.	.	.	.	pfam08517	AXH	Ataxin-1 and HBP1 module (AXH). AXH is a protein-protein and RNA binding motif found in Ataxin-1 (ATX1). ATX1 is responsible for the autosomal-dominant neurodegenerative disorder Spinocerebellar ataxia type-1 (SCA1) in humans. The AXH module has also been	GO:0045892|negative regulation of transcription, DNA-templated;GO:0051168|nuclear export;GO:0006396|RNA processing;GO:0006351|transcription, DNA-templated;	GO:0005737|cytoplasm;GO:0043231|intracellular membrane-bounded organelle;GO:0042405|nuclear inclusion body;GO:0016363|nuclear matrix;GO:0005654|nucleoplasm;GO:0005634|nucleus;	GO:0003677|DNA binding;GO:0042802|identical protein binding;GO:0034046|poly(G) binding;GO:0008266|poly(U) RNA binding;GO:0008022|protein C-terminus binding;GO:0043621|protein self-association;	.	.
MSTRG.140470	antisense	chr7:55288309-55320356:-	Cis	36799	Null	ENSSSCG00000001844	4016	6889	5584.31	1175	1438	583	1034	5.40069	2.43314	3.49321e-07	9.02412e-05	up	yes	PLIN1	protein_coding	chr7:55237349-55251510:-	gi|927158707|ref|XP_013852565.1|	2053	0	PREDICTED: perilipin-1 isoform X1 [Sus scrofa]	gi|927158706|ref|XM_013997111.1|	1878	0	PREDICTED: Sus scrofa perilipin 1 (PLIN1), transcript variant X1, mRNA	O60240	81.6	6e-15	Perilipin-1	.	.	.	.	pfam03036	Perilipin	Perilipin family. The perilipin family includes lipid droplet-associated protein (perilipin) and adipose differentiation-related protein (adipophilin).	GO:0016042|lipid catabolic process;GO:0006629|lipid metabolic process;	GO:0005829|cytosol;GO:0005783|endoplasmic reticulum;GO:0005811|lipid particle;	GO:0008289|lipid binding;	K08768	PLIN; perilipin
MSTRG.140470	antisense	chr7:55288309-55320356:-	Cis	122	Null	ENSSSCG00000001847	9	9	8.93364	3	10	3	5.138	1.73874	0.798041	0.483581	1	up	no	MESP1	protein_coding	chr7:55320478-55323340:-	gi|194039652|ref|XP_001926025.1|	766	2e-91	PREDICTED: mesoderm posterior protein 1 [Sus scrofa]	gi|927158723|ref|XM_013997149.1|	1042	0	PREDICTED: Sus scrofa mesoderm posterior bHLH transcription factor 1 (MESP1), transcript variant X3, mRNA	Q9BRJ9	199	2e-56	Mesoderm posterior protein 1	.	.	.	.	pfam00010	HLH	Helix-loop-helix DNA-binding domain.	GO:0003210|cardiac atrium formation;GO:0060913|cardiac cell fate determination;GO:0055007|cardiac muscle cell differentiation;GO:0060947|cardiac vascular smooth muscle cell differentiation;GO:0003211|cardiac ventricle formation;GO:0003259|cardioblast ante	GO:0005634|nucleus;	GO:0035326|enhancer binding;GO:0000978|RNA polymerase II core promoter proximal region sequence-specific DNA binding;GO:0003700|transcription factor activity, sequence-specific DNA binding;GO:0044212|transcription regulatory region DNA binding;GO:0001077|	K09076	MESP; mesoderm posterior
MSTRG.140470	antisense	chr7:55288309-55320356:-	Cis	22778	Null	ENSSSCG00000001848	5	2	3.29457	0	4	0	1.20908	2.72485	1.44618	0.573515	1	up	no	MESP2	protein_coding	chr7:55343134-55345868:+	gi|194039654|ref|XP_001926067.1|	1316	7e-175	PREDICTED: mesoderm posterior protein 2 isoform X3 [Sus scrofa]	gi|927158735|ref|XM_001926032.3|	1617	0	PREDICTED: Sus scrofa mesoderm posterior bHLH transcription factor 2 (MESP2), transcript variant X4, mRNA	Q0VG99	319	4e-101	Mesoderm posterior protein 2	.	.	.	.	pfam00010	HLH	Helix-loop-helix DNA-binding domain.	GO:0007275|multicellular organismal development;GO:0007219|Notch signaling pathway;GO:0006355|regulation of transcription, DNA-templated;GO:0006351|transcription, DNA-templated;	GO:0070062|extracellular exosome;GO:0005634|nucleus;	GO:0003677|DNA binding;	K09076	MESP; mesoderm posterior
MSTRG.140470	antisense	chr7:55288309-55320356:-	Cis	30727	Null	ENSSSCG00000001849	510	839	689.225	177	209	119	165.526	4.16385	2.05792	1.7396e-09	7.81949e-07	up	yes	ANPEP	protein_coding	chr7:55351083-55373894:-	gi|545840579|ref|XP_005653580.1|	5020	0	PREDICTED: aminopeptidase N isoform X1 [Sus scrofa]	gi|927158703|ref|XM_005653523.2|	3633	0	PREDICTED: Sus scrofa alanyl (membrane) aminopeptidase (ANPEP), transcript variant X2, mRNA	P15145	1837	0	Aminopeptidase N	YHR047c	388	2e-116	COG0308	pfam01433	Peptidase_M1	Peptidase family M1. Members of this family are aminopeptidases. The members differ widely in specificity, hydrolysing acidic, basic or neutral N-terminal residues. This family includes leukotriene-A4 hydrolase, this enzyme also has an aminopeptidase acti	GO:0001525|angiogenesis;GO:0030154|cell differentiation;GO:0043171|peptide catabolic process;GO:0006508|proteolysis;	GO:0005737|cytoplasm;GO:0016021|integral component of membrane;GO:0005886|plasma membrane;	GO:0070006|metalloaminopeptidase activity;GO:0042277|peptide binding;GO:0001618|virus receptor activity;GO:0008270|zinc ion binding;	K11140	ANPEP; aminopeptidase N [EC:3.4.11.2]
MSTRG.145175	linc	chr7:118053309-118059852:-	Cis	27305	Null	ENSSSCG00000002506	100	76	85.9141	78	80	64	73.7601	1.16478	0.220056	0.613527	1	up	no	VRK1	protein_coding	chr7:117942773-118026004:+	gi|545843103|ref|XP_005666483.1|	2125	0	PREDICTED: serine/threonine-protein kinase VRK1 isoform X1 [Sus scrofa]	gi|927163787|ref|XM_005666426.2|	1578	0	PREDICTED: Sus scrofa vaccinia related kinase 1 (VRK1), transcript variant X1, mRNA	Q32PI1	773	0	Serine/threonine-protein kinase VRK1	.	.	.	.	pfam00069	Pkinase	Protein kinase domain.	GO:0051301|cell division;GO:0090166|Golgi disassembly;GO:0007067|mitotic nuclear division;GO:0018105|peptidyl-serine phosphorylation;GO:0046777|protein autophosphorylation;GO:0006468|protein phosphorylation;GO:0008360|regulation of cell shape;	GO:0005737|cytoplasm;GO:0005795|Golgi stack;GO:0005634|nucleus;GO:0005819|spindle;	GO:0005524|ATP binding;GO:0004674|protein serine/threonine kinase activity;	K08816	VRK; vaccinia related kinase [EC:2.7.11.1]
MSTRG.135017	linc	chr6:165466845-165475593:-	Cis	8759	Null	ENSSSCG00000003913	711	522	600.638	2106	1020	978	1356.62	0.442747	-1.17545	0.000391203	0.0318562	down	yes	MAST2	protein_coding	chr6:165406932-165458086:-	gi|927151638|ref|XP_013854895.1|	6579	0	PREDICTED: LOW QUALITY PROTEIN: microtubule-associated serine/threonine-protein kinase 2 [Sus scrofa]	gi|927151637|ref|XM_013999441.1|	4704	0	PREDICTED: Sus scrofa microtubule associated serine/threonine kinase 2 (MAST2), mRNA	Q6P0Q8	2150	0	Microtubule-associated serine/threonine-protein kinase 2	.	.	.	.	pfam08926	DUF1908	Domain of unknown function (DUF1908). This domain is found in a set of hypothetical/structural eukaryotic proteins.	GO:0007010|cytoskeleton organization;GO:0035556|intracellular signal transduction;GO:0018105|peptidyl-serine phosphorylation;GO:0006468|protein phosphorylation;GO:0045075|regulation of interleukin-12 biosynthetic process;GO:0048515|spermatid differentiati	GO:0005737|cytoplasm;GO:0015630|microtubule cytoskeleton;GO:0005886|plasma membrane;	GO:0005524|ATP binding;GO:0000287|magnesium ion binding;GO:0008017|microtubule binding;GO:0019902|phosphatase binding;GO:0004674|protein serine/threonine kinase activity;	K08789	MAST; microtubule-associated serine/threonine kinase [EC:2.7.11.1]
MSTRG.7507	linc	chr1:114658287-114660907:-	Cis	21397	Null	ENSSSCG00000004600	3601	2677	3060.53	3140	3753	2651	3159.14	0.968785	-0.0457516	0.877626	1	down	no	TCF12	protein_coding	chr1:114682304-115056366:-	gi|555987665|ref|XP_005905680.1|	3212	0	PREDICTED: transcription factor 12 isoform X1 [Bos mutus]	gi|927095861|ref|XM_013992944.1|	4757	0	PREDICTED: Sus scrofa transcription factor 12 (TCF12), transcript variant X2, mRNA	P51514	148	7e-35	Transcription factor 12	.	.	.	.	pfam00010	HLH	Helix-loop-helix DNA-binding domain.	GO:0045666|positive regulation of neuron differentiation;GO:0045944|positive regulation of transcription from RNA polymerase II promoter;	GO:0005737|cytoplasm;GO:0000790|nuclear chromatin;GO:0005634|nucleus;GO:0090575|RNA polymerase II transcription factor complex;GO:0005667|transcription factor complex;	GO:0043425|bHLH transcription factor binding;GO:0035497|cAMP response element binding;GO:0070888|E-box binding;GO:0071837|HMG box domain binding;GO:0046982|protein heterodimerization activity;GO:0042803|protein homodimerization activity;GO:0000978|RNA pol	K15603	TCF4_12; transcription factor 4/12
MSTRG.8063	linc	chr1:123403178-123412266:+	Cis	43610	Null	ENSSSCG00000004658	29490	25388	26991.1	18310	44777	27658	30063.6	0.897799	-0.155536	0.679989	1	down	no	FBN1	protein_coding	chr1:123101260-123359568:+	gi|48976131|ref|NP_001001771.1|	14306	0	fibrillin-1 precursor [Sus scrofa]	gi|48976130|ref|NM_001001771.1|	8694	0	Sus scrofa fibrillin 1 (FBN1), mRNA	Q9TV36	5515	0	Fibrillin-1	.	.	.	.	pfam06247	Plasmod_Pvs28	Plasmodium ookinete surface protein Pvs28. This family consists of several ookinete surface protein (Pvs28) from several species of Plasmodium. Pvs25 and Pvs28 are expressed on the surface of ookinetes. These proteins are potential candidates for vaccine	GO:0034199|activation of protein kinase A activity;GO:0009653|anatomical structure morphogenesis;GO:0042593|glucose homeostasis;GO:0006006|glucose metabolic process;GO:0010737|protein kinase A signaling;GO:0090287|regulation of cellular response to growth	GO:0005576|extracellular region;GO:0005615|extracellular space;GO:0005622|intracellular;GO:0005578|proteinaceous extracellular matrix;	GO:0005509|calcium ion binding;GO:0005201|extracellular matrix structural constituent;GO:0008201|heparin binding;GO:0005179|hormone activity;	K06825	FBN1; fibrillin 1
MSTRG.8672	linc	chr1:130777566-130804738:-	Cis	41097	Null	ENSSSCG00000004771	89	45	63.8715	68	68	54	63.0818	1.01252	0.0179476	0.904743	1	up	no	CHST14	protein_coding	chr1:130845835-130846965:-	gi|311244994|ref|XP_003121642.1|	1759	0	PREDICTED: carbohydrate sulfotransferase 14 [Sus scrofa]	gi|927096583|ref|XM_003121594.3|	1131	0	PREDICTED: Sus scrofa carbohydrate (N-acetylgalactosamine 4-0) sulfotransferase 14 (CHST14), mRNA	Q8NCH0	657	0	Carbohydrate sulfotransferase 14	.	.	.	.	pfam03567	Sulfotransfer_2	Sulfotransferase family. This family includes a variety of sulfotransferase enzymes. Chondroitin 6-sulfotransferase catalyses the transfer of sulfate to position 6 of the N-acetylgalactosamine residue of chondroitin. This family also includes Heparan sulf	GO:0016051|carbohydrate biosynthetic process;GO:0030208|dermatan sulfate biosynthetic process;GO:0050655|dermatan sulfate proteoglycan metabolic process;	GO:0070062|extracellular exosome;GO:0000139|Golgi membrane;GO:0016021|integral component of membrane;	GO:0001537|N-acetylgalactosamine 4-O-sulfotransferase activity;GO:0042301|phosphate ion binding;	K08105	D4ST1; dermatan 4-sulfotransferase 1 [EC:2.8.2.35]
MSTRG.8672	linc	chr1:130777566-130804738:-	Cis	42540	Null	ENSSSCG00000004772	541	470	497.522	469	701	516	560.776	0.887203	-0.172665	0.55237	1	down	no	BAHD1	protein_coding	chr1:130847278-130878321:-	gi|927096591|ref|XP_013848631.1|	3402	0	PREDICTED: bromo adjacent homology domain-containing 1 protein isoform X3 [Sus scrofa]	gi|927096592|ref|XM_013993178.1|	4484	0	PREDICTED: Sus scrofa bromo adjacent homology domain containing 1 (BAHD1), transcript variant X4, mRNA	Q8TBE0	209	4e-54	Bromo adjacent homology domain-containing 1 protein	.	.	.	.	pfam01426	BAH	BAH domain. This domain has been called BAH (Bromo adjacent homology) domain and has also been called ELM1 and BAM (Bromo adjacent motif) domain. The function of this domain is unknown but may be involved in protein-protein interaction.	GO:0016569|covalent chromatin modification;GO:0006342|chromatin silencing;GO:0031507|heterochromatin assembly;GO:0045892|negative regulation of transcription, DNA-templated;GO:0006351|transcription, DNA-templated;	GO:0000785|chromatin;GO:0005677|chromatin silencing complex;GO:0005654|nucleoplasm;	GO:0003682|chromatin binding;GO:0000976|transcription regulatory region sequence-specific DNA binding;	.	.
MSTRG.11622	antisense	chr1:179671810-179686694:+	Cis	522	Null	ENSSSCG00000005011	1087	1008	1035.05	1034	1188	839	1012.69	1.02208	0.0315072	0.946447	1	up	no	NEMF	protein_coding	chr1:179624624-179671288:-	gi|311245467|ref|XP_001924665.2|	4897	0	PREDICTED: nuclear export mediator factor NEMF [Sus scrofa]	gi|545802357|ref|XM_001924630.4|	3503	0	PREDICTED: Sus scrofa nuclear export mediator factor (NEMF), mRNA	O60524	1715	0	Nuclear export mediator factor NEMF	YPL009c_1	258	5e-72	COG1293	pfam11923	DUF3441	Domain of unknown function (DUF3441). This presumed domain is functionally uncharacterized. This domain is found in archaea and eukaryotes. This domain is typically between 104 to 119 amino acids in length. This domain is found associated with pfam05833,	GO:0051168|nuclear export;	GO:0005634|nucleus;	.	.	.
MSTRG.11622	antisense	chr1:179671810-179686694:+	Cis	26238	Null	ENSSSCG00000005012	1745	1255	1459.6	1557	2026	1201	1572.43	0.928243	-0.107426	0.669201	1	down	no	ARF6	protein_coding	chr1:179712932-179734451:+	gi|148704663|gb|EDL36610.1|	1009	2e-124	mCG3164, partial [Mus musculus]	gi|206584547|gb|EU753432.1|	3716	0	Sus scrofa ADP-ribosylation factor 6 (ARF6) gene, complete cds	P62332	304	7e-102	ADP-ribosylation factor 6	.	.	.	.	pfam00025	Arf	ADP-ribosylation factor family. Pfam combines a number of different Prosite families together	GO:0030036|actin cytoskeleton organization;GO:0030866|cortical actin cytoskeleton organization;GO:0090162|establishment of epithelial cell polarity;GO:0097284|hepatocyte apoptotic process;GO:0001889|liver development;GO:0033028|myeloid cell apoptotic proc	GO:0005938|cell cortex;GO:0005769|early endosome;GO:0030139|endocytic vesicle;GO:0070062|extracellular exosome;GO:0031527|filopodium membrane;GO:0005925|focal adhesion;GO:0005794|Golgi apparatus;GO:0043209|myelin sheath;GO:0005886|plasma membrane;GO:00550	GO:0005525|GTP binding;	K07941	ARF6; ADP-ribosylation factor 6
MSTRG.72099	linc	chr17:18923587-18942293:+	Cis/Trans	15427	1	ENSSSCG00000007063	77	94	85.8874	21	33	8	19.7499	4.34876	2.1206	0.00110269	0.0706068	up	no	ANKEF1	protein_coding	chr17:18957720-18980678:+	gi|545879215|ref|XP_005672754.1|	3936	0	PREDICTED: ankyrin repeat and EF-hand domain-containing protein 1 isoform X1 [Sus scrofa]	gi|927214030|ref|XM_005672697.2|	2733	0	PREDICTED: Sus scrofa ankyrin repeat and EF-hand domain containing 1 (ANKEF1), transcript variant X1, mRNA	Q9NU02	1244	0	Ankyrin repeat and EF-hand domain-containing protein 1	all2748	82	3e-15	COG0666	pfam12796	Ank_2	Ankyrin repeats (3 copies).	.	.	GO:0005509|calcium ion binding;	.	.
MSTRG.74426	antisense	chr17:41616919-41632422:+	Cis	10014	Null	ENSSSCG00000007345	2542	2025	2235.71	2035	2433	2019	2164.1	1.03309	0.0469609	0.820897	1	up	no	RALGAPB	protein_coding	chr17:41507756-41606905:+	gi|803137439|ref|XP_012044576.1|	7614	0	PREDICTED: ral GTPase-activating protein subunit beta isoform X3 [Ovis aries]	gi|593706721|ref|XM_007099959.1|	5832	0	PREDICTED: Physeter catodon Ral GTPase activating protein, beta subunit (non-catalytic) (RALGAPB), transcript variant X2, mRNA	Q86X10	2784	0	Ral GTPase-activating protein subunit beta	.	.	.	.	pfam02145	Rap_GAP	Rap/ran-GAP.	GO:0090630|activation of GTPase activity;GO:0051056|regulation of small GTPase mediated signal transduction;	.	GO:0005096|GTPase activator activity;GO:0046982|protein heterodimerization activity;	.	.
MSTRG.74426	antisense	chr17:41616919-41632422:+	Cis	4208	Null	ENSSSCG00000007346	82	164	127.003	26	45	5	23.8059	5.33493	2.41547	0.0147679	0.412396	up	no	ADIG	protein_coding	chr17:41609468-41612711:+	gi|82524286|ref|NP_001032353.1|	292	2e-32	adipogenin [Sus scrofa]	gi|927215101|ref|XM_013985371.1|	250	7e-127	PREDICTED: Sus scrofa adipogenin (ADIG), transcript variant X8, mRNA	Q30C86	117	8e-34	Adipogenin	.	.	.	.	pfam15202	Adipogenin	Adipogenin. This family of proteins is involved in the stimulation of adipocyte differentiation and development.	GO:0050873|brown fat cell differentiation;GO:0045600|positive regulation of fat cell differentiation;GO:0007283|spermatogenesis;GO:0050872|white fat cell differentiation;	GO:0005737|cytoplasm;GO:0016021|integral component of membrane;GO:0005634|nucleus;	.	.	.
MSTRG.93232	linc	chr3:4120986-4124136:+	Cis	30630	Null	ENSSSCG00000007585	30438	15623	21973.6	19557	23027	16989	19755.9	1.11225	0.153487	0.592146	1	up	no	ACTB	protein_coding	chr3:4084263-4090356:-	gi|45269029|gb|AAS55927.1|	2186	0	cytoskeletal beta actin, partial [Sus scrofa]	gi|927107219|ref|XM_003124280.4|	1871	0	PREDICTED: Sus scrofa actin, beta (ACTB), mRNA	P48975	742	0	Actin, cytoplasmic 1	SPBC32H8.12c	726	0	COG5277	pfam00022	Actin	Actin.	.	GO:0005856|cytoskeleton;GO:0097433|dense body;GO:0005925|focal adhesion;GO:0005886|plasma membrane;	GO:0005524|ATP binding;	K05692	ACTB_G1; actin beta/gamma 1
MSTRG.93232	linc	chr3:4120986-4124136:+	Cis	10160	Null	ENSSSCG00000007586	1287	487	832.56	877	660	781	780.709	1.06642	0.0927696	0.628702	1	up	no	FSCN1	protein_coding	chr3:4134296-4145394:+	gi|226372953|ref|NP_001139772.1|	2571	0	fascin [Sus scrofa]	gi|371912210|dbj|AK392031.1|	2582	0	Sus scrofa mRNA, clone: HTMT10045B12, expressed in hypothalamus	Q16658	91.7	2e-17	Fascin	.	.	.	.	pfam06268	Fascin	Fascin domain. This family consists of several eukaryotic fascin or singed proteins. The fascins are a structurally unique and evolutionarily conserved group of actin cross-linking proteins. Fascins function in the organisation of two major forms of actin	GO:0030036|actin cytoskeleton organization;GO:0051017|actin filament bundle assembly;GO:0009653|anatomical structure morphogenesis;GO:0016477|cell migration;GO:0048870|cell motility;GO:0008283|cell proliferation;GO:0007043|cell-cell junction assembly;GO:0	GO:0015629|actin cytoskeleton;GO:0031253|cell projection membrane;GO:0005913|cell-cell adherens junction;GO:0005911|cell-cell junction;GO:0005737|cytoplasm;GO:0005856|cytoskeleton;GO:0005829|cytosol;GO:0070062|extracellular exosome;GO:0031941|filamentous	GO:0003779|actin binding;GO:0051015|actin filament binding;GO:0098641|cadherin binding involved in cell-cell adhesion;GO:0008144|drug binding;GO:0044822|poly(A) RNA binding;	K17455	FSCN1_2; fascin 1/2
MSTRG.94851	linc	chr3:18683342-18690398:-	Cis	45129	Null	ENSSSCG00000007809	1	2	1.54881	0	1	1	0.689358	2.24675	1.16784	0.742506	1	up	no	SPNS1	protein_coding	chr3:18630021-18638213:+	gi|339895830|ref|NP_001229949.1|	2233	0	protein spinster homolog 1 [Sus scrofa]	gi|339895829|ref|NM_001243020.1|	1561	0	Sus scrofa spinster homolog 1 (Drosophila) (SPNS1), mRNA	Q08DX7	834	0	Protein spinster homolog 1	CC0336	71.6	2e-12	COG0477	pfam07690	MFS_1	Major Facilitator Superfamily.	GO:0040011|locomotion;GO:0003376|sphingosine-1-phosphate signaling pathway;GO:0055085|transmembrane transport;	GO:0016021|integral component of membrane;GO:0005765|lysosomal membrane;GO:0005743|mitochondrial inner membrane;GO:0031982|vesicle;	GO:0046624|sphingolipid transporter activity;	.	.
MSTRG.94851	linc	chr3:18683342-18690398:-	Cis	39955	Null	ENSSSCG00000007811	110	88	96.9528	98	106	74	91.8502	1.05555	0.0779997	0.863213	1	up	no	LAT	protein_coding	chr3:18629655-18643387:+	gi|593722311|ref|XP_007107376.1|	1047	0	PREDICTED: protein spinster homolog 1 isoform X1 [Physeter catodon]	gi|927108194|ref|XM_003124522.5|	1755	0	PREDICTED: Sus scrofa linker for activation of T cells (LAT), transcript variant X2, mRNA	Q08DX7	248	3e-69	Protein spinster homolog 1	.	.	.	.	pfam15234	LAT	Linker for activation of T-cells.	GO:0040011|locomotion;GO:0003376|sphingosine-1-phosphate signaling pathway;GO:0055085|transmembrane transport;	GO:0016021|integral component of membrane;GO:0005765|lysosomal membrane;GO:0005743|mitochondrial inner membrane;GO:0031982|vesicle;	GO:0046624|sphingolipid transporter activity;	.	.
MSTRG.95188	linc	chr3:26361598-26364625:+	Cis	720	Null	ENSSSCG00000007866	195	122	152.96	1332	309	246	612.215	0.249847	-2.00088	2.09797e-07	5.61333e-05	down	yes	TMC7	protein_coding	chr3:26305453-26360878:+	gi|926724424|ref|XP_005697589.2|	3411	0	PREDICTED: transmembrane channel-like protein 7 [Capra hircus]	gi|927108366|ref|XM_005662111.2|	2318	0	PREDICTED: Sus scrofa transmembrane channel-like 7 (TMC7), transcript variant X1, mRNA	Q4R7U0	1232	0	Transmembrane channel-like protein 7	.	.	.	.	pfam07810	TMC	TMC domain. These sequences are similar to a region conserved amongst various protein products of the transmembrane channel-like (TMC) gene family, such as Transmembrane channel-like protein 3 and EVIN2 - this region is termed the TMC domain. Mutations in	GO:0006811|ion transport;	GO:0016021|integral component of membrane;	.	.	.
MSTRG.97440	linc	chr3:49346204-49382523:+	Cis	18459	Null	ENSSSCG00000008147	95	61	75.3891	241	90	76	133.264	0.565714	-0.821854	0.109047	1	down	no	FHL2	protein_coding	chr3:49400982-49464618:+	gi|594637708|ref|XP_007172163.1|	1437	0	PREDICTED: four and a half LIM domains protein 2 isoform X1 [Balaenoptera acutorostrata scammoni]	gi|927109682|ref|XM_013995901.1|	713	0	PREDICTED: Sus scrofa four and a half LIM domains 2 (FHL2), transcript variant X4, mRNA	Q2KI95	134	7e-36	Four and a half LIM domains protein 2	.	.	.	.	pfam00412	LIM	LIM domain. This family represents two copies of the LIM structural domain.	GO:0055014|atrial cardiac muscle cell development;GO:0060347|heart trabecula formation;GO:0043066|negative regulation of apoptotic process;GO:0000122|negative regulation of transcription from RNA polymerase II promoter;GO:0001649|osteoblast differentiatio	GO:0015629|actin cytoskeleton;GO:0005737|cytoplasm;GO:0005925|focal adhesion;GO:0005634|nucleus;	GO:0008134|transcription factor binding;GO:0008270|zinc ion binding;	K14380	FHL2; four and a half LIM domains protein 2
MSTRG.103147	linc	chr3:129831367-129834077:+	Cis	31170	Null	ENSSSCG00000008649	22	20	20.7254	36	42	21	32.2726	0.642199	-0.638909	0.332805	1	down	no	SOX11	protein_coding	chr3:129798854-129800197:-	gi|505828247|ref|XP_004609433.1|	1194	2e-157	PREDICTED: transcription factor SOX-11 [Sorex araneus]	gi|927114216|ref|XM_003354937.3|	1344	0	PREDICTED: Sus scrofa SRY (sex determining region Y)-box 11 (SOX11), mRNA	P35716	436	4e-148	Transcription factor SOX-11	.	.	.	.	pfam00505	HMG_box	HMG (high mobility group) box.	GO:0003211|cardiac ventricle formation;GO:0061386|closure of optic fissure;GO:0061303|cornea development in camera-type eye;GO:0048557|embryonic digestive tract morphogenesis;GO:0048704|embryonic skeletal system morphogenesis;GO:0061029|eyelid development	GO:0005737|cytoplasm;GO:0005634|nucleus;	GO:0001158|enhancer sequence-specific DNA binding;GO:0000979|RNA polymerase II core promoter sequence-specific DNA binding;GO:0001105|RNA polymerase II transcription coactivator activity;GO:0003700|transcription factor activity, sequence-specific DNA bind	K09268	SOX4_11_12; transcription factor SOX4/11/12 (SOX group C)
MSTRG.147492	linc	chr8:31458637-31459593:+	Cis	48370	Null	ENSSSCG00000008796	414	194	288.586	135	191	123	148.277	1.94627	0.960708	0.00855392	0.29441	up	no	RBM47	protein_coding	chr8:31507963-31690766:-	gi|545844580|ref|XP_005666667.1|	2447	0	PREDICTED: RNA-binding protein 47 isoform X2 [Sus scrofa]	gi|927166539|ref|XM_003128939.5|	4421	0	PREDICTED: Sus scrofa RNA binding motif protein 47 (RBM47), transcript variant X1, mRNA	Q5R5P4	903	0	RNA-binding protein 47	.	.	.	.	pfam00076	RRM_1	RNA recognition motif. (a.k.a. RRM, RBD, or RNP domain). The RRM motif is probably diagnostic of an RNA binding protein. RRMs are found in a variety of RNA binding proteins, including various hnRNP proteins, proteins implicated in regulation of alternativ	.	GO:0005634|nucleus;	GO:0000166|nucleotide binding;GO:0003723|RNA binding;	.	.
MSTRG.151887	linc	chr8:104655415-104662978:+	Cis	14605	Null	ENSSSCG00000009111	17427	12259	14424.1	25550	21798	17418	21456.4	0.672254	-0.572921	0.0996343	0.976573	down	no	SYNPO2	protein_coding	chr8:104677583-104844171:-	gi|594638375|ref|XP_007172483.1|	4968	0	PREDICTED: synaptopodin-2 isoform X2 [Balaenoptera acutorostrata scammoni]	gi|927170130|ref|XM_005666898.2|	7974	0	PREDICTED: Sus scrofa synaptopodin 2 (SYNPO2), mRNA	Q9UMS6	1348	0	Synaptopodin-2	.	.	.	.	pfam00595	PDZ	PDZ domain (Also known as DHR or GLGF). PDZ domains are found in diverse signaling proteins.	GO:0032233|positive regulation of actin filament bundle assembly;	GO:0015629|actin cytoskeleton;GO:0005925|focal adhesion;GO:0005634|nucleus;GO:0030018|Z disc;	GO:0071889|14-3-3 protein binding;GO:0003779|actin binding;GO:0051371|muscle alpha-actinin binding;	.	.
MSTRG.152301	linc	chr8:112013961-112028178:-	Cis	4616	Null	ENSSSCG00000009133	25	41	33.7147	18	14	6	12.2785	2.74583	1.45724	0.0462931	0.729914	up	no	ENSSSCG00000009133	protein_coding	chr8:112008596-112009345:-	gi|795200982|ref|XP_011848050.1|	862	1e-113	PREDICTED: 40S ribosomal protein S6 isoform X5 [Mandrillus leucophaeus]	gi|927170449|ref|XR_130813.3|	395	0	PREDICTED: Sus scrofa 40S ribosomal protein S6 pseudogene (LOC100516279), misc_RNA	P62755	335	8e-115	40S ribosomal protein S6	SPAPB1E7.12	224	1e-71	COG2125	pfam01092	Ribosomal_S6e	Ribosomal protein S6e.	GO:0071361|cellular response to ethanol;GO:0042593|glucose homeostasis;GO:1903347|negative regulation of bicellular tight junction assembly;GO:0032868|response to insulin;GO:0000028|ribosomal small subunit assembly;GO:0006364|rRNA processing;GO:0006412|tr	GO:0022627|cytosolic small ribosomal subunit;	GO:0003729|mRNA binding;GO:0003735|structural constituent of ribosome;	K02991	RP-S6e, RPS6; small subunit ribosomal protein S6e
MSTRG.153756	linc	chr8:134898246-134905555:-	Cis	6946	Null	ENSSSCG00000009233	225	268	247.257	984	493	390	612.906	0.403418	-1.30965	0.00196368	0.111449	down	no	GPAT3	protein_coding	chr8:134912501-135002145:-	gi|311262871|ref|XP_003129395.1|	2335	0	PREDICTED: glycerol-3-phosphate acyltransferase 3 [Sus scrofa]	gi|927171718|ref|XM_003129347.4|	2889	0	PREDICTED: Sus scrofa glycerol-3-phosphate acyltransferase 3 (GPAT3), transcript variant X2, mRNA	Q53EU6	692	0	Glycerol-3-phosphate acyltransferase 3	ECU10g0310	150	1e-37	COG0204	pfam01553	Acyltransferase	Acyltransferase. This family contains acyltransferases involved in phospholipid biosynthesis and other proteins of unknown function. This family also includes tafazzin, the Barth syndrome gene.	GO:0016024|CDP-diacylglycerol biosynthetic process;GO:0006654|phosphatidic acid biosynthetic process;GO:0032006|regulation of TOR signaling;GO:0019432|triglyceride biosynthetic process;	GO:0005783|endoplasmic reticulum;GO:0005789|endoplasmic reticulum membrane;GO:0016021|integral component of membrane;	GO:0003841|1-acylglycerol-3-phosphate O-acyltransferase activity;GO:0004366|glycerol-3-phosphate O-acyltransferase activity;	K13506	GPAT3_4, AGPAT9, AGPAT6; glycerol-3-phosphate O-acyltransferase 3/4 [EC:2.3.1.15]
MSTRG.28162	linc	chr11:71032884-71033919:+	Cis	23507	Null	ENSSSCG00000009528	2886	2399	2593.86	3875	3715	2906	3480.1	0.745339	-0.424031	0.116646	1	down	no	TPP2	protein_coding	chr11:70943108-71009377:+	gi|958665007|ref|XP_014694925.1|	6401	0	PREDICTED: tripeptidyl-peptidase 2 isoform X1 [Equus asinus]	gi|743724767|ref|XM_010958025.1|	3240	0	PREDICTED: Camelus bactrianus tripeptidyl peptidase II (TPP2), mRNA	P29144	150	6e-35	Tripeptidyl-peptidase 2	SPAP8A3.12c	647	0	COG1404	pfam12580	TPPII	Tripeptidyl peptidase II. This domain family is found in bacteria and eukaryotes, and is approximately 190 amino acids in length. The family is found in association with pfam00082. Tripeptidyl peptidase II (TPPII) is a crucial component of the proteolytic	GO:0006508|proteolysis;	GO:0005737|cytoplasm;GO:0005634|nucleus;	GO:0004177|aminopeptidase activity;GO:0042277|peptide binding;GO:0004252|serine-type endopeptidase activity;GO:0008240|tripeptidyl-peptidase activity;	K01280	TPP2; tripeptidyl-peptidase II [EC:3.4.14.10]
MSTRG.28162	linc	chr11:71032884-71033919:+	Cis	13694	Null	ENSSSCG00000009530	14	10	11.672	20	11	8	12.7819	0.913169	-0.131047	0.94275	1	down	no	ENSSSCG00000009530	protein_coding	chr11:71047613-71054003:-	gi|927191455|ref|XP_013836119.1|	9329	0	PREDICTED: coiled-coil domain-containing protein 168-like [Sus scrofa]	gi|927191454|ref|XM_013980665.1|	5945	0	PREDICTED: Sus scrofa coiled-coil domain-containing protein 168-like (LOC106505342), mRNA	Q8NDH2	1554	0	Coiled-coil domain-containing protein 168	.	.	.	.	pfam09903	DUF2130	Uncharacterized protein conserved in bacteria (DUF2130). This domain, found in various hypothetical prokaryotic proteins, has no known function.	GO:0000209|protein polyubiquitination;GO:0006508|proteolysis;	GO:0005737|cytoplasm;GO:0005829|cytosol;GO:0005634|nucleus;	GO:0004177|aminopeptidase activity;GO:0004175|endopeptidase activity;GO:0042277|peptide binding;GO:0004252|serine-type endopeptidase activity;GO:0008240|tripeptidyl-peptidase activity;	.	.
MSTRG.28162	linc	chr11:71032884-71033919:+	Cis	43398	Null	ENSSSCG00000009531	78	66	70.7506	149	128	96	123.235	0.574113	-0.800593	0.0706127	0.859246	down	no	TEX30	protein_coding	chr11:71077317-71084982:-	gi|655832759|ref|XP_008258381.1|	1256	2e-168	PREDICTED: testis-expressed sequence 30 protein isoform X1 [Oryctolagus cuniculus]	gi|927191461|ref|XM_003131076.3|	1088	0	PREDICTED: Sus scrofa testis-expressed sequence 30 protein (LOC100526069), transcript variant X1, mRNA	Q5JUR7	459	8e-155	Testis-expressed sequence 30 protein	SMb20688	75.9	8e-15	COG3571	pfam12695	Abhydrolase_5	Alpha/beta hydrolase family. This family contains a diverse range of alpha/beta hydrolase enzymes.	.	GO:0005634|nucleus;	GO:0016787|hydrolase activity;	.	.
MSTRG.53747	linc	chr14:75445763-75480348:+	Cis/Trans	96	1	ENSSSCG00000010289	2799	1955	2308.94	3723	3584	2709	3315.91	0.696321	-0.522175	0.058665	0.79919	down	no	MICU1	protein_coding	chr14:75203734-75445667:-	gi|545870527|ref|XP_005671125.1|	2722	0	PREDICTED: calcium uptake protein 1, mitochondrial isoform X4 [Sus scrofa]	gi|343790960|ref|NM_001243605.1|	2387	0	Sus scrofa mitochondrial calcium uptake 1 (MICU1), mRNA	Q0IIL1	839	0	Calcium uptake protein 1, mitochondrial	.	.	.	.	pfam13202	EF-hand_5	EF hand.	GO:0070509|calcium ion import;GO:0036444|calcium ion transmembrane import into mitochondrion;GO:0051560|mitochondrial calcium ion homeostasis;GO:0006851|mitochondrial calcium ion transport;GO:0051561|positive regulation of mitochondrial calcium ion concen	GO:0034704|calcium channel complex;GO:0032592|integral component of mitochondrial membrane;GO:0005743|mitochondrial inner membrane;GO:0005758|mitochondrial intermembrane space;GO:1990246|uniplex complex;	GO:0005509|calcium ion binding;	.	.
MSTRG.53747	linc	chr14:75445763-75480348:+	Cis	38180	Null	ENSSSCG00000010290	2398	1986	2151.17	5107	4232	3161	4126.87	0.521259	-0.939928	0.000680258	0.048846	down	no	MCU	protein_coding	chr14:75518528-75721500:+	gi|587004481|ref|XP_006937924.1|	1633	0	PREDICTED: calcium uniporter protein, mitochondrial isoform X1 [Felis catus]	gi|927206695|ref|XM_001925826.5|	2975	0	PREDICTED: Sus scrofa mitochondrial calcium uniporter (MCU), mRNA	Q8NE86	569	0	Calcium uniporter protein, mitochondrial	.	.	.	.	pfam04678	DUF607	Protein of unknown function, DUF607. This family represents a conserved region found in several uncharacterized eukaryotic proteins.	GO:0036444|calcium ion transmembrane import into mitochondrion;GO:0019722|calcium-mediated signaling;GO:0042593|glucose homeostasis;GO:0006851|mitochondrial calcium ion transport;GO:0032024|positive regulation of insulin secretion;GO:0051561|positive regu	GO:0034704|calcium channel complex;GO:0031305|integral component of mitochondrial inner membrane;GO:0005743|mitochondrial inner membrane;GO:0005739|mitochondrion;GO:1990246|uniplex complex;	GO:0005262|calcium channel activity;GO:0015292|uniporter activity;	.	.
MSTRG.57331	antisense	chr14:124134249-124150811:+	Cis	11681	Null	ENSSSCG00000010645	1761	1698	1712.98	1927	1952	1695	1858.95	0.921474	-0.117985	0.647255	1	down	no	NHLRC2	protein_coding	chr14:124162492-124239727:+	gi|343780954|ref|NP_001230490.1|	3776	0	NHL repeat-containing protein 2 [Sus scrofa]	gi|343780953|ref|NM_001243561.1|	2425	0	Sus scrofa NHL repeat containing 2 (NHLRC2), mRNA	A4IF69	1372	0	NHL repeat-containing protein 2	.	.	.	.	pfam13905	Thioredoxin_8	Thioredoxin-like. Thioredoxins are small enzymes that participate in redox reactions, via the reversible oxidation of an active centre disulfide bond.	GO:0051301|cell division;GO:0006303|double-strand break repair via nonhomologous end joining;GO:0036297|interstrand cross-link repair;GO:0007067|mitotic nuclear division;GO:0031848|protection from non-homologous end joining at telomere;	GO:0000784|nuclear chromosome, telomeric region;GO:0005730|nucleolus;GO:0005654|nucleoplasm;GO:0005634|nucleus;	GO:0035312|5'-3' exodeoxyribonuclease activity;GO:0003684|damaged DNA binding;	.	.
MSTRG.18852	linc	chr10:7065625-7072897:-	Cis	24725	Null	ENSSSCG00000010814	586	284	413.71	842	791	650	758.468	0.545456	-0.874466	0.0209645	0.501253	down	no	ESRRG	protein_coding	chr10:6662352-7040900:-	gi|6753774|ref|NP_036065.1|	2372	0	estrogen-related receptor gamma isoform1 [Mus musculus]	gi|560924062|ref|XM_006188160.1|	3976	0	PREDICTED: Camelus ferus estrogen-related receptor gamma (ESRRG), transcript variant X1, mRNA	P62510	874	0	Estrogen-related receptor gamma	.	.	.	.	pfam00105	zf-C4	Zinc finger, C4 type (two domains). In nearly all cases, this is the DNA binding domain of a nuclear hormone receptor. The alignment contains two Zinc finger domains that are too dissimilar to be aligned with each other.	GO:0045893|positive regulation of transcription, DNA-templated;GO:0006355|regulation of transcription, DNA-templated;	GO:0005634|nucleus;	GO:0050682|AF-2 domain binding;GO:0003708|retinoic acid receptor activity;GO:0000977|RNA polymerase II regulatory region sequence-specific DNA binding;GO:0005496|steroid binding;GO:0003707|steroid hormone receptor activity;GO:0001228|transcriptional activ	K08554	NR3B3, ESRRG; estrogen-related receptor gamma
MSTRG.37125	linc	chr13:29727042-29729163:-	Cis	23420	Null	ENSSSCG00000011324	18	9	12.8616	367	89	317	266.319	0.048294	-4.37201	4.46823e-16	7.17311e-13	down	yes	ENSSSCG00000011324	protein_coding	chr13:29695676-29703622:-	gi|927199338|ref|XP_013837049.1|	1602	0	PREDICTED: serine protease 42 isoform X1 [Sus scrofa]	gi|927199337|ref|XM_013981595.1|	1083	0	PREDICTED: Sus scrofa protease, serine, 42 (PRSS42), transcript variant X1, mRNA	E7EML9	375	1e-126	Serine protease 44	VC1649	117	3e-28	COG5640	pfam00089	Trypsin	Trypsin.	.	GO:0005576|extracellular region;	GO:0004252|serine-type endopeptidase activity;	.	.
MSTRG.37125	linc	chr13:29727042-29729163:-	Cis	1420	Null	ENSSSCG00000011325	2891	1754	2237.3	40088	10410	12426	20705	0.108056	-3.21015	2.87603e-15	4.03992e-12	down	yes	MYL3	protein_coding	chr13:29730583-29735586:-	gi|523580083|ref|NP_001265702.1|	853	1e-113	myosin light chain 3 [Sus scrofa]	gi|523580082|ref|NM_001278773.1|	583	0	Sus scrofa myosin, light chain 3, alkali; ventricular, skeletal, slow (MYL3), mRNA	P09542	327	9e-113	Myosin light chain 3	SPAC3A12.14	106	8e-28	COG5126	pfam13499	EF-hand_7	EF-hand domain pair.	GO:0060048|cardiac muscle contraction;GO:0006942|regulation of striated muscle contraction;GO:0002026|regulation of the force of heart contraction;GO:0007519|skeletal muscle tissue development;GO:0055010|ventricular cardiac muscle tissue morphogenesis;	GO:0031672|A band;GO:0031674|I band;GO:0016459|myosin complex;	GO:0003785|actin monomer binding;GO:0005509|calcium ion binding;GO:0003774|motor activity;	K12749	MYL3; myosin light chain 3
MSTRG.37125	linc	chr13:29727042-29729163:-	Cis	20684	Null	ENSSSCG00000011326	91	73	80.3176	57	73	66	65.7401	1.22174	0.288943	0.507753	1	up	no	PTH1R	protein_coding	chr13:29749847-29777076:+	gi|47523820|ref|NP_999547.1|	2932	0	parathyroid hormone/parathyroid hormone-related peptide receptor precursor [Sus scrofa]	gi|371916310|dbj|AK393591.1|	2063	0	Sus scrofa mRNA, clone: KDN010076E01, expressed in kidney	P50133	1113	0	Parathyroid hormone/parathyroid hormone-related peptide receptor	.	.	.	.	pfam00002	7tm_2	7 transmembrane receptor (Secretin family). This family is known as Family B, the secretin-receptor family or family 2 of the G-protein-coupled receptors (GCPRs).They have been described in many animal species, but not in plants, fungi or prokaryotes. Thr	GO:0007189|adenylate cyclase-activating G-protein coupled receptor signaling pathway;GO:0007188|adenylate cyclase-modulating G-protein coupled receptor signaling pathway;GO:0030282|bone mineralization;GO:0045453|bone resorption;GO:0048469|cell maturation;	GO:0070062|extracellular exosome;GO:0005887|integral component of plasma membrane;GO:0005622|intracellular;	GO:0004991|parathyroid hormone receptor activity;GO:0017046|peptide hormone binding;GO:0043621|protein self-association;	K04585	PTHR1; parathyroid hormone receptor 1
MSTRG.39096	linc	chr13:51434404-51445159:+	Cis	12311	Null	ENSSSCG00000011514	1311	1782	1563.3	1479	1645	1225	1441.75	1.0843	0.116767	0.724174	1	up	no	MITF	protein_coding	chr13:51178185-51422093:+	gi|927200217|ref|XP_013837337.1|	2224	0	PREDICTED: microphthalmia-associated transcription factor-like [Sus scrofa]	gi|594690254|ref|XM_007192434.1|	3867	0	PREDICTED: Balaenoptera acutorostrata scammoni microphthalmia-associated transcription factor (MITF), transcript variant X2, mRNA	O75030	784	0	Microphthalmia-associated transcription factor	.	.	.	.	pfam11851	DUF3371	Domain of unknown function (DUF3371). This domain is functionally uncharacterized. This domain is found in eukaryotes. This presumed domain is typically between 125 to 142 amino acids in length.	GO:0097531|mast cell migration;GO:0030318|melanocyte differentiation;GO:0007275|multicellular organismal development;GO:0000122|negative regulation of transcription from RNA polymerase II promoter;GO:2000144|positive regulation of DNA-templated transcript	GO:0005654|nucleoplasm;GO:0005634|nucleus;GO:0043234|protein complex;	GO:0000978|RNA polymerase II core promoter proximal region sequence-specific DNA binding;GO:0001077|transcriptional activator activity, RNA polymerase II core promoter proximal region sequence-specific binding;GO:0001227|transcriptional repressor activity	K09455	MITF; microphthalmia-associated transcription factor
MSTRG.171731	antisense	chrX:83223727-83224823:+	Cis	41048	Null	ENSSSCG00000012508	70	53	60.0287	35	63	37	44.4956	1.34909	0.431987	0.4069	1	up	no	ARMCX6	protein_coding	chrX:83179753-83182679:-	gi|311276647|ref|XP_003135296.1|	1414	0	PREDICTED: protein ARMCX6 [Sus scrofa]	gi|927219356|ref|XM_005657855.2|	1932	0	PREDICTED: Sus scrofa armadillo repeat containing, X-linked 6 (ARMCX6), transcript variant X2, mRNA	Q7L4S7	395	4e-132	Protein ARMCX6	.	.	.	.	pfam04826	Arm_2	Armadillo-like. This domain contains armadillo-like repeats. Proteins containing this domain interact with numerous other proteins, through these interactions they are involved in a wide variety of processes including carcinogenesis, control of cellular a	.	GO:0016021|integral component of membrane;	.	.	.
ENSSSCG00000039815	lincRNA	chr2:77977459-78009290:+	Cis	38606	Null	ENSSSCG00000014003	240	85	152.021	186	168	106	150.963	1.00701	0.0100809	0.916821	1	up	no	MIER2	protein_coding	chr2:77912761-77938853:+	gi|927104848|ref|XP_013850305.1|	2400	0	PREDICTED: mesoderm induction early response protein 2 isoform X1 [Sus scrofa]	gi|927104849|ref|XM_005661435.2|	2670	0	PREDICTED: Sus scrofa mesoderm induction early response 1, family member 2 (MIER2), transcript variant X2, mRNA	A5PJX4	796	0	Mesoderm induction early response protein 2	.	.	.	.	pfam01448	ELM2	ELM2 domain. The ELM2 (Egl-27 and MTA1 homology 2) domain is a small domain of unknown function. It is found in the MTA1 protein that is part of the NuRD complex. The domain is usually found to the N terminus of a myb-like DNA binding domain pfam00249. EL	GO:0006355|regulation of transcription, DNA-templated;GO:0006351|transcription, DNA-templated;	GO:0005634|nucleus;	GO:0003677|DNA binding;	.	.
ENSSSCG00000039815	lincRNA	chr2:77977459-78009290:+	Cis	20146	Null	ENSSSCG00000014004	33	10	19.9644	7	7	6	6.66449	2.99563	1.58286	0.0465855	0.729915	up	no	ENSSSCG00000014004	protein_coding	chr2:77945782-77957313:+	gi|219522016|ref|NP_001137195.1|	1342	0	lipid phosphate phosphohydrolase 2 [Sus scrofa]	gi|219522015|ref|NM_001143723.1|	1195	0	Sus scrofa phosphatidic acid phosphatase type 2C (PPAP2C), mRNA	Q2HJ61	185	7e-55	Phospholipid phosphatase 2	ECU10g1440	77.4	2e-15	COG0671	pfam01569	PAP2	PAP2 superfamily. This family includes the enzyme type 2 phosphatidic acid phosphatase (PAP2), Glucose-6-phosphatase EC:3.1.3.9, Phosphatidylglycerophosphatase B EC:3.1.3.27 and bacterial acid phosphatase EC:3.1.3.2. The family also includes a variety of	GO:0046839|phospholipid dephosphorylation;GO:0006644|phospholipid metabolic process;GO:0007165|signal transduction;	GO:0005887|integral component of plasma membrane;	GO:0042577|lipid phosphatase activity;GO:0008195|phosphatidate phosphatase activity;	K01080	PPAP2; phosphatidate phosphatase [EC:3.1.3.4]
MSTRG.155370	linc	chr9:9779148-9782225:+	Cis	33800	Null	ENSSSCG00000014853	123	74	94.8399	108	86	100	99.0491	0.957503	-0.0626508	1	1	down	no	GDPD5	protein_coding	chr9:9653741-9745348:-	gi|545847593|ref|XP_005667191.1|	3114	0	PREDICTED: glycerophosphodiester phosphodiesterase domain-containing protein 5 isoform X1 [Sus scrofa]	gi|927174069|ref|XM_005667134.2|	2641	0	PREDICTED: Sus scrofa glycerophosphodiester phosphodiesterase domain containing 5 (GDPD5), transcript variant X1, mRNA	Q8WTR4	148	3e-35	Glycerophosphodiester phosphodiesterase domain-containing protein 5	PA2352	84	7e-16	COG0584	pfam03009	GDPD	Glycerophosphoryl diester phosphodiesterase family. Escherichia coli has two sequence related isozymes of glycerophosphoryl diester phosphodiesterase (GDPD) - periplasmic and cytosolic. This family also includes agrocinopine synthase, the similarity to GD	GO:0021895|cerebral cortex neuron differentiation;GO:0006629|lipid metabolic process;GO:0045746|negative regulation of Notch signaling pathway;GO:0031175|neuron projection development;GO:0045787|positive regulation of cell cycle;GO:0045666|positive regula	GO:0030424|axon;GO:0030426|growth cone;GO:0016021|integral component of membrane;GO:0043025|neuronal cell body;GO:0097038|perinuclear endoplasmic reticulum;	GO:0047389|glycerophosphocholine phosphodiesterase activity;GO:0008889|glycerophosphodiester phosphodiesterase activity;	.	.
MSTRG.155370	linc	chr9:9779148-9782225:+	Cis	28838	Null	ENSSSCG00000014860	9	2	5.04032	3	1	1	1.64339	3.06703	1.61684	0.220962	1	up	no	MAP6	protein_coding	chr9:9811063-9900789:-	gi|927174110|ref|XP_013834597.1|	2599	0	PREDICTED: microtubule-associated protein 6 isoform X2 [Sus scrofa]	gi|927174109|ref|XM_013979143.1|	885	0	PREDICTED: Sus scrofa microtubule-associated protein 6 (MAP6), transcript variant X2, mRNA	O73737	273	1e-86	Microtubule-associated protein 6 homolog	.	.	.	.	pfam05217	STOP	STOP protein. Neurons contain abundant subsets of highly stable microtubules that resist de-polymerising conditions such as exposure to the cold. Stable microtubules are thought to be essential for neuronal development, maintenance, and function. STOP is	GO:0048813|dendrite morphogenesis;GO:0032418|lysosome localization;GO:0000226|microtubule cytoskeleton organization;GO:0006810|transport;	GO:0005737|cytoplasm;GO:0005874|microtubule;	GO:0008017|microtubule binding;	K10432	MAP6; microtubule-associated protein 6
MSTRG.160710	linc	chr9:88285143-88286039:+	Cis	3368	Null	ENSSSCG00000015370	120	81	97.4239	37	50	34	40.0409	2.43311	1.2828	0.00689054	0.259653	up	no	TWIST1	protein_coding	chr9:88289407-88290015:-	gi|465971516|ref|XP_004263506.1|	583	1e-72	PREDICTED: twist-related protein 1 [Orcinus orca]	gi|927180205|ref|XM_003130192.4|	609	0	PREDICTED: Sus scrofa twist family bHLH transcription factor 1 (TWIST1), mRNA	Q15672	228	6e-74	Twist-related protein 1	.	.	.	.	pfam00010	HLH	Helix-loop-helix DNA-binding domain.	GO:0003180|aortic valve morphogenesis;GO:0003253|cardiac neural crest cell migration involved in outflow tract morphogenesis;GO:2000793|cell proliferation involved in heart valve development;GO:0071363|cellular response to growth factor stimulus;GO:007145	GO:0005634|nucleus;	GO:0043425|bHLH transcription factor binding;GO:0070888|E-box binding;GO:0000981|RNA polymerase II transcription factor activity, sequence-specific DNA binding;GO:0008134|transcription factor binding;	K09069	TWIST; twist
MSTRG.66894	linc	chr15:140165961-140171043:-	Cis	22298	Null	ENSSSCG00000016368	238	138	180.626	180	159	160	167.237	1.08006	0.111115	0.669532	1	up	no	FARP2	protein_coding	chr15:140060378-140143663:+	gi|558100995|ref|XP_006083073.1|	3548	0	PREDICTED: FERM, RhoGEF and pleckstrin domain-containing protein 2 isoform X1 [Myotis lucifugus]	gi|927212098|ref|XM_013990612.1|	1433	0	PREDICTED: Sus scrofa translation initiation factor IF-2-like (LOC102165153), mRNA	O94887	1333	0	FERM, RhoGEF and pleckstrin domain-containing protein 2	.	.	.	.	pfam09380	FERM_C	FERM C-terminal PH-like domain.	GO:0031532|actin cytoskeleton reorganization;GO:0007155|cell adhesion;GO:0016322|neuron remodeling;GO:0030316|osteoclast differentiation;GO:0071800|podosome assembly;GO:0016601|Rac protein signal transduction;GO:0033623|regulation of integrin activation;G	GO:0005737|cytoplasm;GO:0005856|cytoskeleton;GO:0005829|cytosol;GO:0019898|extrinsic component of membrane;	GO:0030676|Rac guanyl-nucleotide exchange factor activity;GO:0005089|Rho guanyl-nucleotide exchange factor activity;	K06082	FARP2, FRG; FERM, RhoGEF and pleckstrin domain protein 2
MSTRG.66894	linc	chr15:140165961-140171043:-	Cis	11638	Null	ENSSSCG00000016372	1568	1041	1263.33	1747	1503	1344	1530.12	0.825638	-0.276419	0.341034	1	down	no	STK25	protein_coding	chr15:140144337-140154323:-	gi|311273415|ref|XP_003133853.1|	2001	0	PREDICTED: serine/threonine-protein kinase 25 [Sus scrofa]	gi|927212095|ref|XM_005657594.2|	1693	0	PREDICTED: Sus scrofa serine/threonine kinase 25 (STK25), transcript variant X2, mRNA	Q3SWY6	747	0	Serine/threonine-protein kinase 25	.	.	.	.	pfam00069	Pkinase	Protein kinase domain.	.	GO:0005737|cytoplasm;GO:0005794|Golgi apparatus;	GO:0005524|ATP binding;GO:0046872|metal ion binding;GO:0004702|receptor signaling protein serine/threonine kinase activity;	K08838	STK24_25_MST4; serine/threonine-protein kinase 24/25/MST4 [EC:2.7.11.1]
MSTRG.66894	linc	chr15:140165961-140171043:-	Cis	19348	Null	ENSSSCG00000016374	300	172	226.596	267	282	241	263.437	0.860152	-0.217337	0.602102	1	down	no	THAP4	protein_coding	chr15:140190391-140223315:-	gi|465965378|ref|XP_004262566.1|	2298	0	PREDICTED: THAP domain-containing protein 4 isoform X1 [Orcinus orca]	gi|288780493|dbj|AK343479.1|	1629	0	Sus scrofa mRNA, clone:ADR010076B11, expressed in adrenal gland	Q8WY91	805	0	THAP domain-containing protein 4	.	.	.	.	pfam08768	DUF1794	Domain of unknown function (DUF1794). This domain forms a beta barrel structure but the function is unknown. The GO annotation for this protein indicates that the protein has a function in nematode larval development and has a positive regulation on growt	.	.	GO:0003677|DNA binding;GO:0046872|metal ion binding;	.	.
MSTRG.30742	linc	chr12:13677805-13680725:-	Cis	22868	Null	ENSSSCG00000017272	2312	2298	2287.17	2318	2357	1821	2154.49	1.06158	0.086217	0.784036	1	up	no	HELZ	protein_coding	chr12:13495008-13654937:-	gi|545857108|ref|XP_005668724.1|	7070	0	PREDICTED: probable helicase with zinc finger domain isoform X2 [Sus scrofa]	gi|927194120|ref|XM_005668667.2|	7093	0	PREDICTED: Sus scrofa helicase with zinc finger (HELZ), transcript variant X3, mRNA	P42694	140	1e-31	Probable helicase with zinc finger domain	YKL017c	128	4e-29	COG1112	pfam13086	AAA_11	AAA domain. This family of domains contain a P-loop motif that is characteristic of the AAA superfamily. Many of the proteins in this family are conjugative transfer proteins.	.	GO:0016020|membrane;GO:0005634|nucleus;	GO:0005524|ATP binding;GO:0004386|helicase activity;GO:0046872|metal ion binding;GO:0044822|poly(A) RNA binding;	.	.
MSTRG.30742	linc	chr12:13677805-13680725:-	Cis	23388	Null	ENSSSCG00000017273	2844	2529	2647.83	2771	3215	2276	2734.02	0.968476	-0.046212	0.833147	1	down	no	PSMD12	protein_coding	chr12:13704113-13742776:-	gi|350590194|ref|XP_003483009.1|	2386	0	PREDICTED: 26S proteasome non-ATPase regulatory subunit 12 [Sus scrofa]	gi|927194130|ref|XM_003482961.3|	3826	0	PREDICTED: Sus scrofa proteasome 26S subunit, non-ATPase 12 (PSMD12), mRNA	Q2KJ25	922	0	26S proteasome non-ATPase regulatory subunit 12	SPAPB8E5.02c	381	6e-118	COG5071	pfam01399	PCI	PCI domain. This domain has also been called the PINT motif (Proteasome, Int-6, Nip-1 and TRIP-15).	GO:0043161|proteasome-mediated ubiquitin-dependent protein catabolic process;	GO:0005737|cytoplasm;GO:0070062|extracellular exosome;GO:0016020|membrane;GO:0031595|nuclear proteasome complex;GO:0022624|proteasome accessory complex;GO:0008541|proteasome regulatory particle, lid subcomplex;	.	K03035	PSMD12, RPN5; 26S proteasome regulatory subunit N5
MSTRG.31243	linc	chr12:19382462-19388506:-	Cis	47664	Null	ENSSSCG00000017373	7	24	16.4036	24	15	16	18.3597	0.893455	-0.162533	0.97018	1	down	no	C17orf105	protein_coding	chr12:19330951-19334798:-	gi|311267131|ref|XP_003131422.1|	880	9e-119	PREDICTED: uncharacterized protein C17orf105 homolog [Sus scrofa]	gi|927195067|ref|XM_003131374.5|	495	0	PREDICTED: Sus scrofa chromosome 12 open reading frame, human C17orf105 (C12H17orf105), mRNA	B2RV13	315	4e-109	Uncharacterized protein C17orf105	.	.	.	.	pfam13879	KIAA1430	KIAA1430 homologue. This is a family of KIAA1430 homologues. The function is not known.	GO:0007165|signal transduction;	GO:0005887|integral component of plasma membrane;	GO:0004385|guanylate kinase activity;	.	.
MSTRG.31243	linc	chr12:19382462-19388506:-	Cis	42523	Null	ENSSSCG00000017376	681	506	578.646	707	882	372	635.433	0.910633	-0.135059	0.636063	1	down	no	MEOX1	protein_coding	chr12:19431029-19452810:+	gi|335297593|ref|XP_003131424.2|	1186	4e-149	PREDICTED: homeobox protein MOX-1 isoform X1 [Sus scrofa]	gi|927195079|ref|XM_005668770.2|	2024	0	PREDICTED: Sus scrofa mesenchyme homeobox 1 (MEOX1), transcript variant X2, mRNA	P50221	414	4e-133	Homeobox protein MOX-1	.	.	.	.	pfam00046	Homeobox	Homeobox domain.	GO:0060218|hematopoietic stem cell differentiation;GO:0007275|multicellular organismal development;GO:0061056|sclerotome development;GO:0061053|somite development;GO:0001757|somite specification;	GO:0005737|cytoplasm;GO:0005634|nucleus;	GO:0003682|chromatin binding;GO:0001046|core promoter sequence-specific DNA binding;GO:0000978|RNA polymerase II core promoter proximal region sequence-specific DNA binding;GO:0043565|sequence-specific DNA binding;GO:0003700|transcription factor activity,	K09322	MEOX, MOX; homeobox protein MOX
MSTRG.34106	linc	chr12:51986517-51996425:+	Cis	32932	Null	ENSSSCG00000017902	2944	1984	2388.35	3920	3108	2457	3137.13	0.761317	-0.393431	0.15499	1	down	no	CAMTA2	protein_coding	chr12:51932321-51953585:+	gi|545859927|ref|XP_005669217.1|	4804	0	PREDICTED: calmodulin-binding transcription activator 2 isoform X2 [Sus scrofa]	gi|927197802|ref|XM_005669160.2|	4887	0	PREDICTED: Sus scrofa calmodulin binding transcription activator 2 (CAMTA2), transcript variant X2, mRNA	O94983	1640	0	Calmodulin-binding transcription activator 2	.	.	.	.	pfam03859	CG-1	CG-1 domain. CG-1 domains are highly conserved domains of about 130 amino-acid residues containing a predicted bipartite NLS and named after a partial cDNA clone isolated from parsley encoding a sequence-specific DNA-binding protein. CG-1 domains are asso	GO:0014898|cardiac muscle hypertrophy in response to stress;GO:0045944|positive regulation of transcription from RNA polymerase II promoter;GO:0006357|regulation of transcription from RNA polymerase II promoter;	GO:0005634|nucleus;	GO:0003682|chromatin binding;GO:0042826|histone deacetylase binding;GO:0043565|sequence-specific DNA binding;GO:0008134|transcription factor binding;GO:0001077|transcriptional activator activity, RNA polymerase II core promoter proximal region sequence-sp	.	.
MSTRG.34106	linc	chr12:51986517-51996425:+	Cis	25021	Null	ENSSSCG00000017904	198874	105549	145501	110058	153440	110327	124086	1.17258	0.22969	0.62615	1	up	no	ENO3	protein_coding	chr12:51949957-51961496:-	gi|545859898|ref|XP_005669210.1|	2226	0	PREDICTED: beta-enolase isoform X1 [Sus scrofa]	gi|167859937|gb|EU418439.1|	1565	0	Sus scrofa beta-enolase 3 transcript variant 1 (ENO3) mRNA, complete cds, alternatively spliced	Q1KYT0	106	6e-23	Beta-enolase	YGR254w	482	3e-152	COG0148	pfam00113	Enolase_C	Enolase, C-terminal TIM barrel domain.	GO:0006096|glycolytic process;	GO:0000015|phosphopyruvate hydratase complex;	GO:0000287|magnesium ion binding;GO:0004634|phosphopyruvate hydratase activity;	K01689	ENO, eno; enolase [EC:4.2.1.11]
MSTRG.34106	linc	chr12:51986517-51996425:+	Cis	15367	Null	ENSSSCG00000017906	522	389	444.178	519	493	407	471.611	0.941831	-0.0864606	0.803263	1	down	no	RNF167	protein_coding	chr12:51964116-51971150:-	gi|311268237|ref|XP_003131954.1|	1595	0	PREDICTED: E3 ubiquitin-protein ligase RNF167 [Sus scrofa]	gi|927197826|ref|XM_005669164.2|	1796	0	PREDICTED: Sus scrofa ring finger protein 167 (RNF167), transcript variant X2, mRNA	Q9H6Y7	471	7e-161	E3 ubiquitin-protein ligase RNF167	.	.	.	.	pfam13639	zf-RING_2	Ring finger domain.	GO:0045786|negative regulation of cell cycle;GO:0000209|protein polyubiquitination;	GO:0005737|cytoplasm;GO:0012505|endomembrane system;GO:0016021|integral component of membrane;	GO:0016874|ligase activity;GO:0004842|ubiquitin-protein transferase activity;GO:0008270|zinc ion binding;	K15706	RNF167; E3 ubiquitin-protein ligase RNF167 [EC:2.3.2.27]
MSTRG.34106	linc	chr12:51986517-51996425:+	Cis	12861	Null	ENSSSCG00000017907	2852	1446	2048.97	1976	2340	1374	1867.56	1.09714	0.133745	0.640326	1	up	no	PFN1	protein_coding	chr12:51962642-51973656:+	gi|927197831|ref|XP_013836720.1|	1460	0	PREDICTED: mitochondrial 2-oxoglutarate/malate carrier protein [Sus scrofa]	gi|371918398|dbj|AK397475.1|	1337	0	Sus scrofa mRNA, clone: SMG010025A11, expressed in submaxillary gland	P22292	552	0	Mitochondrial 2-oxoglutarate/malate carrier protein	.	.	.	.	pfam00235	Profilin	Profilin.	GO:0006412|translation;GO:0006810|transport;	GO:0016021|integral component of membrane;GO:0005743|mitochondrial inner membrane;GO:0005739|mitochondrion;GO:0005634|nucleus;	GO:0044822|poly(A) RNA binding;GO:0003735|structural constituent of ribosome;	K15104	SLC25A11, OGC; solute carrier family 25 (mitochondrial oxoglutarate transporter), member 11
MSTRG.34106	linc	chr12:51986517-51996425:+	Cis	14854	Null	ENSSSCG00000017909	48	26	35.4099	256	63	119	146.517	0.241678	-2.04884	0.000154289	0.0155658	down	yes	CHRNE	protein_coding	chr12:52011279-52017158:+	gi|470642685|ref|XP_004326007.1|	1963	0	PREDICTED: acetylcholine receptor subunit epsilon [Tursiops truncatus]	gi|927197849|ref|XR_001299989.1|	1730	0	PREDICTED: Sus scrofa cholinergic receptor, nicotinic, epsilon (muscle) (CHRNE), ncRNA	P02715	748	0	Acetylcholine receptor subunit epsilon	.	.	.	.	pfam02931	Neur_chan_LBD	Neurotransmitter-gated ion-channel ligand binding domain. This family is the extracellular ligand binding domain of these ion channels. This domain forms a pentameric arrangement in the known structure.	GO:0098655|cation transmembrane transport;GO:0007274|neuromuscular synaptic transmission;GO:0042391|regulation of membrane potential;GO:0035094|response to nicotine;GO:0007165|signal transduction;GO:0007271|synaptic transmission, cholinergic;	GO:0005892|acetylcholine-gated channel complex;GO:0030054|cell junction;GO:0045211|postsynaptic membrane;	GO:0004889|acetylcholine-activated cation-selective channel activity;	K04817	CHRNE; nicotinic acetylcholine receptor epsilon
MSTRG.34106	linc	chr12:51986517-51996425:+	Cis	16085	Null	ENSSSCG00000017917	932	684	787.193	703	745	750	739.068	1.06512	0.09101	0.649305	1	up	no	MINK1	protein_coding	chr12:52012510-52066922:-	gi|955523234|ref|XP_014645101.1|	5610	0	PREDICTED: misshapen-like kinase 1 isoform X2 [Ceratotherium simum simum]	gi|927197836|ref|XM_013981269.1|	4797	0	PREDICTED: Sus scrofa misshapen-like kinase 1 (MINK1), transcript variant X3, mRNA	Q8N4C8	2071	0	Misshapen-like kinase 1	.	.	.	.	pfam00069	Pkinase	Protein kinase domain.	GO:0031532|actin cytoskeleton reorganization;GO:0007268|synaptic transmission;GO:0048813|dendrite morphogenesis;GO:0035556|intracellular signal transduction;GO:0007254|JNK cascade;GO:0007275|multicellular organismal development;GO:0046330|positive regulat	GO:0030424|axon;GO:0030054|cell junction;GO:0005737|cytoplasm;GO:0005829|cytosol;GO:0030425|dendrite;GO:0070062|extracellular exosome;GO:0005794|Golgi apparatus;GO:0014069|postsynaptic density;GO:0045211|postsynaptic membrane;	GO:0005524|ATP binding;GO:0004672|protein kinase activity;GO:0004674|protein serine/threonine kinase activity;GO:0004702|receptor signaling protein serine/threonine kinase activity;	K04413	MINK; misshapen/NIK-related kinase [EC:2.7.11.1]
MSTRG.92474	linc	chr2:150810174-150825606:-	Cis	259	Null	ENSSSCG00000018701	17	18	17.4308	34	19	9	20.0393	0.869833	-0.20119	0.775192	1	down	no	ssc-mir-378-1	miRNA	chr2:150825865-150825944:+	.	.	.	.	gi|336285469|ref|NR_038523.1|	80	5e-33	Sus scrofa microRNA mir-378-1 (MIR378-1), microRNA	.	.	.	.	.	.	.	.	pfam02161	Prog_receptor	Progesterone receptor.	.	.	.	.	.
MSTRG.75816	linc	chr17:61923339-61924239:+	Cis	18456	Null	ENSSSCG00000018790	66	90	78.8618	53	85	220	127.707	0.617523	-0.695435	0.208173	1	down	no	ssc-mir-133a-1	miRNA	chr17:61904781-61904883:+	gi|537148103|gb|ERE70670.1|	151	1e-11	hypothetical protein H671_6g16252 [Cricetulus griseus]	gi|387763223|ref|NR_035374.1|	103	1e-45	Sus scrofa microRNA mir-133a-1 (MIR133A-1), microRNA	.	.	.	.	.	.	.	.	pfam04674	Phi_1	Phosphate-induced protein 1 conserved region. Family of conserved plant proteins. Conserved region identified in a phosphate-induced protein of unknown function.	.	.	.	.	.
MSTRG.75816	linc	chr17:61923339-61924239:+	Cis	29196	Null	ENSSSCG00000019004	89	60	72.2143	28	66	183	99.6911	0.724381	-0.465179	0.417798	1	down	no	ssc-mir-1	miRNA	chr17:61894036-61894143:+	.	.	.	.	gi|304766534|ref|NR_035375.1|	108	2e-48	Sus scrofa microRNA mir-1 (MIR1), microRNA	.	.	.	.	.	.	.	.	pfam04190	DUF410	Protein of unknown function (DUF410). This family of proteins is from Caenorhabditis elegans and has no known function. The protein has some GO references indicating that the protein has a positive regulation of growth rate and is involved in nematode lar	.	.	.	.	.
MSTRG.168792	linc	chrX:30953462-31180915:+	Cis	41283	Null	ENSSSCG00000019711	0	0	0	3	0	2	1.72821	#NAME?	#NAME?	0.236466	1	down	no	7SK	misc_RNA	chrX:31222198-31222524:+	gi|432116232|gb|ELK37276.1|	191	2e-16	hypothetical protein MDA_GLEAN10012073 [Myotis davidii]	gi|336478163|emb|CU582913.6|	327	1e-169	Pig DNA sequence from clone CH242-242P7 on chromosome X, complete sequence	.	.	.	.	.	.	.	.	pfam14750	INTS2	Integrator complex subunit 2. This family of proteins are subunits of the integrator complex involved in snRNA transcription and processing.	.	.	.	.	.
MSTRG.31243	linc	chr12:19382462-19388506:-	Cis	32728	Null	ENSSSCG00000020744	6791	3455	4885.48	4793	5590	3637	4621.75	1.05706	0.080061	0.748983	1	up	no	DUSP3	protein_coding	chr12:19336303-19349734:+	gi|528996591|ref|XP_005220998.1|	1005	3e-123	PREDICTED: dual specificity protein phosphatase 3 isoform X2 [Bos taurus]	gi|927195064|ref|XM_003131360.5|	4164	0	PREDICTED: Sus scrofa dual specificity phosphatase 3 (DUSP3), mRNA	Q5RD73	370	4e-117	Dual specificity protein phosphatase 3	SPBC17A3.06	77.4	4e-14	COG2453	pfam00782	DSPc	Dual specificity phosphatase, catalytic domain. Ser/Thr and Tyr protein phosphatases. The enzyme's tertiary fold is highly similar to that of tyrosine-specific phosphatases, except for a "recognition" region.	GO:0016311|dephosphorylation;GO:0070373|negative regulation of ERK1 and ERK2 cascade;GO:0046329|negative regulation of JNK cascade;GO:0050868|negative regulation of T cell activation;GO:0050860|negative regulation of T cell receptor signaling pathway;GO:0	GO:0005829|cytosol;GO:0070062|extracellular exosome;GO:0001772|immunological synapse;GO:0005654|nucleoplasm;	GO:0033549|MAP kinase phosphatase activity;GO:0016791|phosphatase activity;GO:0004725|protein tyrosine phosphatase activity;GO:0008138|protein tyrosine/serine/threonine phosphatase activity;	K17614	DUSP3, VHR; dual specificity phosphatase 3 [EC:3.1.3.16 3.1.3.48]
MSTRG.19814	antisense	chr10:23801004-23804884:+	Cis	38248	Null	ENSSSCG00000020976	2302	1120	1627.61	2179	1743	1166	1671.15	0.973949	-0.0380813	0.963248	1	down	no	CSRP1	protein_coding	chr10:23843132-23864025:-	gi|335296245|ref|XP_003357724.1|	788	1e-99	PREDICTED: cysteine and glycine-rich protein 1 [Sus scrofa]	gi|545852715|ref|XM_003357676.3|	1702	0	PREDICTED: Sus scrofa cysteine and glycine-rich protein 1 (CSRP1), mRNA	P47875	303	2e-99	Cysteine and glycine-rich protein 1	.	.	.	.	pfam00412	LIM	LIM domain. This family represents two copies of the LIM structural domain.	GO:0007399|nervous system development;GO:0070527|platelet aggregation;	GO:0070062|extracellular exosome;GO:0005925|focal adhesion;GO:0005634|nucleus;	GO:0044822|poly(A) RNA binding;GO:0008270|zinc ion binding;	K09377	CSRP; cysteine and glycine-rich protein
MSTRG.93232	linc	chr3:4120986-4124136:+	Cis	34146	Null	ENSSSCG00000021285	1147	785	937.203	819	1060	720	859.56	1.09033	0.124762	0.616278	1	up	no	RNF216	protein_coding	chr3:4158282-4329562:-	gi|744600983|ref|XP_010990523.1|	4449	0	PREDICTED: E3 ubiquitin-protein ligase RNF216 [Camelus dromedarius]	gi|927107229|ref|XM_003354443.4|	3120	0	PREDICTED: Sus scrofa E3 ubiquitin-protein ligase RNF216-like (LOC100625422), mRNA	Q9NWF9	1308	0	E3 ubiquitin-protein ligase RNF216	.	.	.	.	pfam15279	SOBP	Sine oculis-binding protein. SOBP is associated with syndromic and nonsyndromic intellectual disability. It carries a zinc-finger of the zf-C2H2 type at the N-terminus, and a highly characteristic C-terminal PhPhPhPhPhPh motif. The deduced 873-amino acid	GO:0006915|apoptotic process;GO:0032480|negative regulation of type I interferon production;GO:0043161|proteasome-mediated ubiquitin-dependent protein catabolic process;GO:0070936|protein K48-linked ubiquitination;GO:0097039|protein linear polyubiquitinat	GO:0005829|cytosol;GO:0005634|nucleus;GO:0000151|ubiquitin ligase complex;	GO:0016874|ligase activity;GO:0046872|metal ion binding;GO:0043130|ubiquitin binding;GO:0061630|ubiquitin protein ligase activity;GO:0004842|ubiquitin-protein transferase activity;	K11976	RNF216; TRIAD3; E3 ubiquitin-protein ligase RNF216 [EC:2.3.2.27]
MSTRG.19814	antisense	chr10:23801004-23804884:+	Cis	21383	Null	ENSSSCG00000021624	142	124	130.942	445	149	183	257.39	0.508728	-0.975033	0.021962	0.507815	down	no	LAD1	protein_coding	chr10:23763344-23779621:-	gi|335296241|ref|XP_003357722.1|	1905	0	PREDICTED: ladinin-1 isoform X1 [Sus scrofa]	gi|927185236|ref|XM_003357674.3|	2919	0	PREDICTED: Sus scrofa ladinin 1 (LAD1), transcript variant X1, mRNA	O00515	384	8e-116	Ladinin-1	.	.	.	.	pfam10243	MIP-T3	Microtubule-binding protein MIP-T3. This protein, which interacts with both microtubules and TRAF3 (tumor necrosis factor receptor-associated factor 3), is conserved from worms to humans. The N-terminal region is the microtubule binding domain and is well	.	GO:0005604|basement membrane;GO:0005913|cell-cell adherens junction;GO:0070062|extracellular exosome;	GO:0098641|cadherin binding involved in cell-cell adhesion;GO:0005198|structural molecule activity;	.	.
MSTRG.19814	antisense	chr10:23801004-23804884:+	Cis	44630	Null	ENSSSCG00000023031	55	12	30.6784	37	44	18	32.0339	0.957686	-0.0623759	1	1	down	no	TNNT2	protein_coding	chr10:23749528-23756374:-	gi|545852699|ref|XP_005668052.1|	935	5e-124	PREDICTED: troponin T, cardiac muscle isoform X4 [Sus scrofa]	gi|927185215|ref|XM_005667994.2|	741	0	PREDICTED: Sus scrofa troponin T type 2 (cardiac) (TNNT2), transcript variant X3, mRNA	P45379	292	1e-96	Troponin T, cardiac muscle	.	.	.	.	pfam00992	Troponin	Troponin. Troponin (Tn) contains three subunits, Ca2+ binding (TnC), inhibitory (TnI), and tropomyosin binding (TnT). this Pfam contains members of the TnT subunit. Troponin is a complex of three proteins, Ca2+ binding (TnC), inhibitory (TnI), and tropomy	GO:0051764|actin crosslink formation;GO:0060048|cardiac muscle contraction;GO:0030049|muscle filament sliding;GO:0032780|negative regulation of ATPase activity;GO:0032781|positive regulation of ATPase activity;GO:0051291|protein heterooligomerization;GO:0	GO:0005829|cytosol;GO:0030017|sarcomere;GO:0005865|striated muscle thin filament;GO:0005861|troponin complex;	GO:0003779|actin binding;GO:0005523|tropomyosin binding;GO:0030172|troponin C binding;GO:0031013|troponin I binding;	K12045	TNNT2; troponin T, cardiac muscle
MSTRG.63150	linc	chr15:85142780-85186172:-	Cis	5827	Null	ENSSSCG00000023181	77	50	61.4152	773	409	174	436.804	0.140601	-2.83032	2.36979e-11	1.97263e-08	down	yes	ZNF385B	protein_coding	chr15:85047075-85136953:-	gi|927210591|ref|XP_013839764.1|	1735	0	PREDICTED: zinc finger protein 385B isoform X2 [Sus scrofa]	gi|927210590|ref|XM_013984310.1|	1163	0	PREDICTED: Sus scrofa zinc finger protein 385B (ZNF385B), transcript variant X2, mRNA	Q569K4	649	0	Zinc finger protein 385B	.	.	.	.	pfam12874	zf-met	Zinc-finger of C2H2 type. This is a zinc-finger domain with the CxxCx(12)Hx(6)H motif, found in multiple copies in a wide range of proteins from plants to metazoans. Some member proteins, particularly those from plants, are annotated as being RNA-binding.	GO:0072332|intrinsic apoptotic signaling pathway by p53 class mediator;	GO:0005634|nucleus;	GO:0002039|p53 binding;GO:0003723|RNA binding;GO:0008270|zinc ion binding;	.	.
MSTRG.130623	linc	chr6:87960541-87968109:+	Cis	27546	Null	ENSSSCG00000023585	833	484	632.748	805	693	491	655.532	0.965244	-0.0510343	0.901655	1	down	no	SERINC2	protein_coding	chr6:87995655-88017140:+	gi|346421405|ref|NP_001231077.1|	2117	0	serine incorporator 2 precursor [Sus scrofa]	gi|371913693|dbj|AK392960.1|	1834	0	Sus scrofa mRNA, clone: ITT010051E10, expressed in intestine	Q58CW5	766	0	Serine incorporator 2	.	.	.	.	pfam03348	Serinc	Serine incorporator (Serinc). This is a family of eukaryotic membrane proteins which incorporate serine into membranes and facilitate the synthesis of the serine-derived lipids phosphatidylserine and sphingolipid. Members of this family contain 11 transme	GO:0006658|phosphatidylserine metabolic process;GO:0006665|sphingolipid metabolic process;	GO:0016021|integral component of membrane;	GO:0015194|L-serine transmembrane transporter activity;	.	.
MSTRG.147492	linc	chr8:31458637-31459593:+	Cis	2253	Null	ENSSSCG00000024428	28	16	21.1193	643	79	101	267.456	0.0789636	-3.66267	9.81724e-13	1.05068e-09	down	yes	CHRNA9	protein_coding	chr8:31441444-31456384:+	gi|348605209|ref|NP_001231735.1|	2435	0	neuronal acetylcholine receptor subunit alpha-9 precursor [Sus scrofa]	gi|927166450|ref|XM_013978601.1|	1600	0	PREDICTED: Sus scrofa cholinergic receptor, nicotinic, alpha 9 (neuronal) (CHRNA9), transcript variant X1, mRNA	Q9UGM1	833	0	Neuronal acetylcholine receptor subunit alpha-9	.	.	.	.	pfam02931	Neur_chan_LBD	Neurotransmitter-gated ion-channel ligand binding domain. This family is the extracellular ligand binding domain of these ion channels. This domain forms a pentameric arrangement in the known structure.	GO:0050910|detection of mechanical stimulus involved in sensory perception of sound;GO:0042472|inner ear morphogenesis;GO:0007204|positive regulation of cytosolic calcium ion concentration;GO:0007271|synaptic transmission, cholinergic;	GO:0005892|acetylcholine-gated channel complex;GO:0030054|cell junction;GO:0005887|integral component of plasma membrane;GO:0005886|plasma membrane;GO:0045211|postsynaptic membrane;	GO:0042166|acetylcholine binding;GO:0004889|acetylcholine-activated cation-selective channel activity;GO:0022848|acetylcholine-gated cation channel activity;GO:0005262|calcium channel activity;GO:0015276|ligand-gated ion channel activity;	K04810	CHRNA9; nicotinic acetylcholine receptor alpha-9
MSTRG.66740	linc	chr15:138682792-138684158:+	Cis	25522	Null	ENSSSCG00000024777	762	595	663.498	529	856	546	638.321	1.03944	0.0558103	0.853598	1	up	no	HDAC4	protein_coding	chr15:138381635-138657270:-	gi|955511910|ref|XP_014640947.1|	4575	0	PREDICTED: histone deacetylase 4 isoform X3 [Ceratotherium simum simum]	gi|927212031|ref|XM_005657593.2|	2575	0	PREDICTED: Sus scrofa histone deacetylase 4 (HDAC4), mRNA	P56524	1714	0	Histone deacetylase 4	SPBC800.03	271	4e-76	COG0123	pfam00850	Hist_deacetyl	Histone deacetylase domain. Histones can be reversibly acetylated on several lysine residues. Regulation of transcription is caused in part by this mechanism. Histone deacetylases catalyse the removal of the acetyl group. Histone deacetylases are related	GO:0042113|B cell activation;GO:0030183|B cell differentiation;GO:0014898|cardiac muscle hypertrophy in response to stress;GO:0071260|cellular response to mechanical stimulus;GO:0071374|cellular response to parathyroid hormone stimulus;GO:0071356|cellular	GO:0031672|A band;GO:0042641|actomyosin;GO:0005737|cytoplasm;GO:0005829|cytosol;GO:0000118|histone deacetylase complex;GO:0031594|neuromuscular junction;GO:0005654|nucleoplasm;GO:0005634|nucleus;GO:0017053|transcriptional repressor complex;GO:0030018|Z di	GO:0033613|activating transcription factor binding;GO:0003682|chromatin binding;GO:0001047|core promoter binding;GO:0004407|histone deacetylase activity;GO:0042826|histone deacetylase binding;GO:0032041|NAD-dependent histone deacetylase activity (H3-K14 s	K11406	HDAC4_5; histone deacetylase 4/5 [EC:3.5.1.98]
MSTRG.80776	linc	chr2:5480821-5489061:+	Cis	45733	Null	ENSSSCG00000024837	178	81	122.737	85	130	78	96.5189	1.27164	0.346691	0.38934	1	up	no	SYT12	protein_coding	chr2:5409548-5435088:-	gi|594635371|ref|XP_007171108.1|	2066	0	PREDICTED: synaptotagmin-12 [Balaenoptera acutorostrata scammoni]	gi|927100985|ref|XM_005654644.2|	3370	0	PREDICTED: Sus scrofa synaptotagmin XII (SYT12), transcript variant X3, mRNA	Q8IV01	774	0	Synaptotagmin-12	.	.	.	.	pfam00168	C2	C2 domain.	GO:0048791|calcium ion-dependent exocytosis of neurotransmitter;GO:0060291|long-term synaptic potentiation;GO:0017158|regulation of calcium ion-dependent exocytosis;GO:0046928|regulation of neurotransmitter secretion;GO:0048792|calcium ion-independent exo	GO:0030054|cell junction;GO:0016021|integral component of membrane;GO:0005886|plasma membrane;GO:0030672|synaptic vesicle membrane;	GO:0005509|calcium ion binding;GO:0005544|calcium-dependent phospholipid binding;GO:0030276|clathrin binding;GO:0019905|syntaxin binding;	.	.
MSTRG.115157	linc	chr5:14029694-14062654:-	Cis	46605	Null	ENSSSCG00000024881	1248	1339	1289.41	1214	1497	1119	1271.71	1.01392	0.0199372	1	1	up	no	TCP11L2	protein_coding	chr5:13934182-13983089:-	gi|594622276|ref|XP_007165798.1|	2383	0	PREDICTED: T-complex protein 11-like protein 2 isoform X1 [Balaenoptera acutorostrata scammoni]	gi|927127860|ref|XM_013988239.1|	3395	0	PREDICTED: Sus scrofa T-complex protein 11-like protein 2 (LOC100523311), mRNA	A7Z033	910	0	T-complex protein 11-like protein 2	.	.	.	.	pfam05794	Tcp11	T-complex protein 11. This family consists of several eukaryotic T-complex protein 11 (Tcp11) related sequences. Tcp11 is only expressed in fertile adult mammalian testes and is thought to be important in sperm function and fertility. The family also cont	GO:0009405|pathogenesis;	GO:0016021|integral component of membrane;	GO:0015643|toxic substance binding;	.	.
MSTRG.140470	antisense	chr7:55288309-55320356:-	Cis	24076	Null	ENSSSCG00000027052	321	330	323.639	216	185	108	166.416	1.94476	0.959592	0.00560605	0.22702	up	no	PEX11A	protein_coding	chr7:55256243-55264233:-	gi|545840591|ref|XP_005653583.1|	1045	5e-132	PREDICTED: peroxisomal membrane protein 11A isoform X1 [Sus scrofa]	gi|927158713|ref|XM_005653527.2|	2406	0	PREDICTED: Sus scrofa peroxisomal biogenesis factor 11 alpha (PEX11A), transcript variant X2, mRNA	Q0VCP2	342	1e-108	Peroxisomal membrane protein 11A	.	.	.	.	pfam05648	PEX11	Peroxisomal biogenesis factor 11 (PEX11). This family consists of several peroxisomal biogenesis factor 11 (PEX11) proteins from several eukaryotic species. The PEX11 peroxisomal membrane proteins promote peroxisome division in multiple eukaryotes.	GO:0016559|peroxisome fission;GO:0044375|regulation of peroxisome size;	GO:0005779|integral component of peroxisomal membrane;GO:0005778|peroxisomal membrane;	.	K13351	PEX11A; peroxin-11A
MSTRG.63656	linc	chr15:94098491-94103847:-	Cis	11715	Null	ENSSSCG00000027157	1709	2831	2320.44	1693	2480	2034	2075.36	1.11809	0.161039	0.590481	1	up	no	SLC40A1	protein_coding	chr15:94115562-94161781:-	gi|335303132|ref|XP_003359638.1|	2766	0	PREDICTED: solute carrier family 40 member 1 isoform X1 [Sus scrofa]	gi|927210714|ref|XM_013984334.1|	3155	0	PREDICTED: Sus scrofa solute carrier family 40 member 1 (LOC100512076), transcript variant X2, mRNA	Q9NP59	276	3e-79	Solute carrier family 40 member 1	.	.	.	.	pfam06963	FPN1	Ferroportin1 (FPN1). This family represents a conserved region approximately 100 residues long within eukaryotic Ferroportin1 (FPN1), a protein that may play a role in iron export from the cell. This family may represent a number of transmembrane regions	GO:0006879|cellular iron ion homeostasis;GO:0003158|endothelium development;GO:1903988|ferrous iron export;GO:0034755|iron ion transmembrane transport;GO:0002260|lymphocyte homeostasis;GO:0060586|multicellular organismal iron ion homeostasis;GO:0043066|ne	GO:0016323|basolateral plasma membrane;GO:0005737|cytoplasm;GO:0016021|integral component of membrane;GO:0005887|integral component of plasma membrane;GO:0005622|intracellular;GO:0005771|multivesicular body;GO:0005886|plasma membrane;GO:0008021|synaptic v	GO:0015093|ferrous iron transmembrane transporter activity;GO:0097689|iron channel activity;GO:0005381|iron ion transmembrane transporter activity;GO:0017046|peptide hormone binding;GO:0004872|receptor activity;	K14685	SLC40A1, FPN1; solute carrier family 40 (iron-regulated transporter), member 1
MSTRG.19814	antisense	chr10:23801004-23804884:+	Cis	21990	Null	ENSSSCG00000029359	97	56	73.4811	184	90	70	112.814	0.651345	-0.618507	0.235619	1	down	no	PHLDA3	protein_coding	chr10:23826874-23827245:-	gi|335296243|ref|XP_003357723.1|	632	2e-82	PREDICTED: pleckstrin homology-like domain family A member 3 [Sus scrofa]	gi|927185247|ref|XM_013980118.1|	372	0	PREDICTED: Sus scrofa pleckstrin homology-like domain, family A, member 3 (PHLDA3), transcript variant X2, mRNA	Q9Y5J5	240	4e-81	Pleckstrin homology-like domain family A member 3	.	.	.	.	pfam00169	PH	PH domain. PH stands for pleckstrin homology.	GO:0009653|anatomical structure morphogenesis;GO:0042771|intrinsic apoptotic signaling pathway in response to DNA damage by p53 class mediator;GO:0051898|negative regulation of protein kinase B signaling;GO:0043065|positive regulation of apoptotic process	GO:0005737|cytoplasm;GO:0070062|extracellular exosome;GO:0005886|plasma membrane;	GO:0005547|phosphatidylinositol-3,4,5-trisphosphate binding;GO:0043325|phosphatidylinositol-3,4-bisphosphate binding;GO:0080025|phosphatidylinositol-3,5-bisphosphate binding;GO:0032266|phosphatidylinositol-3-phosphate binding;GO:0005546|phosphatidylinosit	.	.
MSTRG.81844	linc	chr2:17821460-17823185:+	Cis	14019	Null	ENSSSCG00000029521	628	284	432.041	714	484	642	621.868	0.694746	-0.525442	0.325849	1	down	no	CD82	protein_coding	chr2:17751148-17807441:-	gi|223634463|ref|NP_001138690.1|	1348	3e-177	CD82 antigen [Sus scrofa]	gi|311311847|ref|NM_001145218.2|	2232	0	Sus scrofa CD82 molecule (CD82), mRNA	P27701	412	1e-135	CD82 antigen	.	.	.	.	pfam00335	Tetraspannin	Tetraspanin family.	GO:0007166|cell surface receptor signaling pathway;	GO:0070062|extracellular exosome;GO:0005887|integral component of plasma membrane;GO:0005886|plasma membrane;	.	K06509	KAI1, CD82, TSPAN27; CD82 antigen
MSTRG.28162	linc	chr11:71032884-71033919:+	Cis	12124	Null	ENSSSCG00000031101	155	28	83.2213	2945	784	935	1535.45	0.0542	-4.20556	0.00483088	0.20523	down	no	METTL21C	protein_coding	chr11:71008195-71020760:-	gi|545855718|ref|XP_005668579.1|	1388	2e-173	PREDICTED: protein-lysine methyltransferase METTL21C [Sus scrofa]	gi|927191458|ref|XM_005668522.2|	1656	0	PREDICTED: Sus scrofa methyltransferase like 21C (METTL21C), mRNA	A6QP81	421	9e-139	Protein-lysine methyltransferase METTL21C	.	.	.	.	pfam10294	Methyltransf_16	Putative methyltransferase.	GO:0006479|protein methylation;	GO:0005634|nucleus;	GO:0016279|protein-lysine N-methyltransferase activity;	.	.
MSTRG.104264	linc	chr4:12386753-12400803:-	Cis	20838	Null	ENSSSCG00000031309	1	8	4.88594	1	0	0	0.318011	15.3641	3.94149	0.0542599	0.773298	up	no	PVT1_2	misc_RNA	chr4:12365738-12365915:-	.	.	.	.	gi|109639101|emb|CT737423.5|	76	2e-30	Pig DNA sequence from clone CH242-28F9 on chromosome 7, complete sequence	.	.	.	.	.	.	.	.	pfam10995	DUF2819	Protein of unknown function (DUF2819). This bacterial family of proteins has no known function.	.	.	.	.	.
MSTRG.130623	linc	chr6:87960541-87968109:+	Cis	16324	Null	ENSSSCG00000031639	467	331	387.915	430	294	288	337.093	1.15076	0.202593	0.46643	1	up	no	ZCCHC17	protein_coding	chr6:87879769-87944217:+	gi|521031426|gb|EPQ13212.1|	979	1e-118	Nucleolar protein of 40 kDa [Myotis brandtii]	gi|115549225|dbj|AK231901.1|	1584	0	Sus scrofa mRNA, clone:LNG010044A07, expressed in lung	Q9NP64	348	7e-109	Nucleolar protein of 40 kDa	SPAC10F6.02c_1	79	3e-14	COG1185	pfam00575	S1	S1 RNA binding domain. The S1 domain occurs in a wide range of RNA associated proteins. It is structurally similar to cold shock protein which binds nucleic acids. The S1 domain has an OB-fold structure.	.	GO:0045111|intermediate filament cytoskeleton;GO:0043231|intracellular membrane-bounded organelle;GO:0030529|ribonucleoprotein complex;GO:0005730|nucleolus;GO:0005634|nucleus;	GO:0044822|poly(A) RNA binding;GO:0008270|zinc ion binding;	.	.
MSTRG.150329	linc	chr8:87409471-87423689:+	Cis	19055	Null	ENSSSCG00000031736	280	275	275.154	434	404	315	382.066	0.720174	-0.473582	0.125115	1	down	no	MGST2	protein_coding	chr8:87318184-87390416:-	gi|350587791|ref|XP_003357068.2|	1697	0	PREDICTED: mastermind-like protein 3 [Sus scrofa]	gi|927169458|ref|XM_003357020.4|	2889	0	PREDICTED: Sus scrofa mastermind-like transcriptional coactivator 3 (MAML3), mRNA	Q96JK9	592	0	Mastermind-like protein 3	.	.	.	.	pfam01124	MAPEG	MAPEG family. This family is has been called MAPEG (Membrane Associated Proteins in Eicosanoid and Glutathione metabolizm). It includes proteins such as Prostaglandin E synthase. This enzyme catalyses the synthesis of PGE2 from PGH2 (produced by cyclooxyg	GO:0007219|Notch signaling pathway;GO:0045944|positive regulation of transcription from RNA polymerase II promoter;GO:0007221|positive regulation of transcription of Notch receptor target;GO:0006367|transcription initiation from RNA polymerase II promoter	GO:0016607|nuclear speck;GO:0005654|nucleoplasm;GO:0005634|nucleus;	GO:0003713|transcription coactivator activity;	K06061	MAML; mastermind
MSTRG.8063	linc	chr1:123403178-123412266:+	Cis	36250	Null	ENSSSCG00000032141	407	247	315.009	688	474	320	485.936	0.648253	-0.625372	0.0769961	0.878866	down	no	ENSSSCG00000032141	protein_coding	chr1:123448516-123462706:-	gi|927096175|ref|XP_003353418.2|	1103	1e-136	PREDICTED: deoxyuridine 5'-triphosphate nucleotidohydrolase, mitochondrial isoform X1 [Sus scrofa]	gi|371913709|dbj|AK392976.1|	764	0	Sus scrofa mRNA, clone: ITT010055G09, expressed in intestine	P33316	252	7e-74	Deoxyuridine 5'-triphosphate nucleotidohydrolase, mitochondrial	SPAC644.05c	142	2e-37	COG0756	pfam00692	dUTPase	dUTPase. dUTPase hydrolyses dUTP to dUMP and pyrophosphate.	GO:0006260|DNA replication;GO:0006226|dUMP biosynthetic process;GO:0046081|dUTP catabolic process;GO:0006139|nucleobase-containing compound metabolic process;GO:0046134|pyrimidine nucleoside biosynthetic process;	GO:0070062|extracellular exosome;GO:0005739|mitochondrion;GO:0005654|nucleoplasm;GO:0005634|nucleus;	GO:0004170|dUTP diphosphatase activity;GO:0000287|magnesium ion binding;GO:0044822|poly(A) RNA binding;	K01520	dut, DUT; dUTP pyrophosphatase [EC:3.6.1.23]
MSTRG.34106	linc	chr12:51986517-51996425:+	Cis	10962	Null	ENSSSCG00000032472	46	40	42.3237	62	55	52	56.4701	0.749489	-0.416021	0.471551	1	down	no	SLC25A11	protein_coding	chr12:51970789-51975555:+	gi|927197831|ref|XP_013836720.1|	1622	0	PREDICTED: mitochondrial 2-oxoglutarate/malate carrier protein [Sus scrofa]	gi|927197823|ref|XM_013981263.1|	1784	0	PREDICTED: Sus scrofa glycoprotein Ib (platelet), alpha polypeptide (GP1BA), transcript variant X3, mRNA	P22292	610	0	Mitochondrial 2-oxoglutarate/malate carrier protein	.	.	.	.	pfam00153	Mito_carr	Mitochondrial carrier protein.	GO:0006412|translation;GO:0006810|transport;	GO:0016021|integral component of membrane;GO:0005743|mitochondrial inner membrane;GO:0005739|mitochondrion;GO:0005634|nucleus;	GO:0044822|poly(A) RNA binding;GO:0003735|structural constituent of ribosome;	K15104	SLC25A11, OGC; solute carrier family 25 (mitochondrial oxoglutarate transporter), member 11
MSTRG.66894	linc	chr15:140165961-140171043:-	Cis	86	Null	ENSSSCG00000032684	166	219	194.254	91	95	51	77.3961	2.50987	1.32761	0.00203955	0.114597	up	no	BOK	protein_coding	chr15:140171129-140186481:+	gi|655897571|ref|XP_008250607.1|	943	2e-115	PREDICTED: bcl-2-related ovarian killer protein [Oryctolagus cuniculus]	gi|371914277|dbj|AK393146.1|	1587	0	Sus scrofa mRNA, clone: KDN010011G01, expressed in kidney	Q792S6	351	5e-109	Bcl-2-related ovarian killer protein	.	.	.	.	pfam00452	Bcl-2	Apoptosis regulator proteins, Bcl-2 family.	GO:0006919|activation of cysteine-type endopeptidase activity involved in apoptotic process;GO:0006915|apoptotic process;GO:0007420|brain development;GO:0008283|cell proliferation;GO:0097192|extrinsic apoptotic signaling pathway in absence of ligand;GO:00	GO:0005737|cytoplasm;GO:0005783|endoplasmic reticulum;GO:0005789|endoplasmic reticulum membrane;GO:0005794|Golgi apparatus;GO:0000139|Golgi membrane;GO:0016021|integral component of membrane;GO:0016020|membrane;GO:0005743|mitochondrial inner membrane;GO:0	GO:0046982|protein heterodimerization activity;GO:0042803|protein homodimerization activity;	K02561	BOK; BCL2-related ovarian killer protein
MSTRG.151887	linc	chr8:104655415-104662978:+	Cis	46051	Null	ENSSSCG00000032838	1796	1344	1531.36	34715	10719	11691	18805.2	0.0814327	-3.61825	3.08368e-19	1.1551e-15	down	yes	MYOZ2	protein_coding	chr8:104577789-104609364:-	gi|113205812|ref|NP_001038058.1|	1191	1e-153	myozenin-2 [Sus scrofa]	gi|113205811|ref|NM_001044593.1|	1508	0	Sus scrofa myozenin 2 (MYOZ2), mRNA	Q5R6I2	446	2e-148	Myozenin-2	.	.	.	.	pfam05556	Calsarcin	Calcineurin-binding protein (Calsarcin). This family consists of several mammalian calcineurin-binding proteins. The calcium- and calmodulin-dependent protein phosphatase calcineurin has been implicated in the transduction of signals that control the hype	.	GO:0015629|actin cytoskeleton;GO:0030018|Z disc;	.	.	.
MSTRG.115157	linc	chr5:14029694-14062654:-	Cis	39357	Null	ENSSSCG00000032861	874	728	786.352	600	647	528	590.757	1.33109	0.412609	0.123534	1	up	no	NUAK1	protein_coding	chr5:14102011-14177584:+	gi|350583875|ref|XP_003126141.3|	2797	0	PREDICTED: NUAK family SNF1-like kinase 1 isoform X1 [Sus scrofa]	gi|927127829|ref|XM_003126093.5|	5505	0	PREDICTED: Sus scrofa NUAK family, SNF1-like kinase, 1 (NUAK1), transcript variant X1, mRNA	O60285	982	0	NUAK family SNF1-like kinase 1	.	.	.	.	pfam00069	Pkinase	Protein kinase domain.	GO:0007155|cell adhesion;GO:0006974|cellular response to DNA damage stimulus;GO:0035556|intracellular signal transduction;GO:0006468|protein phosphorylation;GO:0030155|regulation of cell adhesion;GO:0042127|regulation of cell proliferation;GO:2000772|regu	GO:0005737|cytoplasm;GO:0015630|microtubule cytoskeleton;GO:0005730|nucleolus;GO:0005654|nucleoplasm;GO:0005634|nucleus;	GO:0005524|ATP binding;GO:0046872|metal ion binding;GO:0002039|p53 binding;GO:0004674|protein serine/threonine kinase activity;	K08800	NUAK; NUAK family, SNF1-like kinase [EC:2.7.11.1]
MSTRG.152301	linc	chr8:112013961-112028178:-	Cis	4507	Null	ENSSSCG00000032883	6	1	3.17482	0	2	6	2.92706	1.08464	0.117221	0.945485	1	up	no	ENSSSCG00000032883	protein_coding	chr8:112009136-112009454:+	gi|90078821|dbj|BAE89090.1|	248	2e-25	unnamed protein product [Macaca fascicularis]	gi|927170449|ref|XR_130813.3|	133	8e-62	PREDICTED: Sus scrofa 40S ribosomal protein S6 pseudogene (LOC100516279), misc_RNA	P62755	91.3	3e-22	40S ribosomal protein S6	YPL090c	61.2	5e-12	COG2125	pfam01092	Ribosomal_S6e	Ribosomal protein S6e.	GO:0071361|cellular response to ethanol;GO:0042593|glucose homeostasis;GO:1903347|negative regulation of bicellular tight junction assembly;GO:0032868|response to insulin;GO:0000028|ribosomal small subunit assembly;GO:0006364|rRNA processing;GO:0006412|tr	GO:0022627|cytosolic small ribosomal subunit;	GO:0003729|mRNA binding;GO:0003735|structural constituent of ribosome;	K02991	RP-S6e, RPS6; small subunit ribosomal protein S6e
MSTRG.104278	linc	chr4:15395920-15397162:+	Cis	39422	Null	ENSSSCG00000033333	0	0	0	1	0	0	0.318011	#NAME?	#NAME?	1	1	down	no	FER1L6	protein_coding	chr4:15436584-15575454:-	gi|743752082|ref|XP_010970920.1|	7924	0	PREDICTED: fer-1-like protein 6 [Camelus bactrianus]	gi|982994348|ref|XM_010825122.2|	2615	0	PREDICTED: Bos taurus fer-1 like family member 6 (FER1L6), transcript variant X3, mRNA	Q2WGJ9	2982	0	Fer-1-like protein 6	.	.	.	.	pfam08151	FerI	FerI (NUC094) domain. This domain is present in proteins of the Ferlin family. It is often located between two C2 domains.	.	GO:0016021|integral component of membrane;	.	.	.
MSTRG.66894	linc	chr15:140165961-140171043:-	Cis	47710	Null	ENSSSCG00000034534	1	0	0.436439	0	0	0	0	Inf	Inf	0.808676	1	up	no	ENSSSCG00000034534	protein_coding	chr15:140218753-140221181:+	gi|426339195|ref|XP_004033545.1|	364	1e-38	PREDICTED: uncharacterized protein LOC101138041 [Gorilla gorilla gorilla]	gi|288780493|dbj|AK343479.1|	198	4e-98	Sus scrofa mRNA, clone:ADR010076B11, expressed in adrenal gland	Q8WY91	136	4e-38	THAP domain-containing protein 4	.	.	.	.	pfam05485	THAP	THAP domain. The THAP domain is a putative DNA-binding domain (DBD) and probably also binds a zinc ion. It features the conserved C2CH architecture (consensus sequence: Cys - 2-4 residues - Cys - 35-50 residues - Cys - 2 residues - His). Other universal f	.	.	GO:0003677|DNA binding;GO:0046872|metal ion binding;	.	.
MSTRG.95188	linc	chr3:26361598-26364625:+	Cis	1375	Null	ENSSSCG00000034655	346	315	326.207	816	398	334	509.088	0.640768	-0.642126	0.0679273	0.849979	down	no	COQ7	protein_coding	chr3:26366000-26373584:+	gi|410985068|ref|XP_003998847.1|	945	7e-126	PREDICTED: ubiquinone biosynthesis protein COQ7 homolog [Felis catus]	gi|371916424|dbj|AK393705.1|	771	0	Sus scrofa mRNA, clone: KDN010094C08, expressed in kidney	Q2TBW2	360	4e-124	5-demethoxyubiquinone hydroxylase, mitochondrial	SPBC337.15c	141	2e-39	COG2941	pfam03232	COQ7	Ubiquinone biosynthesis protein COQ7. Members of this family contain two repeats of about 90 amino acids, that contains two conserved motifs. One of these DXEXXH may be part of an enzyme active site.	GO:0006744|ubiquinone biosynthetic process;	GO:0031314|extrinsic component of mitochondrial inner membrane;GO:0005634|nucleus;	GO:0046872|metal ion binding;GO:0016709|oxidoreductase activity, acting on paired donors, with incorporation or reduction of molecular oxygen, NAD(P)H as one donor, and incorporation of one atom of oxygen;	K06134	COQ7; ubiquinone biosynthesis monooxygenase Coq7 [EC:1.14.13.-]
MSTRG.57331	antisense	chr14:124134249-124150811:+	Cis	27447	Null	ENSSSCG00000034754	4	8	6.19526	1	4	1	1.91418	3.23651	1.69444	0.233804	1	up	no	PLEKHS1	protein_coding	chr14:124072756-124106802:+	gi|927221191|ref|XP_013846626.1|	2443	0	PREDICTED: pleckstrin homology domain-containing family S member 1 [Sus scrofa]	gi|927221190|ref|XM_013991172.1|	1169	0	PREDICTED: Sus scrofa pleckstrin homology domain containing, family S member 1 (PLEKHS1), mRNA	Q5SXH7	570	0	Pleckstrin homology domain-containing family S member 1	.	.	.	.	pfam15413	PH_11	Pleckstrin homology domain. This Pleckstrin homology domain is found in some fungal species.	GO:0032786|positive regulation of DNA-templated transcription, elongation;GO:0006351|transcription, DNA-templated;	GO:0032044|DSIF complex;	GO:0008270|zinc ion binding;	.	.
MSTRG.94851	linc	chr3:18683342-18690398:-	Cis	47447	Null	ENSSSCG00000035130	0	0	0	2	0	0	0.636022	#NAME?	#NAME?	0.630712	1	down	no	ENSSSCG00000035130	miRNA	chr3:18635805-18635895:+	.	.	.	.	gi|731441879|ref|NR_128163.1|	79	2e-32	Equus caballus microRNA mir-9130 (MIR9130), microRNA	.	.	.	.	.	.	.	.	pfam02467	Whib	Transcription factor WhiB. WhiB is a putative transcription factor in Actinobacteria, required for differentiation and sporulation.	.	.	.	.	.
MSTRG.23038	antisense	chr10:66434849-66439336:+	Cis	49316	Null	ENSSSCG00000035212	1407	583	938.327	1218	1453	930	1186.53	0.790818	-0.338583	0.379937	1	down	no	KLF6	protein_coding	chr10:66488652-66494904:+	gi|197251932|ref|NP_001127825.1|	1265	2e-173	Krueppel-like factor 6 [Sus scrofa]	gi|240120115|ref|NM_001134353.2|	841	0	Sus scrofa Kruppel-like factor 6 (KLF6), mRNA	O35819	457	4e-161	Krueppel-like factor 6	.	.	.	.	pfam13465	zf-H2C2_2	Zinc-finger double domain.	GO:0071409|cellular response to cycloheximide;GO:0070301|cellular response to hydrogen peroxide;GO:0071407|cellular response to organic cyclic compound;GO:1901653|cellular response to peptide;GO:0045944|positive regulation of transcription from RNA polyme	GO:0005634|nucleus;	GO:0003690|double-stranded DNA binding;GO:0046872|metal ion binding;GO:0003700|transcription factor activity, sequence-specific DNA binding;	.	.
MSTRG.140616	antisense	chr7:56244694-56250534:-	Cis	44787	Null	ENSSSCG00000035699	2	0	0.872877	0	0	1	0.387087	2.25499	1.17312	0.718964	1	up	no	ENSSSCG00000035699	protein_coding	chr7:56191598-56199907:+	gi|548448851|ref|XP_005674722.1|	478	8e-57	PREDICTED: ATP synthase subunit O, mitochondrial [Capra hircus]	gi|926682572|ref|XM_005674665.2|	113	2e-50	PREDICTED: Capra hircus ATP synthase, H+ transporting, mitochondrial F1 complex, O subunit (ATP5O), mRNA	Q2EN81	184	2e-56	ATP synthase subunit O, mitochondrial	YDR298c	47.8	3e-06	COG0712	pfam00213	OSCP	ATP synthase delta (OSCP) subunit. The ATP D subunit from Escherichia coli is the same as the OSCP subunit which is this family. The ATP D subunit from metazoa are found in family pfam00401.	GO:0015986|ATP synthesis coupled proton transport;	GO:0005753|mitochondrial proton-transporting ATP synthase complex;GO:0043209|myelin sheath;	GO:0046933|proton-transporting ATP synthase activity, rotational mechanism;	K02137	ATPeF0O, ATP5O, ATP5; F-type H+-transporting ATPase subunit O
MSTRG.152301	linc	chr8:112013961-112028178:-	Cis	10508	Null	ENSSSCG00000036236	5747	8592	7286.98	961	881	364	712.809	10.2229	3.35373	1.68309e-10	1.11257e-07	up	yes	ELOVL6	protein_coding	chr8:112038686-112191299:+	gi|262072957|dbj|BAI47786.1|	1374	8e-174	elongation of long chain fatty acids [Sus scrofa]	gi|371914514|dbj|AK395353.1|	3778	0	Sus scrofa mRNA, clone: OVRM10205G10, expressed in ovary	Q9H5J4	462	2e-148	Elongation of very long chain fatty acids protein 6	.	.	.	.	pfam01151	ELO	GNS1/SUR4 family. Members of this family are involved in long chain fatty acid elongation systems that produce the 26-carbon precursors for ceramide and sphingolipid synthesis. Predicted to be integral membrane proteins, in eukaryotes they are probably lo	GO:0034625|fatty acid elongation, monounsaturated fatty acid;GO:0034626|fatty acid elongation, polyunsaturated fatty acid;GO:0019367|fatty acid elongation, saturated fatty acid;GO:0042759|long-chain fatty acid biosynthetic process;GO:0035338|long-chain fa	GO:0005783|endoplasmic reticulum;GO:0005789|endoplasmic reticulum membrane;GO:0030176|integral component of endoplasmic reticulum membrane;	GO:0009922|fatty acid elongase activity;	K10203	ELOVL6; elongation of very long chain fatty acids protein 6 [EC:2.3.1.199]
MSTRG.104264	linc	chr4:12386753-12400803:-	Cis	21106	Null	ENSSSCG00000036587	2	2	1.98525	2	3	3	2.70409	0.734166	-0.445823	0.923972	1	down	no	PVT1_2	misc_RNA	chr4:12365482-12365647:-	.	.	.	.	.	.	.	.	.	.	.	.	.	.	.	.	pfam01539	HCV_env	Hepatitis C virus envelope glycoprotein E1.	.	.	.	.	.
MSTRG.8672	linc	chr1:130777566-130804738:-	Cis	30607	Null	ENSSSCG00000036700	66	50	56.6143	76	109	44	74.1482	0.76353	-0.389243	0.409701	1	down	no	RPUSD2	protein_coding	chr1:130741397-130746959:-	gi|594664665|ref|XP_007180466.1|	2565	0	PREDICTED: RNA pseudouridylate synthase domain-containing protein 2 [Balaenoptera acutorostrata scammoni]	gi|594664664|ref|XM_007180404.1|	1149	0	PREDICTED: Balaenoptera acutorostrata scammoni RNA pseudouridylate synthase domain containing 2 (RPUSD2), mRNA	Q8IZ73	902	0	RNA pseudouridylate synthase domain-containing protein 2	SPAC18B11.02c	281	9e-88	COG0564	pfam00849	PseudoU_synth_2	RNA pseudouridylate synthase. Members of this family are involved in modifying bases in RNA molecules. They carry out the conversion of uracil bases to pseudouridine. This family includes RluD, a pseudouridylate synthase that converts specific uracils to	GO:0031119|tRNA pseudouridine synthesis;	GO:0005739|mitochondrion;	GO:0044822|poly(A) RNA binding;GO:0009982|pseudouridine synthase activity;	.	.
MSTRG.130623	linc	chr6:87960541-87968109:+	Cis	8931	Null	ENSSSCG00000036883	4028	3547	3730.77	23714	9196	11631	14823.2	0.251685	-1.99031	8.61741e-08	2.68995e-05	down	yes	FABP3	protein_coding	chr6:87941137-87951610:-	gi|172073181|ref|NP_001093401.1|	690	7e-82	fatty acid-binding protein, heart [Sus scrofa]	gi|52351331|gb|AY609763.1|	1131	0	Sus scrofa clone Clu_29974.scr.msk.p1.Contig1, mRNA sequence	O02772	270	2e-83	Fatty acid-binding protein, heart	.	.	.	.	pfam00061	Lipocalin	Lipocalin / cytosolic fatty-acid binding protein family. Lipocalins are transporters for small hydrophobic molecules, such as lipids, steroid hormones, bilins, and retinoids. The family also encompasses the enzyme prostaglandin D synthase (EC:5.3.99.2). A	.	GO:0005737|cytoplasm;	GO:0008289|lipid binding;GO:0005215|transporter activity;	K08752	FABP3; fatty acid-binding protein 3, muscle and heart
MSTRG.8672	linc	chr1:130777566-130804738:-	Cis	12820	Null	ENSSSCG00000038033	280	236	253.463	289	333	271	297.462	0.852086	-0.230928	0.499276	1	down	no	CCDC32	protein_coding	chr1:130753222-130764746:+	gi|440911675|gb|ELR61316.1|	924	2e-119	hypothetical protein M91_12753, partial [Bos mutus]	gi|115552847|dbj|AK239441.1|	1070	0	Sus scrofa mRNA, clone:THY010104G12, expressed in thymus	Q9BV29	319	6e-105	Uncharacterized protein C15orf57	.	.	.	.	pfam14989	CCDC32	Coiled-coil domain containing 32. This family of proteins is found in eukaryotes. Proteins in this family are typically between 160 and 188 amino acids in length. The gene that encodes this protein is C15orf57 but its protein product is called Protein CCD	GO:0006310|DNA recombination;GO:0090305|nucleic acid phosphodiester bond hydrolysis;GO:0032199|reverse transcription involved in RNA-mediated transposition;GO:0032197|transposition, RNA-mediated;	.	GO:0046872|metal ion binding;GO:0003964|RNA-directed DNA polymerase activity;GO:0009036|Type II site-specific deoxyribonuclease activity;	.	.
MSTRG.94851	linc	chr3:18683342-18690398:-	Cis	2156	Null	ENSSSCG00000038038	79	20	45.6024	95	66	120	96.6113	0.472019	-1.08308	0.302931	1	down	no	SBK1	protein_coding	chr3:18677247-18681186:-	gi|311251353|ref|XP_003124571.1|	1956	0	PREDICTED: serine/threonine-protein kinase SBK1 [Sus scrofa]	gi|927108197|ref|XM_003124523.3|	1258	0	PREDICTED: Sus scrofa SH3 domain binding kinase 1 (SBK1), mRNA	Q52WX2	730	0	Serine/threonine-protein kinase SBK1	.	.	.	.	pfam00069	Pkinase	Protein kinase domain.	.	GO:0005737|cytoplasm;	GO:0005524|ATP binding;GO:0004674|protein serine/threonine kinase activity;	K08858	SBK; serine/threonine-protein kinase SBK [EC:2.7.11.1]
MSTRG.104264	linc	chr4:12386753-12400803:-	Cis	44196	Null	ENSSSCG00000038194	17	6	10.7566	6	9	5	6.56394	1.63874	0.712587	0.423174	1	up	no	PVT1_3	misc_RNA	chr4:12342465-12342557:-	.	.	.	.	gi|927116080|ref|XR_001308002.1|	90	2e-38	PREDICTED: Sus scrofa uncharacterized LOC106509952 (LOC106509952), transcript variant X5, ncRNA	.	.	.	.	.	.	.	.	pfam00221	Lyase_aromatic	Aromatic amino acid lyase. This family includes proteins with phenylalanine ammonia-lyase, EC:4.3.1.24, histidine ammonia-lyase, EC:4.3.1.3, and tyrosine aminomutase, EC:5.4.3.6, activities.	.	.	.	.	.
MSTRG.104264	linc	chr4:12386753-12400803:-	Cis	8039	Null	ENSSSCG00000038252	18	28	23.4292	17	9	15	13.9329	1.68157	0.749807	0.311155	1	up	no	PVT1_1	misc_RNA	chr4:12408842-12409037:-	.	.	.	.	gi|927116080|ref|XR_001308002.1|	196	5e-97	PREDICTED: Sus scrofa uncharacterized LOC106509952 (LOC106509952), transcript variant X5, ncRNA	.	.	.	.	.	.	.	.	pfam13830	DUF4192	Domain of unknown function (DUF4192).	.	.	.	.	.
MSTRG.93232	linc	chr3:4120986-4124136:+	Cis	41437	Null	ENSSSCG00000038526	247	155	194.009	170	244	198	204.459	0.948891	-0.0756852	0.918653	1	down	no	FBXL18	protein_coding	chr3:4047377-4079549:-	gi|744617545|ref|XP_010996226.1|	3289	0	PREDICTED: F-box/LRR-repeat protein 18 isoform X1 [Camelus dromedarius]	gi|594678132|ref|XM_007186770.1|	1759	0	PREDICTED: Balaenoptera acutorostrata scammoni F-box and leucine-rich repeat protein 18 (FBXL18), transcript variant X2, mRNA	Q96ME1	1117	0	F-box/LRR-repeat protein 18	.	.	.	.	pfam12937	F-box-like	F-box-like. This is an F-box-like family.	GO:0030433|ER-associated ubiquitin-dependent protein catabolic process;GO:0072671|mitochondria-associated ubiquitin-dependent protein catabolic process;GO:0071630|nucleus-associated proteasomal ubiquitin-dependent protein catabolic process;	GO:0036266|Cdc48p-Npl4p-Vms1p AAA ATPase complex;	GO:0046872|metal ion binding;	.	.
MSTRG.8672	linc	chr1:130777566-130804738:-	Cis	48591	Null	ENSSSCG00000039107	61	48	53.3198	24	71	45	46.5124	1.14636	0.197056	0.735844	1	up	no	ENSSSCG00000039107	protein_coding	chr1:130651701-130728975:-	gi|593732491|ref|XP_007111737.1|	4997	0	PREDICTED: LOW QUALITY PROTEIN: protein CASC5 [Physeter catodon]	gi|742157503|ref|XM_010847951.1|	4200	0	PREDICTED: Bison bison bison cancer susceptibility candidate 5 (CASC5), mRNA	Q66JQ7	1400	0	Protein CASC5	.	.	.	.	pfam04111	APG6	Autophagy protein Apg6. In yeast, 15 Apg proteins coordinate the formation of autophagosomes. Autophagy is a bulk degradation process induced by starvation in eukaryotic cells. Apg6/Vps30p has two distinct functions in the autophagic process, either assoc	GO:0001675|acrosome assembly;GO:0008608|attachment of spindle microtubules to kinetochore;GO:0051301|cell division;GO:0034080|CENP-A containing nucleosome assembly;GO:0007067|mitotic nuclear division;GO:0010923|negative regulation of phosphatase activity;	GO:0001669|acrosomal vesicle;GO:0000777|condensed chromosome kinetochore;GO:0005737|cytoplasm;GO:0005829|cytosol;GO:0070062|extracellular exosome;GO:0005654|nucleoplasm;GO:0005634|nucleus;	.	K11542	CASC5, KNL1; protein CASC5
MSTRG.31243	linc	chr12:19382462-19388506:-	Cis	22110	Null	ENSSSCG00000039204	0	0	0	0	1	0	0.302271	#NAME?	#NAME?	1	1	down	no	SOST	protein_coding	chr12:19355234-19360352:+	gi|795243428|ref|XP_011913285.1|	977	7e-124	PREDICTED: sclerostin [Cercocebus atys]	gi|927195070|ref|XM_003131361.2|	972	0	PREDICTED: Sus scrofa sclerostin (SOST), mRNA	Q9BG79	360	3e-118	Sclerostin	.	.	.	.	pfam05463	Sclerostin	Sclerostin (SOST). This family contains several mammalian sclerostin (SOST) proteins. SOST is thought to suppress bone formation. Mutations of the SOST gene lead to sclerosteosis, a progressive sclerosing bone dysplasia with an autosomal recessive mode of	GO:0030279|negative regulation of ossification;GO:0016055|Wnt signaling pathway;	GO:0005615|extracellular space;GO:0005578|proteinaceous extracellular matrix;	GO:0008201|heparin binding;	.	.
MSTRG.95188	linc	chr3:26361598-26364625:+	Cis	39745	Null	ENSSSCG00000039337	1101	937	1001.67	826	1053	617	819.801	1.22184	0.289058	0.308733	1	up	no	ITPRIPL2	protein_coding	chr3:26404370-26409336:+	gi|743730501|ref|XP_010959385.1|	2370	0	PREDICTED: inositol 1,4,5-trisphosphate receptor-interacting protein-like 2 [Camelus bactrianus]	gi|821425149|ref|XM_004285726.2|	1508	0	PREDICTED: Orcinus orca inositol 1,4,5-trisphosphate receptor interacting protein-like 2 (ITPRIPL2), mRNA	Q3MIP1	855	0	Inositol 1,4,5-trisphosphate receptor-interacting protein-like 2	.	.	.	.	pfam03281	Mab-21	Mab-21 protein. This family contains Mab-21 and Mab-21 like proteins. In C. elegans these proteins are required for several aspects of embryonic development.	.	GO:0016021|integral component of membrane;	.	.	.
MSTRG.75816	linc	chr17:61923339-61924239:+	Cis	23356	Null	ENSSSCG00000039419	96	58	74.157	77	115	22	67.7639	1.09434	0.130067	0.860539	1	up	no	SLCO4A1	protein_coding	chr17:61947595-61970779:+	gi|594674857|ref|XP_007185272.1|	2922	0	PREDICTED: solute carrier organic anion transporter family member 4A1 [Balaenoptera acutorostrata scammoni]	gi|594674856|ref|XM_007185210.1|	1433	0	PREDICTED: Balaenoptera acutorostrata scammoni solute carrier organic anion transporter family, member 4A1 (SLCO4A1), mRNA	Q96BD0	58.2	6e-07	Solute carrier organic anion transporter family member 4A1	.	.	.	.	pfam03137	OATP	Organic Anion Transporter Polypeptide (OATP) family. This family consists of several eukaryotic Organic-Anion-Transporting Polypeptides (OATPs). Several have been identified mostly in human and rat. Different OATPs vary in tissue distribution and substrat	GO:0043252|sodium-independent organic anion transport;GO:0070327|thyroid hormone transport;	GO:0005887|integral component of plasma membrane;GO:0005886|plasma membrane;	GO:0015347|sodium-independent organic anion transmembrane transporter activity;GO:0015349|thyroid hormone transmembrane transporter activity;	K14354	SLCO4A; solute carrier organic anion transporter family, member 4A
MSTRG.155370	linc	chr9:9779148-9782225:+	Cis	714	Null	ENSSSCG00000039468	6269	3700	4793.93	3720	4384	2606	3516.9	1.36311	0.446903	0.0881172	0.935383	up	no	SERPINH1	protein_coding	chr9:9782939-9794484:+	gi|560961895|ref|XP_006203385.1|	1912	0	PREDICTED: serpin H1 [Vicugna pacos]	gi|371915129|dbj|AK400539.1|	2131	0	Sus scrofa mRNA, clone: KDN010074E09, expressed in kidney	Q2KJH6	739	0	Serpin H1	all0778	123	2e-29	COG4826	pfam00079	Serpin	Serpin (serine protease inhibitor). Structure is a multi-domain fold containing a bundle of helices and a beta sandwich.	GO:0003433|chondrocyte development involved in endochondral bone morphogenesis;GO:0032964|collagen biosynthetic process;GO:0030199|collagen fibril organization;GO:0051604|protein maturation;	GO:0005783|endoplasmic reticulum;GO:0005788|endoplasmic reticulum lumen;GO:0005793|endoplasmic reticulum-Golgi intermediate compartment;GO:0070062|extracellular exosome;GO:0045121|membrane raft;	GO:0005518|collagen binding;GO:0044822|poly(A) RNA binding;GO:0004867|serine-type endopeptidase inhibitor activity;	K09501	SERPINH1, HSP47; serpin peptidase inhibitor, clade H, member 1
MSTRG.37125	linc	chr13:29727042-29729163:-	Cis	47978	Null	ENSSSCG00000040146	1	0	0.436439	23	8	23	18.6354	0.0234199	-5.41612	0.00022763	0.0208815	down	yes	ENSSSCG00000040146	protein_coding	chr13:29674384-29679064:-	gi|927199313|ref|XP_013837039.1|	1401	0	PREDICTED: serine protease 45-like [Sus scrofa]	gi|288783293|dbj|AK345108.1|	1241	0	Sus scrofa mRNA, clone:ITT010059H07, expressed in small intestine	A2VE36	461	5e-151	Serine protease 45	VC1649	89.4	2e-17	COG5640	pfam00089	Trypsin	Trypsin.	.	GO:0005576|extracellular region;	GO:0004252|serine-type endopeptidase activity;	.	.
MSTRG.171731	antisense	chrX:83223727-83224823:+	Cis	27579	Null	ENSSSCG00000040281	3333	2125	2636.55	2069	2638	1865	2177.27	1.21094	0.27613	0.259252	1	up	no	ARMCX3	protein_coding	chrX:83187979-83196148:+	gi|311276653|ref|XP_003135299.1|	1720	0	PREDICTED: armadillo repeat-containing X-linked protein 3 [Sus scrofa]	gi|258644203|emb|CU856396.6|	6488	0	Pig DNA sequence from clone CH242-129F20 on chromosome X, complete sequence	Q9UH62	628	0	Armadillo repeat-containing X-linked protein 3	.	.	.	.	pfam04826	Arm_2	Armadillo-like. This domain contains armadillo-like repeats. Proteins containing this domain interact with numerous other proteins, through these interactions they are involved in a wide variety of processes including carcinogenesis, control of cellular a	GO:0034613|cellular protein localization;GO:0045944|positive regulation of transcription from RNA polymerase II promoter;	GO:0031307|integral component of mitochondrial outer membrane;	.	.	.
MSTRG.80776	linc	chr2:5480821-5489061:+	Cis	11700	Null	ENSSSCG00000040729	8	3	5.16007	1	3	1	1.61191	3.20122	1.67862	0.220603	1	up	no	C11orf86	protein_coding	chr2:5467552-5469121:-	gi|311247171|ref|XP_003122519.1|	604	5e-75	PREDICTED: uncharacterized protein C11orf86 homolog isoform X1 [Sus scrofa]	gi|927100987|ref|XM_003122471.5|	904	0	PREDICTED: Sus scrofa uncharacterized protein C11orf86 homolog (LOC100514562), transcript variant X1, mRNA	Q2KIL8	194	6e-60	Uncharacterized protein C11orf86 homolog	.	.	.	.	pfam15464	DUF4633	Domain of unknown function (DUF4633). This family of proteins is found in eukaryotes. Proteins in this family are typically between 94 and 123 amino acids in length.	GO:0009653|anatomical structure morphogenesis;GO:0035909|aorta morphogenesis;GO:0001658|branching involved in ureteric bud morphogenesis;GO:0030154|cell differentiation;GO:0034613|cellular protein localization;GO:0090103|cochlea morphogenesis;GO:0006302|d	GO:0005737|cytoplasm;GO:0005654|nucleoplasm;GO:0005634|nucleus;GO:0043234|protein complex;GO:0032993|protein-DNA complex;	GO:0046872|metal ion binding;GO:0004725|protein tyrosine phosphatase activity;GO:0003723|RNA binding;	.	.
MSTRG.104278	linc	chr4:15395920-15397162:+	Cis	10613	Null	ENSSSCG00000040731	1026	781	882.169	2431	1097	1513	1690.34	0.521889	-0.938185	0.00411937	0.184061	down	no	TMEM65	protein_coding	chr4:15263333-15385307:+	gi|803257477|ref|XP_011988622.1|	1029	5e-126	PREDICTED: transmembrane protein 65 isoform X2 [Ovis aries musimon]	gi|927116151|ref|XM_013996490.1|	3037	0	PREDICTED: Sus scrofa transmembrane protein 65 (TMEM65), mRNA	Q0VCH8	338	3e-105	Transmembrane protein 65	.	.	.	.	pfam10507	DUF2453	Protein of unknown function (DUF2453). Some members of this family are purported to contain GAF domains but this could not be confirmed. The function is not known. It is likely to be a transmembrane protein.	GO:0003231|cardiac ventricle development;GO:1903779|regulation of cardiac conduction;	GO:0016021|integral component of membrane;GO:0014704|intercalated disc;GO:0005739|mitochondrion;GO:0005886|plasma membrane;	.	.	.
MSTRG.139571	linc	chr7:41155852-41210530:-	Trans	Null	-1	ENSSSCG00000000002	29	17	22.1119	9	26	12	15.3662	1.439	0.525065	0.463823	1	up	no	GTSE1	protein_coding	chr5:3227814-3246479:-	gi|545824384|ref|XP_005655528.1|	1873	0	PREDICTED: G2 and S phase-expressed protein 1 isoform X2 [Sus scrofa]	gi|927126300|ref|XM_005655471.2|	2580	0	PREDICTED: Sus scrofa G-2 and S-phase expressed 1 (GTSE1), transcript variant X2, mRNA	Q8R080	133	6e-62	G2 and S phase-expressed protein 1	.	.	.	.	pfam15259	GTSE1_N	G-2 and S-phase expressed 1. This family is the N-terminus of GTSE1 proteins. GTSE-1 (G2 and S phase-expressed-1) protein is specifically expressed during S and G2 phases of the cell cycle. It is mainly localized to the microtubules and when overexpressed	GO:0006977|DNA damage response, signal transduction by p53 class mediator resulting in cell cycle arrest;GO:0007017|microtubule-based process;GO:1904527|negative regulation of microtubule binding;GO:0030335|positive regulation of cell migration;GO:0046827	GO:0005881|cytoplasmic microtubule;GO:0005829|cytosol;GO:0016020|membrane;GO:0005654|nucleoplasm;	.	K10129	GTSE1, B99; G-2 and S-phase expressed protein 1
ENSSSCG00000033943	lincRNA	chr18:45953756-45981843:+	Trans	Null	1	ENSSSCG00000000033	1091	1437	1275.4	465	610	281	441.032	2.89185	1.53199	8.75096e-05	0.0100346	up	yes	TSPO	protein_coding	chr5:5723190-5735131:-	gi|47523338|ref|NP_998918.1|	608	1e-75	translocator protein [Sus scrofa]	gi|47523337|ref|NM_213753.1|	775	0	Sus scrofa translocator protein (18kDa) (TSPO), mRNA	Q6UN27	134	1e-37	Translocator protein	SMa1079	86.3	2e-19	COG3476	pfam03073	TspO_MBR	TspO/MBR family. Tryptophan-rich sensory protein (TspO) is an integral membrane protein that acts as a negative regulator of the expression of specific photosynthesis genes in response to oxygen/light. It is involved in the efflux of porphyrin intermediat	GO:0006869|lipid transport;	GO:0016021|integral component of membrane;GO:0031966|mitochondrial membrane;	.	K05770	BZRP; benzodiazapine receptor
ENSSSCG00000039815	lincRNA	chr2:77977459-78009290:+	Trans	Null	1	ENSSSCG00000000033	1091	1437	1275.4	465	610	281	441.032	2.89185	1.53199	8.75096e-05	0.0100346	up	yes	TSPO	protein_coding	chr5:5723190-5735131:-	gi|47523338|ref|NP_998918.1|	608	1e-75	translocator protein [Sus scrofa]	gi|47523337|ref|NM_213753.1|	775	0	Sus scrofa translocator protein (18kDa) (TSPO), mRNA	Q6UN27	134	1e-37	Translocator protein	SMa1079	86.3	2e-19	COG3476	pfam03073	TspO_MBR	TspO/MBR family. Tryptophan-rich sensory protein (TspO) is an integral membrane protein that acts as a negative regulator of the expression of specific photosynthesis genes in response to oxygen/light. It is involved in the efflux of porphyrin intermediat	GO:0006869|lipid transport;	GO:0016021|integral component of membrane;GO:0031966|mitochondrial membrane;	.	K05770	BZRP; benzodiazapine receptor
MSTRG.145175	linc	chr7:118053309-118059852:-	Trans	Null	1	ENSSSCG00000000033	1091	1437	1275.4	465	610	281	441.032	2.89185	1.53199	8.75096e-05	0.0100346	up	yes	TSPO	protein_coding	chr5:5723190-5735131:-	gi|47523338|ref|NP_998918.1|	608	1e-75	translocator protein [Sus scrofa]	gi|47523337|ref|NM_213753.1|	775	0	Sus scrofa translocator protein (18kDa) (TSPO), mRNA	Q6UN27	134	1e-37	Translocator protein	SMa1079	86.3	2e-19	COG3476	pfam03073	TspO_MBR	TspO/MBR family. Tryptophan-rich sensory protein (TspO) is an integral membrane protein that acts as a negative regulator of the expression of specific photosynthesis genes in response to oxygen/light. It is involved in the efflux of porphyrin intermediat	GO:0006869|lipid transport;	GO:0016021|integral component of membrane;GO:0031966|mitochondrial membrane;	.	K05770	BZRP; benzodiazapine receptor
MSTRG.155370	linc	chr9:9779148-9782225:+	Trans	Null	1	ENSSSCG00000000033	1091	1437	1275.4	465	610	281	441.032	2.89185	1.53199	8.75096e-05	0.0100346	up	yes	TSPO	protein_coding	chr5:5723190-5735131:-	gi|47523338|ref|NP_998918.1|	608	1e-75	translocator protein [Sus scrofa]	gi|47523337|ref|NM_213753.1|	775	0	Sus scrofa translocator protein (18kDa) (TSPO), mRNA	Q6UN27	134	1e-37	Translocator protein	SMa1079	86.3	2e-19	COG3476	pfam03073	TspO_MBR	TspO/MBR family. Tryptophan-rich sensory protein (TspO) is an integral membrane protein that acts as a negative regulator of the expression of specific photosynthesis genes in response to oxygen/light. It is involved in the efflux of porphyrin intermediat	GO:0006869|lipid transport;	GO:0016021|integral component of membrane;GO:0031966|mitochondrial membrane;	.	K05770	BZRP; benzodiazapine receptor
MSTRG.30742	linc	chr12:13677805-13680725:-	Trans	Null	0.9856	ENSSSCG00000000033	1091	1437	1275.4	465	610	281	441.032	2.89185	1.53199	8.75096e-05	0.0100346	up	yes	TSPO	protein_coding	chr5:5723190-5735131:-	gi|47523338|ref|NP_998918.1|	608	1e-75	translocator protein [Sus scrofa]	gi|47523337|ref|NM_213753.1|	775	0	Sus scrofa translocator protein (18kDa) (TSPO), mRNA	Q6UN27	134	1e-37	Translocator protein	SMa1079	86.3	2e-19	COG3476	pfam03073	TspO_MBR	TspO/MBR family. Tryptophan-rich sensory protein (TspO) is an integral membrane protein that acts as a negative regulator of the expression of specific photosynthesis genes in response to oxygen/light. It is involved in the efflux of porphyrin intermediat	GO:0006869|lipid transport;	GO:0016021|integral component of membrane;GO:0031966|mitochondrial membrane;	.	K05770	BZRP; benzodiazapine receptor
MSTRG.66740	linc	chr15:138682792-138684158:+	Trans	Null	0.9856	ENSSSCG00000000036	983	833	892.324	902	875	696	820.745	1.08721	0.120633	0.655713	1	up	no	PACSIN2	protein_coding	chr5:5823811-5985173:+	gi|927126539|ref|XP_013852942.1|	2300	0	PREDICTED: protein kinase C and casein kinase substrate in neurons protein 2 isoform X2 [Sus scrofa]	gi|927126538|ref|XM_013997488.1|	3125	0	PREDICTED: Sus scrofa protein kinase C and casein kinase substrate in neurons 2 (PACSIN2), transcript variant X2, mRNA	Q9WVE8	748	0	Protein kinase C and casein kinase substrate in neurons protein 2	.	.	.	.	pfam00611	FCH	Fes/CIP4, and EFC/F-BAR homology domain. Alignment extended from. Highly alpha-helical. The cytosolic endocytic adaptor proteins in fungi carry this domain at the N-terminus; several of these have been referred to as muniscin proteins. These N-terminal BA	GO:0030036|actin cytoskeleton organization;GO:0070836|caveola assembly;GO:0072584|caveolin-mediated endocytosis;GO:0048858|cell projection morphogenesis;GO:0097320|membrane tubulation;GO:0045806|negative regulation of endocytosis;GO:0036010|protein locali	GO:0005901|caveola;GO:0005913|cell-cell adherens junction;GO:0005911|cell-cell junction;GO:0005737|cytoplasm;GO:0030659|cytoplasmic vesicle membrane;GO:0005856|cytoskeleton;GO:0005829|cytosol;GO:0005769|early endosome;GO:0005768|endosome;GO:0070062|extrac	GO:0098641|cadherin binding involved in cell-cell adhesion;GO:0008092|cytoskeletal protein binding;GO:0042802|identical protein binding;GO:0008289|lipid binding;GO:0070300|phosphatidic acid binding;	.	.
MSTRG.18853	linc	chr10:7113313-7153435:-	Trans	Null	-1	ENSSSCG00000000037	1023	782	881.416	721	764	513	658.796	1.33792	0.41999	0.120696	1	up	no	ARFGAP3	protein_coding	chr5:5993808-6050539:+	gi|350583730|ref|XP_003481574.1|	2597	0	PREDICTED: ADP-ribosylation factor GTPase-activating protein 3 [Sus scrofa]	gi|927126554|ref|XM_003481526.3|	2715	0	PREDICTED: Sus scrofa ADP-ribosylation factor GTPase activating protein 3 (ARFGAP3), mRNA	Q17R07	817	0	ADP-ribosylation factor GTPase-activating protein 3	SPAC22E12.17c	137	3e-34	COG5347	pfam01412	ArfGap	Putative GTPase activating protein for Arf. Putative zinc fingers with GTPase activating proteins (GAPs) towards the small GTPase, Arf. The GAP of ARD1 stimulates GTPase hydrolysis for ARD1 but not ARFs.	GO:0009306|protein secretion;GO:0016192|vesicle-mediated transport;	GO:0005829|cytosol;GO:0000139|Golgi membrane;	GO:0005096|GTPase activator activity;GO:0046872|metal ion binding;	K12493	ARFGAP2_3; ADP-ribosylation factor GTPase-activating protein 2/3
MSTRG.150329	linc	chr8:87409471-87423689:+	Trans	Null	1	ENSSSCG00000000039	1122	927	1005.27	1005	1032	818	948.181	1.06021	0.0843486	0.745659	1	up	no	POLDIP3	protein_coding	chr5:6174559-6202081:+	gi|927126571|ref|XP_005663825.2|	2071	0	PREDICTED: polymerase delta-interacting protein 3 [Sus scrofa]	gi|288576955|dbj|AK347550.1|	3363	0	Sus scrofa mRNA, clone:OVR010055C07, expressed in ovary	Q9BY77	697	0	Polymerase delta-interacting protein 3	.	.	.	.	pfam00076	RRM_1	RNA recognition motif. (a.k.a. RRM, RBD, or RNP domain). The RRM motif is probably diagnostic of an RNA binding protein. RRMs are found in a variety of RNA binding proteins, including various hnRNP proteins, proteins implicated in regulation of alternativ	GO:0031124|mRNA 3'-end processing;GO:0006406|mRNA export from nucleus;GO:0016973|poly(A)+ mRNA export from nucleus;GO:0045727|positive regulation of translation;GO:0006405|RNA export from nucleus;GO:0006369|termination of RNA polymerase II transcription;	GO:0005737|cytoplasm;GO:0005829|cytosol;GO:0043231|intracellular membrane-bounded organelle;GO:0016607|nuclear speck;GO:0005654|nucleoplasm;	GO:0000166|nucleotide binding;GO:0044822|poly(A) RNA binding;	.	.
MSTRG.26849	antisense	chr11:47693099-47708622:-	Trans	Null	1	ENSSSCG00000000039	1122	927	1005.27	1005	1032	818	948.181	1.06021	0.0843486	0.745659	1	up	no	POLDIP3	protein_coding	chr5:6174559-6202081:+	gi|927126571|ref|XP_005663825.2|	2071	0	PREDICTED: polymerase delta-interacting protein 3 [Sus scrofa]	gi|288576955|dbj|AK347550.1|	3363	0	Sus scrofa mRNA, clone:OVR010055C07, expressed in ovary	Q9BY77	697	0	Polymerase delta-interacting protein 3	.	.	.	.	pfam00076	RRM_1	RNA recognition motif. (a.k.a. RRM, RBD, or RNP domain). The RRM motif is probably diagnostic of an RNA binding protein. RRMs are found in a variety of RNA binding proteins, including various hnRNP proteins, proteins implicated in regulation of alternativ	GO:0031124|mRNA 3'-end processing;GO:0006406|mRNA export from nucleus;GO:0016973|poly(A)+ mRNA export from nucleus;GO:0045727|positive regulation of translation;GO:0006405|RNA export from nucleus;GO:0006369|termination of RNA polymerase II transcription;	GO:0005737|cytoplasm;GO:0005829|cytosol;GO:0043231|intracellular membrane-bounded organelle;GO:0016607|nuclear speck;GO:0005654|nucleoplasm;	GO:0000166|nucleotide binding;GO:0044822|poly(A) RNA binding;	.	.
MSTRG.28162	linc	chr11:71032884-71033919:+	Trans	Null	-0.9856	ENSSSCG00000000039	1122	927	1005.27	1005	1032	818	948.181	1.06021	0.0843486	0.745659	1	up	no	POLDIP3	protein_coding	chr5:6174559-6202081:+	gi|927126571|ref|XP_005663825.2|	2071	0	PREDICTED: polymerase delta-interacting protein 3 [Sus scrofa]	gi|288576955|dbj|AK347550.1|	3363	0	Sus scrofa mRNA, clone:OVR010055C07, expressed in ovary	Q9BY77	697	0	Polymerase delta-interacting protein 3	.	.	.	.	pfam00076	RRM_1	RNA recognition motif. (a.k.a. RRM, RBD, or RNP domain). The RRM motif is probably diagnostic of an RNA binding protein. RRMs are found in a variety of RNA binding proteins, including various hnRNP proteins, proteins implicated in regulation of alternativ	GO:0031124|mRNA 3'-end processing;GO:0006406|mRNA export from nucleus;GO:0016973|poly(A)+ mRNA export from nucleus;GO:0045727|positive regulation of translation;GO:0006405|RNA export from nucleus;GO:0006369|termination of RNA polymerase II transcription;	GO:0005737|cytoplasm;GO:0005829|cytosol;GO:0043231|intracellular membrane-bounded organelle;GO:0016607|nuclear speck;GO:0005654|nucleoplasm;	GO:0000166|nucleotide binding;GO:0044822|poly(A) RNA binding;	.	.
MSTRG.66894	linc	chr15:140165961-140171043:-	Trans	Null	0.9856	ENSSSCG00000000039	1122	927	1005.27	1005	1032	818	948.181	1.06021	0.0843486	0.745659	1	up	no	POLDIP3	protein_coding	chr5:6174559-6202081:+	gi|927126571|ref|XP_005663825.2|	2071	0	PREDICTED: polymerase delta-interacting protein 3 [Sus scrofa]	gi|288576955|dbj|AK347550.1|	3363	0	Sus scrofa mRNA, clone:OVR010055C07, expressed in ovary	Q9BY77	697	0	Polymerase delta-interacting protein 3	.	.	.	.	pfam00076	RRM_1	RNA recognition motif. (a.k.a. RRM, RBD, or RNP domain). The RRM motif is probably diagnostic of an RNA binding protein. RRMs are found in a variety of RNA binding proteins, including various hnRNP proteins, proteins implicated in regulation of alternativ	GO:0031124|mRNA 3'-end processing;GO:0006406|mRNA export from nucleus;GO:0016973|poly(A)+ mRNA export from nucleus;GO:0045727|positive regulation of translation;GO:0006405|RNA export from nucleus;GO:0006369|termination of RNA polymerase II transcription;	GO:0005737|cytoplasm;GO:0005829|cytosol;GO:0043231|intracellular membrane-bounded organelle;GO:0016607|nuclear speck;GO:0005654|nucleoplasm;	GO:0000166|nucleotide binding;GO:0044822|poly(A) RNA binding;	.	.
MSTRG.80776	linc	chr2:5480821-5489061:+	Trans	Null	1	ENSSSCG00000000039	1122	927	1005.27	1005	1032	818	948.181	1.06021	0.0843486	0.745659	1	up	no	POLDIP3	protein_coding	chr5:6174559-6202081:+	gi|927126571|ref|XP_005663825.2|	2071	0	PREDICTED: polymerase delta-interacting protein 3 [Sus scrofa]	gi|288576955|dbj|AK347550.1|	3363	0	Sus scrofa mRNA, clone:OVR010055C07, expressed in ovary	Q9BY77	697	0	Polymerase delta-interacting protein 3	.	.	.	.	pfam00076	RRM_1	RNA recognition motif. (a.k.a. RRM, RBD, or RNP domain). The RRM motif is probably diagnostic of an RNA binding protein. RRMs are found in a variety of RNA binding proteins, including various hnRNP proteins, proteins implicated in regulation of alternativ	GO:0031124|mRNA 3'-end processing;GO:0006406|mRNA export from nucleus;GO:0016973|poly(A)+ mRNA export from nucleus;GO:0045727|positive regulation of translation;GO:0006405|RNA export from nucleus;GO:0006369|termination of RNA polymerase II transcription;	GO:0005737|cytoplasm;GO:0005829|cytosol;GO:0043231|intracellular membrane-bounded organelle;GO:0016607|nuclear speck;GO:0005654|nucleoplasm;	GO:0000166|nucleotide binding;GO:0044822|poly(A) RNA binding;	.	.
MSTRG.130623	linc	chr6:87960541-87968109:+	Trans	Null	0.9856	ENSSSCG00000000045	1370	1109	1214.73	2255	1627	1436	1764.77	0.688326	-0.538837	0.0524407	0.76126	down	no	NDUFA6	protein_coding	chr5:6562051-6567647:+	gi|297747277|ref|NP_001172107.1|	619	4e-76	NADH dehydrogenase [ubiquinone] 1 alpha subcomplex subunit 6 [Sus scrofa]	gi|288786149|dbj|AK346757.1|	1178	0	Sus scrofa mRNA, clone:MLN010050D12, expressed in mesenteric lymph nodes	P56556	234	4e-74	NADH dehydrogenase [ubiquinone] 1 alpha subcomplex subunit 6	.	.	.	.	pfam05347	Complex1_LYR	Complex 1 protein (LYR family). Proteins in this family include an accessory subunit of the higher eukaryotic NADH dehydrogenase complex. In Saccharomyces cerevisiae, the Isd11 protein has been shown to play a role in Fe/S cluster biogenesis in mitochondr	GO:0006120|mitochondrial electron transport, NADH to ubiquinone;GO:0032981|mitochondrial respiratory chain complex I assembly;GO:0006979|response to oxidative stress;	GO:0005743|mitochondrial inner membrane;GO:0031966|mitochondrial membrane;GO:0005747|mitochondrial respiratory chain complex I;	GO:0008137|NADH dehydrogenase (ubiquinone) activity;	K03950	NDUFA6; NADH dehydrogenase (ubiquinone) 1 alpha subcomplex subunit 6
MSTRG.3626	linc	chr1:43944637-43948143:-	Trans	Null	1	ENSSSCG00000000045	1370	1109	1214.73	2255	1627	1436	1764.77	0.688326	-0.538837	0.0524407	0.76126	down	no	NDUFA6	protein_coding	chr5:6562051-6567647:+	gi|297747277|ref|NP_001172107.1|	619	4e-76	NADH dehydrogenase [ubiquinone] 1 alpha subcomplex subunit 6 [Sus scrofa]	gi|288786149|dbj|AK346757.1|	1178	0	Sus scrofa mRNA, clone:MLN010050D12, expressed in mesenteric lymph nodes	P56556	234	4e-74	NADH dehydrogenase [ubiquinone] 1 alpha subcomplex subunit 6	.	.	.	.	pfam05347	Complex1_LYR	Complex 1 protein (LYR family). Proteins in this family include an accessory subunit of the higher eukaryotic NADH dehydrogenase complex. In Saccharomyces cerevisiae, the Isd11 protein has been shown to play a role in Fe/S cluster biogenesis in mitochondr	GO:0006120|mitochondrial electron transport, NADH to ubiquinone;GO:0032981|mitochondrial respiratory chain complex I assembly;GO:0006979|response to oxidative stress;	GO:0005743|mitochondrial inner membrane;GO:0031966|mitochondrial membrane;GO:0005747|mitochondrial respiratory chain complex I;	GO:0008137|NADH dehydrogenase (ubiquinone) activity;	K03950	NDUFA6; NADH dehydrogenase (ubiquinone) 1 alpha subcomplex subunit 6
MSTRG.95188	linc	chr3:26361598-26364625:+	Trans	Null	-1	ENSSSCG00000000050	402	307	346.198	330	348	307	328.969	1.05237	0.0736438	0.768129	1	up	no	NAGA	protein_coding	chr5:6571005-6588055:+	gi|350597119|ref|XP_003484358.1|	2108	0	PREDICTED: alpha-N-acetylgalactosaminidase [Sus scrofa]	gi|927126599|ref|XM_013993574.1|	2089	0	PREDICTED: Sus scrofa alpha-N-acetylgalactosaminidase (LOC100737177), transcript variant X1, mRNA	Q58DH9	81.6	6e-15	Alpha-N-acetylgalactosaminidase	.	.	.	.	pfam02065	Melibiase	Melibiase. Glycoside hydrolase families GH27, GH31 and GH36 form the glycoside hydrolase clan GH-D. Glycoside hydrolase family 36 can be split into 11 families, GH36A to GH36K. This family includes enzymes from GH36A-B and GH36D-K and from GH27.	GO:0016052|carbohydrate catabolic process;GO:0019377|glycolipid catabolic process;GO:0016139|glycoside catabolic process;	GO:0005737|cytoplasm;GO:0005764|lysosome;	GO:0004557|alpha-galactosidase activity;GO:0008456|alpha-N-acetylgalactosaminidase activity;	K01204	NAGA; alpha-N-acetylgalactosaminidase [EC:3.2.1.49]
MSTRG.171731	antisense	chrX:83223727-83224823:+	Trans	Null	-1	ENSSSCG00000000059	687	426	536.769	398	483	355	409.981	1.30925	0.388746	0.153183	1	up	no	XRCC6	protein_coding	chr5:6899725-6929220:-	gi|298104100|ref|NP_001177114.1|	3031	0	X-ray repair cross-complementing protein 6 [Sus scrofa]	gi|371910089|dbj|AK391300.1|	2028	0	Sus scrofa mRNA, clone: DCI010033E09, expressed in dendritic cells (immature)	P12956	1005	0	X-ray repair cross-complementing protein 6	.	.	.	.	pfam03731	Ku_N	Ku70/Ku80 N-terminal alpha/beta domain. The Ku heterodimer (composed of Ku70 and Ku80) contributes to genomic integrity through its ability to bind DNA double-strand breaks and facilitate repair by the non-homologous end-joining pathway. This is the amino	GO:0007420|brain development;GO:0071475|cellular hyperosmotic salinity response;GO:0071480|cellular response to gamma radiation;GO:0071481|cellular response to X-ray;GO:0006266|DNA ligation;GO:0006310|DNA recombination;GO:0097680|double-strand break repai	GO:0005829|cytosol;GO:0043564|Ku70:Ku80 complex;GO:0016020|membrane;GO:0070419|nonhomologous end joining complex;GO:0000784|nuclear chromosome, telomeric region;GO:0000783|nuclear telomere cap complex;GO:0005730|nucleolus;GO:0005654|nucleoplasm;GO:0005634	GO:0051575|5'-deoxyribose-5-phosphate lyase activity;GO:0005524|ATP binding;GO:0004003|ATP-dependent DNA helicase activity;GO:0003684|damaged DNA binding;GO:0003677|DNA binding;GO:0003690|double-stranded DNA binding;GO:0044877|macromolecular complex bindi	K10884	XRCC6, KU70, G22P1; ATP-dependent DNA helicase 2 subunit 1
MSTRG.27251	linc	chr11:49514599-49536179:-	Trans	Null	-0.9856	ENSSSCG00000000059	687	426	536.769	398	483	355	409.981	1.30925	0.388746	0.153183	1	up	no	XRCC6	protein_coding	chr5:6899725-6929220:-	gi|298104100|ref|NP_001177114.1|	3031	0	X-ray repair cross-complementing protein 6 [Sus scrofa]	gi|371910089|dbj|AK391300.1|	2028	0	Sus scrofa mRNA, clone: DCI010033E09, expressed in dendritic cells (immature)	P12956	1005	0	X-ray repair cross-complementing protein 6	.	.	.	.	pfam03731	Ku_N	Ku70/Ku80 N-terminal alpha/beta domain. The Ku heterodimer (composed of Ku70 and Ku80) contributes to genomic integrity through its ability to bind DNA double-strand breaks and facilitate repair by the non-homologous end-joining pathway. This is the amino	GO:0007420|brain development;GO:0071475|cellular hyperosmotic salinity response;GO:0071480|cellular response to gamma radiation;GO:0071481|cellular response to X-ray;GO:0006266|DNA ligation;GO:0006310|DNA recombination;GO:0097680|double-strand break repai	GO:0005829|cytosol;GO:0043564|Ku70:Ku80 complex;GO:0016020|membrane;GO:0070419|nonhomologous end joining complex;GO:0000784|nuclear chromosome, telomeric region;GO:0000783|nuclear telomere cap complex;GO:0005730|nucleolus;GO:0005654|nucleoplasm;GO:0005634	GO:0051575|5'-deoxyribose-5-phosphate lyase activity;GO:0005524|ATP binding;GO:0004003|ATP-dependent DNA helicase activity;GO:0003684|damaged DNA binding;GO:0003677|DNA binding;GO:0003690|double-stranded DNA binding;GO:0044877|macromolecular complex bindi	K10884	XRCC6, KU70, G22P1; ATP-dependent DNA helicase 2 subunit 1
MSTRG.28489	linc	chr11:76339165-76356189:-	Trans	Null	-1	ENSSSCG00000000059	687	426	536.769	398	483	355	409.981	1.30925	0.388746	0.153183	1	up	no	XRCC6	protein_coding	chr5:6899725-6929220:-	gi|298104100|ref|NP_001177114.1|	3031	0	X-ray repair cross-complementing protein 6 [Sus scrofa]	gi|371910089|dbj|AK391300.1|	2028	0	Sus scrofa mRNA, clone: DCI010033E09, expressed in dendritic cells (immature)	P12956	1005	0	X-ray repair cross-complementing protein 6	.	.	.	.	pfam03731	Ku_N	Ku70/Ku80 N-terminal alpha/beta domain. The Ku heterodimer (composed of Ku70 and Ku80) contributes to genomic integrity through its ability to bind DNA double-strand breaks and facilitate repair by the non-homologous end-joining pathway. This is the amino	GO:0007420|brain development;GO:0071475|cellular hyperosmotic salinity response;GO:0071480|cellular response to gamma radiation;GO:0071481|cellular response to X-ray;GO:0006266|DNA ligation;GO:0006310|DNA recombination;GO:0097680|double-strand break repai	GO:0005829|cytosol;GO:0043564|Ku70:Ku80 complex;GO:0016020|membrane;GO:0070419|nonhomologous end joining complex;GO:0000784|nuclear chromosome, telomeric region;GO:0000783|nuclear telomere cap complex;GO:0005730|nucleolus;GO:0005654|nucleoplasm;GO:0005634	GO:0051575|5'-deoxyribose-5-phosphate lyase activity;GO:0005524|ATP binding;GO:0004003|ATP-dependent DNA helicase activity;GO:0003684|damaged DNA binding;GO:0003677|DNA binding;GO:0003690|double-stranded DNA binding;GO:0044877|macromolecular complex bindi	K10884	XRCC6, KU70, G22P1; ATP-dependent DNA helicase 2 subunit 1
MSTRG.37125	linc	chr13:29727042-29729163:-	Trans	Null	-1	ENSSSCG00000000059	687	426	536.769	398	483	355	409.981	1.30925	0.388746	0.153183	1	up	no	XRCC6	protein_coding	chr5:6899725-6929220:-	gi|298104100|ref|NP_001177114.1|	3031	0	X-ray repair cross-complementing protein 6 [Sus scrofa]	gi|371910089|dbj|AK391300.1|	2028	0	Sus scrofa mRNA, clone: DCI010033E09, expressed in dendritic cells (immature)	P12956	1005	0	X-ray repair cross-complementing protein 6	.	.	.	.	pfam03731	Ku_N	Ku70/Ku80 N-terminal alpha/beta domain. The Ku heterodimer (composed of Ku70 and Ku80) contributes to genomic integrity through its ability to bind DNA double-strand breaks and facilitate repair by the non-homologous end-joining pathway. This is the amino	GO:0007420|brain development;GO:0071475|cellular hyperosmotic salinity response;GO:0071480|cellular response to gamma radiation;GO:0071481|cellular response to X-ray;GO:0006266|DNA ligation;GO:0006310|DNA recombination;GO:0097680|double-strand break repai	GO:0005829|cytosol;GO:0043564|Ku70:Ku80 complex;GO:0016020|membrane;GO:0070419|nonhomologous end joining complex;GO:0000784|nuclear chromosome, telomeric region;GO:0000783|nuclear telomere cap complex;GO:0005730|nucleolus;GO:0005654|nucleoplasm;GO:0005634	GO:0051575|5'-deoxyribose-5-phosphate lyase activity;GO:0005524|ATP binding;GO:0004003|ATP-dependent DNA helicase activity;GO:0003684|damaged DNA binding;GO:0003677|DNA binding;GO:0003690|double-stranded DNA binding;GO:0044877|macromolecular complex bindi	K10884	XRCC6, KU70, G22P1; ATP-dependent DNA helicase 2 subunit 1
MSTRG.42018	linc	chr13:95221197-95226593:-	Trans	Null	-1	ENSSSCG00000000059	687	426	536.769	398	483	355	409.981	1.30925	0.388746	0.153183	1	up	no	XRCC6	protein_coding	chr5:6899725-6929220:-	gi|298104100|ref|NP_001177114.1|	3031	0	X-ray repair cross-complementing protein 6 [Sus scrofa]	gi|371910089|dbj|AK391300.1|	2028	0	Sus scrofa mRNA, clone: DCI010033E09, expressed in dendritic cells (immature)	P12956	1005	0	X-ray repair cross-complementing protein 6	.	.	.	.	pfam03731	Ku_N	Ku70/Ku80 N-terminal alpha/beta domain. The Ku heterodimer (composed of Ku70 and Ku80) contributes to genomic integrity through its ability to bind DNA double-strand breaks and facilitate repair by the non-homologous end-joining pathway. This is the amino	GO:0007420|brain development;GO:0071475|cellular hyperosmotic salinity response;GO:0071480|cellular response to gamma radiation;GO:0071481|cellular response to X-ray;GO:0006266|DNA ligation;GO:0006310|DNA recombination;GO:0097680|double-strand break repai	GO:0005829|cytosol;GO:0043564|Ku70:Ku80 complex;GO:0016020|membrane;GO:0070419|nonhomologous end joining complex;GO:0000784|nuclear chromosome, telomeric region;GO:0000783|nuclear telomere cap complex;GO:0005730|nucleolus;GO:0005654|nucleoplasm;GO:0005634	GO:0051575|5'-deoxyribose-5-phosphate lyase activity;GO:0005524|ATP binding;GO:0004003|ATP-dependent DNA helicase activity;GO:0003684|damaged DNA binding;GO:0003677|DNA binding;GO:0003690|double-stranded DNA binding;GO:0044877|macromolecular complex bindi	K10884	XRCC6, KU70, G22P1; ATP-dependent DNA helicase 2 subunit 1
MSTRG.42019	linc	chr13:95230526-95235057:-	Trans	Null	-1	ENSSSCG00000000059	687	426	536.769	398	483	355	409.981	1.30925	0.388746	0.153183	1	up	no	XRCC6	protein_coding	chr5:6899725-6929220:-	gi|298104100|ref|NP_001177114.1|	3031	0	X-ray repair cross-complementing protein 6 [Sus scrofa]	gi|371910089|dbj|AK391300.1|	2028	0	Sus scrofa mRNA, clone: DCI010033E09, expressed in dendritic cells (immature)	P12956	1005	0	X-ray repair cross-complementing protein 6	.	.	.	.	pfam03731	Ku_N	Ku70/Ku80 N-terminal alpha/beta domain. The Ku heterodimer (composed of Ku70 and Ku80) contributes to genomic integrity through its ability to bind DNA double-strand breaks and facilitate repair by the non-homologous end-joining pathway. This is the amino	GO:0007420|brain development;GO:0071475|cellular hyperosmotic salinity response;GO:0071480|cellular response to gamma radiation;GO:0071481|cellular response to X-ray;GO:0006266|DNA ligation;GO:0006310|DNA recombination;GO:0097680|double-strand break repai	GO:0005829|cytosol;GO:0043564|Ku70:Ku80 complex;GO:0016020|membrane;GO:0070419|nonhomologous end joining complex;GO:0000784|nuclear chromosome, telomeric region;GO:0000783|nuclear telomere cap complex;GO:0005730|nucleolus;GO:0005654|nucleoplasm;GO:0005634	GO:0051575|5'-deoxyribose-5-phosphate lyase activity;GO:0005524|ATP binding;GO:0004003|ATP-dependent DNA helicase activity;GO:0003684|damaged DNA binding;GO:0003677|DNA binding;GO:0003690|double-stranded DNA binding;GO:0044877|macromolecular complex bindi	K10884	XRCC6, KU70, G22P1; ATP-dependent DNA helicase 2 subunit 1
MSTRG.140470	antisense	chr7:55288309-55320356:-	Trans	Null	-1	ENSSSCG00000000064	12604	8766	10376.4	22069	14050	13685	16562.4	0.626506	-0.674601	0.0520672	0.759384	down	no	ACO2	protein_coding	chr5:7014383-7071023:-	gi|958777144|ref|XP_014719872.1|	4088	0	PREDICTED: aconitate hydratase, mitochondrial [Equus asinus]	gi|371912272|dbj|AK392093.1|	2653	0	Sus scrofa mRNA, clone: HTMT10049D11, expressed in hypothalamus	P16276	1580	0	Aconitate hydratase, mitochondrial	SPAC24C9.06c	1066	0	COG1048	pfam00330	Aconitase	Aconitase family (aconitate hydratase).	GO:0006099|tricarboxylic acid cycle;	GO:0005739|mitochondrion;	GO:0051539|4 iron, 4 sulfur cluster binding;GO:0003994|aconitate hydratase activity;GO:0046872|metal ion binding;	K01681	ACO, acnA; aconitate hydratase [EC:4.2.1.3]
MSTRG.147492	linc	chr8:31458637-31459593:+	Trans	Null	1	ENSSSCG00000000064	12604	8766	10376.4	22069	14050	13685	16562.4	0.626506	-0.674601	0.0520672	0.759384	down	no	ACO2	protein_coding	chr5:7014383-7071023:-	gi|958777144|ref|XP_014719872.1|	4088	0	PREDICTED: aconitate hydratase, mitochondrial [Equus asinus]	gi|371912272|dbj|AK392093.1|	2653	0	Sus scrofa mRNA, clone: HTMT10049D11, expressed in hypothalamus	P16276	1580	0	Aconitate hydratase, mitochondrial	SPAC24C9.06c	1066	0	COG1048	pfam00330	Aconitase	Aconitase family (aconitate hydratase).	GO:0006099|tricarboxylic acid cycle;	GO:0005739|mitochondrion;	GO:0051539|4 iron, 4 sulfur cluster binding;GO:0003994|aconitate hydratase activity;GO:0046872|metal ion binding;	K01681	ACO, acnA; aconitate hydratase [EC:4.2.1.3]
MSTRG.27251	linc	chr11:49514599-49536179:-	Trans	Null	0.9856	ENSSSCG00000000064	12604	8766	10376.4	22069	14050	13685	16562.4	0.626506	-0.674601	0.0520672	0.759384	down	no	ACO2	protein_coding	chr5:7014383-7071023:-	gi|958777144|ref|XP_014719872.1|	4088	0	PREDICTED: aconitate hydratase, mitochondrial [Equus asinus]	gi|371912272|dbj|AK392093.1|	2653	0	Sus scrofa mRNA, clone: HTMT10049D11, expressed in hypothalamus	P16276	1580	0	Aconitate hydratase, mitochondrial	SPAC24C9.06c	1066	0	COG1048	pfam00330	Aconitase	Aconitase family (aconitate hydratase).	GO:0006099|tricarboxylic acid cycle;	GO:0005739|mitochondrion;	GO:0051539|4 iron, 4 sulfur cluster binding;GO:0003994|aconitate hydratase activity;GO:0046872|metal ion binding;	K01681	ACO, acnA; aconitate hydratase [EC:4.2.1.3]
MSTRG.57331	antisense	chr14:124134249-124150811:+	Trans	Null	1	ENSSSCG00000000064	12604	8766	10376.4	22069	14050	13685	16562.4	0.626506	-0.674601	0.0520672	0.759384	down	no	ACO2	protein_coding	chr5:7014383-7071023:-	gi|958777144|ref|XP_014719872.1|	4088	0	PREDICTED: aconitate hydratase, mitochondrial [Equus asinus]	gi|371912272|dbj|AK392093.1|	2653	0	Sus scrofa mRNA, clone: HTMT10049D11, expressed in hypothalamus	P16276	1580	0	Aconitate hydratase, mitochondrial	SPAC24C9.06c	1066	0	COG1048	pfam00330	Aconitase	Aconitase family (aconitate hydratase).	GO:0006099|tricarboxylic acid cycle;	GO:0005739|mitochondrion;	GO:0051539|4 iron, 4 sulfur cluster binding;GO:0003994|aconitate hydratase activity;GO:0046872|metal ion binding;	K01681	ACO, acnA; aconitate hydratase [EC:4.2.1.3]
MSTRG.8672	linc	chr1:130777566-130804738:-	Trans	Null	1	ENSSSCG00000000064	12604	8766	10376.4	22069	14050	13685	16562.4	0.626506	-0.674601	0.0520672	0.759384	down	no	ACO2	protein_coding	chr5:7014383-7071023:-	gi|958777144|ref|XP_014719872.1|	4088	0	PREDICTED: aconitate hydratase, mitochondrial [Equus asinus]	gi|371912272|dbj|AK392093.1|	2653	0	Sus scrofa mRNA, clone: HTMT10049D11, expressed in hypothalamus	P16276	1580	0	Aconitate hydratase, mitochondrial	SPAC24C9.06c	1066	0	COG1048	pfam00330	Aconitase	Aconitase family (aconitate hydratase).	GO:0006099|tricarboxylic acid cycle;	GO:0005739|mitochondrion;	GO:0051539|4 iron, 4 sulfur cluster binding;GO:0003994|aconitate hydratase activity;GO:0046872|metal ion binding;	K01681	ACO, acnA; aconitate hydratase [EC:4.2.1.3]
MSTRG.140470	antisense	chr7:55288309-55320356:-	Trans	Null	1	ENSSSCG00000000068	4722	3613	4070.37	3980	4599	3455	3993.21	1.01932	0.0276106	0.899712	1	up	no	EP300	protein_coding	chr5:7312262-7373440:-	gi|194037199|ref|XP_001929248.1|	5652	0	PREDICTED: histone acetyltransferase p300 [Sus scrofa]	gi|927126749|ref|XM_001929213.4|	7109	0	PREDICTED: Sus scrofa E1A binding protein p300 (EP300), mRNA	Q09472	1296	0	Histone acetyltransferase p300	SPAC631.02	79.3	8e-14	COG5076	pfam08214	KAT11	Histone acetylation protein. Histone acetylation is required in many cellular processes including transcription, DNA repair, and chromatin assembly. This family contains the fungal KAT11 protein (previously known as RTT109) which is required for H3K56 ace	GO:0009887|organ morphogenesis;GO:0006915|apoptotic process;GO:0030183|B cell differentiation;GO:0034644|cellular response to UV;GO:0007623|circadian rhythm;GO:0006977|DNA damage response, signal transduction by p53 class mediator resulting in cell cycle	GO:0005737|cytoplasm;GO:0000123|histone acetyltransferase complex;GO:0005654|nucleoplasm;GO:0005634|nucleus;GO:0005667|transcription factor complex;	GO:0016407|acetyltransferase activity;GO:0033613|activating transcription factor binding;GO:0050681|androgen receptor binding;GO:0008013|beta-catenin binding;GO:0003682|chromatin binding;GO:0031490|chromatin DNA binding;GO:0001047|core promoter binding;GO	K04498	EP300, CREBBP, KAT3; E1A/CREB-binding protein [EC:2.3.1.48]
MSTRG.147492	linc	chr8:31458637-31459593:+	Trans	Null	-1	ENSSSCG00000000068	4722	3613	4070.37	3980	4599	3455	3993.21	1.01932	0.0276106	0.899712	1	up	no	EP300	protein_coding	chr5:7312262-7373440:-	gi|194037199|ref|XP_001929248.1|	5652	0	PREDICTED: histone acetyltransferase p300 [Sus scrofa]	gi|927126749|ref|XM_001929213.4|	7109	0	PREDICTED: Sus scrofa E1A binding protein p300 (EP300), mRNA	Q09472	1296	0	Histone acetyltransferase p300	SPAC631.02	79.3	8e-14	COG5076	pfam08214	KAT11	Histone acetylation protein. Histone acetylation is required in many cellular processes including transcription, DNA repair, and chromatin assembly. This family contains the fungal KAT11 protein (previously known as RTT109) which is required for H3K56 ace	GO:0009887|organ morphogenesis;GO:0006915|apoptotic process;GO:0030183|B cell differentiation;GO:0034644|cellular response to UV;GO:0007623|circadian rhythm;GO:0006977|DNA damage response, signal transduction by p53 class mediator resulting in cell cycle	GO:0005737|cytoplasm;GO:0000123|histone acetyltransferase complex;GO:0005654|nucleoplasm;GO:0005634|nucleus;GO:0005667|transcription factor complex;	GO:0016407|acetyltransferase activity;GO:0033613|activating transcription factor binding;GO:0050681|androgen receptor binding;GO:0008013|beta-catenin binding;GO:0003682|chromatin binding;GO:0031490|chromatin DNA binding;GO:0001047|core promoter binding;GO	K04498	EP300, CREBBP, KAT3; E1A/CREB-binding protein [EC:2.3.1.48]
MSTRG.27251	linc	chr11:49514599-49536179:-	Trans	Null	-0.9856	ENSSSCG00000000068	4722	3613	4070.37	3980	4599	3455	3993.21	1.01932	0.0276106	0.899712	1	up	no	EP300	protein_coding	chr5:7312262-7373440:-	gi|194037199|ref|XP_001929248.1|	5652	0	PREDICTED: histone acetyltransferase p300 [Sus scrofa]	gi|927126749|ref|XM_001929213.4|	7109	0	PREDICTED: Sus scrofa E1A binding protein p300 (EP300), mRNA	Q09472	1296	0	Histone acetyltransferase p300	SPAC631.02	79.3	8e-14	COG5076	pfam08214	KAT11	Histone acetylation protein. Histone acetylation is required in many cellular processes including transcription, DNA repair, and chromatin assembly. This family contains the fungal KAT11 protein (previously known as RTT109) which is required for H3K56 ace	GO:0009887|organ morphogenesis;GO:0006915|apoptotic process;GO:0030183|B cell differentiation;GO:0034644|cellular response to UV;GO:0007623|circadian rhythm;GO:0006977|DNA damage response, signal transduction by p53 class mediator resulting in cell cycle	GO:0005737|cytoplasm;GO:0000123|histone acetyltransferase complex;GO:0005654|nucleoplasm;GO:0005634|nucleus;GO:0005667|transcription factor complex;	GO:0016407|acetyltransferase activity;GO:0033613|activating transcription factor binding;GO:0050681|androgen receptor binding;GO:0008013|beta-catenin binding;GO:0003682|chromatin binding;GO:0031490|chromatin DNA binding;GO:0001047|core promoter binding;GO	K04498	EP300, CREBBP, KAT3; E1A/CREB-binding protein [EC:2.3.1.48]
MSTRG.57331	antisense	chr14:124134249-124150811:+	Trans	Null	-1	ENSSSCG00000000068	4722	3613	4070.37	3980	4599	3455	3993.21	1.01932	0.0276106	0.899712	1	up	no	EP300	protein_coding	chr5:7312262-7373440:-	gi|194037199|ref|XP_001929248.1|	5652	0	PREDICTED: histone acetyltransferase p300 [Sus scrofa]	gi|927126749|ref|XM_001929213.4|	7109	0	PREDICTED: Sus scrofa E1A binding protein p300 (EP300), mRNA	Q09472	1296	0	Histone acetyltransferase p300	SPAC631.02	79.3	8e-14	COG5076	pfam08214	KAT11	Histone acetylation protein. Histone acetylation is required in many cellular processes including transcription, DNA repair, and chromatin assembly. This family contains the fungal KAT11 protein (previously known as RTT109) which is required for H3K56 ace	GO:0009887|organ morphogenesis;GO:0006915|apoptotic process;GO:0030183|B cell differentiation;GO:0034644|cellular response to UV;GO:0007623|circadian rhythm;GO:0006977|DNA damage response, signal transduction by p53 class mediator resulting in cell cycle	GO:0005737|cytoplasm;GO:0000123|histone acetyltransferase complex;GO:0005654|nucleoplasm;GO:0005634|nucleus;GO:0005667|transcription factor complex;	GO:0016407|acetyltransferase activity;GO:0033613|activating transcription factor binding;GO:0050681|androgen receptor binding;GO:0008013|beta-catenin binding;GO:0003682|chromatin binding;GO:0031490|chromatin DNA binding;GO:0001047|core promoter binding;GO	K04498	EP300, CREBBP, KAT3; E1A/CREB-binding protein [EC:2.3.1.48]
MSTRG.8672	linc	chr1:130777566-130804738:-	Trans	Null	-1	ENSSSCG00000000068	4722	3613	4070.37	3980	4599	3455	3993.21	1.01932	0.0276106	0.899712	1	up	no	EP300	protein_coding	chr5:7312262-7373440:-	gi|194037199|ref|XP_001929248.1|	5652	0	PREDICTED: histone acetyltransferase p300 [Sus scrofa]	gi|927126749|ref|XM_001929213.4|	7109	0	PREDICTED: Sus scrofa E1A binding protein p300 (EP300), mRNA	Q09472	1296	0	Histone acetyltransferase p300	SPAC631.02	79.3	8e-14	COG5076	pfam08214	KAT11	Histone acetylation protein. Histone acetylation is required in many cellular processes including transcription, DNA repair, and chromatin assembly. This family contains the fungal KAT11 protein (previously known as RTT109) which is required for H3K56 ace	GO:0009887|organ morphogenesis;GO:0006915|apoptotic process;GO:0030183|B cell differentiation;GO:0034644|cellular response to UV;GO:0007623|circadian rhythm;GO:0006977|DNA damage response, signal transduction by p53 class mediator resulting in cell cycle	GO:0005737|cytoplasm;GO:0000123|histone acetyltransferase complex;GO:0005654|nucleoplasm;GO:0005634|nucleus;GO:0005667|transcription factor complex;	GO:0016407|acetyltransferase activity;GO:0033613|activating transcription factor binding;GO:0050681|androgen receptor binding;GO:0008013|beta-catenin binding;GO:0003682|chromatin binding;GO:0031490|chromatin DNA binding;GO:0001047|core promoter binding;GO	K04498	EP300, CREBBP, KAT3; E1A/CREB-binding protein [EC:2.3.1.48]
MSTRG.19814	antisense	chr10:23801004-23804884:+	Trans	Null	-1	ENSSSCG00000000072	306	546	437.229	209	237	220	223.262	1.95837	0.969654	0.00818295	0.286022	up	no	SLC25A17	protein_coding	chr5:7622247-7671931:+	gi|926693151|ref|XP_005681155.2|	1488	0	PREDICTED: peroxisomal membrane protein PMP34 [Capra hircus]	gi|927126767|ref|XM_003126004.3|	1757	0	PREDICTED: Sus scrofa solute carrier family 25 (mitochondrial carrier; peroxisomal membrane protein, 34kDa), member 17 (SLC25A17), mRNA	O43808	81.6	1e-15	Peroxisomal membrane protein PMP34	.	.	.	.	pfam00153	Mito_carr	Mitochondrial carrier protein.	GO:0015867|ATP transport;GO:0001561|fatty acid alpha-oxidation;GO:0006635|fatty acid beta-oxidation;GO:0015908|fatty acid transport;GO:0006412|translation;	GO:0005779|integral component of peroxisomal membrane;GO:0043231|intracellular membrane-bounded organelle;GO:0016020|membrane;GO:0005739|mitochondrion;GO:0005778|peroxisomal membrane;GO:0005777|peroxisome;	GO:0000295|adenine nucleotide transmembrane transporter activity;GO:0015217|ADP transmembrane transporter activity;GO:0080122|AMP transmembrane transporter activity;GO:0005347|ATP transmembrane transporter activity;GO:0051087|chaperone binding;GO:0015228|	K13354	SLC25A17, PMP34; solute carrier family 25 (peroxisomal adenine nucleotide transporter), member 17
MSTRG.66894	linc	chr15:140165961-140171043:-	Trans	Null	0.9856	ENSSSCG00000000072	306	546	437.229	209	237	220	223.262	1.95837	0.969654	0.00818295	0.286022	up	no	SLC25A17	protein_coding	chr5:7622247-7671931:+	gi|926693151|ref|XP_005681155.2|	1488	0	PREDICTED: peroxisomal membrane protein PMP34 [Capra hircus]	gi|927126767|ref|XM_003126004.3|	1757	0	PREDICTED: Sus scrofa solute carrier family 25 (mitochondrial carrier; peroxisomal membrane protein, 34kDa), member 17 (SLC25A17), mRNA	O43808	81.6	1e-15	Peroxisomal membrane protein PMP34	.	.	.	.	pfam00153	Mito_carr	Mitochondrial carrier protein.	GO:0015867|ATP transport;GO:0001561|fatty acid alpha-oxidation;GO:0006635|fatty acid beta-oxidation;GO:0015908|fatty acid transport;GO:0006412|translation;	GO:0005779|integral component of peroxisomal membrane;GO:0043231|intracellular membrane-bounded organelle;GO:0016020|membrane;GO:0005739|mitochondrion;GO:0005778|peroxisomal membrane;GO:0005777|peroxisome;	GO:0000295|adenine nucleotide transmembrane transporter activity;GO:0015217|ADP transmembrane transporter activity;GO:0080122|AMP transmembrane transporter activity;GO:0005347|ATP transmembrane transporter activity;GO:0051087|chaperone binding;GO:0015228|	K13354	SLC25A17, PMP34; solute carrier family 25 (peroxisomal adenine nucleotide transporter), member 17
MSTRG.93232	linc	chr3:4120986-4124136:+	Trans	Null	1	ENSSSCG00000000072	306	546	437.229	209	237	220	223.262	1.95837	0.969654	0.00818295	0.286022	up	no	SLC25A17	protein_coding	chr5:7622247-7671931:+	gi|926693151|ref|XP_005681155.2|	1488	0	PREDICTED: peroxisomal membrane protein PMP34 [Capra hircus]	gi|927126767|ref|XM_003126004.3|	1757	0	PREDICTED: Sus scrofa solute carrier family 25 (mitochondrial carrier; peroxisomal membrane protein, 34kDa), member 17 (SLC25A17), mRNA	O43808	81.6	1e-15	Peroxisomal membrane protein PMP34	.	.	.	.	pfam00153	Mito_carr	Mitochondrial carrier protein.	GO:0015867|ATP transport;GO:0001561|fatty acid alpha-oxidation;GO:0006635|fatty acid beta-oxidation;GO:0015908|fatty acid transport;GO:0006412|translation;	GO:0005779|integral component of peroxisomal membrane;GO:0043231|intracellular membrane-bounded organelle;GO:0016020|membrane;GO:0005739|mitochondrion;GO:0005778|peroxisomal membrane;GO:0005777|peroxisome;	GO:0000295|adenine nucleotide transmembrane transporter activity;GO:0015217|ADP transmembrane transporter activity;GO:0080122|AMP transmembrane transporter activity;GO:0005347|ATP transmembrane transporter activity;GO:0051087|chaperone binding;GO:0015228|	K13354	SLC25A17, PMP34; solute carrier family 25 (peroxisomal adenine nucleotide transporter), member 17
MSTRG.94851	linc	chr3:18683342-18690398:-	Trans	Null	-1	ENSSSCG00000000080	13	14	13.4603	10	13	5	9.04506	1.48814	0.573512	0.559876	1	up	no	GRAP2	protein_coding	chr5:8356286-8445071:-	gi|927126857|ref|XP_013852959.1|	1507	0	PREDICTED: GRB2-related adapter protein 2 isoform X2 [Sus scrofa]	gi|927126856|ref|XM_013997505.1|	2040	0	PREDICTED: Sus scrofa GRB2-related adaptor protein 2 (GRAP2), transcript variant X5, mRNA	O75791	540	0	GRB2-related adapter protein 2	.	.	.	.	pfam00017	SH2	SH2 domain.	GO:0007267|cell-cell signaling;GO:0038095|Fc-epsilon receptor signaling pathway;GO:0007265|Ras protein signal transduction;GO:0031295|T cell costimulation;GO:0050852|T cell receptor signaling pathway;	GO:0005737|cytoplasm;GO:0005829|cytosol;GO:0005768|endosome;GO:0005654|nucleoplasm;GO:0005634|nucleus;	GO:0005070|SH3/SH2 adaptor activity;	K07366	GRAP2, GADS; GRB2-related adaptor protein 2
MSTRG.103147	linc	chr3:129831367-129834077:+	Trans	Null	-1	ENSSSCG00000000089	9	5	6.70889	5	7	5	5.64138	1.18923	0.250025	0.821952	1	up	no	ENSSSCG00000000089	protein_coding	chr5:8923674-8927953:-	gi|346227212|ref|NP_001230992.1|	1166	4e-157	60S ribosomal protein L3 [Sus scrofa]	gi|371920766|dbj|AK399382.1|	574	0	Sus scrofa mRNA, clone: THY010110H09, expressed in thymus	P39872	450	2e-157	60S ribosomal protein L3	SPAPB8E5.06c	328	6e-110	COG0087	pfam00297	Ribosomal_L3	Ribosomal protein L3.	GO:0000027|ribosomal large subunit assembly;GO:0006412|translation;	GO:0022625|cytosolic large ribosomal subunit;GO:0005730|nucleolus;	GO:0003735|structural constituent of ribosome;	K02925	RP-L3e, RPL3; large subunit ribosomal protein L3e
MSTRG.105061	linc	chr4:23815760-23903360:+	Trans	Null	-1	ENSSSCG00000000089	9	5	6.70889	5	7	5	5.64138	1.18923	0.250025	0.821952	1	up	no	ENSSSCG00000000089	protein_coding	chr5:8923674-8927953:-	gi|346227212|ref|NP_001230992.1|	1166	4e-157	60S ribosomal protein L3 [Sus scrofa]	gi|371920766|dbj|AK399382.1|	574	0	Sus scrofa mRNA, clone: THY010110H09, expressed in thymus	P39872	450	2e-157	60S ribosomal protein L3	SPAPB8E5.06c	328	6e-110	COG0087	pfam00297	Ribosomal_L3	Ribosomal protein L3.	GO:0000027|ribosomal large subunit assembly;GO:0006412|translation;	GO:0022625|cytosolic large ribosomal subunit;GO:0005730|nucleolus;	GO:0003735|structural constituent of ribosome;	K02925	RP-L3e, RPL3; large subunit ribosomal protein L3e
MSTRG.41646	linc	chr13:88032057-88051739:+	Trans	Null	-1	ENSSSCG00000000089	9	5	6.70889	5	7	5	5.64138	1.18923	0.250025	0.821952	1	up	no	ENSSSCG00000000089	protein_coding	chr5:8923674-8927953:-	gi|346227212|ref|NP_001230992.1|	1166	4e-157	60S ribosomal protein L3 [Sus scrofa]	gi|371920766|dbj|AK399382.1|	574	0	Sus scrofa mRNA, clone: THY010110H09, expressed in thymus	P39872	450	2e-157	60S ribosomal protein L3	SPAPB8E5.06c	328	6e-110	COG0087	pfam00297	Ribosomal_L3	Ribosomal protein L3.	GO:0000027|ribosomal large subunit assembly;GO:0006412|translation;	GO:0022625|cytosolic large ribosomal subunit;GO:0005730|nucleolus;	GO:0003735|structural constituent of ribosome;	K02925	RP-L3e, RPL3; large subunit ribosomal protein L3e
MSTRG.135017	linc	chr6:165466845-165475593:-	Trans	Null	-1	ENSSSCG00000000105	420	205	297.323	224	297	182	231.459	1.28456	0.361275	0.286414	1	up	no	KDELR3	protein_coding	chr5:9505157-9515734:-	gi|926693094|ref|XP_013819798.1|	1157	6e-153	PREDICTED: ER lumen protein-retaining receptor 3 [Capra hircus]	gi|350529431|ref|NM_001244970.1|	1679	0	Sus scrofa KDEL (Lys-Asp-Glu-Leu) endoplasmic reticulum protein retention receptor 3 (KDELR3), mRNA	O43731	426	1e-145	ER lumen protein-retaining receptor 3	YBL040c	199	1e-58	COG5196	pfam00810	ER_lumen_recept	ER lumen protein retaining receptor.	GO:0036498|IRE1-mediated unfolded protein response;GO:0006621|protein retention in ER lumen;GO:0015031|protein transport;GO:0006890|retrograde vesicle-mediated transport, Golgi to ER;	GO:0005789|endoplasmic reticulum membrane;GO:0000139|Golgi membrane;GO:0016021|integral component of membrane;GO:0030133|transport vesicle;	GO:0046923|ER retention sequence binding;	K10949	KDELR; ER lumen protein retaining receptor
MSTRG.18853	linc	chr10:7113313-7153435:-	Trans	Null	1	ENSSSCG00000000111	123	69	92.0589	127	128	113	122.819	0.74955	-0.415902	0.388948	1	down	no	BAIAP2L2	protein_coding	chr5:9778727-9799703:+	gi|466057599|ref|XP_004279682.1|	2252	0	PREDICTED: brain-specific angiogenesis inhibitor 1-associated protein 2-like protein 2 [Orcinus orca]	gi|927127095|ref|XM_003126055.5|	1725	0	PREDICTED: Sus scrofa brain-specific angiogenesis inhibitor 1-associated protein 2-like protein 2 (LOC100515261), transcript variant X1, mRNA	Q80Y61	842	0	Brain-specific angiogenesis inhibitor 1-associated protein 2-like protein 2	.	.	.	.	pfam08397	IMD	IRSp53/MIM homology domain. The N-terminal predicted helical stretch of the insulin receptor tyrosine kinase substrate p53 (IRSp53) is an evolutionary conserved F-actin bundling domain involved in filopodium formation. The domain has been named IMD after	GO:0051764|actin crosslink formation;GO:0051017|actin filament bundle assembly;GO:0008286|insulin receptor signaling pathway;GO:0061024|membrane organization;GO:0007009|plasma membrane organization;GO:2000251|positive regulation of actin cytoskeleton reor	GO:0015629|actin cytoskeleton;GO:0044291|cell-cell contact zone;GO:0071439|clathrin complex;GO:0030659|cytoplasmic vesicle membrane;GO:0005829|cytosol;GO:0005886|plasma membrane;GO:0012506|vesicle membrane;	GO:0008093|cytoskeletal adaptor activity;GO:0005543|phospholipid binding;	.	.
MSTRG.139571	linc	chr7:41155852-41210530:-	Trans	Null	-1	ENSSSCG00000000130	284	167	216.832	140	267	132	176.323	1.22974	0.298355	0.436362	1	up	no	CYTH4	protein_coding	chr5:10489289-10521735:-	gi|221136941|ref|NP_001137593.1|	2112	0	cytohesin-4 [Sus scrofa]	gi|594622101|ref|XM_007165655.1|	1608	0	PREDICTED: Balaenoptera acutorostrata scammoni cytohesin 4 (CYTH4), mRNA	Q9UIA0	787	0	Cytohesin-4	SPAC30.01c	173	7e-43	COG5307	pfam01369	Sec7	Sec7 domain. The Sec7 domain is a guanine-nucleotide-exchange-factor (GEF) for the pfam00025 family.	GO:0032012|regulation of ARF protein signal transduction;	GO:0005829|cytosol;GO:0000139|Golgi membrane;GO:0005886|plasma membrane;	GO:0005086|ARF guanyl-nucleotide exchange factor activity;GO:0008289|lipid binding;	K18441	CYTH; cytohesin
MSTRG.115157	linc	chr5:14029694-14062654:-	Trans	Null	1	ENSSSCG00000000133	1159	1187	1166.03	1026	1027	688	903.027	1.29124	0.368761	0.193746	1	up	no	TST	protein_coding	chr5:10746890-10763360:+	gi|545824786|ref|XP_005663866.1|	1699	0	PREDICTED: thiosulfate sulfurtransferase isoform X1 [Sus scrofa]	gi|545824787|ref|XM_005663810.1|	1229	0	PREDICTED: Sus scrofa thiosulfate sulfurtransferase (rhodanese) (TST), transcript variant X2, mRNA	P00586	102	1e-21	Thiosulfate sulfurtransferase	CC1425	226	3e-69	COG2897	pfam00581	Rhodanese	Rhodanese-like domain. Rhodanese has an internal duplication. This Pfam represents a single copy of this duplicated domain. The domain is found as a single copy in other proteins, including phosphatases and ubiquitin C-terminal hydrolases.	GO:0030855|epithelial cell differentiation;GO:0035928|rRNA import into mitochondrion;GO:0051029|rRNA transport;	GO:0070062|extracellular exosome;GO:0005615|extracellular space;GO:0005743|mitochondrial inner membrane;GO:0005759|mitochondrial matrix;	GO:0008097|5S rRNA binding;GO:0004792|thiosulfate sulfurtransferase activity;	K01011	TST, MPST, sseA; thiosulfate/3-mercaptopyruvate sulfurtransferase [EC:2.8.1.1 2.8.1.2]
MSTRG.152301	linc	chr8:112013961-112028178:-	Trans	Null	1	ENSSSCG00000000133	1159	1187	1166.03	1026	1027	688	903.027	1.29124	0.368761	0.193746	1	up	no	TST	protein_coding	chr5:10746890-10763360:+	gi|545824786|ref|XP_005663866.1|	1699	0	PREDICTED: thiosulfate sulfurtransferase isoform X1 [Sus scrofa]	gi|545824787|ref|XM_005663810.1|	1229	0	PREDICTED: Sus scrofa thiosulfate sulfurtransferase (rhodanese) (TST), transcript variant X2, mRNA	P00586	102	1e-21	Thiosulfate sulfurtransferase	CC1425	226	3e-69	COG2897	pfam00581	Rhodanese	Rhodanese-like domain. Rhodanese has an internal duplication. This Pfam represents a single copy of this duplicated domain. The domain is found as a single copy in other proteins, including phosphatases and ubiquitin C-terminal hydrolases.	GO:0030855|epithelial cell differentiation;GO:0035928|rRNA import into mitochondrion;GO:0051029|rRNA transport;	GO:0070062|extracellular exosome;GO:0005615|extracellular space;GO:0005743|mitochondrial inner membrane;GO:0005759|mitochondrial matrix;	GO:0008097|5S rRNA binding;GO:0004792|thiosulfate sulfurtransferase activity;	K01011	TST, MPST, sseA; thiosulfate/3-mercaptopyruvate sulfurtransferase [EC:2.8.1.1 2.8.1.2]
MSTRG.66740	linc	chr15:138682792-138684158:+	Trans	Null	0.9856	ENSSSCG00000000133	1159	1187	1166.03	1026	1027	688	903.027	1.29124	0.368761	0.193746	1	up	no	TST	protein_coding	chr5:10746890-10763360:+	gi|545824786|ref|XP_005663866.1|	1699	0	PREDICTED: thiosulfate sulfurtransferase isoform X1 [Sus scrofa]	gi|545824787|ref|XM_005663810.1|	1229	0	PREDICTED: Sus scrofa thiosulfate sulfurtransferase (rhodanese) (TST), transcript variant X2, mRNA	P00586	102	1e-21	Thiosulfate sulfurtransferase	CC1425	226	3e-69	COG2897	pfam00581	Rhodanese	Rhodanese-like domain. Rhodanese has an internal duplication. This Pfam represents a single copy of this duplicated domain. The domain is found as a single copy in other proteins, including phosphatases and ubiquitin C-terminal hydrolases.	GO:0030855|epithelial cell differentiation;GO:0035928|rRNA import into mitochondrion;GO:0051029|rRNA transport;	GO:0070062|extracellular exosome;GO:0005615|extracellular space;GO:0005743|mitochondrial inner membrane;GO:0005759|mitochondrial matrix;	GO:0008097|5S rRNA binding;GO:0004792|thiosulfate sulfurtransferase activity;	K01011	TST, MPST, sseA; thiosulfate/3-mercaptopyruvate sulfurtransferase [EC:2.8.1.1 2.8.1.2]
MSTRG.171731	antisense	chrX:83223727-83224823:+	Trans	Null	-1	ENSSSCG00000000138	7556	4821	5979.11	214	2997	638	1220.92	4.89721	2.29196	7.93669e-07	0.000176611	up	yes	PVALB	protein_coding	chr5:10953580-10974006:+	gi|297747319|ref|NP_001177086.1|	464	6e-53	parvalbumin alpha [Sus scrofa]	gi|927127285|ref|XM_005663796.2|	610	0	PREDICTED: Sus scrofa parvalbumin (PVALB), transcript variant X1, mRNA	P80050	175	2e-51	Parvalbumin alpha	.	.	.	.	pfam00036	EF-hand_1	EF hand. The EF-hands can be divided into two classes: signaling proteins and buffering/transport proteins. The first group is the largest and includes the most well-known members of the family such as calmodulin, troponin C and S100B. These proteins typi	.	.	GO:0005509|calcium ion binding;	.	.
MSTRG.27251	linc	chr11:49514599-49536179:-	Trans	Null	-0.9856	ENSSSCG00000000138	7556	4821	5979.11	214	2997	638	1220.92	4.89721	2.29196	7.93669e-07	0.000176611	up	yes	PVALB	protein_coding	chr5:10953580-10974006:+	gi|297747319|ref|NP_001177086.1|	464	6e-53	parvalbumin alpha [Sus scrofa]	gi|927127285|ref|XM_005663796.2|	610	0	PREDICTED: Sus scrofa parvalbumin (PVALB), transcript variant X1, mRNA	P80050	175	2e-51	Parvalbumin alpha	.	.	.	.	pfam00036	EF-hand_1	EF hand. The EF-hands can be divided into two classes: signaling proteins and buffering/transport proteins. The first group is the largest and includes the most well-known members of the family such as calmodulin, troponin C and S100B. These proteins typi	.	.	GO:0005509|calcium ion binding;	.	.
MSTRG.28489	linc	chr11:76339165-76356189:-	Trans	Null	-1	ENSSSCG00000000138	7556	4821	5979.11	214	2997	638	1220.92	4.89721	2.29196	7.93669e-07	0.000176611	up	yes	PVALB	protein_coding	chr5:10953580-10974006:+	gi|297747319|ref|NP_001177086.1|	464	6e-53	parvalbumin alpha [Sus scrofa]	gi|927127285|ref|XM_005663796.2|	610	0	PREDICTED: Sus scrofa parvalbumin (PVALB), transcript variant X1, mRNA	P80050	175	2e-51	Parvalbumin alpha	.	.	.	.	pfam00036	EF-hand_1	EF hand. The EF-hands can be divided into two classes: signaling proteins and buffering/transport proteins. The first group is the largest and includes the most well-known members of the family such as calmodulin, troponin C and S100B. These proteins typi	.	.	GO:0005509|calcium ion binding;	.	.
MSTRG.37125	linc	chr13:29727042-29729163:-	Trans	Null	-1	ENSSSCG00000000138	7556	4821	5979.11	214	2997	638	1220.92	4.89721	2.29196	7.93669e-07	0.000176611	up	yes	PVALB	protein_coding	chr5:10953580-10974006:+	gi|297747319|ref|NP_001177086.1|	464	6e-53	parvalbumin alpha [Sus scrofa]	gi|927127285|ref|XM_005663796.2|	610	0	PREDICTED: Sus scrofa parvalbumin (PVALB), transcript variant X1, mRNA	P80050	175	2e-51	Parvalbumin alpha	.	.	.	.	pfam00036	EF-hand_1	EF hand. The EF-hands can be divided into two classes: signaling proteins and buffering/transport proteins. The first group is the largest and includes the most well-known members of the family such as calmodulin, troponin C and S100B. These proteins typi	.	.	GO:0005509|calcium ion binding;	.	.
MSTRG.42018	linc	chr13:95221197-95226593:-	Trans	Null	-1	ENSSSCG00000000138	7556	4821	5979.11	214	2997	638	1220.92	4.89721	2.29196	7.93669e-07	0.000176611	up	yes	PVALB	protein_coding	chr5:10953580-10974006:+	gi|297747319|ref|NP_001177086.1|	464	6e-53	parvalbumin alpha [Sus scrofa]	gi|927127285|ref|XM_005663796.2|	610	0	PREDICTED: Sus scrofa parvalbumin (PVALB), transcript variant X1, mRNA	P80050	175	2e-51	Parvalbumin alpha	.	.	.	.	pfam00036	EF-hand_1	EF hand. The EF-hands can be divided into two classes: signaling proteins and buffering/transport proteins. The first group is the largest and includes the most well-known members of the family such as calmodulin, troponin C and S100B. These proteins typi	.	.	GO:0005509|calcium ion binding;	.	.
MSTRG.42019	linc	chr13:95230526-95235057:-	Trans	Null	-1	ENSSSCG00000000138	7556	4821	5979.11	214	2997	638	1220.92	4.89721	2.29196	7.93669e-07	0.000176611	up	yes	PVALB	protein_coding	chr5:10953580-10974006:+	gi|297747319|ref|NP_001177086.1|	464	6e-53	parvalbumin alpha [Sus scrofa]	gi|927127285|ref|XM_005663796.2|	610	0	PREDICTED: Sus scrofa parvalbumin (PVALB), transcript variant X1, mRNA	P80050	175	2e-51	Parvalbumin alpha	.	.	.	.	pfam00036	EF-hand_1	EF hand. The EF-hands can be divided into two classes: signaling proteins and buffering/transport proteins. The first group is the largest and includes the most well-known members of the family such as calmodulin, troponin C and S100B. These proteins typi	.	.	GO:0005509|calcium ion binding;	.	.
MSTRG.153756	linc	chr8:134898246-134905555:-	Trans	Null	-1	ENSSSCG00000000142	228	155	185.717	143	198	150	163.388	1.13666	0.184803	0.572821	1	up	no	FOXRED2	protein_coding	chr5:11233845-11254712:+	gi|545824826|ref|XP_005663883.1|	3560	0	PREDICTED: FAD-dependent oxidoreductase domain-containing protein 2 isoform X1 [Sus scrofa]	gi|927127439|ref|XM_005663826.2|	3685	0	PREDICTED: Sus scrofa FAD-dependent oxidoreductase domain containing 2 (FOXRED2), transcript variant X1, mRNA	Q8IWF2	1176	0	FAD-dependent oxidoreductase domain-containing protein 2	mll7934	66.2	4e-10	COG2072	pfam13738	Pyr_redox_3	Pyridine nucleotide-disulphide oxidoreductase.	GO:0030433|ER-associated ubiquitin-dependent protein catabolic process;GO:0055114|oxidation-reduction process;	GO:0005788|endoplasmic reticulum lumen;	GO:0050660|flavin adenine dinucleotide binding;GO:0001948|glycoprotein binding;GO:0004497|monooxygenase activity;	.	.
MSTRG.171731	antisense	chrX:83223727-83224823:+	Trans	Null	1	ENSSSCG00000000144	782	594	671.671	1207	933	830	987.14	0.680421	-0.5555	0.0478069	0.735763	down	no	ENSSSCG00000000144	protein_coding	chr5:11264465-11277631:+	gi|343962595|ref|NP_001230634.1|	868	4e-112	thioredoxin, mitochondrial [Sus scrofa]	gi|343962594|ref|NM_001243705.1|	1403	0	Sus scrofa thioredoxin 2 (TXN2), mRNA	Q95108	311	4e-103	Thioredoxin, mitochondrial	SMc02761	90.9	7e-21	COG0526	pfam00085	Thioredoxin	Thioredoxin. Thioredoxins are small enzymes that participate in redox reactions, via the reversible oxidation of an active centre disulfide bond. Some members with only the active site are not separated from the noise.	GO:0045454|cell redox homeostasis;GO:0034599|cellular response to oxidative stress;GO:0006662|glycerol ether metabolic process;GO:0055114|oxidation-reduction process;GO:0006457|protein folding;GO:0000103|sulfate assimilation;	GO:0005737|cytoplasm;GO:0005739|mitochondrion;GO:0005730|nucleolus;	GO:0016671|oxidoreductase activity, acting on a sulfur group of donors, disulfide as acceptor;GO:0015035|protein disulfide oxidoreductase activity;	K03671	trxA; thioredoxin 1
MSTRG.27251	linc	chr11:49514599-49536179:-	Trans	Null	0.9856	ENSSSCG00000000144	782	594	671.671	1207	933	830	987.14	0.680421	-0.5555	0.0478069	0.735763	down	no	ENSSSCG00000000144	protein_coding	chr5:11264465-11277631:+	gi|343962595|ref|NP_001230634.1|	868	4e-112	thioredoxin, mitochondrial [Sus scrofa]	gi|343962594|ref|NM_001243705.1|	1403	0	Sus scrofa thioredoxin 2 (TXN2), mRNA	Q95108	311	4e-103	Thioredoxin, mitochondrial	SMc02761	90.9	7e-21	COG0526	pfam00085	Thioredoxin	Thioredoxin. Thioredoxins are small enzymes that participate in redox reactions, via the reversible oxidation of an active centre disulfide bond. Some members with only the active site are not separated from the noise.	GO:0045454|cell redox homeostasis;GO:0034599|cellular response to oxidative stress;GO:0006662|glycerol ether metabolic process;GO:0055114|oxidation-reduction process;GO:0006457|protein folding;GO:0000103|sulfate assimilation;	GO:0005737|cytoplasm;GO:0005739|mitochondrion;GO:0005730|nucleolus;	GO:0016671|oxidoreductase activity, acting on a sulfur group of donors, disulfide as acceptor;GO:0015035|protein disulfide oxidoreductase activity;	K03671	trxA; thioredoxin 1
MSTRG.28489	linc	chr11:76339165-76356189:-	Trans	Null	1	ENSSSCG00000000144	782	594	671.671	1207	933	830	987.14	0.680421	-0.5555	0.0478069	0.735763	down	no	ENSSSCG00000000144	protein_coding	chr5:11264465-11277631:+	gi|343962595|ref|NP_001230634.1|	868	4e-112	thioredoxin, mitochondrial [Sus scrofa]	gi|343962594|ref|NM_001243705.1|	1403	0	Sus scrofa thioredoxin 2 (TXN2), mRNA	Q95108	311	4e-103	Thioredoxin, mitochondrial	SMc02761	90.9	7e-21	COG0526	pfam00085	Thioredoxin	Thioredoxin. Thioredoxins are small enzymes that participate in redox reactions, via the reversible oxidation of an active centre disulfide bond. Some members with only the active site are not separated from the noise.	GO:0045454|cell redox homeostasis;GO:0034599|cellular response to oxidative stress;GO:0006662|glycerol ether metabolic process;GO:0055114|oxidation-reduction process;GO:0006457|protein folding;GO:0000103|sulfate assimilation;	GO:0005737|cytoplasm;GO:0005739|mitochondrion;GO:0005730|nucleolus;	GO:0016671|oxidoreductase activity, acting on a sulfur group of donors, disulfide as acceptor;GO:0015035|protein disulfide oxidoreductase activity;	K03671	trxA; thioredoxin 1
MSTRG.37125	linc	chr13:29727042-29729163:-	Trans	Null	1	ENSSSCG00000000144	782	594	671.671	1207	933	830	987.14	0.680421	-0.5555	0.0478069	0.735763	down	no	ENSSSCG00000000144	protein_coding	chr5:11264465-11277631:+	gi|343962595|ref|NP_001230634.1|	868	4e-112	thioredoxin, mitochondrial [Sus scrofa]	gi|343962594|ref|NM_001243705.1|	1403	0	Sus scrofa thioredoxin 2 (TXN2), mRNA	Q95108	311	4e-103	Thioredoxin, mitochondrial	SMc02761	90.9	7e-21	COG0526	pfam00085	Thioredoxin	Thioredoxin. Thioredoxins are small enzymes that participate in redox reactions, via the reversible oxidation of an active centre disulfide bond. Some members with only the active site are not separated from the noise.	GO:0045454|cell redox homeostasis;GO:0034599|cellular response to oxidative stress;GO:0006662|glycerol ether metabolic process;GO:0055114|oxidation-reduction process;GO:0006457|protein folding;GO:0000103|sulfate assimilation;	GO:0005737|cytoplasm;GO:0005739|mitochondrion;GO:0005730|nucleolus;	GO:0016671|oxidoreductase activity, acting on a sulfur group of donors, disulfide as acceptor;GO:0015035|protein disulfide oxidoreductase activity;	K03671	trxA; thioredoxin 1
MSTRG.42018	linc	chr13:95221197-95226593:-	Trans	Null	1	ENSSSCG00000000144	782	594	671.671	1207	933	830	987.14	0.680421	-0.5555	0.0478069	0.735763	down	no	ENSSSCG00000000144	protein_coding	chr5:11264465-11277631:+	gi|343962595|ref|NP_001230634.1|	868	4e-112	thioredoxin, mitochondrial [Sus scrofa]	gi|343962594|ref|NM_001243705.1|	1403	0	Sus scrofa thioredoxin 2 (TXN2), mRNA	Q95108	311	4e-103	Thioredoxin, mitochondrial	SMc02761	90.9	7e-21	COG0526	pfam00085	Thioredoxin	Thioredoxin. Thioredoxins are small enzymes that participate in redox reactions, via the reversible oxidation of an active centre disulfide bond. Some members with only the active site are not separated from the noise.	GO:0045454|cell redox homeostasis;GO:0034599|cellular response to oxidative stress;GO:0006662|glycerol ether metabolic process;GO:0055114|oxidation-reduction process;GO:0006457|protein folding;GO:0000103|sulfate assimilation;	GO:0005737|cytoplasm;GO:0005739|mitochondrion;GO:0005730|nucleolus;	GO:0016671|oxidoreductase activity, acting on a sulfur group of donors, disulfide as acceptor;GO:0015035|protein disulfide oxidoreductase activity;	K03671	trxA; thioredoxin 1
MSTRG.42019	linc	chr13:95230526-95235057:-	Trans	Null	1	ENSSSCG00000000144	782	594	671.671	1207	933	830	987.14	0.680421	-0.5555	0.0478069	0.735763	down	no	ENSSSCG00000000144	protein_coding	chr5:11264465-11277631:+	gi|343962595|ref|NP_001230634.1|	868	4e-112	thioredoxin, mitochondrial [Sus scrofa]	gi|343962594|ref|NM_001243705.1|	1403	0	Sus scrofa thioredoxin 2 (TXN2), mRNA	Q95108	311	4e-103	Thioredoxin, mitochondrial	SMc02761	90.9	7e-21	COG0526	pfam00085	Thioredoxin	Thioredoxin. Thioredoxins are small enzymes that participate in redox reactions, via the reversible oxidation of an active centre disulfide bond. Some members with only the active site are not separated from the noise.	GO:0045454|cell redox homeostasis;GO:0034599|cellular response to oxidative stress;GO:0006662|glycerol ether metabolic process;GO:0055114|oxidation-reduction process;GO:0006457|protein folding;GO:0000103|sulfate assimilation;	GO:0005737|cytoplasm;GO:0005739|mitochondrion;GO:0005730|nucleolus;	GO:0016671|oxidoreductase activity, acting on a sulfur group of donors, disulfide as acceptor;GO:0015035|protein disulfide oxidoreductase activity;	K03671	trxA; thioredoxin 1
MSTRG.94851	linc	chr3:18683342-18690398:-	Trans	Null	-1	ENSSSCG00000000145	11922	8773	10082.7	9190	10170	6992	8703.12	1.15851	0.212271	0.469046	1	up	no	MYH9	protein_coding	chr5:11398166-11455054:+	gi|927127457|ref|XP_013853000.1|	8631	0	PREDICTED: myosin-9 [Sus scrofa]	gi|927127456|ref|XM_013997546.1|	5818	0	PREDICTED: Sus scrofa myosin, heavy chain 9, non-muscle (MYH9), mRNA	Q258K2	3279	0	Myosin-9	SPCC645.05c	770	0	COG5022	pfam00063	Myosin_head	Myosin head (motor domain).	GO:0031532|actin cytoskeleton reorganization;GO:0030048|actin filament-based movement;GO:0001525|angiogenesis;GO:0043534|blood vessel endothelial cell migration;GO:0007155|cell adhesion;GO:0000910|cytokinesis;GO:0006509|membrane protein ectodomain proteol	GO:0015629|actin cytoskeleton;GO:0005826|actomyosin contractile ring;GO:0031252|cell leading edge;GO:0032154|cleavage furrow;GO:0005737|cytoplasm;GO:0005829|cytosol;GO:0016459|myosin complex;GO:0005634|nucleus;GO:0005886|plasma membrane;GO:0043234|protein	GO:0051015|actin filament binding;GO:0005524|ATP binding;GO:0016887|ATPase activity;GO:0000146|microfilament motor activity;GO:0043495|protein anchor;GO:0042803|protein homodimerization activity;	K10352	MYH; myosin heavy chain
ENSSSCG00000033943	lincRNA	chr18:45953756-45981843:+	Trans	Null	1	ENSSSCG00000000151	328	532	439.044	70	108	50	74.2603	5.91222	2.5637	6.83032e-10	3.74418e-07	up	yes	ENSSSCG00000000151	protein_coding	chr5:11920386-11929669:-	gi|927127541|ref|XP_003126117.3|	1610	0	PREDICTED: apolipoprotein L6 isoform X1 [Sus scrofa]	gi|927127540|ref|XM_003126069.5|	1594	0	PREDICTED: Sus scrofa apolipoprotein L6 (LOC100518305), transcript variant X1, mRNA	Q9BWW8	176	6e-53	Apolipoprotein L6	.	.	.	.	pfam05461	ApoL	Apolipoprotein L. Apo L belongs to the high density lipoprotein family that plays a central role in cholesterol transport. The cholesterol content of membranes is important in cellular processes such as modulating gene transcription and signal transductio	GO:0006869|lipid transport;GO:0042157|lipoprotein metabolic process;	GO:0005737|cytoplasm;GO:0005576|extracellular region;	GO:0008289|lipid binding;	K14480	APOL; apolipoprotein L
ENSSSCG00000039815	lincRNA	chr2:77977459-78009290:+	Trans	Null	1	ENSSSCG00000000151	328	532	439.044	70	108	50	74.2603	5.91222	2.5637	6.83032e-10	3.74418e-07	up	yes	ENSSSCG00000000151	protein_coding	chr5:11920386-11929669:-	gi|927127541|ref|XP_003126117.3|	1610	0	PREDICTED: apolipoprotein L6 isoform X1 [Sus scrofa]	gi|927127540|ref|XM_003126069.5|	1594	0	PREDICTED: Sus scrofa apolipoprotein L6 (LOC100518305), transcript variant X1, mRNA	Q9BWW8	176	6e-53	Apolipoprotein L6	.	.	.	.	pfam05461	ApoL	Apolipoprotein L. Apo L belongs to the high density lipoprotein family that plays a central role in cholesterol transport. The cholesterol content of membranes is important in cellular processes such as modulating gene transcription and signal transductio	GO:0006869|lipid transport;GO:0042157|lipoprotein metabolic process;	GO:0005737|cytoplasm;GO:0005576|extracellular region;	GO:0008289|lipid binding;	K14480	APOL; apolipoprotein L
MSTRG.145175	linc	chr7:118053309-118059852:-	Trans	Null	1	ENSSSCG00000000151	328	532	439.044	70	108	50	74.2603	5.91222	2.5637	6.83032e-10	3.74418e-07	up	yes	ENSSSCG00000000151	protein_coding	chr5:11920386-11929669:-	gi|927127541|ref|XP_003126117.3|	1610	0	PREDICTED: apolipoprotein L6 isoform X1 [Sus scrofa]	gi|927127540|ref|XM_003126069.5|	1594	0	PREDICTED: Sus scrofa apolipoprotein L6 (LOC100518305), transcript variant X1, mRNA	Q9BWW8	176	6e-53	Apolipoprotein L6	.	.	.	.	pfam05461	ApoL	Apolipoprotein L. Apo L belongs to the high density lipoprotein family that plays a central role in cholesterol transport. The cholesterol content of membranes is important in cellular processes such as modulating gene transcription and signal transductio	GO:0006869|lipid transport;GO:0042157|lipoprotein metabolic process;	GO:0005737|cytoplasm;GO:0005576|extracellular region;	GO:0008289|lipid binding;	K14480	APOL; apolipoprotein L
MSTRG.155370	linc	chr9:9779148-9782225:+	Trans	Null	1	ENSSSCG00000000151	328	532	439.044	70	108	50	74.2603	5.91222	2.5637	6.83032e-10	3.74418e-07	up	yes	ENSSSCG00000000151	protein_coding	chr5:11920386-11929669:-	gi|927127541|ref|XP_003126117.3|	1610	0	PREDICTED: apolipoprotein L6 isoform X1 [Sus scrofa]	gi|927127540|ref|XM_003126069.5|	1594	0	PREDICTED: Sus scrofa apolipoprotein L6 (LOC100518305), transcript variant X1, mRNA	Q9BWW8	176	6e-53	Apolipoprotein L6	.	.	.	.	pfam05461	ApoL	Apolipoprotein L. Apo L belongs to the high density lipoprotein family that plays a central role in cholesterol transport. The cholesterol content of membranes is important in cellular processes such as modulating gene transcription and signal transductio	GO:0006869|lipid transport;GO:0042157|lipoprotein metabolic process;	GO:0005737|cytoplasm;GO:0005576|extracellular region;	GO:0008289|lipid binding;	K14480	APOL; apolipoprotein L
MSTRG.30742	linc	chr12:13677805-13680725:-	Trans	Null	0.9856	ENSSSCG00000000151	328	532	439.044	70	108	50	74.2603	5.91222	2.5637	6.83032e-10	3.74418e-07	up	yes	ENSSSCG00000000151	protein_coding	chr5:11920386-11929669:-	gi|927127541|ref|XP_003126117.3|	1610	0	PREDICTED: apolipoprotein L6 isoform X1 [Sus scrofa]	gi|927127540|ref|XM_003126069.5|	1594	0	PREDICTED: Sus scrofa apolipoprotein L6 (LOC100518305), transcript variant X1, mRNA	Q9BWW8	176	6e-53	Apolipoprotein L6	.	.	.	.	pfam05461	ApoL	Apolipoprotein L. Apo L belongs to the high density lipoprotein family that plays a central role in cholesterol transport. The cholesterol content of membranes is important in cellular processes such as modulating gene transcription and signal transductio	GO:0006869|lipid transport;GO:0042157|lipoprotein metabolic process;	GO:0005737|cytoplasm;GO:0005576|extracellular region;	GO:0008289|lipid binding;	K14480	APOL; apolipoprotein L
MSTRG.104264	linc	chr4:12386753-12400803:-	Trans	Null	1	ENSSSCG00000000158	842	654	731.228	814	919	543	746.836	0.979102	-0.0304693	0.874072	1	down	no	RTCB	protein_coding	chr5:12579975-12607578:+	gi|528757787|gb|EPY77446.1|	2786	0	tRNA-splicing ligase RtcB-like protein [Camelus ferus]	gi|115547779|dbj|AK234755.1|	2522	0	Sus scrofa mRNA, clone:OVRM10013F10, expressed in ovary	Q9Y3I0	1052	0	tRNA-splicing ligase RtcB homolog	AF0862	482	1e-155	COG1690	pfam01139	RtcB	tRNA-splicing ligase RtcB. This family of RNA ligases (EC:6.5.1.3) join 2',3'-cyclic phosphate and 5'-OH ends. They catalyse the splicing of tRNA and may also participate in tRNA repair and recovery from stress-induced RNA damage.	GO:0001701|in utero embryonic development;GO:0001890|placenta development;GO:0006388|tRNA splicing, via endonucleolytic cleavage and ligation;	GO:0005737|cytoplasm;GO:0005789|endoplasmic reticulum membrane;GO:0005635|nuclear envelope;GO:0005654|nucleoplasm;GO:0005634|nucleus;GO:0072669|tRNA-splicing ligase complex;	GO:0005524|ATP binding;GO:0046872|metal ion binding;GO:0044822|poly(A) RNA binding;GO:0003972|RNA ligase (ATP) activity;GO:0017166|vinculin binding;	K14415	RTCB, rtcB; tRNA-splicing ligase RtcB [EC:6.5.1.3]
MSTRG.150329	linc	chr8:87409471-87423689:+	Trans	Null	1	ENSSSCG00000000167	1240	969	1080.13	1116	1048	928	1030.9	1.04776	0.0673056	0.762308	1	up	no	RIC8B	protein_coding	chr5:13468944-13585781:-	gi|545824906|ref|XP_005655583.1|	2758	0	PREDICTED: synembryn-B isoform X1 [Sus scrofa]	gi|927127690|ref|XM_013988222.1|	6172	0	PREDICTED: Sus scrofa RIC8 guanine nucleotide exchange factor B (RIC8B), transcript variant X2, mRNA	Q9NVN3	911	0	Synembryn-B	.	.	.	.	pfam10165	Ric8	Guanine nucleotide exchange factor synembryn. Ric8 is involved in the EGL-30 neurotransmitter signalling pathway. It is a guanine nucleotide exchange factor that regulates neurotransmitter secretion.	GO:0008277|regulation of G-protein coupled receptor protein signaling pathway;	GO:0005938|cell cortex;GO:0005813|centrosome;GO:0005737|cytoplasm;GO:0005829|cytosol;GO:0005886|plasma membrane;	GO:0001965|G-protein alpha-subunit binding;GO:0005096|GTPase activator activity;GO:0005085|guanyl-nucleotide exchange factor activity;	.	.
MSTRG.26849	antisense	chr11:47693099-47708622:-	Trans	Null	1	ENSSSCG00000000167	1240	969	1080.13	1116	1048	928	1030.9	1.04776	0.0673056	0.762308	1	up	no	RIC8B	protein_coding	chr5:13468944-13585781:-	gi|545824906|ref|XP_005655583.1|	2758	0	PREDICTED: synembryn-B isoform X1 [Sus scrofa]	gi|927127690|ref|XM_013988222.1|	6172	0	PREDICTED: Sus scrofa RIC8 guanine nucleotide exchange factor B (RIC8B), transcript variant X2, mRNA	Q9NVN3	911	0	Synembryn-B	.	.	.	.	pfam10165	Ric8	Guanine nucleotide exchange factor synembryn. Ric8 is involved in the EGL-30 neurotransmitter signalling pathway. It is a guanine nucleotide exchange factor that regulates neurotransmitter secretion.	GO:0008277|regulation of G-protein coupled receptor protein signaling pathway;	GO:0005938|cell cortex;GO:0005813|centrosome;GO:0005737|cytoplasm;GO:0005829|cytosol;GO:0005886|plasma membrane;	GO:0001965|G-protein alpha-subunit binding;GO:0005096|GTPase activator activity;GO:0005085|guanyl-nucleotide exchange factor activity;	.	.
MSTRG.28162	linc	chr11:71032884-71033919:+	Trans	Null	-0.9856	ENSSSCG00000000167	1240	969	1080.13	1116	1048	928	1030.9	1.04776	0.0673056	0.762308	1	up	no	RIC8B	protein_coding	chr5:13468944-13585781:-	gi|545824906|ref|XP_005655583.1|	2758	0	PREDICTED: synembryn-B isoform X1 [Sus scrofa]	gi|927127690|ref|XM_013988222.1|	6172	0	PREDICTED: Sus scrofa RIC8 guanine nucleotide exchange factor B (RIC8B), transcript variant X2, mRNA	Q9NVN3	911	0	Synembryn-B	.	.	.	.	pfam10165	Ric8	Guanine nucleotide exchange factor synembryn. Ric8 is involved in the EGL-30 neurotransmitter signalling pathway. It is a guanine nucleotide exchange factor that regulates neurotransmitter secretion.	GO:0008277|regulation of G-protein coupled receptor protein signaling pathway;	GO:0005938|cell cortex;GO:0005813|centrosome;GO:0005737|cytoplasm;GO:0005829|cytosol;GO:0005886|plasma membrane;	GO:0001965|G-protein alpha-subunit binding;GO:0005096|GTPase activator activity;GO:0005085|guanyl-nucleotide exchange factor activity;	.	.
MSTRG.66894	linc	chr15:140165961-140171043:-	Trans	Null	0.9856	ENSSSCG00000000167	1240	969	1080.13	1116	1048	928	1030.9	1.04776	0.0673056	0.762308	1	up	no	RIC8B	protein_coding	chr5:13468944-13585781:-	gi|545824906|ref|XP_005655583.1|	2758	0	PREDICTED: synembryn-B isoform X1 [Sus scrofa]	gi|927127690|ref|XM_013988222.1|	6172	0	PREDICTED: Sus scrofa RIC8 guanine nucleotide exchange factor B (RIC8B), transcript variant X2, mRNA	Q9NVN3	911	0	Synembryn-B	.	.	.	.	pfam10165	Ric8	Guanine nucleotide exchange factor synembryn. Ric8 is involved in the EGL-30 neurotransmitter signalling pathway. It is a guanine nucleotide exchange factor that regulates neurotransmitter secretion.	GO:0008277|regulation of G-protein coupled receptor protein signaling pathway;	GO:0005938|cell cortex;GO:0005813|centrosome;GO:0005737|cytoplasm;GO:0005829|cytosol;GO:0005886|plasma membrane;	GO:0001965|G-protein alpha-subunit binding;GO:0005096|GTPase activator activity;GO:0005085|guanyl-nucleotide exchange factor activity;	.	.
MSTRG.80776	linc	chr2:5480821-5489061:+	Trans	Null	1	ENSSSCG00000000167	1240	969	1080.13	1116	1048	928	1030.9	1.04776	0.0673056	0.762308	1	up	no	RIC8B	protein_coding	chr5:13468944-13585781:-	gi|545824906|ref|XP_005655583.1|	2758	0	PREDICTED: synembryn-B isoform X1 [Sus scrofa]	gi|927127690|ref|XM_013988222.1|	6172	0	PREDICTED: Sus scrofa RIC8 guanine nucleotide exchange factor B (RIC8B), transcript variant X2, mRNA	Q9NVN3	911	0	Synembryn-B	.	.	.	.	pfam10165	Ric8	Guanine nucleotide exchange factor synembryn. Ric8 is involved in the EGL-30 neurotransmitter signalling pathway. It is a guanine nucleotide exchange factor that regulates neurotransmitter secretion.	GO:0008277|regulation of G-protein coupled receptor protein signaling pathway;	GO:0005938|cell cortex;GO:0005813|centrosome;GO:0005737|cytoplasm;GO:0005829|cytosol;GO:0005886|plasma membrane;	GO:0001965|G-protein alpha-subunit binding;GO:0005096|GTPase activator activity;GO:0005085|guanyl-nucleotide exchange factor activity;	.	.
MSTRG.100518	linc	chr3:96366548-96398578:-	Trans	Null	-1	ENSSSCG00000000175	401	327	356.885	279	316	228	272.498	1.30968	0.389213	0.215819	1	up	no	ADCY6	protein_coding	chr5:14836798-14850728:-	gi|545824964|ref|XP_005655595.1|	5380	0	PREDICTED: adenylate cyclase type 6 isoform X2 [Sus scrofa]	gi|927127887|ref|XM_005655538.2|	2362	0	PREDICTED: Sus scrofa adenylate cyclase 6 (ADCY6), transcript variant X2, mRNA	O43306	2013	0	Adenylate cyclase type 6	all0661	150	3e-37	COG2114	pfam00211	Guanylate_cyc	Adenylate and Guanylate cyclase catalytic domain.	GO:0007190|activation of adenylate cyclase activity;GO:0034199|activation of protein kinase A activity;GO:0007189|adenylate cyclase-activating G-protein coupled receptor signaling pathway;GO:0007193|adenylate cyclase-inhibiting G-protein coupled receptor	GO:0005929|cilium;GO:0016021|integral component of membrane;GO:0005622|intracellular;GO:0031226|intrinsic component of plasma membrane;GO:0016020|membrane;GO:0005886|plasma membrane;	GO:0004016|adenylate cyclase activity;GO:0005524|ATP binding;GO:0046872|metal ion binding;GO:0019901|protein kinase binding;	K08046	ADCY6; adenylate cyclase 6 [EC:4.6.1.1]
MSTRG.53747	linc	chr14:75445763-75480348:+	Trans	Null	-1	ENSSSCG00000000175	401	327	356.885	279	316	228	272.498	1.30968	0.389213	0.215819	1	up	no	ADCY6	protein_coding	chr5:14836798-14850728:-	gi|545824964|ref|XP_005655595.1|	5380	0	PREDICTED: adenylate cyclase type 6 isoform X2 [Sus scrofa]	gi|927127887|ref|XM_005655538.2|	2362	0	PREDICTED: Sus scrofa adenylate cyclase 6 (ADCY6), transcript variant X2, mRNA	O43306	2013	0	Adenylate cyclase type 6	all0661	150	3e-37	COG2114	pfam00211	Guanylate_cyc	Adenylate and Guanylate cyclase catalytic domain.	GO:0007190|activation of adenylate cyclase activity;GO:0034199|activation of protein kinase A activity;GO:0007189|adenylate cyclase-activating G-protein coupled receptor signaling pathway;GO:0007193|adenylate cyclase-inhibiting G-protein coupled receptor	GO:0005929|cilium;GO:0016021|integral component of membrane;GO:0005622|intracellular;GO:0031226|intrinsic component of plasma membrane;GO:0016020|membrane;GO:0005886|plasma membrane;	GO:0004016|adenylate cyclase activity;GO:0005524|ATP binding;GO:0046872|metal ion binding;GO:0019901|protein kinase binding;	K08046	ADCY6; adenylate cyclase 6 [EC:4.6.1.1]
MSTRG.63150	linc	chr15:85142780-85186172:-	Trans	Null	-1	ENSSSCG00000000175	401	327	356.885	279	316	228	272.498	1.30968	0.389213	0.215819	1	up	no	ADCY6	protein_coding	chr5:14836798-14850728:-	gi|545824964|ref|XP_005655595.1|	5380	0	PREDICTED: adenylate cyclase type 6 isoform X2 [Sus scrofa]	gi|927127887|ref|XM_005655538.2|	2362	0	PREDICTED: Sus scrofa adenylate cyclase 6 (ADCY6), transcript variant X2, mRNA	O43306	2013	0	Adenylate cyclase type 6	all0661	150	3e-37	COG2114	pfam00211	Guanylate_cyc	Adenylate and Guanylate cyclase catalytic domain.	GO:0007190|activation of adenylate cyclase activity;GO:0034199|activation of protein kinase A activity;GO:0007189|adenylate cyclase-activating G-protein coupled receptor signaling pathway;GO:0007193|adenylate cyclase-inhibiting G-protein coupled receptor	GO:0005929|cilium;GO:0016021|integral component of membrane;GO:0005622|intracellular;GO:0031226|intrinsic component of plasma membrane;GO:0016020|membrane;GO:0005886|plasma membrane;	GO:0004016|adenylate cyclase activity;GO:0005524|ATP binding;GO:0046872|metal ion binding;GO:0019901|protein kinase binding;	K08046	ADCY6; adenylate cyclase 6 [EC:4.6.1.1]
MSTRG.63656	linc	chr15:94098491-94103847:-	Trans	Null	-1	ENSSSCG00000000175	401	327	356.885	279	316	228	272.498	1.30968	0.389213	0.215819	1	up	no	ADCY6	protein_coding	chr5:14836798-14850728:-	gi|545824964|ref|XP_005655595.1|	5380	0	PREDICTED: adenylate cyclase type 6 isoform X2 [Sus scrofa]	gi|927127887|ref|XM_005655538.2|	2362	0	PREDICTED: Sus scrofa adenylate cyclase 6 (ADCY6), transcript variant X2, mRNA	O43306	2013	0	Adenylate cyclase type 6	all0661	150	3e-37	COG2114	pfam00211	Guanylate_cyc	Adenylate and Guanylate cyclase catalytic domain.	GO:0007190|activation of adenylate cyclase activity;GO:0034199|activation of protein kinase A activity;GO:0007189|adenylate cyclase-activating G-protein coupled receptor signaling pathway;GO:0007193|adenylate cyclase-inhibiting G-protein coupled receptor	GO:0005929|cilium;GO:0016021|integral component of membrane;GO:0005622|intracellular;GO:0031226|intrinsic component of plasma membrane;GO:0016020|membrane;GO:0005886|plasma membrane;	GO:0004016|adenylate cyclase activity;GO:0005524|ATP binding;GO:0046872|metal ion binding;GO:0019901|protein kinase binding;	K08046	ADCY6; adenylate cyclase 6 [EC:4.6.1.1]
MSTRG.71240	linc	chr16:74837409-74844391:-	Trans	Null	1	ENSSSCG00000000175	401	327	356.885	279	316	228	272.498	1.30968	0.389213	0.215819	1	up	no	ADCY6	protein_coding	chr5:14836798-14850728:-	gi|545824964|ref|XP_005655595.1|	5380	0	PREDICTED: adenylate cyclase type 6 isoform X2 [Sus scrofa]	gi|927127887|ref|XM_005655538.2|	2362	0	PREDICTED: Sus scrofa adenylate cyclase 6 (ADCY6), transcript variant X2, mRNA	O43306	2013	0	Adenylate cyclase type 6	all0661	150	3e-37	COG2114	pfam00211	Guanylate_cyc	Adenylate and Guanylate cyclase catalytic domain.	GO:0007190|activation of adenylate cyclase activity;GO:0034199|activation of protein kinase A activity;GO:0007189|adenylate cyclase-activating G-protein coupled receptor signaling pathway;GO:0007193|adenylate cyclase-inhibiting G-protein coupled receptor	GO:0005929|cilium;GO:0016021|integral component of membrane;GO:0005622|intracellular;GO:0031226|intrinsic component of plasma membrane;GO:0016020|membrane;GO:0005886|plasma membrane;	GO:0004016|adenylate cyclase activity;GO:0005524|ATP binding;GO:0046872|metal ion binding;GO:0019901|protein kinase binding;	K08046	ADCY6; adenylate cyclase 6 [EC:4.6.1.1]
MSTRG.151887	linc	chr8:104655415-104662978:+	Trans	Null	-1	ENSSSCG00000000176	1064	685	845.359	771	987	728	825.327	1.02427	0.0345994	0.839323	1	up	no	DDX23	protein_coding	chr5:14886694-14909741:-	gi|958727714|ref|XP_014705513.1|	3179	0	PREDICTED: probable ATP-dependent RNA helicase DDX23 [Equus asinus]	gi|927225027|ref|XM_013992046.1|	3276	0	PREDICTED: Sus scrofa probable ATP-dependent RNA helicase DDX23 (LOC100522930), mRNA	Q9BUQ8	1227	0	Probable ATP-dependent RNA helicase DDX23	.	.	.	.	pfam00270	DEAD	DEAD/DEAH box helicase. Members of this family include the DEAD and DEAH box helicases. Helicases are involved in unwinding nucleic acids. The DEAD box helicases are involved in various aspects of RNA metabolizm, including nuclear transcription, pre mRNA	GO:0000354|cis assembly of pre-catalytic spliceosome;GO:0000398|mRNA splicing, via spliceosome;GO:0010501|RNA secondary structure unwinding;GO:0008380|RNA splicing;GO:0000375|RNA splicing, via transesterification reactions;	GO:0071013|catalytic step 2 spliceosome;GO:0070062|extracellular exosome;GO:0005730|nucleolus;GO:0005654|nucleoplasm;GO:0005634|nucleus;GO:0005682|U5 snRNP;	GO:0005524|ATP binding;GO:0004004|ATP-dependent RNA helicase activity;GO:0044822|poly(A) RNA binding;	K12858	DDX23, PRP28; ATP-dependent RNA helicase DDX23/PRP28 [EC:3.6.4.13]
MSTRG.140470	antisense	chr7:55288309-55320356:-	Trans	Null	1	ENSSSCG00000000180	219	159	184.014	98	154	87	111.391	1.65196	0.724178	0.058958	0.79919	up	no	FKBP11	protein_coding	chr5:14958782-14970752:-	gi|311255241|ref|XP_003126145.1|	764	9e-97	PREDICTED: peptidyl-prolyl cis-trans isomerase FKBP11 [Sus scrofa]	gi|927127940|ref|XM_003126097.3|	629	0	PREDICTED: Sus scrofa FK506 binding protein 11, 19 kDa (FKBP11), mRNA	Q2YDL5	291	4e-95	Peptidyl-prolyl cis-trans isomerase FKBP11	YDR519w	94	5e-22	COG0545	pfam00254	FKBP_C	FKBP-type peptidyl-prolyl cis-trans isomerase.	GO:0061077|chaperone-mediated protein folding;	GO:0005789|endoplasmic reticulum membrane;GO:0016021|integral component of membrane;	GO:0005528|FK506 binding;GO:0003755|peptidyl-prolyl cis-trans isomerase activity;	K09576	FKBP11; FK506-binding protein 11 [EC:5.2.1.8]
MSTRG.147492	linc	chr8:31458637-31459593:+	Trans	Null	-1	ENSSSCG00000000180	219	159	184.014	98	154	87	111.391	1.65196	0.724178	0.058958	0.79919	up	no	FKBP11	protein_coding	chr5:14958782-14970752:-	gi|311255241|ref|XP_003126145.1|	764	9e-97	PREDICTED: peptidyl-prolyl cis-trans isomerase FKBP11 [Sus scrofa]	gi|927127940|ref|XM_003126097.3|	629	0	PREDICTED: Sus scrofa FK506 binding protein 11, 19 kDa (FKBP11), mRNA	Q2YDL5	291	4e-95	Peptidyl-prolyl cis-trans isomerase FKBP11	YDR519w	94	5e-22	COG0545	pfam00254	FKBP_C	FKBP-type peptidyl-prolyl cis-trans isomerase.	GO:0061077|chaperone-mediated protein folding;	GO:0005789|endoplasmic reticulum membrane;GO:0016021|integral component of membrane;	GO:0005528|FK506 binding;GO:0003755|peptidyl-prolyl cis-trans isomerase activity;	K09576	FKBP11; FK506-binding protein 11 [EC:5.2.1.8]
MSTRG.27251	linc	chr11:49514599-49536179:-	Trans	Null	-0.9856	ENSSSCG00000000180	219	159	184.014	98	154	87	111.391	1.65196	0.724178	0.058958	0.79919	up	no	FKBP11	protein_coding	chr5:14958782-14970752:-	gi|311255241|ref|XP_003126145.1|	764	9e-97	PREDICTED: peptidyl-prolyl cis-trans isomerase FKBP11 [Sus scrofa]	gi|927127940|ref|XM_003126097.3|	629	0	PREDICTED: Sus scrofa FK506 binding protein 11, 19 kDa (FKBP11), mRNA	Q2YDL5	291	4e-95	Peptidyl-prolyl cis-trans isomerase FKBP11	YDR519w	94	5e-22	COG0545	pfam00254	FKBP_C	FKBP-type peptidyl-prolyl cis-trans isomerase.	GO:0061077|chaperone-mediated protein folding;	GO:0005789|endoplasmic reticulum membrane;GO:0016021|integral component of membrane;	GO:0005528|FK506 binding;GO:0003755|peptidyl-prolyl cis-trans isomerase activity;	K09576	FKBP11; FK506-binding protein 11 [EC:5.2.1.8]
MSTRG.57331	antisense	chr14:124134249-124150811:+	Trans	Null	-1	ENSSSCG00000000180	219	159	184.014	98	154	87	111.391	1.65196	0.724178	0.058958	0.79919	up	no	FKBP11	protein_coding	chr5:14958782-14970752:-	gi|311255241|ref|XP_003126145.1|	764	9e-97	PREDICTED: peptidyl-prolyl cis-trans isomerase FKBP11 [Sus scrofa]	gi|927127940|ref|XM_003126097.3|	629	0	PREDICTED: Sus scrofa FK506 binding protein 11, 19 kDa (FKBP11), mRNA	Q2YDL5	291	4e-95	Peptidyl-prolyl cis-trans isomerase FKBP11	YDR519w	94	5e-22	COG0545	pfam00254	FKBP_C	FKBP-type peptidyl-prolyl cis-trans isomerase.	GO:0061077|chaperone-mediated protein folding;	GO:0005789|endoplasmic reticulum membrane;GO:0016021|integral component of membrane;	GO:0005528|FK506 binding;GO:0003755|peptidyl-prolyl cis-trans isomerase activity;	K09576	FKBP11; FK506-binding protein 11 [EC:5.2.1.8]
MSTRG.8672	linc	chr1:130777566-130804738:-	Trans	Null	-1	ENSSSCG00000000180	219	159	184.014	98	154	87	111.391	1.65196	0.724178	0.058958	0.79919	up	no	FKBP11	protein_coding	chr5:14958782-14970752:-	gi|311255241|ref|XP_003126145.1|	764	9e-97	PREDICTED: peptidyl-prolyl cis-trans isomerase FKBP11 [Sus scrofa]	gi|927127940|ref|XM_003126097.3|	629	0	PREDICTED: Sus scrofa FK506 binding protein 11, 19 kDa (FKBP11), mRNA	Q2YDL5	291	4e-95	Peptidyl-prolyl cis-trans isomerase FKBP11	YDR519w	94	5e-22	COG0545	pfam00254	FKBP_C	FKBP-type peptidyl-prolyl cis-trans isomerase.	GO:0061077|chaperone-mediated protein folding;	GO:0005789|endoplasmic reticulum membrane;GO:0016021|integral component of membrane;	GO:0005528|FK506 binding;GO:0003755|peptidyl-prolyl cis-trans isomerase activity;	K09576	FKBP11; FK506-binding protein 11 [EC:5.2.1.8]
ENSSSCG00000033943	lincRNA	chr18:45953756-45981843:+	Trans	Null	1	ENSSSCG00000000203	6	8	7.06813	2	4	1	2.23219	3.16646	1.66287	0.204775	1	up	no	KCNH3	protein_coding	chr5:15495251-15517458:+	gi|556771720|ref|XP_005981034.1|	4755	0	PREDICTED: potassium voltage-gated channel subfamily H member 3 [Pantholops hodgsonii]	gi|958772064|ref|XM_014862902.1|	2915	0	PREDICTED: Equus asinus potassium channel, voltage gated eag related subfamily H, member 3 (KCNH3), transcript variant X2, mRNA	Q9ULD8	1736	0	Potassium voltage-gated channel subfamily H member 3	CC0285_1	86.7	2e-17	COG2202	pfam13426	PAS_9	PAS domain.	GO:0006813|potassium ion transport;GO:0042391|regulation of membrane potential;	GO:0016021|integral component of membrane;GO:0005887|integral component of plasma membrane;GO:0005622|intracellular;GO:0005886|plasma membrane;	GO:0000155|phosphorelay sensor kinase activity;GO:0005249|voltage-gated potassium channel activity;	K04906	KCNH3; potassium voltage-gated channel Eag-related subfamily H member 3
ENSSSCG00000039815	lincRNA	chr2:77977459-78009290:+	Trans	Null	1	ENSSSCG00000000203	6	8	7.06813	2	4	1	2.23219	3.16646	1.66287	0.204775	1	up	no	KCNH3	protein_coding	chr5:15495251-15517458:+	gi|556771720|ref|XP_005981034.1|	4755	0	PREDICTED: potassium voltage-gated channel subfamily H member 3 [Pantholops hodgsonii]	gi|958772064|ref|XM_014862902.1|	2915	0	PREDICTED: Equus asinus potassium channel, voltage gated eag related subfamily H, member 3 (KCNH3), transcript variant X2, mRNA	Q9ULD8	1736	0	Potassium voltage-gated channel subfamily H member 3	CC0285_1	86.7	2e-17	COG2202	pfam13426	PAS_9	PAS domain.	GO:0006813|potassium ion transport;GO:0042391|regulation of membrane potential;	GO:0016021|integral component of membrane;GO:0005887|integral component of plasma membrane;GO:0005622|intracellular;GO:0005886|plasma membrane;	GO:0000155|phosphorelay sensor kinase activity;GO:0005249|voltage-gated potassium channel activity;	K04906	KCNH3; potassium voltage-gated channel Eag-related subfamily H member 3
MSTRG.145175	linc	chr7:118053309-118059852:-	Trans	Null	1	ENSSSCG00000000203	6	8	7.06813	2	4	1	2.23219	3.16646	1.66287	0.204775	1	up	no	KCNH3	protein_coding	chr5:15495251-15517458:+	gi|556771720|ref|XP_005981034.1|	4755	0	PREDICTED: potassium voltage-gated channel subfamily H member 3 [Pantholops hodgsonii]	gi|958772064|ref|XM_014862902.1|	2915	0	PREDICTED: Equus asinus potassium channel, voltage gated eag related subfamily H, member 3 (KCNH3), transcript variant X2, mRNA	Q9ULD8	1736	0	Potassium voltage-gated channel subfamily H member 3	CC0285_1	86.7	2e-17	COG2202	pfam13426	PAS_9	PAS domain.	GO:0006813|potassium ion transport;GO:0042391|regulation of membrane potential;	GO:0016021|integral component of membrane;GO:0005887|integral component of plasma membrane;GO:0005622|intracellular;GO:0005886|plasma membrane;	GO:0000155|phosphorelay sensor kinase activity;GO:0005249|voltage-gated potassium channel activity;	K04906	KCNH3; potassium voltage-gated channel Eag-related subfamily H member 3
MSTRG.155370	linc	chr9:9779148-9782225:+	Trans	Null	1	ENSSSCG00000000203	6	8	7.06813	2	4	1	2.23219	3.16646	1.66287	0.204775	1	up	no	KCNH3	protein_coding	chr5:15495251-15517458:+	gi|556771720|ref|XP_005981034.1|	4755	0	PREDICTED: potassium voltage-gated channel subfamily H member 3 [Pantholops hodgsonii]	gi|958772064|ref|XM_014862902.1|	2915	0	PREDICTED: Equus asinus potassium channel, voltage gated eag related subfamily H, member 3 (KCNH3), transcript variant X2, mRNA	Q9ULD8	1736	0	Potassium voltage-gated channel subfamily H member 3	CC0285_1	86.7	2e-17	COG2202	pfam13426	PAS_9	PAS domain.	GO:0006813|potassium ion transport;GO:0042391|regulation of membrane potential;	GO:0016021|integral component of membrane;GO:0005887|integral component of plasma membrane;GO:0005622|intracellular;GO:0005886|plasma membrane;	GO:0000155|phosphorelay sensor kinase activity;GO:0005249|voltage-gated potassium channel activity;	K04906	KCNH3; potassium voltage-gated channel Eag-related subfamily H member 3
MSTRG.30742	linc	chr12:13677805-13680725:-	Trans	Null	0.9856	ENSSSCG00000000203	6	8	7.06813	2	4	1	2.23219	3.16646	1.66287	0.204775	1	up	no	KCNH3	protein_coding	chr5:15495251-15517458:+	gi|556771720|ref|XP_005981034.1|	4755	0	PREDICTED: potassium voltage-gated channel subfamily H member 3 [Pantholops hodgsonii]	gi|958772064|ref|XM_014862902.1|	2915	0	PREDICTED: Equus asinus potassium channel, voltage gated eag related subfamily H, member 3 (KCNH3), transcript variant X2, mRNA	Q9ULD8	1736	0	Potassium voltage-gated channel subfamily H member 3	CC0285_1	86.7	2e-17	COG2202	pfam13426	PAS_9	PAS domain.	GO:0006813|potassium ion transport;GO:0042391|regulation of membrane potential;	GO:0016021|integral component of membrane;GO:0005887|integral component of plasma membrane;GO:0005622|intracellular;GO:0005886|plasma membrane;	GO:0000155|phosphorelay sensor kinase activity;GO:0005249|voltage-gated potassium channel activity;	K04906	KCNH3; potassium voltage-gated channel Eag-related subfamily H member 3
MSTRG.100518	linc	chr3:96366548-96398578:-	Trans	Null	-1	ENSSSCG00000000217	129	108	116.369	60	123	62	80.2593	1.44991	0.535964	0.255881	1	up	no	RACGAP1	protein_coding	chr5:15894309-15944886:+	gi|594105810|ref|XP_006075847.1|	3157	0	PREDICTED: rac GTPase-activating protein 1 isoform X1 [Bubalus bubalis]	gi|115551834|dbj|AK236241.1|	2462	0	Sus scrofa mRNA, clone:OVRM10167D09, expressed in ovary	Q9H0H5	1009	0	Rac GTPase-activating protein 1	.	.	.	.	pfam00620	RhoGAP	RhoGAP domain. GTPase activator proteins towards Rho/Rac/Cdc42-like small GTPases.	GO:0000915|actomyosin contractile ring assembly;GO:0019886|antigen processing and presentation of exogenous peptide antigen via MHC class II;GO:0009790|embryo development;GO:0035556|intracellular signal transduction;GO:0007018|microtubule-based movement;G	GO:0001669|acrosomal vesicle;GO:0097149|centralspindlin complex;GO:0032154|cleavage furrow;GO:0005737|cytoplasm;GO:0005829|cytosol;GO:0070062|extracellular exosome;GO:0031234|extrinsic component of cytoplasmic side of plasma membrane;GO:0005874|microtubul	GO:0043014|alpha-tubulin binding;GO:0048487|beta-tubulin binding;GO:0043015|gamma-tubulin binding;GO:0005096|GTPase activator activity;GO:0046872|metal ion binding;GO:0008017|microtubule binding;GO:0005547|phosphatidylinositol-3,4,5-trisphosphate binding;	K16733	RACGAP1, Tum; Rac GTPase-activating protein 1
MSTRG.53747	linc	chr14:75445763-75480348:+	Trans	Null	-1	ENSSSCG00000000217	129	108	116.369	60	123	62	80.2593	1.44991	0.535964	0.255881	1	up	no	RACGAP1	protein_coding	chr5:15894309-15944886:+	gi|594105810|ref|XP_006075847.1|	3157	0	PREDICTED: rac GTPase-activating protein 1 isoform X1 [Bubalus bubalis]	gi|115551834|dbj|AK236241.1|	2462	0	Sus scrofa mRNA, clone:OVRM10167D09, expressed in ovary	Q9H0H5	1009	0	Rac GTPase-activating protein 1	.	.	.	.	pfam00620	RhoGAP	RhoGAP domain. GTPase activator proteins towards Rho/Rac/Cdc42-like small GTPases.	GO:0000915|actomyosin contractile ring assembly;GO:0019886|antigen processing and presentation of exogenous peptide antigen via MHC class II;GO:0009790|embryo development;GO:0035556|intracellular signal transduction;GO:0007018|microtubule-based movement;G	GO:0001669|acrosomal vesicle;GO:0097149|centralspindlin complex;GO:0032154|cleavage furrow;GO:0005737|cytoplasm;GO:0005829|cytosol;GO:0070062|extracellular exosome;GO:0031234|extrinsic component of cytoplasmic side of plasma membrane;GO:0005874|microtubul	GO:0043014|alpha-tubulin binding;GO:0048487|beta-tubulin binding;GO:0043015|gamma-tubulin binding;GO:0005096|GTPase activator activity;GO:0046872|metal ion binding;GO:0008017|microtubule binding;GO:0005547|phosphatidylinositol-3,4,5-trisphosphate binding;	K16733	RACGAP1, Tum; Rac GTPase-activating protein 1
MSTRG.63150	linc	chr15:85142780-85186172:-	Trans	Null	-1	ENSSSCG00000000217	129	108	116.369	60	123	62	80.2593	1.44991	0.535964	0.255881	1	up	no	RACGAP1	protein_coding	chr5:15894309-15944886:+	gi|594105810|ref|XP_006075847.1|	3157	0	PREDICTED: rac GTPase-activating protein 1 isoform X1 [Bubalus bubalis]	gi|115551834|dbj|AK236241.1|	2462	0	Sus scrofa mRNA, clone:OVRM10167D09, expressed in ovary	Q9H0H5	1009	0	Rac GTPase-activating protein 1	.	.	.	.	pfam00620	RhoGAP	RhoGAP domain. GTPase activator proteins towards Rho/Rac/Cdc42-like small GTPases.	GO:0000915|actomyosin contractile ring assembly;GO:0019886|antigen processing and presentation of exogenous peptide antigen via MHC class II;GO:0009790|embryo development;GO:0035556|intracellular signal transduction;GO:0007018|microtubule-based movement;G	GO:0001669|acrosomal vesicle;GO:0097149|centralspindlin complex;GO:0032154|cleavage furrow;GO:0005737|cytoplasm;GO:0005829|cytosol;GO:0070062|extracellular exosome;GO:0031234|extrinsic component of cytoplasmic side of plasma membrane;GO:0005874|microtubul	GO:0043014|alpha-tubulin binding;GO:0048487|beta-tubulin binding;GO:0043015|gamma-tubulin binding;GO:0005096|GTPase activator activity;GO:0046872|metal ion binding;GO:0008017|microtubule binding;GO:0005547|phosphatidylinositol-3,4,5-trisphosphate binding;	K16733	RACGAP1, Tum; Rac GTPase-activating protein 1
MSTRG.63656	linc	chr15:94098491-94103847:-	Trans	Null	-1	ENSSSCG00000000217	129	108	116.369	60	123	62	80.2593	1.44991	0.535964	0.255881	1	up	no	RACGAP1	protein_coding	chr5:15894309-15944886:+	gi|594105810|ref|XP_006075847.1|	3157	0	PREDICTED: rac GTPase-activating protein 1 isoform X1 [Bubalus bubalis]	gi|115551834|dbj|AK236241.1|	2462	0	Sus scrofa mRNA, clone:OVRM10167D09, expressed in ovary	Q9H0H5	1009	0	Rac GTPase-activating protein 1	.	.	.	.	pfam00620	RhoGAP	RhoGAP domain. GTPase activator proteins towards Rho/Rac/Cdc42-like small GTPases.	GO:0000915|actomyosin contractile ring assembly;GO:0019886|antigen processing and presentation of exogenous peptide antigen via MHC class II;GO:0009790|embryo development;GO:0035556|intracellular signal transduction;GO:0007018|microtubule-based movement;G	GO:0001669|acrosomal vesicle;GO:0097149|centralspindlin complex;GO:0032154|cleavage furrow;GO:0005737|cytoplasm;GO:0005829|cytosol;GO:0070062|extracellular exosome;GO:0031234|extrinsic component of cytoplasmic side of plasma membrane;GO:0005874|microtubul	GO:0043014|alpha-tubulin binding;GO:0048487|beta-tubulin binding;GO:0043015|gamma-tubulin binding;GO:0005096|GTPase activator activity;GO:0046872|metal ion binding;GO:0008017|microtubule binding;GO:0005547|phosphatidylinositol-3,4,5-trisphosphate binding;	K16733	RACGAP1, Tum; Rac GTPase-activating protein 1
MSTRG.71240	linc	chr16:74837409-74844391:-	Trans	Null	1	ENSSSCG00000000217	129	108	116.369	60	123	62	80.2593	1.44991	0.535964	0.255881	1	up	no	RACGAP1	protein_coding	chr5:15894309-15944886:+	gi|594105810|ref|XP_006075847.1|	3157	0	PREDICTED: rac GTPase-activating protein 1 isoform X1 [Bubalus bubalis]	gi|115551834|dbj|AK236241.1|	2462	0	Sus scrofa mRNA, clone:OVRM10167D09, expressed in ovary	Q9H0H5	1009	0	Rac GTPase-activating protein 1	.	.	.	.	pfam00620	RhoGAP	RhoGAP domain. GTPase activator proteins towards Rho/Rac/Cdc42-like small GTPases.	GO:0000915|actomyosin contractile ring assembly;GO:0019886|antigen processing and presentation of exogenous peptide antigen via MHC class II;GO:0009790|embryo development;GO:0035556|intracellular signal transduction;GO:0007018|microtubule-based movement;G	GO:0001669|acrosomal vesicle;GO:0097149|centralspindlin complex;GO:0032154|cleavage furrow;GO:0005737|cytoplasm;GO:0005829|cytosol;GO:0070062|extracellular exosome;GO:0031234|extrinsic component of cytoplasmic side of plasma membrane;GO:0005874|microtubul	GO:0043014|alpha-tubulin binding;GO:0048487|beta-tubulin binding;GO:0043015|gamma-tubulin binding;GO:0005096|GTPase activator activity;GO:0046872|metal ion binding;GO:0008017|microtubule binding;GO:0005547|phosphatidylinositol-3,4,5-trisphosphate binding;	K16733	RACGAP1, Tum; Rac GTPase-activating protein 1
MSTRG.115157	linc	chr5:14029694-14062654:-	Trans	Null	1	ENSSSCG00000000259	253	309	282.281	162	143	97	132.29	2.13381	1.09343	0.00347423	0.162873	up	no	CSAD	protein_coding	chr5:18379344-18410396:-	gi|545825304|ref|XP_005652615.1|	2649	0	PREDICTED: cysteine sulfinic acid decarboxylase isoform X2 [Sus scrofa]	gi|927128614|ref|XM_013985686.1|	2443	0	PREDICTED: Sus scrofa cysteine sulfinic acid decarboxylase (CSAD), transcript variant X3, mRNA	Q64611	855	0	Cysteine sulfinic acid decarboxylase	BH2623	191	2e-51	COG0076	pfam00282	Pyridoxal_deC	Pyridoxal-dependent decarboxylase conserved domain.	GO:0019752|carboxylic acid metabolic process;GO:0000098|sulfur amino acid catabolic process;GO:0042412|taurine biosynthetic process;	GO:0005829|cytosol;	GO:0030170|pyridoxal phosphate binding;GO:0004782|sulfinoalanine decarboxylase activity;	K01594	CSAD; sulfinoalanine decarboxylase [EC:4.1.1.29]
MSTRG.152301	linc	chr8:112013961-112028178:-	Trans	Null	1	ENSSSCG00000000259	253	309	282.281	162	143	97	132.29	2.13381	1.09343	0.00347423	0.162873	up	no	CSAD	protein_coding	chr5:18379344-18410396:-	gi|545825304|ref|XP_005652615.1|	2649	0	PREDICTED: cysteine sulfinic acid decarboxylase isoform X2 [Sus scrofa]	gi|927128614|ref|XM_013985686.1|	2443	0	PREDICTED: Sus scrofa cysteine sulfinic acid decarboxylase (CSAD), transcript variant X3, mRNA	Q64611	855	0	Cysteine sulfinic acid decarboxylase	BH2623	191	2e-51	COG0076	pfam00282	Pyridoxal_deC	Pyridoxal-dependent decarboxylase conserved domain.	GO:0019752|carboxylic acid metabolic process;GO:0000098|sulfur amino acid catabolic process;GO:0042412|taurine biosynthetic process;	GO:0005829|cytosol;	GO:0030170|pyridoxal phosphate binding;GO:0004782|sulfinoalanine decarboxylase activity;	K01594	CSAD; sulfinoalanine decarboxylase [EC:4.1.1.29]
MSTRG.66740	linc	chr15:138682792-138684158:+	Trans	Null	0.9856	ENSSSCG00000000259	253	309	282.281	162	143	97	132.29	2.13381	1.09343	0.00347423	0.162873	up	no	CSAD	protein_coding	chr5:18379344-18410396:-	gi|545825304|ref|XP_005652615.1|	2649	0	PREDICTED: cysteine sulfinic acid decarboxylase isoform X2 [Sus scrofa]	gi|927128614|ref|XM_013985686.1|	2443	0	PREDICTED: Sus scrofa cysteine sulfinic acid decarboxylase (CSAD), transcript variant X3, mRNA	Q64611	855	0	Cysteine sulfinic acid decarboxylase	BH2623	191	2e-51	COG0076	pfam00282	Pyridoxal_deC	Pyridoxal-dependent decarboxylase conserved domain.	GO:0019752|carboxylic acid metabolic process;GO:0000098|sulfur amino acid catabolic process;GO:0042412|taurine biosynthetic process;	GO:0005829|cytosol;	GO:0030170|pyridoxal phosphate binding;GO:0004782|sulfinoalanine decarboxylase activity;	K01594	CSAD; sulfinoalanine decarboxylase [EC:4.1.1.29]
MSTRG.136748	linc	chr7:12731711-12735918:+	Trans	Null	1	ENSSSCG00000000265	32	23	26.7584	20	31	13	20.7627	1.28877	0.365993	0.609313	1	up	no	ESPL1	protein_coding	chr5:18487563-18509753:+	gi|927128672|ref|XP_013841684.1|	10378	0	PREDICTED: separin [Sus scrofa]	gi|927128675|ref|XM_013986249.1|	6195	0	PREDICTED: Sus scrofa extra spindle pole bodies like 1, separase (ESPL1), transcript variant X2, mRNA	Q14674	3403	0	Separin	SPCC5E4.04	171	2e-41	COG5155	pfam03568	Peptidase_C50	Peptidase family C50.	GO:0006915|apoptotic process;GO:0000910|cytokinesis;GO:0040001|establishment of mitotic spindle localization;GO:0045143|homologous chromosome segregation;GO:0051307|meiotic chromosome separation;GO:0000212|meiotic spindle organization;GO:0000070|mitotic s	GO:0005813|centrosome;GO:0005737|cytoplasm;GO:0005829|cytosol;GO:0072686|mitotic spindle;GO:0005634|nucleus;	GO:0003824|catalytic activity;GO:0004197|cysteine-type endopeptidase activity;GO:0008234|cysteine-type peptidase activity;	K02365	ESP1; separase [EC:3.4.22.49]
MSTRG.82923	linc	chr2:36957599-36958703:+	Trans	Null	-0.9856	ENSSSCG00000000265	32	23	26.7584	20	31	13	20.7627	1.28877	0.365993	0.609313	1	up	no	ESPL1	protein_coding	chr5:18487563-18509753:+	gi|927128672|ref|XP_013841684.1|	10378	0	PREDICTED: separin [Sus scrofa]	gi|927128675|ref|XM_013986249.1|	6195	0	PREDICTED: Sus scrofa extra spindle pole bodies like 1, separase (ESPL1), transcript variant X2, mRNA	Q14674	3403	0	Separin	SPCC5E4.04	171	2e-41	COG5155	pfam03568	Peptidase_C50	Peptidase family C50.	GO:0006915|apoptotic process;GO:0000910|cytokinesis;GO:0040001|establishment of mitotic spindle localization;GO:0045143|homologous chromosome segregation;GO:0051307|meiotic chromosome separation;GO:0000212|meiotic spindle organization;GO:0000070|mitotic s	GO:0005813|centrosome;GO:0005737|cytoplasm;GO:0005829|cytosol;GO:0072686|mitotic spindle;GO:0005634|nucleus;	GO:0003824|catalytic activity;GO:0004197|cysteine-type endopeptidase activity;GO:0008234|cysteine-type peptidase activity;	K02365	ESP1; separase [EC:3.4.22.49]
MSTRG.99993	linc	chr3:88484726-88937951:-	Trans	Null	-1	ENSSSCG00000000265	32	23	26.7584	20	31	13	20.7627	1.28877	0.365993	0.609313	1	up	no	ESPL1	protein_coding	chr5:18487563-18509753:+	gi|927128672|ref|XP_013841684.1|	10378	0	PREDICTED: separin [Sus scrofa]	gi|927128675|ref|XM_013986249.1|	6195	0	PREDICTED: Sus scrofa extra spindle pole bodies like 1, separase (ESPL1), transcript variant X2, mRNA	Q14674	3403	0	Separin	SPCC5E4.04	171	2e-41	COG5155	pfam03568	Peptidase_C50	Peptidase family C50.	GO:0006915|apoptotic process;GO:0000910|cytokinesis;GO:0040001|establishment of mitotic spindle localization;GO:0045143|homologous chromosome segregation;GO:0051307|meiotic chromosome separation;GO:0000212|meiotic spindle organization;GO:0000070|mitotic s	GO:0005813|centrosome;GO:0005737|cytoplasm;GO:0005829|cytosol;GO:0072686|mitotic spindle;GO:0005634|nucleus;	GO:0003824|catalytic activity;GO:0004197|cysteine-type endopeptidase activity;GO:0008234|cysteine-type peptidase activity;	K02365	ESP1; separase [EC:3.4.22.49]
MSTRG.19814	antisense	chr10:23801004-23804884:+	Trans	Null	-1	ENSSSCG00000000268	100	81	88.6951	73	83	74	76.9477	1.15267	0.204976	0.623931	1	up	no	AAAS	protein_coding	chr5:18521628-18537864:-	gi|335287841|ref|XP_003355451.1|	2742	0	PREDICTED: aladin [Sus scrofa]	gi|927128679|ref|XM_003355403.3|	2021	0	PREDICTED: Sus scrofa achalasia, adrenocortical insufficiency, alacrimia (AAAS), mRNA	Q9NRG9	1021	0	Aladin	SPAC694.04c	94.4	3e-19	COG4286	pfam03690	UPF0160	Uncharacterized protein family (UPF0160). This family of proteins contains a large number of metal binding residues. The patterns are suggestive of a phosphoesterase function. The conserved DHH motif may mean this family is related to pfam01368.	GO:0009566|fertilization;GO:0031047|gene silencing by RNA;GO:0075733|intracellular transport of virus;GO:0007612|learning;GO:0007077|mitotic nuclear envelope disassembly;GO:0006406|mRNA export from nucleus;GO:0006913|nucleocytoplasmic transport;GO:0016925	GO:0005813|centrosome;GO:0005737|cytoplasm;GO:0016020|membrane;GO:0005635|nuclear envelope;GO:0031965|nuclear membrane;GO:0005643|nuclear pore;GO:0005654|nucleoplasm;GO:0005634|nucleus;	.	K14320	AAAS; aladin
MSTRG.66894	linc	chr15:140165961-140171043:-	Trans	Null	0.9856	ENSSSCG00000000268	100	81	88.6951	73	83	74	76.9477	1.15267	0.204976	0.623931	1	up	no	AAAS	protein_coding	chr5:18521628-18537864:-	gi|335287841|ref|XP_003355451.1|	2742	0	PREDICTED: aladin [Sus scrofa]	gi|927128679|ref|XM_003355403.3|	2021	0	PREDICTED: Sus scrofa achalasia, adrenocortical insufficiency, alacrimia (AAAS), mRNA	Q9NRG9	1021	0	Aladin	SPAC694.04c	94.4	3e-19	COG4286	pfam03690	UPF0160	Uncharacterized protein family (UPF0160). This family of proteins contains a large number of metal binding residues. The patterns are suggestive of a phosphoesterase function. The conserved DHH motif may mean this family is related to pfam01368.	GO:0009566|fertilization;GO:0031047|gene silencing by RNA;GO:0075733|intracellular transport of virus;GO:0007612|learning;GO:0007077|mitotic nuclear envelope disassembly;GO:0006406|mRNA export from nucleus;GO:0006913|nucleocytoplasmic transport;GO:0016925	GO:0005813|centrosome;GO:0005737|cytoplasm;GO:0016020|membrane;GO:0005635|nuclear envelope;GO:0031965|nuclear membrane;GO:0005643|nuclear pore;GO:0005654|nucleoplasm;GO:0005634|nucleus;	.	K14320	AAAS; aladin
MSTRG.93232	linc	chr3:4120986-4124136:+	Trans	Null	1	ENSSSCG00000000268	100	81	88.6951	73	83	74	76.9477	1.15267	0.204976	0.623931	1	up	no	AAAS	protein_coding	chr5:18521628-18537864:-	gi|335287841|ref|XP_003355451.1|	2742	0	PREDICTED: aladin [Sus scrofa]	gi|927128679|ref|XM_003355403.3|	2021	0	PREDICTED: Sus scrofa achalasia, adrenocortical insufficiency, alacrimia (AAAS), mRNA	Q9NRG9	1021	0	Aladin	SPAC694.04c	94.4	3e-19	COG4286	pfam03690	UPF0160	Uncharacterized protein family (UPF0160). This family of proteins contains a large number of metal binding residues. The patterns are suggestive of a phosphoesterase function. The conserved DHH motif may mean this family is related to pfam01368.	GO:0009566|fertilization;GO:0031047|gene silencing by RNA;GO:0075733|intracellular transport of virus;GO:0007612|learning;GO:0007077|mitotic nuclear envelope disassembly;GO:0006406|mRNA export from nucleus;GO:0006913|nucleocytoplasmic transport;GO:0016925	GO:0005813|centrosome;GO:0005737|cytoplasm;GO:0016020|membrane;GO:0005635|nuclear envelope;GO:0031965|nuclear membrane;GO:0005643|nuclear pore;GO:0005654|nucleoplasm;GO:0005634|nucleus;	.	K14320	AAAS; aladin
MSTRG.15646	linc	chr1:241076978-241090283:+	Trans	Null	-1	ENSSSCG00000000272	1717	1214	1424.58	1407	1523	1142	1349.85	1.05536	0.0777318	0.736191	1	up	no	SP1	protein_coding	chr5:18588941-18630760:+	gi|545825356|ref|XP_005652624.1|	2698	0	PREDICTED: transcription factor Sp1 isoform X1 [Sus scrofa]	gi|927128713|ref|XM_005652567.2|	3402	0	PREDICTED: Sus scrofa Sp1 transcription factor (SP1), transcript variant X1, mRNA	P08047	1004	0	Transcription factor Sp1	.	.	.	.	pfam13465	zf-H2C2_2	Zinc-finger double domain.	GO:0032869|cellular response to insulin stimulus;GO:0043923|positive regulation by host of viral transcription;GO:0045944|positive regulation of transcription from RNA polymerase II promoter;GO:0045893|positive regulation of transcription, DNA-templated;G	GO:0005737|cytoplasm;GO:0000790|nuclear chromatin;GO:0005654|nucleoplasm;GO:0005634|nucleus;GO:0032993|protein-DNA complex;	GO:0043425|bHLH transcription factor binding;GO:0001046|core promoter sequence-specific DNA binding;GO:0003677|DNA binding;GO:0003690|double-stranded DNA binding;GO:0042826|histone deacetylase binding;GO:0071837|HMG box domain binding;GO:0046872|metal ion	K04684	SP1; transcription factor Sp1
MSTRG.41643	linc	chr13:87972758-88184919:+	Trans	Null	-1	ENSSSCG00000000272	1717	1214	1424.58	1407	1523	1142	1349.85	1.05536	0.0777318	0.736191	1	up	no	SP1	protein_coding	chr5:18588941-18630760:+	gi|545825356|ref|XP_005652624.1|	2698	0	PREDICTED: transcription factor Sp1 isoform X1 [Sus scrofa]	gi|927128713|ref|XM_005652567.2|	3402	0	PREDICTED: Sus scrofa Sp1 transcription factor (SP1), transcript variant X1, mRNA	P08047	1004	0	Transcription factor Sp1	.	.	.	.	pfam13465	zf-H2C2_2	Zinc-finger double domain.	GO:0032869|cellular response to insulin stimulus;GO:0043923|positive regulation by host of viral transcription;GO:0045944|positive regulation of transcription from RNA polymerase II promoter;GO:0045893|positive regulation of transcription, DNA-templated;G	GO:0005737|cytoplasm;GO:0000790|nuclear chromatin;GO:0005654|nucleoplasm;GO:0005634|nucleus;GO:0032993|protein-DNA complex;	GO:0043425|bHLH transcription factor binding;GO:0001046|core promoter sequence-specific DNA binding;GO:0003677|DNA binding;GO:0003690|double-stranded DNA binding;GO:0042826|histone deacetylase binding;GO:0071837|HMG box domain binding;GO:0046872|metal ion	K04684	SP1; transcription factor Sp1
MSTRG.41758	linc	chr13:90244463-90273410:-	Trans	Null	-1	ENSSSCG00000000272	1717	1214	1424.58	1407	1523	1142	1349.85	1.05536	0.0777318	0.736191	1	up	no	SP1	protein_coding	chr5:18588941-18630760:+	gi|545825356|ref|XP_005652624.1|	2698	0	PREDICTED: transcription factor Sp1 isoform X1 [Sus scrofa]	gi|927128713|ref|XM_005652567.2|	3402	0	PREDICTED: Sus scrofa Sp1 transcription factor (SP1), transcript variant X1, mRNA	P08047	1004	0	Transcription factor Sp1	.	.	.	.	pfam13465	zf-H2C2_2	Zinc-finger double domain.	GO:0032869|cellular response to insulin stimulus;GO:0043923|positive regulation by host of viral transcription;GO:0045944|positive regulation of transcription from RNA polymerase II promoter;GO:0045893|positive regulation of transcription, DNA-templated;G	GO:0005737|cytoplasm;GO:0000790|nuclear chromatin;GO:0005654|nucleoplasm;GO:0005634|nucleus;GO:0032993|protein-DNA complex;	GO:0043425|bHLH transcription factor binding;GO:0001046|core promoter sequence-specific DNA binding;GO:0003677|DNA binding;GO:0003690|double-stranded DNA binding;GO:0042826|histone deacetylase binding;GO:0071837|HMG box domain binding;GO:0046872|metal ion	K04684	SP1; transcription factor Sp1
MSTRG.7507	linc	chr1:114658287-114660907:-	Trans	Null	-1	ENSSSCG00000000272	1717	1214	1424.58	1407	1523	1142	1349.85	1.05536	0.0777318	0.736191	1	up	no	SP1	protein_coding	chr5:18588941-18630760:+	gi|545825356|ref|XP_005652624.1|	2698	0	PREDICTED: transcription factor Sp1 isoform X1 [Sus scrofa]	gi|927128713|ref|XM_005652567.2|	3402	0	PREDICTED: Sus scrofa Sp1 transcription factor (SP1), transcript variant X1, mRNA	P08047	1004	0	Transcription factor Sp1	.	.	.	.	pfam13465	zf-H2C2_2	Zinc-finger double domain.	GO:0032869|cellular response to insulin stimulus;GO:0043923|positive regulation by host of viral transcription;GO:0045944|positive regulation of transcription from RNA polymerase II promoter;GO:0045893|positive regulation of transcription, DNA-templated;G	GO:0005737|cytoplasm;GO:0000790|nuclear chromatin;GO:0005654|nucleoplasm;GO:0005634|nucleus;GO:0032993|protein-DNA complex;	GO:0043425|bHLH transcription factor binding;GO:0001046|core promoter sequence-specific DNA binding;GO:0003677|DNA binding;GO:0003690|double-stranded DNA binding;GO:0042826|histone deacetylase binding;GO:0071837|HMG box domain binding;GO:0046872|metal ion	K04684	SP1; transcription factor Sp1
MSTRG.94851	linc	chr3:18683342-18690398:-	Trans	Null	-1	ENSSSCG00000000273	1277	1212	1231.43	1033	1213	717	972.701	1.26599	0.340269	0.232987	1	up	no	ENSSSCG00000000273	protein_coding	chr5:18660684-18665925:+	gi|119611703|gb|EAW91297.1|	111	4e-10	hCG2040310, partial [Homo sapiens]	gi|347300264|ref|NM_001244510.1|	1253	0	Sus scrofa proline rich 13 (PRR13), transcript variant 2, mRNA	.	.	.	.	.	.	.	.	pfam11067	DUF2868	Protein of unknown function (DUF2868). Some members in this family of proteins with unknown function are annotated as putative membrane proteins. However, this cannot be confirmed.	.	.	.	.	.
MSTRG.95188	linc	chr3:26361598-26364625:+	Trans	Null	-1	ENSSSCG00000000274	5053	3857	4350.54	4080	4823	3820	4234.01	1.02752	0.039171	0.852004	1	up	no	ENSSSCG00000000274	protein_coding	chr5:18673981-18699402:+	gi|347300276|ref|NP_001231441.1|	1847	0	poly(rC)-binding protein 2 [Sus scrofa]	gi|803290025|ref|XM_012149298.1|	1462	0	PREDICTED: Ovis aries musimon poly(rC) binding protein 2 (PCBP2), transcript variant X26, mRNA	Q15366	636	0	Poly(rC)-binding protein 2	.	.	.	.	pfam00013	KH_1	KH domain. KH motifs bind RNA in vitro. Autoantibodies to Nova, a KH domain protein, cause paraneoplastic opsoclonus ataxia.	GO:0051607|defense response to virus;GO:0010467|gene expression;GO:0045087|innate immune response;GO:0075522|IRES-dependent viral translational initiation;GO:0016071|mRNA metabolic process;GO:0000398|mRNA splicing, via spliceosome;GO:0050687|negative regu	GO:0005737|cytoplasm;GO:0005829|cytosol;GO:0070062|extracellular exosome;GO:0005925|focal adhesion;GO:0030529|ribonucleoprotein complex;GO:0016020|membrane;GO:0005654|nucleoplasm;GO:0005634|nucleus;	GO:1990829|C-rich single-stranded DNA binding;GO:0019899|enzyme binding;GO:0044822|poly(A) RNA binding;GO:0003723|RNA binding;GO:0031625|ubiquitin protein ligase binding;	K13162	PCBP2_3_4; poly(rC)-binding protein 2/3/4
MSTRG.140616	antisense	chr7:56244694-56250534:-	Trans	Null	1	ENSSSCG00000000288	4525	4016	4208.54	5108	5064	3068	4342.68	0.96911	-0.0452677	0.79909	1	down	no	HNRNPA1L2	protein_coding	chr5:19484613-19494938:+	gi|148671986|gb|EDL03933.1|	1060	9e-128	mCG15678, isoform CRA_d, partial [Mus musculus]	gi|927128942|ref|XM_005663854.2|	1254	0	PREDICTED: Sus scrofa heterogeneous nuclear ribonucleoprotein A1 (HNRNPA1), transcript variant X1, mRNA	P09651	407	2e-126	Heterogeneous nuclear ribonucleoprotein A1	.	.	.	.	pfam00076	RRM_1	RNA recognition motif. (a.k.a. RRM, RBD, or RNP domain). The RRM motif is probably diagnostic of an RNA binding protein. RRMs are found in a variety of RNA binding proteins, including various hnRNP proteins, proteins implicated in regulation of alternativ	GO:0008543|fibroblast growth factor receptor signaling pathway;GO:0010467|gene expression;GO:0006397|mRNA processing;GO:0000398|mRNA splicing, via spliceosome;GO:0051028|mRNA transport;GO:0032211|negative regulation of telomere maintenance via telomerase;	GO:0071013|catalytic step 2 spliceosome;GO:0005737|cytoplasm;GO:0070062|extracellular exosome;GO:0030529|ribonucleoprotein complex;GO:0016020|membrane;GO:0005654|nucleoplasm;GO:0005634|nucleus;GO:0005681|spliceosomal complex;	GO:0098505|G-rich strand telomeric DNA binding;GO:0000166|nucleotide binding;GO:0044822|poly(A) RNA binding;GO:0003723|RNA binding;GO:0003697|single-stranded DNA binding;GO:0003727|single-stranded RNA binding;	K12741	HNRNPA1_3; heterogeneous nuclear ribonucleoprotein A1/A3
MSTRG.103147	linc	chr3:129831367-129834077:+	Trans	Null	-1	ENSSSCG00000000299	25	17	20.3662	12	18	13	14.2891	1.42529	0.511256	0.476798	1	up	no	TESPA1	protein_coding	chr5:19872178-20017439:-	gi|927129050|ref|XP_013853047.1|	1788	0	PREDICTED: protein TESPA1 isoform X3 [Sus scrofa]	gi|927129037|ref|XM_013997590.1|	2284	0	PREDICTED: Sus scrofa thymocyte expressed, positive selection associated 1 (TESPA1), transcript variant X2, mRNA	A2RU30	188	0	Protein TESPA1	.	.	.	.	pfam14722	KRAP_IP3R_bind	Ki-ras-induced actin-interacting protein-IP3R-interacting domain. This family includes the N-terminus of the actin-interacting protein sperm-specific antigen 2, or KRAP (Ki-ras-induced actin-interacting protein). This region is found to be the residues th	GO:0010387|COP9 signalosome assembly;GO:0033089|positive regulation of T cell differentiation in thymus;GO:0050862|positive regulation of T cell receptor signaling pathway;	GO:0008180|COP9 signalosome;GO:0005737|cytoplasm;GO:0005789|endoplasmic reticulum membrane;	.	.	.
MSTRG.105061	linc	chr4:23815760-23903360:+	Trans	Null	-1	ENSSSCG00000000299	25	17	20.3662	12	18	13	14.2891	1.42529	0.511256	0.476798	1	up	no	TESPA1	protein_coding	chr5:19872178-20017439:-	gi|927129050|ref|XP_013853047.1|	1788	0	PREDICTED: protein TESPA1 isoform X3 [Sus scrofa]	gi|927129037|ref|XM_013997590.1|	2284	0	PREDICTED: Sus scrofa thymocyte expressed, positive selection associated 1 (TESPA1), transcript variant X2, mRNA	A2RU30	188	0	Protein TESPA1	.	.	.	.	pfam14722	KRAP_IP3R_bind	Ki-ras-induced actin-interacting protein-IP3R-interacting domain. This family includes the N-terminus of the actin-interacting protein sperm-specific antigen 2, or KRAP (Ki-ras-induced actin-interacting protein). This region is found to be the residues th	GO:0010387|COP9 signalosome assembly;GO:0033089|positive regulation of T cell differentiation in thymus;GO:0050862|positive regulation of T cell receptor signaling pathway;	GO:0008180|COP9 signalosome;GO:0005737|cytoplasm;GO:0005789|endoplasmic reticulum membrane;	.	.	.
MSTRG.41646	linc	chr13:88032057-88051739:+	Trans	Null	-1	ENSSSCG00000000299	25	17	20.3662	12	18	13	14.2891	1.42529	0.511256	0.476798	1	up	no	TESPA1	protein_coding	chr5:19872178-20017439:-	gi|927129050|ref|XP_013853047.1|	1788	0	PREDICTED: protein TESPA1 isoform X3 [Sus scrofa]	gi|927129037|ref|XM_013997590.1|	2284	0	PREDICTED: Sus scrofa thymocyte expressed, positive selection associated 1 (TESPA1), transcript variant X2, mRNA	A2RU30	188	0	Protein TESPA1	.	.	.	.	pfam14722	KRAP_IP3R_bind	Ki-ras-induced actin-interacting protein-IP3R-interacting domain. This family includes the N-terminus of the actin-interacting protein sperm-specific antigen 2, or KRAP (Ki-ras-induced actin-interacting protein). This region is found to be the residues th	GO:0010387|COP9 signalosome assembly;GO:0033089|positive regulation of T cell differentiation in thymus;GO:0050862|positive regulation of T cell receptor signaling pathway;	GO:0008180|COP9 signalosome;GO:0005737|cytoplasm;GO:0005789|endoplasmic reticulum membrane;	.	.	.
MSTRG.104278	linc	chr4:15395920-15397162:+	Trans	Null	-1	ENSSSCG00000000362	220	186	199.467	15	23	6	14.0449	14.2021	3.82803	5.63726e-11	4.22325e-08	up	yes	RDH5	protein_coding	chr5:21166904-21170897:+	gi|311255624|ref|XP_003126302.1|	1573	0	PREDICTED: 11-cis retinol dehydrogenase [Sus scrofa]	gi|927129402|ref|XM_003126254.3|	1235	0	PREDICTED: Sus scrofa retinol dehydrogenase 5 (11-cis/9-cis) (RDH5), transcript variant X1, mRNA	Q27979	530	0	11-cis retinol dehydrogenase	.	.	.	.	pfam00106	adh_short	short chain dehydrogenase. This family contains a wide variety of dehydrogenases.	GO:0050896|response to stimulus;GO:0042572|retinol metabolic process;GO:0007601|visual perception;	GO:0005788|endoplasmic reticulum lumen;GO:0016020|membrane;	GO:0004745|retinol dehydrogenase activity;	K00061	RDH5; 11-cis-retinol dehydrogenase [EC:1.1.1.315]
MSTRG.72099	linc	chr17:18923587-18942293:+	Trans	Null	1	ENSSSCG00000000362	220	186	199.467	15	23	6	14.0449	14.2021	3.82803	5.63726e-11	4.22325e-08	up	yes	RDH5	protein_coding	chr5:21166904-21170897:+	gi|311255624|ref|XP_003126302.1|	1573	0	PREDICTED: 11-cis retinol dehydrogenase [Sus scrofa]	gi|927129402|ref|XM_003126254.3|	1235	0	PREDICTED: Sus scrofa retinol dehydrogenase 5 (11-cis/9-cis) (RDH5), transcript variant X1, mRNA	Q27979	530	0	11-cis retinol dehydrogenase	.	.	.	.	pfam00106	adh_short	short chain dehydrogenase. This family contains a wide variety of dehydrogenases.	GO:0050896|response to stimulus;GO:0042572|retinol metabolic process;GO:0007601|visual perception;	GO:0005788|endoplasmic reticulum lumen;GO:0016020|membrane;	GO:0004745|retinol dehydrogenase activity;	K00061	RDH5; 11-cis-retinol dehydrogenase [EC:1.1.1.315]
MSTRG.82923	linc	chr2:36957599-36958703:+	Trans	Null	-0.9856	ENSSSCG00000000362	220	186	199.467	15	23	6	14.0449	14.2021	3.82803	5.63726e-11	4.22325e-08	up	yes	RDH5	protein_coding	chr5:21166904-21170897:+	gi|311255624|ref|XP_003126302.1|	1573	0	PREDICTED: 11-cis retinol dehydrogenase [Sus scrofa]	gi|927129402|ref|XM_003126254.3|	1235	0	PREDICTED: Sus scrofa retinol dehydrogenase 5 (11-cis/9-cis) (RDH5), transcript variant X1, mRNA	Q27979	530	0	11-cis retinol dehydrogenase	.	.	.	.	pfam00106	adh_short	short chain dehydrogenase. This family contains a wide variety of dehydrogenases.	GO:0050896|response to stimulus;GO:0042572|retinol metabolic process;GO:0007601|visual perception;	GO:0005788|endoplasmic reticulum lumen;GO:0016020|membrane;	GO:0004745|retinol dehydrogenase activity;	K00061	RDH5; 11-cis-retinol dehydrogenase [EC:1.1.1.315]
MSTRG.66740	linc	chr15:138682792-138684158:+	Trans	Null	0.9856	ENSSSCG00000000363	146	160	152.71	76	72	56	67.6092	2.25872	1.1755	0.0055775	0.226271	up	no	GDF11	protein_coding	chr5:21191190-21201804:+	gi|346716171|ref|NP_001231239.1|	1845	0	growth/differentiation factor 11 precursor [Sus scrofa]	gi|262113876|emb|CU606916.20|	3348	0	Pig DNA sequence from clone CH242-141C7 on chromosome 5, complete sequence	O95390	707	0	Growth/differentiation factor 11	.	.	.	.	pfam00688	TGFb_propeptide	TGF-beta propeptide. This propeptide is known as latency associated peptide (LAP) in TGF-beta. LAP is a homodimer which is disulfide linked to TGF-beta binding protein.	GO:0048593|camera-type eye morphogenesis;GO:0048468|cell development;GO:0048469|cell maturation;GO:0040007|growth;GO:0007498|mesoderm development;GO:0001656|metanephros development;GO:0045596|negative regulation of cell differentiation;GO:0008285|negative	GO:0005615|extracellular space;GO:0043231|intracellular membrane-bounded organelle;GO:0005654|nucleoplasm;GO:0043234|protein complex;	GO:0005125|cytokine activity;GO:0005160|transforming growth factor beta receptor binding;	K05497	GDF8_11; growth differentiation factor 8/11
MSTRG.323	linc	chr1:4321028-4325031:+	Trans	Null	1	ENSSSCG00000000367	278	205	235.348	252	254	183	227.752	1.03335	0.0473322	0.881188	1	up	no	ENSSSCG00000000367	protein_coding	chr5:21274046-21279979:+	gi|311255635|ref|XP_003126328.1|	1064	9e-135	PREDICTED: transmembrane protein 198-like isoform X2 [Sus scrofa]	gi|927129430|ref|XM_003126280.3|	2507	0	PREDICTED: Sus scrofa transmembrane protein 198-like (LOC100523964), transcript variant X3, mRNA	Q6DFQ7	191	2e-52	Transmembrane protein 198	.	.	.	.	pfam13886	DUF4203	Domain of unknown function (DUF4203). This is the N-terminal region of 7tm proteins. The function is not known.	GO:0007275|multicellular organismal development;GO:0016055|Wnt signaling pathway;	GO:0016023|cytoplasmic membrane-bounded vesicle;GO:0016021|integral component of membrane;GO:0005886|plasma membrane;GO:0012506|vesicle membrane;	.	.	.
MSTRG.74426	antisense	chr17:41616919-41632422:+	Trans	Null	1	ENSSSCG00000000367	278	205	235.348	252	254	183	227.752	1.03335	0.0473322	0.881188	1	up	no	ENSSSCG00000000367	protein_coding	chr5:21274046-21279979:+	gi|311255635|ref|XP_003126328.1|	1064	9e-135	PREDICTED: transmembrane protein 198-like isoform X2 [Sus scrofa]	gi|927129430|ref|XM_003126280.3|	2507	0	PREDICTED: Sus scrofa transmembrane protein 198-like (LOC100523964), transcript variant X3, mRNA	Q6DFQ7	191	2e-52	Transmembrane protein 198	.	.	.	.	pfam13886	DUF4203	Domain of unknown function (DUF4203). This is the N-terminal region of 7tm proteins. The function is not known.	GO:0007275|multicellular organismal development;GO:0016055|Wnt signaling pathway;	GO:0016023|cytoplasmic membrane-bounded vesicle;GO:0016021|integral component of membrane;GO:0005886|plasma membrane;GO:0012506|vesicle membrane;	.	.	.
MSTRG.92474	linc	chr2:150810174-150825606:-	Trans	Null	1	ENSSSCG00000000367	278	205	235.348	252	254	183	227.752	1.03335	0.0473322	0.881188	1	up	no	ENSSSCG00000000367	protein_coding	chr5:21274046-21279979:+	gi|311255635|ref|XP_003126328.1|	1064	9e-135	PREDICTED: transmembrane protein 198-like isoform X2 [Sus scrofa]	gi|927129430|ref|XM_003126280.3|	2507	0	PREDICTED: Sus scrofa transmembrane protein 198-like (LOC100523964), transcript variant X3, mRNA	Q6DFQ7	191	2e-52	Transmembrane protein 198	.	.	.	.	pfam13886	DUF4203	Domain of unknown function (DUF4203). This is the N-terminal region of 7tm proteins. The function is not known.	GO:0007275|multicellular organismal development;GO:0016055|Wnt signaling pathway;	GO:0016023|cytoplasmic membrane-bounded vesicle;GO:0016021|integral component of membrane;GO:0005886|plasma membrane;GO:0012506|vesicle membrane;	.	.	.
MSTRG.150329	linc	chr8:87409471-87423689:+	Trans	Null	1	ENSSSCG00000000370	174	137	152.138	134	141	111	128.2	1.18672	0.246982	0.513233	1	up	no	DGKA	protein_coding	chr5:21331468-21356183:+	gi|545825717|ref|XP_005663932.1|	4105	0	PREDICTED: diacylglycerol kinase alpha isoform X2 [Sus scrofa]	gi|209954842|ref|NM_214032.2|	2752	0	Sus scrofa diacylglycerol kinase, alpha 80kDa (DGKA), mRNA	P20192	1495	0	Diacylglycerol kinase alpha	.	.	.	.	pfam00609	DAGK_acc	Diacylglycerol kinase accessory domain. Diacylglycerol (DAG) is a second messenger that acts as a protein kinase C activator. This domain is assumed to be an accessory domain: its function is unknown.	GO:0035556|intracellular signal transduction;GO:0007205|protein kinase C-activating G-protein coupled receptor signaling pathway;	GO:0005622|intracellular;	GO:0005524|ATP binding;GO:0005509|calcium ion binding;GO:0004143|diacylglycerol kinase activity;	K00901	dgkA, DGK; diacylglycerol kinase (ATP) [EC:2.7.1.107]
MSTRG.26849	antisense	chr11:47693099-47708622:-	Trans	Null	1	ENSSSCG00000000370	174	137	152.138	134	141	111	128.2	1.18672	0.246982	0.513233	1	up	no	DGKA	protein_coding	chr5:21331468-21356183:+	gi|545825717|ref|XP_005663932.1|	4105	0	PREDICTED: diacylglycerol kinase alpha isoform X2 [Sus scrofa]	gi|209954842|ref|NM_214032.2|	2752	0	Sus scrofa diacylglycerol kinase, alpha 80kDa (DGKA), mRNA	P20192	1495	0	Diacylglycerol kinase alpha	.	.	.	.	pfam00609	DAGK_acc	Diacylglycerol kinase accessory domain. Diacylglycerol (DAG) is a second messenger that acts as a protein kinase C activator. This domain is assumed to be an accessory domain: its function is unknown.	GO:0035556|intracellular signal transduction;GO:0007205|protein kinase C-activating G-protein coupled receptor signaling pathway;	GO:0005622|intracellular;	GO:0005524|ATP binding;GO:0005509|calcium ion binding;GO:0004143|diacylglycerol kinase activity;	K00901	dgkA, DGK; diacylglycerol kinase (ATP) [EC:2.7.1.107]
MSTRG.28162	linc	chr11:71032884-71033919:+	Trans	Null	-0.9856	ENSSSCG00000000370	174	137	152.138	134	141	111	128.2	1.18672	0.246982	0.513233	1	up	no	DGKA	protein_coding	chr5:21331468-21356183:+	gi|545825717|ref|XP_005663932.1|	4105	0	PREDICTED: diacylglycerol kinase alpha isoform X2 [Sus scrofa]	gi|209954842|ref|NM_214032.2|	2752	0	Sus scrofa diacylglycerol kinase, alpha 80kDa (DGKA), mRNA	P20192	1495	0	Diacylglycerol kinase alpha	.	.	.	.	pfam00609	DAGK_acc	Diacylglycerol kinase accessory domain. Diacylglycerol (DAG) is a second messenger that acts as a protein kinase C activator. This domain is assumed to be an accessory domain: its function is unknown.	GO:0035556|intracellular signal transduction;GO:0007205|protein kinase C-activating G-protein coupled receptor signaling pathway;	GO:0005622|intracellular;	GO:0005524|ATP binding;GO:0005509|calcium ion binding;GO:0004143|diacylglycerol kinase activity;	K00901	dgkA, DGK; diacylglycerol kinase (ATP) [EC:2.7.1.107]
MSTRG.66894	linc	chr15:140165961-140171043:-	Trans	Null	0.9856	ENSSSCG00000000370	174	137	152.138	134	141	111	128.2	1.18672	0.246982	0.513233	1	up	no	DGKA	protein_coding	chr5:21331468-21356183:+	gi|545825717|ref|XP_005663932.1|	4105	0	PREDICTED: diacylglycerol kinase alpha isoform X2 [Sus scrofa]	gi|209954842|ref|NM_214032.2|	2752	0	Sus scrofa diacylglycerol kinase, alpha 80kDa (DGKA), mRNA	P20192	1495	0	Diacylglycerol kinase alpha	.	.	.	.	pfam00609	DAGK_acc	Diacylglycerol kinase accessory domain. Diacylglycerol (DAG) is a second messenger that acts as a protein kinase C activator. This domain is assumed to be an accessory domain: its function is unknown.	GO:0035556|intracellular signal transduction;GO:0007205|protein kinase C-activating G-protein coupled receptor signaling pathway;	GO:0005622|intracellular;	GO:0005524|ATP binding;GO:0005509|calcium ion binding;GO:0004143|diacylglycerol kinase activity;	K00901	dgkA, DGK; diacylglycerol kinase (ATP) [EC:2.7.1.107]
MSTRG.80776	linc	chr2:5480821-5489061:+	Trans	Null	1	ENSSSCG00000000370	174	137	152.138	134	141	111	128.2	1.18672	0.246982	0.513233	1	up	no	DGKA	protein_coding	chr5:21331468-21356183:+	gi|545825717|ref|XP_005663932.1|	4105	0	PREDICTED: diacylglycerol kinase alpha isoform X2 [Sus scrofa]	gi|209954842|ref|NM_214032.2|	2752	0	Sus scrofa diacylglycerol kinase, alpha 80kDa (DGKA), mRNA	P20192	1495	0	Diacylglycerol kinase alpha	.	.	.	.	pfam00609	DAGK_acc	Diacylglycerol kinase accessory domain. Diacylglycerol (DAG) is a second messenger that acts as a protein kinase C activator. This domain is assumed to be an accessory domain: its function is unknown.	GO:0035556|intracellular signal transduction;GO:0007205|protein kinase C-activating G-protein coupled receptor signaling pathway;	GO:0005622|intracellular;	GO:0005524|ATP binding;GO:0005509|calcium ion binding;GO:0004143|diacylglycerol kinase activity;	K00901	dgkA, DGK; diacylglycerol kinase (ATP) [EC:2.7.1.107]
MSTRG.140470	antisense	chr7:55288309-55320356:-	Trans	Null	1	ENSSSCG00000000379	1245	1268	1248.61	789	1127	672	851.692	1.46604	0.551922	0.044928	0.720958	up	no	ESYT1	protein_coding	chr5:21518070-21534463:+	gi|311255662|ref|XP_003126310.1|	4599	0	PREDICTED: extended synaptotagmin-1 [Sus scrofa]	gi|927129525|ref|XM_003126262.3|	1716	0	PREDICTED: Sus scrofa extended synaptotagmin-like protein 1 (ESYT1), mRNA	Q5RAG2	1606	0	Extended synaptotagmin-1	SPCP31B10.06	65.5	7e-10	COG5038	pfam00168	C2	C2 domain.	GO:0006869|lipid transport;	GO:0030176|integral component of endoplasmic reticulum membrane;GO:0005886|plasma membrane;	GO:0008289|lipid binding;GO:0046872|metal ion binding;	.	.
MSTRG.147492	linc	chr8:31458637-31459593:+	Trans	Null	-1	ENSSSCG00000000379	1245	1268	1248.61	789	1127	672	851.692	1.46604	0.551922	0.044928	0.720958	up	no	ESYT1	protein_coding	chr5:21518070-21534463:+	gi|311255662|ref|XP_003126310.1|	4599	0	PREDICTED: extended synaptotagmin-1 [Sus scrofa]	gi|927129525|ref|XM_003126262.3|	1716	0	PREDICTED: Sus scrofa extended synaptotagmin-like protein 1 (ESYT1), mRNA	Q5RAG2	1606	0	Extended synaptotagmin-1	SPCP31B10.06	65.5	7e-10	COG5038	pfam00168	C2	C2 domain.	GO:0006869|lipid transport;	GO:0030176|integral component of endoplasmic reticulum membrane;GO:0005886|plasma membrane;	GO:0008289|lipid binding;GO:0046872|metal ion binding;	.	.
MSTRG.27251	linc	chr11:49514599-49536179:-	Trans	Null	-0.9856	ENSSSCG00000000379	1245	1268	1248.61	789	1127	672	851.692	1.46604	0.551922	0.044928	0.720958	up	no	ESYT1	protein_coding	chr5:21518070-21534463:+	gi|311255662|ref|XP_003126310.1|	4599	0	PREDICTED: extended synaptotagmin-1 [Sus scrofa]	gi|927129525|ref|XM_003126262.3|	1716	0	PREDICTED: Sus scrofa extended synaptotagmin-like protein 1 (ESYT1), mRNA	Q5RAG2	1606	0	Extended synaptotagmin-1	SPCP31B10.06	65.5	7e-10	COG5038	pfam00168	C2	C2 domain.	GO:0006869|lipid transport;	GO:0030176|integral component of endoplasmic reticulum membrane;GO:0005886|plasma membrane;	GO:0008289|lipid binding;GO:0046872|metal ion binding;	.	.
MSTRG.57331	antisense	chr14:124134249-124150811:+	Trans	Null	-1	ENSSSCG00000000379	1245	1268	1248.61	789	1127	672	851.692	1.46604	0.551922	0.044928	0.720958	up	no	ESYT1	protein_coding	chr5:21518070-21534463:+	gi|311255662|ref|XP_003126310.1|	4599	0	PREDICTED: extended synaptotagmin-1 [Sus scrofa]	gi|927129525|ref|XM_003126262.3|	1716	0	PREDICTED: Sus scrofa extended synaptotagmin-like protein 1 (ESYT1), mRNA	Q5RAG2	1606	0	Extended synaptotagmin-1	SPCP31B10.06	65.5	7e-10	COG5038	pfam00168	C2	C2 domain.	GO:0006869|lipid transport;	GO:0030176|integral component of endoplasmic reticulum membrane;GO:0005886|plasma membrane;	GO:0008289|lipid binding;GO:0046872|metal ion binding;	.	.
MSTRG.8672	linc	chr1:130777566-130804738:-	Trans	Null	-1	ENSSSCG00000000379	1245	1268	1248.61	789	1127	672	851.692	1.46604	0.551922	0.044928	0.720958	up	no	ESYT1	protein_coding	chr5:21518070-21534463:+	gi|311255662|ref|XP_003126310.1|	4599	0	PREDICTED: extended synaptotagmin-1 [Sus scrofa]	gi|927129525|ref|XM_003126262.3|	1716	0	PREDICTED: Sus scrofa extended synaptotagmin-like protein 1 (ESYT1), mRNA	Q5RAG2	1606	0	Extended synaptotagmin-1	SPCP31B10.06	65.5	7e-10	COG5038	pfam00168	C2	C2 domain.	GO:0006869|lipid transport;	GO:0030176|integral component of endoplasmic reticulum membrane;GO:0005886|plasma membrane;	GO:0008289|lipid binding;GO:0046872|metal ion binding;	.	.
MSTRG.19814	antisense	chr10:23801004-23804884:+	Trans	Null	-1	ENSSSCG00000000382	2875	2736	2776.49	2528	2723	2165	2465.06	1.12634	0.171641	0.530671	1	up	no	SMARCC2	protein_coding	chr5:21560934-21636211:-	gi|62087592|dbj|BAD92243.1|	4576	0	SWI/SNF-related matrix-associated actin-dependent regulator of chromatin c2 isoform b variant [Homo sapiens]	gi|545825940|ref|XM_001929168.5|	4152	0	PREDICTED: Sus scrofa SWI/SNF complex subunit SMARCC2 (LOC100157539), transcript variant X5, mRNA	Q8TAQ2	1594	0	SWI/SNF complex subunit SMARCC2	YJL176c	222	2e-58	COG5259	pfam04433	SWIRM	SWIRM domain. This SWIRM domain is a small alpha-helical domain of about 85 amino acid residues found in chromosomal proteins. It contains a helix-turn helix motif and binds to DNA.	GO:0043044|ATP-dependent chromatin remodeling;GO:0016569|covalent chromatin modification;GO:0006338|chromatin remodeling;GO:0000122|negative regulation of transcription from RNA polymerase II promoter;GO:0045892|negative regulation of transcription, DNA-t	GO:0071565|nBAF complex;GO:0071564|npBAF complex;GO:0000790|nuclear chromatin;GO:0005654|nucleoplasm;GO:0043234|protein complex;GO:0016514|SWI/SNF complex;	GO:0003682|chromatin binding;GO:0003677|DNA binding;GO:0003713|transcription coactivator activity;	K11649	SMARCC; SWI/SNF related-matrix-associated actin-dependent regulator of chromatin subfamily C
MSTRG.66894	linc	chr15:140165961-140171043:-	Trans	Null	0.9856	ENSSSCG00000000382	2875	2736	2776.49	2528	2723	2165	2465.06	1.12634	0.171641	0.530671	1	up	no	SMARCC2	protein_coding	chr5:21560934-21636211:-	gi|62087592|dbj|BAD92243.1|	4576	0	SWI/SNF-related matrix-associated actin-dependent regulator of chromatin c2 isoform b variant [Homo sapiens]	gi|545825940|ref|XM_001929168.5|	4152	0	PREDICTED: Sus scrofa SWI/SNF complex subunit SMARCC2 (LOC100157539), transcript variant X5, mRNA	Q8TAQ2	1594	0	SWI/SNF complex subunit SMARCC2	YJL176c	222	2e-58	COG5259	pfam04433	SWIRM	SWIRM domain. This SWIRM domain is a small alpha-helical domain of about 85 amino acid residues found in chromosomal proteins. It contains a helix-turn helix motif and binds to DNA.	GO:0043044|ATP-dependent chromatin remodeling;GO:0016569|covalent chromatin modification;GO:0006338|chromatin remodeling;GO:0000122|negative regulation of transcription from RNA polymerase II promoter;GO:0045892|negative regulation of transcription, DNA-t	GO:0071565|nBAF complex;GO:0071564|npBAF complex;GO:0000790|nuclear chromatin;GO:0005654|nucleoplasm;GO:0043234|protein complex;GO:0016514|SWI/SNF complex;	GO:0003682|chromatin binding;GO:0003677|DNA binding;GO:0003713|transcription coactivator activity;	K11649	SMARCC; SWI/SNF related-matrix-associated actin-dependent regulator of chromatin subfamily C
MSTRG.93232	linc	chr3:4120986-4124136:+	Trans	Null	1	ENSSSCG00000000382	2875	2736	2776.49	2528	2723	2165	2465.06	1.12634	0.171641	0.530671	1	up	no	SMARCC2	protein_coding	chr5:21560934-21636211:-	gi|62087592|dbj|BAD92243.1|	4576	0	SWI/SNF-related matrix-associated actin-dependent regulator of chromatin c2 isoform b variant [Homo sapiens]	gi|545825940|ref|XM_001929168.5|	4152	0	PREDICTED: Sus scrofa SWI/SNF complex subunit SMARCC2 (LOC100157539), transcript variant X5, mRNA	Q8TAQ2	1594	0	SWI/SNF complex subunit SMARCC2	YJL176c	222	2e-58	COG5259	pfam04433	SWIRM	SWIRM domain. This SWIRM domain is a small alpha-helical domain of about 85 amino acid residues found in chromosomal proteins. It contains a helix-turn helix motif and binds to DNA.	GO:0043044|ATP-dependent chromatin remodeling;GO:0016569|covalent chromatin modification;GO:0006338|chromatin remodeling;GO:0000122|negative regulation of transcription from RNA polymerase II promoter;GO:0045892|negative regulation of transcription, DNA-t	GO:0071565|nBAF complex;GO:0071564|npBAF complex;GO:0000790|nuclear chromatin;GO:0005654|nucleoplasm;GO:0043234|protein complex;GO:0016514|SWI/SNF complex;	GO:0003682|chromatin binding;GO:0003677|DNA binding;GO:0003713|transcription coactivator activity;	K11649	SMARCC; SWI/SNF related-matrix-associated actin-dependent regulator of chromatin subfamily C
MSTRG.66740	linc	chr15:138682792-138684158:+	Trans	Null	0.9856	ENSSSCG00000000396	362	380	369.342	258	255	203	237.704	1.55379	0.635789	0.0493292	0.74198	up	no	STAT2	protein_coding	chr5:21733030-21751354:-	gi|47522708|ref|NP_999054.1|	4235	0	signal transducer and activator of transcription 2 [Sus scrofa]	gi|47522707|ref|NM_213889.1|	4575	0	Sus scrofa signal transducer and activator of transcription 2, 113kDa (STAT2), mRNA	O02799	1635	0	Signal transducer and activator of transcription 2	.	.	.	.	pfam02864	STAT_bind	STAT protein, DNA binding domain. STAT proteins (Signal Transducers and Activators of Transcription) are a family of transcription factors that are specifically activated to regulate gene transcription when cells encounter cytokines and growth factors. Th	GO:0051607|defense response to virus;GO:0090140|regulation of mitochondrial fission;GO:0001932|regulation of protein phosphorylation;GO:0006351|transcription, DNA-templated;GO:0060337|type I interferon signaling pathway;	GO:0005737|cytoplasm;GO:0005634|nucleus;	GO:0003677|DNA binding;GO:0004871|signal transducer activity;GO:0003700|transcription factor activity, sequence-specific DNA binding;	K11221	STAT2; signal transducer and activator of transcription 2
MSTRG.150329	linc	chr8:87409471-87423689:+	Trans	Null	1	ENSSSCG00000000402	1035	931	969.525	848	807	776	813.985	1.19108	0.252276	0.32475	1	up	no	RBMS2	protein_coding	chr5:21819852-21932604:+	gi|927129787|ref|XP_003126323.5|	1869	0	PREDICTED: RNA-binding motif, single-stranded-interacting protein 2 [Sus scrofa]	gi|927129786|ref|XM_003126275.5|	5865	0	PREDICTED: Sus scrofa RNA binding motif, single stranded interacting protein 2 (RBMS2), mRNA	Q15434	625	0	RNA-binding motif, single-stranded-interacting protein 2	.	.	.	.	pfam00076	RRM_1	RNA recognition motif. (a.k.a. RRM, RBD, or RNP domain). The RRM motif is probably diagnostic of an RNA binding protein. RRMs are found in a variety of RNA binding proteins, including various hnRNP proteins, proteins implicated in regulation of alternativ	GO:0006396|RNA processing;	GO:0005634|nucleus;	GO:0000166|nucleotide binding;GO:0044822|poly(A) RNA binding;GO:0003723|RNA binding;	.	.
MSTRG.26849	antisense	chr11:47693099-47708622:-	Trans	Null	1	ENSSSCG00000000402	1035	931	969.525	848	807	776	813.985	1.19108	0.252276	0.32475	1	up	no	RBMS2	protein_coding	chr5:21819852-21932604:+	gi|927129787|ref|XP_003126323.5|	1869	0	PREDICTED: RNA-binding motif, single-stranded-interacting protein 2 [Sus scrofa]	gi|927129786|ref|XM_003126275.5|	5865	0	PREDICTED: Sus scrofa RNA binding motif, single stranded interacting protein 2 (RBMS2), mRNA	Q15434	625	0	RNA-binding motif, single-stranded-interacting protein 2	.	.	.	.	pfam00076	RRM_1	RNA recognition motif. (a.k.a. RRM, RBD, or RNP domain). The RRM motif is probably diagnostic of an RNA binding protein. RRMs are found in a variety of RNA binding proteins, including various hnRNP proteins, proteins implicated in regulation of alternativ	GO:0006396|RNA processing;	GO:0005634|nucleus;	GO:0000166|nucleotide binding;GO:0044822|poly(A) RNA binding;GO:0003723|RNA binding;	.	.
MSTRG.28162	linc	chr11:71032884-71033919:+	Trans	Null	-0.9856	ENSSSCG00000000402	1035	931	969.525	848	807	776	813.985	1.19108	0.252276	0.32475	1	up	no	RBMS2	protein_coding	chr5:21819852-21932604:+	gi|927129787|ref|XP_003126323.5|	1869	0	PREDICTED: RNA-binding motif, single-stranded-interacting protein 2 [Sus scrofa]	gi|927129786|ref|XM_003126275.5|	5865	0	PREDICTED: Sus scrofa RNA binding motif, single stranded interacting protein 2 (RBMS2), mRNA	Q15434	625	0	RNA-binding motif, single-stranded-interacting protein 2	.	.	.	.	pfam00076	RRM_1	RNA recognition motif. (a.k.a. RRM, RBD, or RNP domain). The RRM motif is probably diagnostic of an RNA binding protein. RRMs are found in a variety of RNA binding proteins, including various hnRNP proteins, proteins implicated in regulation of alternativ	GO:0006396|RNA processing;	GO:0005634|nucleus;	GO:0000166|nucleotide binding;GO:0044822|poly(A) RNA binding;GO:0003723|RNA binding;	.	.
MSTRG.66894	linc	chr15:140165961-140171043:-	Trans	Null	0.9856	ENSSSCG00000000402	1035	931	969.525	848	807	776	813.985	1.19108	0.252276	0.32475	1	up	no	RBMS2	protein_coding	chr5:21819852-21932604:+	gi|927129787|ref|XP_003126323.5|	1869	0	PREDICTED: RNA-binding motif, single-stranded-interacting protein 2 [Sus scrofa]	gi|927129786|ref|XM_003126275.5|	5865	0	PREDICTED: Sus scrofa RNA binding motif, single stranded interacting protein 2 (RBMS2), mRNA	Q15434	625	0	RNA-binding motif, single-stranded-interacting protein 2	.	.	.	.	pfam00076	RRM_1	RNA recognition motif. (a.k.a. RRM, RBD, or RNP domain). The RRM motif is probably diagnostic of an RNA binding protein. RRMs are found in a variety of RNA binding proteins, including various hnRNP proteins, proteins implicated in regulation of alternativ	GO:0006396|RNA processing;	GO:0005634|nucleus;	GO:0000166|nucleotide binding;GO:0044822|poly(A) RNA binding;GO:0003723|RNA binding;	.	.
MSTRG.80776	linc	chr2:5480821-5489061:+	Trans	Null	1	ENSSSCG00000000402	1035	931	969.525	848	807	776	813.985	1.19108	0.252276	0.32475	1	up	no	RBMS2	protein_coding	chr5:21819852-21932604:+	gi|927129787|ref|XP_003126323.5|	1869	0	PREDICTED: RNA-binding motif, single-stranded-interacting protein 2 [Sus scrofa]	gi|927129786|ref|XM_003126275.5|	5865	0	PREDICTED: Sus scrofa RNA binding motif, single stranded interacting protein 2 (RBMS2), mRNA	Q15434	625	0	RNA-binding motif, single-stranded-interacting protein 2	.	.	.	.	pfam00076	RRM_1	RNA recognition motif. (a.k.a. RRM, RBD, or RNP domain). The RRM motif is probably diagnostic of an RNA binding protein. RRMs are found in a variety of RNA binding proteins, including various hnRNP proteins, proteins implicated in regulation of alternativ	GO:0006396|RNA processing;	GO:0005634|nucleus;	GO:0000166|nucleotide binding;GO:0044822|poly(A) RNA binding;GO:0003723|RNA binding;	.	.
MSTRG.171731	antisense	chrX:83223727-83224823:+	Trans	Null	-1	ENSSSCG00000000423	24861	15643	19550.7	13601	17811	12728	14635.8	1.33581	0.417717	0.17285	1	up	no	LRP1	protein_coding	chr5:22436202-22518418:+	gi|594663045|ref|XP_007179703.1|	22968	0	PREDICTED: prolow-density lipoprotein receptor-related protein 1 [Balaenoptera acutorostrata scammoni]	gi|594663044|ref|XM_007179641.1|	11635	0	PREDICTED: Balaenoptera acutorostrata scammoni low density lipoprotein receptor-related protein 1 (LRP1), mRNA	Q07954	8760	0	Prolow-density lipoprotein receptor-related protein 1	.	.	.	.	pfam00057	Ldl_recept_a	Low-density lipoprotein receptor domain class A.	GO:0007568|aging;GO:0035909|aorta morphogenesis;GO:0043277|apoptotic cell clearance;GO:0097242|beta-amyloid clearance;GO:0008283|cell proliferation;GO:0021987|cerebral cortex development;GO:0042157|lipoprotein metabolic process;GO:0042953|lipoprotein tran	GO:0005905|coated pit;GO:0030136|clathrin-coated vesicle;GO:0005737|cytoplasm;GO:0030425|dendrite;GO:0030666|endocytic vesicle membrane;GO:0005768|endosome;GO:0005925|focal adhesion;GO:0005887|integral component of plasma membrane;GO:0005765|lysosomal mem	GO:0034185|apolipoprotein binding;GO:0005509|calcium ion binding;GO:0070325|lipoprotein particle receptor binding;GO:0042954|lipoprotein transporter activity;GO:0005041|low-density lipoprotein receptor activity;GO:0044822|poly(A) RNA binding;GO:0032403|pr	K04550	LRP1, CD91; low-density lipoprotein receptor-related protein 1 (alpha-2-macroglobulin receptor)
MSTRG.27251	linc	chr11:49514599-49536179:-	Trans	Null	-0.9856	ENSSSCG00000000423	24861	15643	19550.7	13601	17811	12728	14635.8	1.33581	0.417717	0.17285	1	up	no	LRP1	protein_coding	chr5:22436202-22518418:+	gi|594663045|ref|XP_007179703.1|	22968	0	PREDICTED: prolow-density lipoprotein receptor-related protein 1 [Balaenoptera acutorostrata scammoni]	gi|594663044|ref|XM_007179641.1|	11635	0	PREDICTED: Balaenoptera acutorostrata scammoni low density lipoprotein receptor-related protein 1 (LRP1), mRNA	Q07954	8760	0	Prolow-density lipoprotein receptor-related protein 1	.	.	.	.	pfam00057	Ldl_recept_a	Low-density lipoprotein receptor domain class A.	GO:0007568|aging;GO:0035909|aorta morphogenesis;GO:0043277|apoptotic cell clearance;GO:0097242|beta-amyloid clearance;GO:0008283|cell proliferation;GO:0021987|cerebral cortex development;GO:0042157|lipoprotein metabolic process;GO:0042953|lipoprotein tran	GO:0005905|coated pit;GO:0030136|clathrin-coated vesicle;GO:0005737|cytoplasm;GO:0030425|dendrite;GO:0030666|endocytic vesicle membrane;GO:0005768|endosome;GO:0005925|focal adhesion;GO:0005887|integral component of plasma membrane;GO:0005765|lysosomal mem	GO:0034185|apolipoprotein binding;GO:0005509|calcium ion binding;GO:0070325|lipoprotein particle receptor binding;GO:0042954|lipoprotein transporter activity;GO:0005041|low-density lipoprotein receptor activity;GO:0044822|poly(A) RNA binding;GO:0032403|pr	K04550	LRP1, CD91; low-density lipoprotein receptor-related protein 1 (alpha-2-macroglobulin receptor)
MSTRG.28489	linc	chr11:76339165-76356189:-	Trans	Null	-1	ENSSSCG00000000423	24861	15643	19550.7	13601	17811	12728	14635.8	1.33581	0.417717	0.17285	1	up	no	LRP1	protein_coding	chr5:22436202-22518418:+	gi|594663045|ref|XP_007179703.1|	22968	0	PREDICTED: prolow-density lipoprotein receptor-related protein 1 [Balaenoptera acutorostrata scammoni]	gi|594663044|ref|XM_007179641.1|	11635	0	PREDICTED: Balaenoptera acutorostrata scammoni low density lipoprotein receptor-related protein 1 (LRP1), mRNA	Q07954	8760	0	Prolow-density lipoprotein receptor-related protein 1	.	.	.	.	pfam00057	Ldl_recept_a	Low-density lipoprotein receptor domain class A.	GO:0007568|aging;GO:0035909|aorta morphogenesis;GO:0043277|apoptotic cell clearance;GO:0097242|beta-amyloid clearance;GO:0008283|cell proliferation;GO:0021987|cerebral cortex development;GO:0042157|lipoprotein metabolic process;GO:0042953|lipoprotein tran	GO:0005905|coated pit;GO:0030136|clathrin-coated vesicle;GO:0005737|cytoplasm;GO:0030425|dendrite;GO:0030666|endocytic vesicle membrane;GO:0005768|endosome;GO:0005925|focal adhesion;GO:0005887|integral component of plasma membrane;GO:0005765|lysosomal mem	GO:0034185|apolipoprotein binding;GO:0005509|calcium ion binding;GO:0070325|lipoprotein particle receptor binding;GO:0042954|lipoprotein transporter activity;GO:0005041|low-density lipoprotein receptor activity;GO:0044822|poly(A) RNA binding;GO:0032403|pr	K04550	LRP1, CD91; low-density lipoprotein receptor-related protein 1 (alpha-2-macroglobulin receptor)
MSTRG.37125	linc	chr13:29727042-29729163:-	Trans	Null	-1	ENSSSCG00000000423	24861	15643	19550.7	13601	17811	12728	14635.8	1.33581	0.417717	0.17285	1	up	no	LRP1	protein_coding	chr5:22436202-22518418:+	gi|594663045|ref|XP_007179703.1|	22968	0	PREDICTED: prolow-density lipoprotein receptor-related protein 1 [Balaenoptera acutorostrata scammoni]	gi|594663044|ref|XM_007179641.1|	11635	0	PREDICTED: Balaenoptera acutorostrata scammoni low density lipoprotein receptor-related protein 1 (LRP1), mRNA	Q07954	8760	0	Prolow-density lipoprotein receptor-related protein 1	.	.	.	.	pfam00057	Ldl_recept_a	Low-density lipoprotein receptor domain class A.	GO:0007568|aging;GO:0035909|aorta morphogenesis;GO:0043277|apoptotic cell clearance;GO:0097242|beta-amyloid clearance;GO:0008283|cell proliferation;GO:0021987|cerebral cortex development;GO:0042157|lipoprotein metabolic process;GO:0042953|lipoprotein tran	GO:0005905|coated pit;GO:0030136|clathrin-coated vesicle;GO:0005737|cytoplasm;GO:0030425|dendrite;GO:0030666|endocytic vesicle membrane;GO:0005768|endosome;GO:0005925|focal adhesion;GO:0005887|integral component of plasma membrane;GO:0005765|lysosomal mem	GO:0034185|apolipoprotein binding;GO:0005509|calcium ion binding;GO:0070325|lipoprotein particle receptor binding;GO:0042954|lipoprotein transporter activity;GO:0005041|low-density lipoprotein receptor activity;GO:0044822|poly(A) RNA binding;GO:0032403|pr	K04550	LRP1, CD91; low-density lipoprotein receptor-related protein 1 (alpha-2-macroglobulin receptor)
MSTRG.42018	linc	chr13:95221197-95226593:-	Trans	Null	-1	ENSSSCG00000000423	24861	15643	19550.7	13601	17811	12728	14635.8	1.33581	0.417717	0.17285	1	up	no	LRP1	protein_coding	chr5:22436202-22518418:+	gi|594663045|ref|XP_007179703.1|	22968	0	PREDICTED: prolow-density lipoprotein receptor-related protein 1 [Balaenoptera acutorostrata scammoni]	gi|594663044|ref|XM_007179641.1|	11635	0	PREDICTED: Balaenoptera acutorostrata scammoni low density lipoprotein receptor-related protein 1 (LRP1), mRNA	Q07954	8760	0	Prolow-density lipoprotein receptor-related protein 1	.	.	.	.	pfam00057	Ldl_recept_a	Low-density lipoprotein receptor domain class A.	GO:0007568|aging;GO:0035909|aorta morphogenesis;GO:0043277|apoptotic cell clearance;GO:0097242|beta-amyloid clearance;GO:0008283|cell proliferation;GO:0021987|cerebral cortex development;GO:0042157|lipoprotein metabolic process;GO:0042953|lipoprotein tran	GO:0005905|coated pit;GO:0030136|clathrin-coated vesicle;GO:0005737|cytoplasm;GO:0030425|dendrite;GO:0030666|endocytic vesicle membrane;GO:0005768|endosome;GO:0005925|focal adhesion;GO:0005887|integral component of plasma membrane;GO:0005765|lysosomal mem	GO:0034185|apolipoprotein binding;GO:0005509|calcium ion binding;GO:0070325|lipoprotein particle receptor binding;GO:0042954|lipoprotein transporter activity;GO:0005041|low-density lipoprotein receptor activity;GO:0044822|poly(A) RNA binding;GO:0032403|pr	K04550	LRP1, CD91; low-density lipoprotein receptor-related protein 1 (alpha-2-macroglobulin receptor)
MSTRG.42019	linc	chr13:95230526-95235057:-	Trans	Null	-1	ENSSSCG00000000423	24861	15643	19550.7	13601	17811	12728	14635.8	1.33581	0.417717	0.17285	1	up	no	LRP1	protein_coding	chr5:22436202-22518418:+	gi|594663045|ref|XP_007179703.1|	22968	0	PREDICTED: prolow-density lipoprotein receptor-related protein 1 [Balaenoptera acutorostrata scammoni]	gi|594663044|ref|XM_007179641.1|	11635	0	PREDICTED: Balaenoptera acutorostrata scammoni low density lipoprotein receptor-related protein 1 (LRP1), mRNA	Q07954	8760	0	Prolow-density lipoprotein receptor-related protein 1	.	.	.	.	pfam00057	Ldl_recept_a	Low-density lipoprotein receptor domain class A.	GO:0007568|aging;GO:0035909|aorta morphogenesis;GO:0043277|apoptotic cell clearance;GO:0097242|beta-amyloid clearance;GO:0008283|cell proliferation;GO:0021987|cerebral cortex development;GO:0042157|lipoprotein metabolic process;GO:0042953|lipoprotein tran	GO:0005905|coated pit;GO:0030136|clathrin-coated vesicle;GO:0005737|cytoplasm;GO:0030425|dendrite;GO:0030666|endocytic vesicle membrane;GO:0005768|endosome;GO:0005925|focal adhesion;GO:0005887|integral component of plasma membrane;GO:0005765|lysosomal mem	GO:0034185|apolipoprotein binding;GO:0005509|calcium ion binding;GO:0070325|lipoprotein particle receptor binding;GO:0042954|lipoprotein transporter activity;GO:0005041|low-density lipoprotein receptor activity;GO:0044822|poly(A) RNA binding;GO:0032403|pr	K04550	LRP1, CD91; low-density lipoprotein receptor-related protein 1 (alpha-2-macroglobulin receptor)
MSTRG.135017	linc	chr6:165466845-165475593:-	Trans	Null	-1	ENSSSCG00000000433	345	169	244.567	169	248	161	191.028	1.28027	0.356447	0.295725	1	up	no	B4GALNT1	protein_coding	chr5:22885434-22897508:-	gi|472364473|ref|XP_004401798.1|	2429	0	PREDICTED: beta-1,4 N-acetylgalactosaminyltransferase 1 isoform X2 [Odobenus rosmarus divergens]	gi|115546819|dbj|AK237665.1|	2109	0	Sus scrofa mRNA, clone:SPL010076F06, expressed in spleen	Q00973	846	0	Beta-1,4 N-acetylgalactosaminyltransferase 1	.	.	.	.	pfam00535	Glycos_transf_2	Glycosyl transferase family 2. Diverse family, transferring sugar from UDP-glucose, UDP-N-acetyl- galactosamine, GDP-mannose or CDP-abequose, to a range of substrates including cellulose, dolichol phosphate and teichoic acids.	GO:0005975|carbohydrate metabolic process;GO:0001574|ganglioside biosynthetic process;GO:0006687|glycosphingolipid metabolic process;GO:0030259|lipid glycosylation;GO:0019915|lipid storage;GO:0006486|protein glycosylation;GO:0007283|spermatogenesis;	GO:0030173|integral component of Golgi membrane;GO:0016020|membrane;GO:0005886|plasma membrane;	GO:0003947|(N-acetylneuraminyl)-galactosylglucosylceramide N-acetylgalactosaminyltransferase activity;	K00725	B4GALNT1, GALGT; (N-Acetylneuraminyl)-galactosylglucosylceramide N-acetylgalactosaminyltransferase [EC:2.4.1.92]
MSTRG.150329	linc	chr8:87409471-87423689:+	Trans	Null	1	ENSSSCG00000000449	281	245	258.905	216	215	179	202.967	1.2756	0.351179	0.297213	1	up	no	DTX3	protein_coding	chr5:22867720-22873418:+	gi|593714967|ref|XP_007103963.1|	1463	0	PREDICTED: probable E3 ubiquitin-protein ligase DTX3 isoform X1 [Physeter catodon]	gi|927130144|ref|XM_003355494.4|	1858	0	PREDICTED: Sus scrofa probable E3 ubiquitin-protein ligase DTX3 (LOC100620343), transcript variant X1, mRNA	Q5REG4	53.9	5e-06	Probable E3 ubiquitin-protein ligase DTX3	.	.	.	.	pfam13923	zf-C3HC4_2	Zinc finger, C3HC4 type (RING finger).	GO:0007219|Notch signaling pathway;GO:0016567|protein ubiquitination;	GO:0005737|cytoplasm;	GO:0016874|ligase activity;GO:0008270|zinc ion binding;	K06058	DTX; deltex [EC:2.3.2.27]
MSTRG.26849	antisense	chr11:47693099-47708622:-	Trans	Null	1	ENSSSCG00000000449	281	245	258.905	216	215	179	202.967	1.2756	0.351179	0.297213	1	up	no	DTX3	protein_coding	chr5:22867720-22873418:+	gi|593714967|ref|XP_007103963.1|	1463	0	PREDICTED: probable E3 ubiquitin-protein ligase DTX3 isoform X1 [Physeter catodon]	gi|927130144|ref|XM_003355494.4|	1858	0	PREDICTED: Sus scrofa probable E3 ubiquitin-protein ligase DTX3 (LOC100620343), transcript variant X1, mRNA	Q5REG4	53.9	5e-06	Probable E3 ubiquitin-protein ligase DTX3	.	.	.	.	pfam13923	zf-C3HC4_2	Zinc finger, C3HC4 type (RING finger).	GO:0007219|Notch signaling pathway;GO:0016567|protein ubiquitination;	GO:0005737|cytoplasm;	GO:0016874|ligase activity;GO:0008270|zinc ion binding;	K06058	DTX; deltex [EC:2.3.2.27]
MSTRG.28162	linc	chr11:71032884-71033919:+	Trans	Null	-0.9856	ENSSSCG00000000449	281	245	258.905	216	215	179	202.967	1.2756	0.351179	0.297213	1	up	no	DTX3	protein_coding	chr5:22867720-22873418:+	gi|593714967|ref|XP_007103963.1|	1463	0	PREDICTED: probable E3 ubiquitin-protein ligase DTX3 isoform X1 [Physeter catodon]	gi|927130144|ref|XM_003355494.4|	1858	0	PREDICTED: Sus scrofa probable E3 ubiquitin-protein ligase DTX3 (LOC100620343), transcript variant X1, mRNA	Q5REG4	53.9	5e-06	Probable E3 ubiquitin-protein ligase DTX3	.	.	.	.	pfam13923	zf-C3HC4_2	Zinc finger, C3HC4 type (RING finger).	GO:0007219|Notch signaling pathway;GO:0016567|protein ubiquitination;	GO:0005737|cytoplasm;	GO:0016874|ligase activity;GO:0008270|zinc ion binding;	K06058	DTX; deltex [EC:2.3.2.27]
MSTRG.66894	linc	chr15:140165961-140171043:-	Trans	Null	0.9856	ENSSSCG00000000449	281	245	258.905	216	215	179	202.967	1.2756	0.351179	0.297213	1	up	no	DTX3	protein_coding	chr5:22867720-22873418:+	gi|593714967|ref|XP_007103963.1|	1463	0	PREDICTED: probable E3 ubiquitin-protein ligase DTX3 isoform X1 [Physeter catodon]	gi|927130144|ref|XM_003355494.4|	1858	0	PREDICTED: Sus scrofa probable E3 ubiquitin-protein ligase DTX3 (LOC100620343), transcript variant X1, mRNA	Q5REG4	53.9	5e-06	Probable E3 ubiquitin-protein ligase DTX3	.	.	.	.	pfam13923	zf-C3HC4_2	Zinc finger, C3HC4 type (RING finger).	GO:0007219|Notch signaling pathway;GO:0016567|protein ubiquitination;	GO:0005737|cytoplasm;	GO:0016874|ligase activity;GO:0008270|zinc ion binding;	K06058	DTX; deltex [EC:2.3.2.27]
MSTRG.80776	linc	chr2:5480821-5489061:+	Trans	Null	1	ENSSSCG00000000449	281	245	258.905	216	215	179	202.967	1.2756	0.351179	0.297213	1	up	no	DTX3	protein_coding	chr5:22867720-22873418:+	gi|593714967|ref|XP_007103963.1|	1463	0	PREDICTED: probable E3 ubiquitin-protein ligase DTX3 isoform X1 [Physeter catodon]	gi|927130144|ref|XM_003355494.4|	1858	0	PREDICTED: Sus scrofa probable E3 ubiquitin-protein ligase DTX3 (LOC100620343), transcript variant X1, mRNA	Q5REG4	53.9	5e-06	Probable E3 ubiquitin-protein ligase DTX3	.	.	.	.	pfam13923	zf-C3HC4_2	Zinc finger, C3HC4 type (RING finger).	GO:0007219|Notch signaling pathway;GO:0016567|protein ubiquitination;	GO:0005737|cytoplasm;	GO:0016874|ligase activity;GO:0008270|zinc ion binding;	K06058	DTX; deltex [EC:2.3.2.27]
ENSSSCG00000033943	lincRNA	chr18:45953756-45981843:+	Trans	Null	1	ENSSSCG00000000453	143	128	133.603	123	137	93	116.525	1.14655	0.197304	0.64654	1	up	no	ATP23	protein_coding	chr5:23233854-23276036:+	gi|350584201|ref|XP_003481692.1|	1324	5e-180	PREDICTED: mitochondrial inner membrane protease ATP23 homolog [Sus scrofa]	gi|927130182|ref|XM_003481644.3|	1396	0	PREDICTED: Sus scrofa XRCC6 binding protein 1 (XRCC6BP1), mRNA	Q9Y6H3	477	7e-167	Mitochondrial inner membrane protease ATP23 homolog	.	.	.	.	pfam09768	Peptidase_M76	Peptidase M76 family. This is a family of metalloproteases. Proteins in this family are also annotated as Ku70-binding proteins.	GO:0006303|double-strand break repair via nonhomologous end joining;	GO:0005958|DNA-dependent protein kinase-DNA ligase 4 complex;GO:0043231|intracellular membrane-bounded organelle;GO:0005886|plasma membrane;	GO:0004677|DNA-dependent protein kinase activity;GO:0046872|metal ion binding;GO:0004222|metalloendopeptidase activity;	K18156	ATP23, XRCC6BP1; mitochondrial inner membrane protease ATP23 [EC:3.4.24.-]
ENSSSCG00000039815	lincRNA	chr2:77977459-78009290:+	Trans	Null	1	ENSSSCG00000000453	143	128	133.603	123	137	93	116.525	1.14655	0.197304	0.64654	1	up	no	ATP23	protein_coding	chr5:23233854-23276036:+	gi|350584201|ref|XP_003481692.1|	1324	5e-180	PREDICTED: mitochondrial inner membrane protease ATP23 homolog [Sus scrofa]	gi|927130182|ref|XM_003481644.3|	1396	0	PREDICTED: Sus scrofa XRCC6 binding protein 1 (XRCC6BP1), mRNA	Q9Y6H3	477	7e-167	Mitochondrial inner membrane protease ATP23 homolog	.	.	.	.	pfam09768	Peptidase_M76	Peptidase M76 family. This is a family of metalloproteases. Proteins in this family are also annotated as Ku70-binding proteins.	GO:0006303|double-strand break repair via nonhomologous end joining;	GO:0005958|DNA-dependent protein kinase-DNA ligase 4 complex;GO:0043231|intracellular membrane-bounded organelle;GO:0005886|plasma membrane;	GO:0004677|DNA-dependent protein kinase activity;GO:0046872|metal ion binding;GO:0004222|metalloendopeptidase activity;	K18156	ATP23, XRCC6BP1; mitochondrial inner membrane protease ATP23 [EC:3.4.24.-]
MSTRG.145175	linc	chr7:118053309-118059852:-	Trans	Null	1	ENSSSCG00000000453	143	128	133.603	123	137	93	116.525	1.14655	0.197304	0.64654	1	up	no	ATP23	protein_coding	chr5:23233854-23276036:+	gi|350584201|ref|XP_003481692.1|	1324	5e-180	PREDICTED: mitochondrial inner membrane protease ATP23 homolog [Sus scrofa]	gi|927130182|ref|XM_003481644.3|	1396	0	PREDICTED: Sus scrofa XRCC6 binding protein 1 (XRCC6BP1), mRNA	Q9Y6H3	477	7e-167	Mitochondrial inner membrane protease ATP23 homolog	.	.	.	.	pfam09768	Peptidase_M76	Peptidase M76 family. This is a family of metalloproteases. Proteins in this family are also annotated as Ku70-binding proteins.	GO:0006303|double-strand break repair via nonhomologous end joining;	GO:0005958|DNA-dependent protein kinase-DNA ligase 4 complex;GO:0043231|intracellular membrane-bounded organelle;GO:0005886|plasma membrane;	GO:0004677|DNA-dependent protein kinase activity;GO:0046872|metal ion binding;GO:0004222|metalloendopeptidase activity;	K18156	ATP23, XRCC6BP1; mitochondrial inner membrane protease ATP23 [EC:3.4.24.-]
MSTRG.155370	linc	chr9:9779148-9782225:+	Trans	Null	1	ENSSSCG00000000453	143	128	133.603	123	137	93	116.525	1.14655	0.197304	0.64654	1	up	no	ATP23	protein_coding	chr5:23233854-23276036:+	gi|350584201|ref|XP_003481692.1|	1324	5e-180	PREDICTED: mitochondrial inner membrane protease ATP23 homolog [Sus scrofa]	gi|927130182|ref|XM_003481644.3|	1396	0	PREDICTED: Sus scrofa XRCC6 binding protein 1 (XRCC6BP1), mRNA	Q9Y6H3	477	7e-167	Mitochondrial inner membrane protease ATP23 homolog	.	.	.	.	pfam09768	Peptidase_M76	Peptidase M76 family. This is a family of metalloproteases. Proteins in this family are also annotated as Ku70-binding proteins.	GO:0006303|double-strand break repair via nonhomologous end joining;	GO:0005958|DNA-dependent protein kinase-DNA ligase 4 complex;GO:0043231|intracellular membrane-bounded organelle;GO:0005886|plasma membrane;	GO:0004677|DNA-dependent protein kinase activity;GO:0046872|metal ion binding;GO:0004222|metalloendopeptidase activity;	K18156	ATP23, XRCC6BP1; mitochondrial inner membrane protease ATP23 [EC:3.4.24.-]
MSTRG.30742	linc	chr12:13677805-13680725:-	Trans	Null	0.9856	ENSSSCG00000000453	143	128	133.603	123	137	93	116.525	1.14655	0.197304	0.64654	1	up	no	ATP23	protein_coding	chr5:23233854-23276036:+	gi|350584201|ref|XP_003481692.1|	1324	5e-180	PREDICTED: mitochondrial inner membrane protease ATP23 homolog [Sus scrofa]	gi|927130182|ref|XM_003481644.3|	1396	0	PREDICTED: Sus scrofa XRCC6 binding protein 1 (XRCC6BP1), mRNA	Q9Y6H3	477	7e-167	Mitochondrial inner membrane protease ATP23 homolog	.	.	.	.	pfam09768	Peptidase_M76	Peptidase M76 family. This is a family of metalloproteases. Proteins in this family are also annotated as Ku70-binding proteins.	GO:0006303|double-strand break repair via nonhomologous end joining;	GO:0005958|DNA-dependent protein kinase-DNA ligase 4 complex;GO:0043231|intracellular membrane-bounded organelle;GO:0005886|plasma membrane;	GO:0004677|DNA-dependent protein kinase activity;GO:0046872|metal ion binding;GO:0004222|metalloendopeptidase activity;	K18156	ATP23, XRCC6BP1; mitochondrial inner membrane protease ATP23 [EC:3.4.24.-]
MSTRG.23038	antisense	chr10:66434849-66439336:+	Trans	Null	-1	ENSSSCG00000000455	406	287	336.82	216	165	260	219.208	1.53653	0.61968	0.0881822	0.935383	up	no	LRIG3	protein_coding	chr5:24066623-24118043:-	gi|335288180|ref|XP_001927863.2|	5643	0	PREDICTED: leucine-rich repeats and immunoglobulin-like domains protein 3 [Sus scrofa]	gi|927130202|ref|XM_001927828.5|	4049	0	PREDICTED: Sus scrofa leucine-rich repeats and immunoglobulin-like domains 3 (LRIG3), mRNA	Q6UXM1	1868	0	Leucine-rich repeats and immunoglobulin-like domains protein 3	alr0124_1	83.6	1e-15	COG4886	pfam07679	I-set	Immunoglobulin I-set domain.	GO:0032474|otolith morphogenesis;	GO:0030659|cytoplasmic vesicle membrane;GO:0005615|extracellular space;GO:0016021|integral component of membrane;GO:0005886|plasma membrane;	.	.	.
MSTRG.66740	linc	chr15:138682792-138684158:+	Trans	Null	0.9856	ENSSSCG00000000458	2004	1664	1800.12	1909	1770	1355	1666.6	1.08011	0.111181	0.680508	1	up	no	MON2	protein_coding	chr5:27126040-27241940:+	gi|593717855|ref|XP_007105322.1|	8245	0	PREDICTED: protein MON2 homolog isoform X2 [Physeter catodon]	gi|594663236|ref|XM_007179735.1|	5581	0	PREDICTED: Balaenoptera acutorostrata scammoni MON2 homolog (S. cerevisiae) (MON2), transcript variant X2, mRNA	Q7Z3U7	2994	0	Protein MON2 homolog	.	.	.	.	pfam12783	Sec7_N	Guanine nucleotide exchange factor in Golgi transport N-terminal. The full-length Sec7 functions proximally in the secretory pathway as a protein binding scaffold for the coat protein complexes COPII-COPI. The COPII-COPI-protein switch is necessary for ma	GO:0006895|Golgi to endosome transport;GO:0015031|protein transport;	GO:0005829|cytosol;GO:0070062|extracellular exosome;	.	.	.
MSTRG.19814	antisense	chr10:23801004-23804884:+	Trans	Null	-1	ENSSSCG00000000466	2213	2087	2126.6	1867	2128	1693	1892.3	1.12382	0.168413	0.530479	1	up	no	XPOT	protein_coding	chr5:28716909-28875331:+	gi|829853463|ref|XP_012637837.1|	5169	0	PREDICTED: exportin-T isoform X1 [Microcebus murinus]	gi|946678355|ref|XM_006192365.2|	3097	0	PREDICTED: Camelus ferus exportin, tRNA (XPOT), transcript variant X2, mRNA	O43592	988	0	Exportin-T	.	.	.	.	pfam08389	Xpo1	Exportin 1-like protein. The sequences featured in this family are similar to a region close to the N-terminus of yeast exportin 1 (Xpo1, Crm1). This region is found just C-terminal to an importin-beta N-terminal domain (pfam03810) in many members of this	GO:0006886|intracellular protein transport;GO:0006409|tRNA export from nucleus;GO:0071528|tRNA re-export from nucleus;	GO:0005737|cytoplasm;GO:0005829|cytosol;GO:0016363|nuclear matrix;GO:0005654|nucleoplasm;	GO:0015932|nucleobase-containing compound transmembrane transporter activity;GO:0008536|Ran GTPase binding;GO:0000049|tRNA binding;	K14288	XPOT; exportin-T
MSTRG.66894	linc	chr15:140165961-140171043:-	Trans	Null	0.9856	ENSSSCG00000000466	2213	2087	2126.6	1867	2128	1693	1892.3	1.12382	0.168413	0.530479	1	up	no	XPOT	protein_coding	chr5:28716909-28875331:+	gi|829853463|ref|XP_012637837.1|	5169	0	PREDICTED: exportin-T isoform X1 [Microcebus murinus]	gi|946678355|ref|XM_006192365.2|	3097	0	PREDICTED: Camelus ferus exportin, tRNA (XPOT), transcript variant X2, mRNA	O43592	988	0	Exportin-T	.	.	.	.	pfam08389	Xpo1	Exportin 1-like protein. The sequences featured in this family are similar to a region close to the N-terminus of yeast exportin 1 (Xpo1, Crm1). This region is found just C-terminal to an importin-beta N-terminal domain (pfam03810) in many members of this	GO:0006886|intracellular protein transport;GO:0006409|tRNA export from nucleus;GO:0071528|tRNA re-export from nucleus;	GO:0005737|cytoplasm;GO:0005829|cytosol;GO:0016363|nuclear matrix;GO:0005654|nucleoplasm;	GO:0015932|nucleobase-containing compound transmembrane transporter activity;GO:0008536|Ran GTPase binding;GO:0000049|tRNA binding;	K14288	XPOT; exportin-T
MSTRG.93232	linc	chr3:4120986-4124136:+	Trans	Null	1	ENSSSCG00000000466	2213	2087	2126.6	1867	2128	1693	1892.3	1.12382	0.168413	0.530479	1	up	no	XPOT	protein_coding	chr5:28716909-28875331:+	gi|829853463|ref|XP_012637837.1|	5169	0	PREDICTED: exportin-T isoform X1 [Microcebus murinus]	gi|946678355|ref|XM_006192365.2|	3097	0	PREDICTED: Camelus ferus exportin, tRNA (XPOT), transcript variant X2, mRNA	O43592	988	0	Exportin-T	.	.	.	.	pfam08389	Xpo1	Exportin 1-like protein. The sequences featured in this family are similar to a region close to the N-terminus of yeast exportin 1 (Xpo1, Crm1). This region is found just C-terminal to an importin-beta N-terminal domain (pfam03810) in many members of this	GO:0006886|intracellular protein transport;GO:0006409|tRNA export from nucleus;GO:0071528|tRNA re-export from nucleus;	GO:0005737|cytoplasm;GO:0005829|cytosol;GO:0016363|nuclear matrix;GO:0005654|nucleoplasm;	GO:0015932|nucleobase-containing compound transmembrane transporter activity;GO:0008536|Ran GTPase binding;GO:0000049|tRNA binding;	K14288	XPOT; exportin-T
MSTRG.19814	antisense	chr10:23801004-23804884:+	Trans	Null	-1	ENSSSCG00000000475	235	198	212.688	193	221	167	192.821	1.10303	0.141475	0.687337	1	up	no	IRAK3	protein_coding	chr5:30555108-30598954:+	gi|927130489|ref|XP_013853152.1|	2449	0	PREDICTED: interleukin-1 receptor-associated kinase 3 [Sus scrofa]	gi|927130488|ref|XM_013997698.1|	1554	0	PREDICTED: Sus scrofa interleukin-1 receptor-associated kinase 3 (IRAK3), mRNA	Q9Y616	716	0	Interleukin-1 receptor-associated kinase 3	.	.	.	.	pfam00069	Pkinase	Protein kinase domain.	GO:0019221|cytokine-mediated signaling pathway;GO:0070498|interleukin-1-mediated signaling pathway;GO:0002755|MyD88-dependent toll-like receptor signaling pathway;GO:0001960|negative regulation of cytokine-mediated signaling pathway;GO:0045824|negative re	GO:0005737|cytoplasm;GO:0005634|nucleus;	GO:0005524|ATP binding;GO:0000287|magnesium ion binding;GO:0046982|protein heterodimerization activity;GO:0042803|protein homodimerization activity;GO:0004674|protein serine/threonine kinase activity;	K04732	IRAK3; interleukin-1 receptor-associated kinase 3 [EC:2.7.11.1]
MSTRG.66894	linc	chr15:140165961-140171043:-	Trans	Null	0.9856	ENSSSCG00000000475	235	198	212.688	193	221	167	192.821	1.10303	0.141475	0.687337	1	up	no	IRAK3	protein_coding	chr5:30555108-30598954:+	gi|927130489|ref|XP_013853152.1|	2449	0	PREDICTED: interleukin-1 receptor-associated kinase 3 [Sus scrofa]	gi|927130488|ref|XM_013997698.1|	1554	0	PREDICTED: Sus scrofa interleukin-1 receptor-associated kinase 3 (IRAK3), mRNA	Q9Y616	716	0	Interleukin-1 receptor-associated kinase 3	.	.	.	.	pfam00069	Pkinase	Protein kinase domain.	GO:0019221|cytokine-mediated signaling pathway;GO:0070498|interleukin-1-mediated signaling pathway;GO:0002755|MyD88-dependent toll-like receptor signaling pathway;GO:0001960|negative regulation of cytokine-mediated signaling pathway;GO:0045824|negative re	GO:0005737|cytoplasm;GO:0005634|nucleus;	GO:0005524|ATP binding;GO:0000287|magnesium ion binding;GO:0046982|protein heterodimerization activity;GO:0042803|protein homodimerization activity;GO:0004674|protein serine/threonine kinase activity;	K04732	IRAK3; interleukin-1 receptor-associated kinase 3 [EC:2.7.11.1]
MSTRG.93232	linc	chr3:4120986-4124136:+	Trans	Null	1	ENSSSCG00000000475	235	198	212.688	193	221	167	192.821	1.10303	0.141475	0.687337	1	up	no	IRAK3	protein_coding	chr5:30555108-30598954:+	gi|927130489|ref|XP_013853152.1|	2449	0	PREDICTED: interleukin-1 receptor-associated kinase 3 [Sus scrofa]	gi|927130488|ref|XM_013997698.1|	1554	0	PREDICTED: Sus scrofa interleukin-1 receptor-associated kinase 3 (IRAK3), mRNA	Q9Y616	716	0	Interleukin-1 receptor-associated kinase 3	.	.	.	.	pfam00069	Pkinase	Protein kinase domain.	GO:0019221|cytokine-mediated signaling pathway;GO:0070498|interleukin-1-mediated signaling pathway;GO:0002755|MyD88-dependent toll-like receptor signaling pathway;GO:0001960|negative regulation of cytokine-mediated signaling pathway;GO:0045824|negative re	GO:0005737|cytoplasm;GO:0005634|nucleus;	GO:0005524|ATP binding;GO:0000287|magnesium ion binding;GO:0046982|protein heterodimerization activity;GO:0042803|protein homodimerization activity;GO:0004674|protein serine/threonine kinase activity;	K04732	IRAK3; interleukin-1 receptor-associated kinase 3 [EC:2.7.11.1]
MSTRG.30742	linc	chr12:13677805-13680725:-	Trans	Null	0.9856	ENSSSCG00000000477	538	420	468.403	386	436	325	380.345	1.23152	0.30044	0.300389	1	up	no	HELB	protein_coding	chr5:30645632-30696486:+	gi|311255884|ref|XP_003126412.1|	5636	0	PREDICTED: DNA helicase B isoform X1 [Sus scrofa]	gi|927130492|ref|XM_003126364.3|	3896	0	PREDICTED: Sus scrofa helicase (DNA) B (HELB), transcript variant X1, mRNA	Q8NG08	1570	0	DNA helicase B	MYPU_7820	88.2	1e-16	COG0507	pfam13604	AAA_30	AAA domain. This family of domains contain a P-loop motif that is characteristic of the AAA superfamily. Many of the proteins in this family are conjugative transfer proteins. There is a Walker A and Walker B.	GO:0006974|cellular response to DNA damage stimulus;GO:0006281|DNA repair;GO:0006260|DNA replication;GO:0006269|DNA replication, synthesis of RNA primer;GO:0000398|mRNA splicing, via spliceosome;GO:2000042|negative regulation of double-strand break repair	GO:0005737|cytoplasm;GO:0005634|nucleus;GO:0035861|site of double-strand break;GO:0005681|spliceosomal complex;	GO:0005524|ATP binding;GO:0043141|ATP-dependent 5'-3' DNA helicase activity;GO:0004004|ATP-dependent RNA helicase activity;GO:0044822|poly(A) RNA binding;GO:0017116|single-stranded DNA-dependent ATP-dependent DNA helicase activity;	K15254	HELB; DNA helicase B [EC:3.6.4.12]
MSTRG.48838	linc	chr14:1374473-1400499:+	Trans	Null	1	ENSSSCG00000000477	538	420	468.403	386	436	325	380.345	1.23152	0.30044	0.300389	1	up	no	HELB	protein_coding	chr5:30645632-30696486:+	gi|311255884|ref|XP_003126412.1|	5636	0	PREDICTED: DNA helicase B isoform X1 [Sus scrofa]	gi|927130492|ref|XM_003126364.3|	3896	0	PREDICTED: Sus scrofa helicase (DNA) B (HELB), transcript variant X1, mRNA	Q8NG08	1570	0	DNA helicase B	MYPU_7820	88.2	1e-16	COG0507	pfam13604	AAA_30	AAA domain. This family of domains contain a P-loop motif that is characteristic of the AAA superfamily. Many of the proteins in this family are conjugative transfer proteins. There is a Walker A and Walker B.	GO:0006974|cellular response to DNA damage stimulus;GO:0006281|DNA repair;GO:0006260|DNA replication;GO:0006269|DNA replication, synthesis of RNA primer;GO:0000398|mRNA splicing, via spliceosome;GO:2000042|negative regulation of double-strand break repair	GO:0005737|cytoplasm;GO:0005634|nucleus;GO:0035861|site of double-strand break;GO:0005681|spliceosomal complex;	GO:0005524|ATP binding;GO:0043141|ATP-dependent 5'-3' DNA helicase activity;GO:0004004|ATP-dependent RNA helicase activity;GO:0044822|poly(A) RNA binding;GO:0017116|single-stranded DNA-dependent ATP-dependent DNA helicase activity;	K15254	HELB; DNA helicase B [EC:3.6.4.12]
MSTRG.68808	linc	chr16:38389722-38471886:-	Trans	Null	-1	ENSSSCG00000000477	538	420	468.403	386	436	325	380.345	1.23152	0.30044	0.300389	1	up	no	HELB	protein_coding	chr5:30645632-30696486:+	gi|311255884|ref|XP_003126412.1|	5636	0	PREDICTED: DNA helicase B isoform X1 [Sus scrofa]	gi|927130492|ref|XM_003126364.3|	3896	0	PREDICTED: Sus scrofa helicase (DNA) B (HELB), transcript variant X1, mRNA	Q8NG08	1570	0	DNA helicase B	MYPU_7820	88.2	1e-16	COG0507	pfam13604	AAA_30	AAA domain. This family of domains contain a P-loop motif that is characteristic of the AAA superfamily. Many of the proteins in this family are conjugative transfer proteins. There is a Walker A and Walker B.	GO:0006974|cellular response to DNA damage stimulus;GO:0006281|DNA repair;GO:0006260|DNA replication;GO:0006269|DNA replication, synthesis of RNA primer;GO:0000398|mRNA splicing, via spliceosome;GO:2000042|negative regulation of double-strand break repair	GO:0005737|cytoplasm;GO:0005634|nucleus;GO:0035861|site of double-strand break;GO:0005681|spliceosomal complex;	GO:0005524|ATP binding;GO:0043141|ATP-dependent 5'-3' DNA helicase activity;GO:0004004|ATP-dependent RNA helicase activity;GO:0044822|poly(A) RNA binding;GO:0017116|single-stranded DNA-dependent ATP-dependent DNA helicase activity;	K15254	HELB; DNA helicase B [EC:3.6.4.12]
MSTRG.87	linc	chr1:788920-802835:-	Trans	Null	1	ENSSSCG00000000477	538	420	468.403	386	436	325	380.345	1.23152	0.30044	0.300389	1	up	no	HELB	protein_coding	chr5:30645632-30696486:+	gi|311255884|ref|XP_003126412.1|	5636	0	PREDICTED: DNA helicase B isoform X1 [Sus scrofa]	gi|927130492|ref|XM_003126364.3|	3896	0	PREDICTED: Sus scrofa helicase (DNA) B (HELB), transcript variant X1, mRNA	Q8NG08	1570	0	DNA helicase B	MYPU_7820	88.2	1e-16	COG0507	pfam13604	AAA_30	AAA domain. This family of domains contain a P-loop motif that is characteristic of the AAA superfamily. Many of the proteins in this family are conjugative transfer proteins. There is a Walker A and Walker B.	GO:0006974|cellular response to DNA damage stimulus;GO:0006281|DNA repair;GO:0006260|DNA replication;GO:0006269|DNA replication, synthesis of RNA primer;GO:0000398|mRNA splicing, via spliceosome;GO:2000042|negative regulation of double-strand break repair	GO:0005737|cytoplasm;GO:0005634|nucleus;GO:0035861|site of double-strand break;GO:0005681|spliceosomal complex;	GO:0005524|ATP binding;GO:0043141|ATP-dependent 5'-3' DNA helicase activity;GO:0004004|ATP-dependent RNA helicase activity;GO:0044822|poly(A) RNA binding;GO:0017116|single-stranded DNA-dependent ATP-dependent DNA helicase activity;	K15254	HELB; DNA helicase B [EC:3.6.4.12]
MSTRG.23038	antisense	chr10:66434849-66439336:+	Trans	Null	-1	ENSSSCG00000000486	432	297	353.729	353	318	298	323.732	1.09266	0.127847	0.618081	1	up	no	NUP107	protein_coding	chr5:32989781-33040561:+	gi|927130573|ref|XP_013853166.1|	4699	0	PREDICTED: LOW QUALITY PROTEIN: nuclear pore complex protein Nup107 [Sus scrofa]	gi|927130572|ref|XM_013997712.1|	3175	0	PREDICTED: Sus scrofa nucleoporin 107kDa (NUP107), mRNA	P57740	1729	0	Nuclear pore complex protein Nup107	.	.	.	.	pfam04121	Nup84_Nup100	Nuclear pore protein 84 / 107. Nup84p forms a complex with five proteins, of which Nup120p, Nup85p, Sec13p, and a Sec13p homologues. This Nup84p complex in conjunction with Sec13-type proteins is required for correct nuclear pore biogenesis.	GO:0031047|gene silencing by RNA;GO:0075733|intracellular transport of virus;GO:0007077|mitotic nuclear envelope disassembly;GO:0006406|mRNA export from nucleus;GO:0051292|nuclear pore complex assembly;GO:0000973|posttranscriptional tethering of RNA polym	GO:0005813|centrosome;GO:0000777|condensed chromosome kinetochore;GO:0005829|cytosol;GO:0016020|membrane;GO:0005635|nuclear envelope;GO:0031965|nuclear membrane;GO:0034399|nuclear periphery;GO:0005643|nuclear pore;GO:0031080|nuclear pore outer ring;GO:000	GO:0005487|nucleocytoplasmic transporter activity;GO:0017056|structural constituent of nuclear pore;	K14301	NUP107, NUP84; nuclear pore complex protein Nup107
MSTRG.103147	linc	chr3:129831367-129834077:+	Trans	Null	1	ENSSSCG00000000510	917	754	819.58	1394	1135	890	1130.89	0.72472	-0.464504	0.0841649	0.919148	down	no	TMEM19	protein_coding	chr5:35692024-35718008:+	gi|350584259|ref|XP_003126424.3|	1559	0	PREDICTED: transmembrane protein 19 [Sus scrofa]	gi|927130720|ref|XM_003126376.5|	2941	0	PREDICTED: Sus scrofa transmembrane protein 19 (TMEM19), mRNA	Q5RF73	431	2e-140	Transmembrane protein 19	PAE1016	55.5	2e-07	COG1836	pfam01940	DUF92	Integral membrane protein DUF92. Members of this family have several predicted transmembrane helices. The function of these prokaryotic proteins is unknown.	.	GO:0016021|integral component of membrane;	.	.	.
MSTRG.105061	linc	chr4:23815760-23903360:+	Trans	Null	1	ENSSSCG00000000510	917	754	819.58	1394	1135	890	1130.89	0.72472	-0.464504	0.0841649	0.919148	down	no	TMEM19	protein_coding	chr5:35692024-35718008:+	gi|350584259|ref|XP_003126424.3|	1559	0	PREDICTED: transmembrane protein 19 [Sus scrofa]	gi|927130720|ref|XM_003126376.5|	2941	0	PREDICTED: Sus scrofa transmembrane protein 19 (TMEM19), mRNA	Q5RF73	431	2e-140	Transmembrane protein 19	PAE1016	55.5	2e-07	COG1836	pfam01940	DUF92	Integral membrane protein DUF92. Members of this family have several predicted transmembrane helices. The function of these prokaryotic proteins is unknown.	.	GO:0016021|integral component of membrane;	.	.	.
MSTRG.41646	linc	chr13:88032057-88051739:+	Trans	Null	1	ENSSSCG00000000510	917	754	819.58	1394	1135	890	1130.89	0.72472	-0.464504	0.0841649	0.919148	down	no	TMEM19	protein_coding	chr5:35692024-35718008:+	gi|350584259|ref|XP_003126424.3|	1559	0	PREDICTED: transmembrane protein 19 [Sus scrofa]	gi|927130720|ref|XM_003126376.5|	2941	0	PREDICTED: Sus scrofa transmembrane protein 19 (TMEM19), mRNA	Q5RF73	431	2e-140	Transmembrane protein 19	PAE1016	55.5	2e-07	COG1836	pfam01940	DUF92	Integral membrane protein DUF92. Members of this family have several predicted transmembrane helices. The function of these prokaryotic proteins is unknown.	.	GO:0016021|integral component of membrane;	.	.	.
MSTRG.100518	linc	chr3:96366548-96398578:-	Trans	Null	-1	ENSSSCG00000000515	27	40	34.0314	15	24	13	17.0568	1.99518	0.996518	0.154297	1	up	no	TRHDE	protein_coding	chr5:36274364-36658701:+	gi|602726749|ref|XP_007448831.1|	4977	0	PREDICTED: thyrotropin-releasing hormone-degrading ectoenzyme [Lipotes vexillifer]	gi|927130743|ref|XM_003355521.4|	4196	0	PREDICTED: Sus scrofa thyrotropin-releasing hormone degrading enzyme (TRHDE), partial mRNA	Q9UKU6	1842	0	Thyrotropin-releasing hormone-degrading ectoenzyme	SPBC1921.05	367	2e-106	COG0308	pfam01433	Peptidase_M1	Peptidase family M1. Members of this family are aminopeptidases. The members differ widely in specificity, hydrolysing acidic, basic or neutral N-terminal residues. This family includes leukotriene-A4 hydrolase, this enzyme also has an aminopeptidase acti	GO:0007267|cell-cell signaling;GO:0043171|peptide catabolic process;GO:0008217|regulation of blood pressure;GO:0007165|signal transduction;	GO:0005737|cytoplasm;GO:0070062|extracellular exosome;GO:0005887|integral component of plasma membrane;	GO:0004177|aminopeptidase activity;GO:0070006|metalloaminopeptidase activity;GO:0042277|peptide binding;GO:0008270|zinc ion binding;	K01306	TRHDE; pyroglutamyl-peptidase II [EC:3.4.19.6]
MSTRG.53747	linc	chr14:75445763-75480348:+	Trans	Null	-1	ENSSSCG00000000515	27	40	34.0314	15	24	13	17.0568	1.99518	0.996518	0.154297	1	up	no	TRHDE	protein_coding	chr5:36274364-36658701:+	gi|602726749|ref|XP_007448831.1|	4977	0	PREDICTED: thyrotropin-releasing hormone-degrading ectoenzyme [Lipotes vexillifer]	gi|927130743|ref|XM_003355521.4|	4196	0	PREDICTED: Sus scrofa thyrotropin-releasing hormone degrading enzyme (TRHDE), partial mRNA	Q9UKU6	1842	0	Thyrotropin-releasing hormone-degrading ectoenzyme	SPBC1921.05	367	2e-106	COG0308	pfam01433	Peptidase_M1	Peptidase family M1. Members of this family are aminopeptidases. The members differ widely in specificity, hydrolysing acidic, basic or neutral N-terminal residues. This family includes leukotriene-A4 hydrolase, this enzyme also has an aminopeptidase acti	GO:0007267|cell-cell signaling;GO:0043171|peptide catabolic process;GO:0008217|regulation of blood pressure;GO:0007165|signal transduction;	GO:0005737|cytoplasm;GO:0070062|extracellular exosome;GO:0005887|integral component of plasma membrane;	GO:0004177|aminopeptidase activity;GO:0070006|metalloaminopeptidase activity;GO:0042277|peptide binding;GO:0008270|zinc ion binding;	K01306	TRHDE; pyroglutamyl-peptidase II [EC:3.4.19.6]
MSTRG.63150	linc	chr15:85142780-85186172:-	Trans	Null	-1	ENSSSCG00000000515	27	40	34.0314	15	24	13	17.0568	1.99518	0.996518	0.154297	1	up	no	TRHDE	protein_coding	chr5:36274364-36658701:+	gi|602726749|ref|XP_007448831.1|	4977	0	PREDICTED: thyrotropin-releasing hormone-degrading ectoenzyme [Lipotes vexillifer]	gi|927130743|ref|XM_003355521.4|	4196	0	PREDICTED: Sus scrofa thyrotropin-releasing hormone degrading enzyme (TRHDE), partial mRNA	Q9UKU6	1842	0	Thyrotropin-releasing hormone-degrading ectoenzyme	SPBC1921.05	367	2e-106	COG0308	pfam01433	Peptidase_M1	Peptidase family M1. Members of this family are aminopeptidases. The members differ widely in specificity, hydrolysing acidic, basic or neutral N-terminal residues. This family includes leukotriene-A4 hydrolase, this enzyme also has an aminopeptidase acti	GO:0007267|cell-cell signaling;GO:0043171|peptide catabolic process;GO:0008217|regulation of blood pressure;GO:0007165|signal transduction;	GO:0005737|cytoplasm;GO:0070062|extracellular exosome;GO:0005887|integral component of plasma membrane;	GO:0004177|aminopeptidase activity;GO:0070006|metalloaminopeptidase activity;GO:0042277|peptide binding;GO:0008270|zinc ion binding;	K01306	TRHDE; pyroglutamyl-peptidase II [EC:3.4.19.6]
MSTRG.63656	linc	chr15:94098491-94103847:-	Trans	Null	-1	ENSSSCG00000000515	27	40	34.0314	15	24	13	17.0568	1.99518	0.996518	0.154297	1	up	no	TRHDE	protein_coding	chr5:36274364-36658701:+	gi|602726749|ref|XP_007448831.1|	4977	0	PREDICTED: thyrotropin-releasing hormone-degrading ectoenzyme [Lipotes vexillifer]	gi|927130743|ref|XM_003355521.4|	4196	0	PREDICTED: Sus scrofa thyrotropin-releasing hormone degrading enzyme (TRHDE), partial mRNA	Q9UKU6	1842	0	Thyrotropin-releasing hormone-degrading ectoenzyme	SPBC1921.05	367	2e-106	COG0308	pfam01433	Peptidase_M1	Peptidase family M1. Members of this family are aminopeptidases. The members differ widely in specificity, hydrolysing acidic, basic or neutral N-terminal residues. This family includes leukotriene-A4 hydrolase, this enzyme also has an aminopeptidase acti	GO:0007267|cell-cell signaling;GO:0043171|peptide catabolic process;GO:0008217|regulation of blood pressure;GO:0007165|signal transduction;	GO:0005737|cytoplasm;GO:0070062|extracellular exosome;GO:0005887|integral component of plasma membrane;	GO:0004177|aminopeptidase activity;GO:0070006|metalloaminopeptidase activity;GO:0042277|peptide binding;GO:0008270|zinc ion binding;	K01306	TRHDE; pyroglutamyl-peptidase II [EC:3.4.19.6]
MSTRG.71240	linc	chr16:74837409-74844391:-	Trans	Null	1	ENSSSCG00000000515	27	40	34.0314	15	24	13	17.0568	1.99518	0.996518	0.154297	1	up	no	TRHDE	protein_coding	chr5:36274364-36658701:+	gi|602726749|ref|XP_007448831.1|	4977	0	PREDICTED: thyrotropin-releasing hormone-degrading ectoenzyme [Lipotes vexillifer]	gi|927130743|ref|XM_003355521.4|	4196	0	PREDICTED: Sus scrofa thyrotropin-releasing hormone degrading enzyme (TRHDE), partial mRNA	Q9UKU6	1842	0	Thyrotropin-releasing hormone-degrading ectoenzyme	SPBC1921.05	367	2e-106	COG0308	pfam01433	Peptidase_M1	Peptidase family M1. Members of this family are aminopeptidases. The members differ widely in specificity, hydrolysing acidic, basic or neutral N-terminal residues. This family includes leukotriene-A4 hydrolase, this enzyme also has an aminopeptidase acti	GO:0007267|cell-cell signaling;GO:0043171|peptide catabolic process;GO:0008217|regulation of blood pressure;GO:0007165|signal transduction;	GO:0005737|cytoplasm;GO:0070062|extracellular exosome;GO:0005887|integral component of plasma membrane;	GO:0004177|aminopeptidase activity;GO:0070006|metalloaminopeptidase activity;GO:0042277|peptide binding;GO:0008270|zinc ion binding;	K01306	TRHDE; pyroglutamyl-peptidase II [EC:3.4.19.6]
MSTRG.140470	antisense	chr7:55288309-55320356:-	Trans	Null	1	ENSSSCG00000000517	7	6	6.3922	2	6	4	3.99799	1.59885	0.677036	0.574913	1	up	no	CAPS2	protein_coding	chr5:38578539-38625131:-	gi|987937895|ref|XP_015416827.1|	2473	0	PREDICTED: calcyphosin-2 isoform X2 [Myotis davidii]	gi|927130777|ref|XM_003481663.3|	1915	0	PREDICTED: Sus scrofa calcyphosin-2-like (LOC100737216), mRNA	Q8BUG5	723	0	Calcyphosin-2	.	.	.	.	pfam13499	EF-hand_7	EF-hand domain pair.	.	.	GO:0005509|calcium ion binding;	.	.
MSTRG.147492	linc	chr8:31458637-31459593:+	Trans	Null	-1	ENSSSCG00000000517	7	6	6.3922	2	6	4	3.99799	1.59885	0.677036	0.574913	1	up	no	CAPS2	protein_coding	chr5:38578539-38625131:-	gi|987937895|ref|XP_015416827.1|	2473	0	PREDICTED: calcyphosin-2 isoform X2 [Myotis davidii]	gi|927130777|ref|XM_003481663.3|	1915	0	PREDICTED: Sus scrofa calcyphosin-2-like (LOC100737216), mRNA	Q8BUG5	723	0	Calcyphosin-2	.	.	.	.	pfam13499	EF-hand_7	EF-hand domain pair.	.	.	GO:0005509|calcium ion binding;	.	.
MSTRG.27251	linc	chr11:49514599-49536179:-	Trans	Null	-0.9856	ENSSSCG00000000517	7	6	6.3922	2	6	4	3.99799	1.59885	0.677036	0.574913	1	up	no	CAPS2	protein_coding	chr5:38578539-38625131:-	gi|987937895|ref|XP_015416827.1|	2473	0	PREDICTED: calcyphosin-2 isoform X2 [Myotis davidii]	gi|927130777|ref|XM_003481663.3|	1915	0	PREDICTED: Sus scrofa calcyphosin-2-like (LOC100737216), mRNA	Q8BUG5	723	0	Calcyphosin-2	.	.	.	.	pfam13499	EF-hand_7	EF-hand domain pair.	.	.	GO:0005509|calcium ion binding;	.	.
MSTRG.57331	antisense	chr14:124134249-124150811:+	Trans	Null	-1	ENSSSCG00000000517	7	6	6.3922	2	6	4	3.99799	1.59885	0.677036	0.574913	1	up	no	CAPS2	protein_coding	chr5:38578539-38625131:-	gi|987937895|ref|XP_015416827.1|	2473	0	PREDICTED: calcyphosin-2 isoform X2 [Myotis davidii]	gi|927130777|ref|XM_003481663.3|	1915	0	PREDICTED: Sus scrofa calcyphosin-2-like (LOC100737216), mRNA	Q8BUG5	723	0	Calcyphosin-2	.	.	.	.	pfam13499	EF-hand_7	EF-hand domain pair.	.	.	GO:0005509|calcium ion binding;	.	.
MSTRG.8672	linc	chr1:130777566-130804738:-	Trans	Null	-1	ENSSSCG00000000517	7	6	6.3922	2	6	4	3.99799	1.59885	0.677036	0.574913	1	up	no	CAPS2	protein_coding	chr5:38578539-38625131:-	gi|987937895|ref|XP_015416827.1|	2473	0	PREDICTED: calcyphosin-2 isoform X2 [Myotis davidii]	gi|927130777|ref|XM_003481663.3|	1915	0	PREDICTED: Sus scrofa calcyphosin-2-like (LOC100737216), mRNA	Q8BUG5	723	0	Calcyphosin-2	.	.	.	.	pfam13499	EF-hand_7	EF-hand domain pair.	.	.	GO:0005509|calcium ion binding;	.	.
MSTRG.19814	antisense	chr10:23801004-23804884:+	Trans	Null	-1	ENSSSCG00000000519	127	156	142.193	30	62	47	46.4742	3.05961	1.61335	0.000279836	0.024664	up	yes	GLIPR1	protein_coding	chr5:38758616-38815555:+	gi|311255952|ref|XP_003126435.1|	1227	9e-151	PREDICTED: glioma pathogenesis-related protein 1 isoform X2 [Sus scrofa]	gi|371918180|dbj|AK395848.1|	1471	0	Sus scrofa mRNA, clone: OVRT10074D09, expressed in ovary	P48060	374	1e-117	Glioma pathogenesis-related protein 1	YKR013w	67.8	1e-10	COG2340	pfam00188	CAP	Cysteine-rich secretory protein family. This is a large family of cysteine-rich secretory proteins, antigen 5, and pathogenesis-related 1 proteins (CAP) that are found in a wide range of organisms, including prokaryotes and non-vertebrate eukaryotes, The	.	GO:0005576|extracellular region;GO:0016021|integral component of membrane;GO:0016020|membrane;GO:0005886|plasma membrane;	.	.	.
MSTRG.66894	linc	chr15:140165961-140171043:-	Trans	Null	0.9856	ENSSSCG00000000519	127	156	142.193	30	62	47	46.4742	3.05961	1.61335	0.000279836	0.024664	up	yes	GLIPR1	protein_coding	chr5:38758616-38815555:+	gi|311255952|ref|XP_003126435.1|	1227	9e-151	PREDICTED: glioma pathogenesis-related protein 1 isoform X2 [Sus scrofa]	gi|371918180|dbj|AK395848.1|	1471	0	Sus scrofa mRNA, clone: OVRT10074D09, expressed in ovary	P48060	374	1e-117	Glioma pathogenesis-related protein 1	YKR013w	67.8	1e-10	COG2340	pfam00188	CAP	Cysteine-rich secretory protein family. This is a large family of cysteine-rich secretory proteins, antigen 5, and pathogenesis-related 1 proteins (CAP) that are found in a wide range of organisms, including prokaryotes and non-vertebrate eukaryotes, The	.	GO:0005576|extracellular region;GO:0016021|integral component of membrane;GO:0016020|membrane;GO:0005886|plasma membrane;	.	.	.
MSTRG.93232	linc	chr3:4120986-4124136:+	Trans	Null	1	ENSSSCG00000000519	127	156	142.193	30	62	47	46.4742	3.05961	1.61335	0.000279836	0.024664	up	yes	GLIPR1	protein_coding	chr5:38758616-38815555:+	gi|311255952|ref|XP_003126435.1|	1227	9e-151	PREDICTED: glioma pathogenesis-related protein 1 isoform X2 [Sus scrofa]	gi|371918180|dbj|AK395848.1|	1471	0	Sus scrofa mRNA, clone: OVRT10074D09, expressed in ovary	P48060	374	1e-117	Glioma pathogenesis-related protein 1	YKR013w	67.8	1e-10	COG2340	pfam00188	CAP	Cysteine-rich secretory protein family. This is a large family of cysteine-rich secretory proteins, antigen 5, and pathogenesis-related 1 proteins (CAP) that are found in a wide range of organisms, including prokaryotes and non-vertebrate eukaryotes, The	.	GO:0005576|extracellular region;GO:0016021|integral component of membrane;GO:0016020|membrane;GO:0005886|plasma membrane;	.	.	.
MSTRG.150329	linc	chr8:87409471-87423689:+	Trans	Null	-1	ENSSSCG00000000521	136	61	93.2831	157	180	113	148.077	0.629963	-0.666662	0.178766	1	down	no	PHLDA1	protein_coding	chr5:39314595-39315761:-	gi|927130844|ref|XP_013853198.1|	1145	8e-152	PREDICTED: pleckstrin homology-like domain family A member 1 [Sus scrofa]	gi|927130843|ref|XM_013997744.1|	1167	0	PREDICTED: Sus scrofa pleckstrin homology-like domain, family A, member 1 (PHLDA1), mRNA	Q8WV24	404	5e-137	Pleckstrin homology-like domain family A member 1	.	.	.	.	pfam12286	DUF3622	Protein of unknown function (DUF3622). This family of proteins is found in bacteria. Proteins in this family are typically between 72 and 107 amino acids in length. There is a conserved VSK sequence motif.	GO:0006915|apoptotic process;GO:0045210|FasL biosynthetic process;GO:0000086|G2/M transition of mitotic cell cycle;	GO:0016023|cytoplasmic membrane-bounded vesicle;GO:0005829|cytosol;GO:0005730|nucleolus;	.	.	.
MSTRG.26849	antisense	chr11:47693099-47708622:-	Trans	Null	-1	ENSSSCG00000000521	136	61	93.2831	157	180	113	148.077	0.629963	-0.666662	0.178766	1	down	no	PHLDA1	protein_coding	chr5:39314595-39315761:-	gi|927130844|ref|XP_013853198.1|	1145	8e-152	PREDICTED: pleckstrin homology-like domain family A member 1 [Sus scrofa]	gi|927130843|ref|XM_013997744.1|	1167	0	PREDICTED: Sus scrofa pleckstrin homology-like domain, family A, member 1 (PHLDA1), mRNA	Q8WV24	404	5e-137	Pleckstrin homology-like domain family A member 1	.	.	.	.	pfam12286	DUF3622	Protein of unknown function (DUF3622). This family of proteins is found in bacteria. Proteins in this family are typically between 72 and 107 amino acids in length. There is a conserved VSK sequence motif.	GO:0006915|apoptotic process;GO:0045210|FasL biosynthetic process;GO:0000086|G2/M transition of mitotic cell cycle;	GO:0016023|cytoplasmic membrane-bounded vesicle;GO:0005829|cytosol;GO:0005730|nucleolus;	.	.	.
MSTRG.28162	linc	chr11:71032884-71033919:+	Trans	Null	0.9856	ENSSSCG00000000521	136	61	93.2831	157	180	113	148.077	0.629963	-0.666662	0.178766	1	down	no	PHLDA1	protein_coding	chr5:39314595-39315761:-	gi|927130844|ref|XP_013853198.1|	1145	8e-152	PREDICTED: pleckstrin homology-like domain family A member 1 [Sus scrofa]	gi|927130843|ref|XM_013997744.1|	1167	0	PREDICTED: Sus scrofa pleckstrin homology-like domain, family A, member 1 (PHLDA1), mRNA	Q8WV24	404	5e-137	Pleckstrin homology-like domain family A member 1	.	.	.	.	pfam12286	DUF3622	Protein of unknown function (DUF3622). This family of proteins is found in bacteria. Proteins in this family are typically between 72 and 107 amino acids in length. There is a conserved VSK sequence motif.	GO:0006915|apoptotic process;GO:0045210|FasL biosynthetic process;GO:0000086|G2/M transition of mitotic cell cycle;	GO:0016023|cytoplasmic membrane-bounded vesicle;GO:0005829|cytosol;GO:0005730|nucleolus;	.	.	.
MSTRG.66894	linc	chr15:140165961-140171043:-	Trans	Null	-0.9856	ENSSSCG00000000521	136	61	93.2831	157	180	113	148.077	0.629963	-0.666662	0.178766	1	down	no	PHLDA1	protein_coding	chr5:39314595-39315761:-	gi|927130844|ref|XP_013853198.1|	1145	8e-152	PREDICTED: pleckstrin homology-like domain family A member 1 [Sus scrofa]	gi|927130843|ref|XM_013997744.1|	1167	0	PREDICTED: Sus scrofa pleckstrin homology-like domain, family A, member 1 (PHLDA1), mRNA	Q8WV24	404	5e-137	Pleckstrin homology-like domain family A member 1	.	.	.	.	pfam12286	DUF3622	Protein of unknown function (DUF3622). This family of proteins is found in bacteria. Proteins in this family are typically between 72 and 107 amino acids in length. There is a conserved VSK sequence motif.	GO:0006915|apoptotic process;GO:0045210|FasL biosynthetic process;GO:0000086|G2/M transition of mitotic cell cycle;	GO:0016023|cytoplasmic membrane-bounded vesicle;GO:0005829|cytosol;GO:0005730|nucleolus;	.	.	.
MSTRG.80776	linc	chr2:5480821-5489061:+	Trans	Null	-1	ENSSSCG00000000521	136	61	93.2831	157	180	113	148.077	0.629963	-0.666662	0.178766	1	down	no	PHLDA1	protein_coding	chr5:39314595-39315761:-	gi|927130844|ref|XP_013853198.1|	1145	8e-152	PREDICTED: pleckstrin homology-like domain family A member 1 [Sus scrofa]	gi|927130843|ref|XM_013997744.1|	1167	0	PREDICTED: Sus scrofa pleckstrin homology-like domain, family A, member 1 (PHLDA1), mRNA	Q8WV24	404	5e-137	Pleckstrin homology-like domain family A member 1	.	.	.	.	pfam12286	DUF3622	Protein of unknown function (DUF3622). This family of proteins is found in bacteria. Proteins in this family are typically between 72 and 107 amino acids in length. There is a conserved VSK sequence motif.	GO:0006915|apoptotic process;GO:0045210|FasL biosynthetic process;GO:0000086|G2/M transition of mitotic cell cycle;	GO:0016023|cytoplasmic membrane-bounded vesicle;GO:0005829|cytosol;GO:0005730|nucleolus;	.	.	.
MSTRG.135017	linc	chr6:165466845-165475593:-	Trans	Null	-1	ENSSSCG00000000528	30	13	20.3236	9	22	11	13.77	1.47593	0.561627	0.425927	1	up	no	PKP2	protein_coding	chr5:41424795-41509779:+	gi|594654645|ref|XP_007175718.1|	4015	0	PREDICTED: plakophilin-2 isoform X1 [Balaenoptera acutorostrata scammoni]	gi|545826731|ref|XM_003126396.4|	3265	0	PREDICTED: Sus scrofa plakophilin 2 (PKP2), partial mRNA	Q99959	1456	0	Plakophilin-2	.	.	.	.	pfam00514	Arm	Armadillo/beta-catenin-like repeat. Approx. 40 amino acid repeat. Tandem repeats form super-helix of helices that is proposed to mediate interaction of beta-catenin with its ligands. CAUTION: This family does not contain all known armadillo repeats.	GO:0034334|adherens junction maintenance;GO:0086073|bundle of His cell-Purkinje myocyte adhesion involved in cell communication;GO:0086001|cardiac muscle cell action potential;GO:0086002|cardiac muscle cell action potential involved in contraction;GO:0086	GO:0005912|adherens junction;GO:0030054|cell junction;GO:0005913|cell-cell adherens junction;GO:0005911|cell-cell junction;GO:0030057|desmosome;GO:0016021|integral component of membrane;GO:0014704|intercalated disc;GO:0005882|intermediate filament;GO:0005	GO:0045294|alpha-catenin binding;GO:0098641|cadherin binding involved in cell-cell adhesion;GO:0086083|cell adhesive protein binding involved in bundle of His cell-Purkinje myocyte communication;GO:0019215|intermediate filament binding;GO:0044325|ion chan	K12642	PKP2; plakophilin 2
ENSSSCG00000033943	lincRNA	chr18:45953756-45981843:+	Trans	Null	1	ENSSSCG00000000536	2516	1865	2135.37	2386	2516	1575	2128.95	1.00302	0.00434484	0.991483	1	up	no	ERGIC2	protein_coding	chr5:44334180-44385313:+	gi|345441780|ref|NP_001230861.1|	2044	0	endoplasmic reticulum-Golgi intermediate compartment protein 2 [Sus scrofa]	gi|594654722|ref|XM_007175695.1|	1604	0	PREDICTED: Balaenoptera acutorostrata scammoni ERGIC and golgi 2 (ERGIC2), transcript variant X1, mRNA	Q4R5C3	619	0	Endoplasmic reticulum-Golgi intermediate compartment protein 2	.	.	.	.	pfam07970	COPIIcoated_ERV	Endoplasmic reticulum vesicle transporter. This family is conserved from plants and fungi to humans. Erv46 works in close conjunction with Erv41 and together they form a complex which cycles between the endoplasmic reticulum and Golgi complex. Erv46-41 in	GO:0016192|vesicle-mediated transport;	GO:0005789|endoplasmic reticulum membrane;GO:0033116|endoplasmic reticulum-Golgi intermediate compartment membrane;GO:0005794|Golgi apparatus;GO:0016021|integral component of membrane;GO:0005634|nucleus;	.	.	.
ENSSSCG00000039815	lincRNA	chr2:77977459-78009290:+	Trans	Null	1	ENSSSCG00000000536	2516	1865	2135.37	2386	2516	1575	2128.95	1.00302	0.00434484	0.991483	1	up	no	ERGIC2	protein_coding	chr5:44334180-44385313:+	gi|345441780|ref|NP_001230861.1|	2044	0	endoplasmic reticulum-Golgi intermediate compartment protein 2 [Sus scrofa]	gi|594654722|ref|XM_007175695.1|	1604	0	PREDICTED: Balaenoptera acutorostrata scammoni ERGIC and golgi 2 (ERGIC2), transcript variant X1, mRNA	Q4R5C3	619	0	Endoplasmic reticulum-Golgi intermediate compartment protein 2	.	.	.	.	pfam07970	COPIIcoated_ERV	Endoplasmic reticulum vesicle transporter. This family is conserved from plants and fungi to humans. Erv46 works in close conjunction with Erv41 and together they form a complex which cycles between the endoplasmic reticulum and Golgi complex. Erv46-41 in	GO:0016192|vesicle-mediated transport;	GO:0005789|endoplasmic reticulum membrane;GO:0033116|endoplasmic reticulum-Golgi intermediate compartment membrane;GO:0005794|Golgi apparatus;GO:0016021|integral component of membrane;GO:0005634|nucleus;	.	.	.
MSTRG.145175	linc	chr7:118053309-118059852:-	Trans	Null	1	ENSSSCG00000000536	2516	1865	2135.37	2386	2516	1575	2128.95	1.00302	0.00434484	0.991483	1	up	no	ERGIC2	protein_coding	chr5:44334180-44385313:+	gi|345441780|ref|NP_001230861.1|	2044	0	endoplasmic reticulum-Golgi intermediate compartment protein 2 [Sus scrofa]	gi|594654722|ref|XM_007175695.1|	1604	0	PREDICTED: Balaenoptera acutorostrata scammoni ERGIC and golgi 2 (ERGIC2), transcript variant X1, mRNA	Q4R5C3	619	0	Endoplasmic reticulum-Golgi intermediate compartment protein 2	.	.	.	.	pfam07970	COPIIcoated_ERV	Endoplasmic reticulum vesicle transporter. This family is conserved from plants and fungi to humans. Erv46 works in close conjunction with Erv41 and together they form a complex which cycles between the endoplasmic reticulum and Golgi complex. Erv46-41 in	GO:0016192|vesicle-mediated transport;	GO:0005789|endoplasmic reticulum membrane;GO:0033116|endoplasmic reticulum-Golgi intermediate compartment membrane;GO:0005794|Golgi apparatus;GO:0016021|integral component of membrane;GO:0005634|nucleus;	.	.	.
MSTRG.155370	linc	chr9:9779148-9782225:+	Trans	Null	1	ENSSSCG00000000536	2516	1865	2135.37	2386	2516	1575	2128.95	1.00302	0.00434484	0.991483	1	up	no	ERGIC2	protein_coding	chr5:44334180-44385313:+	gi|345441780|ref|NP_001230861.1|	2044	0	endoplasmic reticulum-Golgi intermediate compartment protein 2 [Sus scrofa]	gi|594654722|ref|XM_007175695.1|	1604	0	PREDICTED: Balaenoptera acutorostrata scammoni ERGIC and golgi 2 (ERGIC2), transcript variant X1, mRNA	Q4R5C3	619	0	Endoplasmic reticulum-Golgi intermediate compartment protein 2	.	.	.	.	pfam07970	COPIIcoated_ERV	Endoplasmic reticulum vesicle transporter. This family is conserved from plants and fungi to humans. Erv46 works in close conjunction with Erv41 and together they form a complex which cycles between the endoplasmic reticulum and Golgi complex. Erv46-41 in	GO:0016192|vesicle-mediated transport;	GO:0005789|endoplasmic reticulum membrane;GO:0033116|endoplasmic reticulum-Golgi intermediate compartment membrane;GO:0005794|Golgi apparatus;GO:0016021|integral component of membrane;GO:0005634|nucleus;	.	.	.
MSTRG.30742	linc	chr12:13677805-13680725:-	Trans	Null	0.9856	ENSSSCG00000000536	2516	1865	2135.37	2386	2516	1575	2128.95	1.00302	0.00434484	0.991483	1	up	no	ERGIC2	protein_coding	chr5:44334180-44385313:+	gi|345441780|ref|NP_001230861.1|	2044	0	endoplasmic reticulum-Golgi intermediate compartment protein 2 [Sus scrofa]	gi|594654722|ref|XM_007175695.1|	1604	0	PREDICTED: Balaenoptera acutorostrata scammoni ERGIC and golgi 2 (ERGIC2), transcript variant X1, mRNA	Q4R5C3	619	0	Endoplasmic reticulum-Golgi intermediate compartment protein 2	.	.	.	.	pfam07970	COPIIcoated_ERV	Endoplasmic reticulum vesicle transporter. This family is conserved from plants and fungi to humans. Erv46 works in close conjunction with Erv41 and together they form a complex which cycles between the endoplasmic reticulum and Golgi complex. Erv46-41 in	GO:0016192|vesicle-mediated transport;	GO:0005789|endoplasmic reticulum membrane;GO:0033116|endoplasmic reticulum-Golgi intermediate compartment membrane;GO:0005794|Golgi apparatus;GO:0016021|integral component of membrane;GO:0005634|nucleus;	.	.	.
MSTRG.140470	antisense	chr7:55288309-55320356:-	Trans	Null	1	ENSSSCG00000000541	115	89	99.6912	45	79	41	54.0604	1.84407	0.882892	0.0592062	0.79919	up	no	FAR2	protein_coding	chr5:44381129-44559352:-	gi|335288313|ref|XP_003355581.1|	2779	0	PREDICTED: fatty acyl-CoA reductase 2 isoform X1 [Sus scrofa]	gi|927131096|ref|XM_013988335.1|	3635	0	PREDICTED: Sus scrofa fatty acyl CoA reductase 2 (FAR2), transcript variant X3, mRNA	Q0P5J1	768	0	Fatty acyl-CoA reductase 2	MJ1061	53.5	2e-06	COG1086	pfam07993	NAD_binding_4	Male sterility protein. This family represents the C-terminal region of the male sterility protein in a number of arabidopsis and drosophila. A sequence-related jojoba acyl CoA reductase is also included.	GO:0006629|lipid metabolic process;GO:0035336|long-chain fatty-acyl-CoA metabolic process;GO:0010025|wax biosynthetic process;	GO:0005789|endoplasmic reticulum membrane;GO:0016021|integral component of membrane;GO:0005778|peroxisomal membrane;GO:0005777|peroxisome;	GO:0080019|fatty-acyl-CoA reductase (alcohol-forming) activity;GO:0050062|long-chain-fatty-acyl-CoA reductase activity;	K13356	FAR; fatty acyl-CoA reductase [EC:1.2.1.-]
MSTRG.147492	linc	chr8:31458637-31459593:+	Trans	Null	-1	ENSSSCG00000000541	115	89	99.6912	45	79	41	54.0604	1.84407	0.882892	0.0592062	0.79919	up	no	FAR2	protein_coding	chr5:44381129-44559352:-	gi|335288313|ref|XP_003355581.1|	2779	0	PREDICTED: fatty acyl-CoA reductase 2 isoform X1 [Sus scrofa]	gi|927131096|ref|XM_013988335.1|	3635	0	PREDICTED: Sus scrofa fatty acyl CoA reductase 2 (FAR2), transcript variant X3, mRNA	Q0P5J1	768	0	Fatty acyl-CoA reductase 2	MJ1061	53.5	2e-06	COG1086	pfam07993	NAD_binding_4	Male sterility protein. This family represents the C-terminal region of the male sterility protein in a number of arabidopsis and drosophila. A sequence-related jojoba acyl CoA reductase is also included.	GO:0006629|lipid metabolic process;GO:0035336|long-chain fatty-acyl-CoA metabolic process;GO:0010025|wax biosynthetic process;	GO:0005789|endoplasmic reticulum membrane;GO:0016021|integral component of membrane;GO:0005778|peroxisomal membrane;GO:0005777|peroxisome;	GO:0080019|fatty-acyl-CoA reductase (alcohol-forming) activity;GO:0050062|long-chain-fatty-acyl-CoA reductase activity;	K13356	FAR; fatty acyl-CoA reductase [EC:1.2.1.-]
MSTRG.27251	linc	chr11:49514599-49536179:-	Trans	Null	-0.9856	ENSSSCG00000000541	115	89	99.6912	45	79	41	54.0604	1.84407	0.882892	0.0592062	0.79919	up	no	FAR2	protein_coding	chr5:44381129-44559352:-	gi|335288313|ref|XP_003355581.1|	2779	0	PREDICTED: fatty acyl-CoA reductase 2 isoform X1 [Sus scrofa]	gi|927131096|ref|XM_013988335.1|	3635	0	PREDICTED: Sus scrofa fatty acyl CoA reductase 2 (FAR2), transcript variant X3, mRNA	Q0P5J1	768	0	Fatty acyl-CoA reductase 2	MJ1061	53.5	2e-06	COG1086	pfam07993	NAD_binding_4	Male sterility protein. This family represents the C-terminal region of the male sterility protein in a number of arabidopsis and drosophila. A sequence-related jojoba acyl CoA reductase is also included.	GO:0006629|lipid metabolic process;GO:0035336|long-chain fatty-acyl-CoA metabolic process;GO:0010025|wax biosynthetic process;	GO:0005789|endoplasmic reticulum membrane;GO:0016021|integral component of membrane;GO:0005778|peroxisomal membrane;GO:0005777|peroxisome;	GO:0080019|fatty-acyl-CoA reductase (alcohol-forming) activity;GO:0050062|long-chain-fatty-acyl-CoA reductase activity;	K13356	FAR; fatty acyl-CoA reductase [EC:1.2.1.-]
MSTRG.57331	antisense	chr14:124134249-124150811:+	Trans	Null	-1	ENSSSCG00000000541	115	89	99.6912	45	79	41	54.0604	1.84407	0.882892	0.0592062	0.79919	up	no	FAR2	protein_coding	chr5:44381129-44559352:-	gi|335288313|ref|XP_003355581.1|	2779	0	PREDICTED: fatty acyl-CoA reductase 2 isoform X1 [Sus scrofa]	gi|927131096|ref|XM_013988335.1|	3635	0	PREDICTED: Sus scrofa fatty acyl CoA reductase 2 (FAR2), transcript variant X3, mRNA	Q0P5J1	768	0	Fatty acyl-CoA reductase 2	MJ1061	53.5	2e-06	COG1086	pfam07993	NAD_binding_4	Male sterility protein. This family represents the C-terminal region of the male sterility protein in a number of arabidopsis and drosophila. A sequence-related jojoba acyl CoA reductase is also included.	GO:0006629|lipid metabolic process;GO:0035336|long-chain fatty-acyl-CoA metabolic process;GO:0010025|wax biosynthetic process;	GO:0005789|endoplasmic reticulum membrane;GO:0016021|integral component of membrane;GO:0005778|peroxisomal membrane;GO:0005777|peroxisome;	GO:0080019|fatty-acyl-CoA reductase (alcohol-forming) activity;GO:0050062|long-chain-fatty-acyl-CoA reductase activity;	K13356	FAR; fatty acyl-CoA reductase [EC:1.2.1.-]
MSTRG.8672	linc	chr1:130777566-130804738:-	Trans	Null	-1	ENSSSCG00000000541	115	89	99.6912	45	79	41	54.0604	1.84407	0.882892	0.0592062	0.79919	up	no	FAR2	protein_coding	chr5:44381129-44559352:-	gi|335288313|ref|XP_003355581.1|	2779	0	PREDICTED: fatty acyl-CoA reductase 2 isoform X1 [Sus scrofa]	gi|927131096|ref|XM_013988335.1|	3635	0	PREDICTED: Sus scrofa fatty acyl CoA reductase 2 (FAR2), transcript variant X3, mRNA	Q0P5J1	768	0	Fatty acyl-CoA reductase 2	MJ1061	53.5	2e-06	COG1086	pfam07993	NAD_binding_4	Male sterility protein. This family represents the C-terminal region of the male sterility protein in a number of arabidopsis and drosophila. A sequence-related jojoba acyl CoA reductase is also included.	GO:0006629|lipid metabolic process;GO:0035336|long-chain fatty-acyl-CoA metabolic process;GO:0010025|wax biosynthetic process;	GO:0005789|endoplasmic reticulum membrane;GO:0016021|integral component of membrane;GO:0005778|peroxisomal membrane;GO:0005777|peroxisome;	GO:0080019|fatty-acyl-CoA reductase (alcohol-forming) activity;GO:0050062|long-chain-fatty-acyl-CoA reductase activity;	K13356	FAR; fatty acyl-CoA reductase [EC:1.2.1.-]
MSTRG.30742	linc	chr12:13677805-13680725:-	Trans	Null	0.9856	ENSSSCG00000000551	162	281	226.992	42	51	35	42.3203	5.36366	2.42322	1.01243e-07	3.11704e-05	up	yes	ARNTL2	protein_coding	chr5:46330522-46482280:-	gi|927131239|ref|XP_013853238.1|	2536	0	PREDICTED: aryl hydrocarbon receptor nuclear translocator-like protein 2 isoform X3 [Sus scrofa]	gi|927131238|ref|XM_013997784.1|	1585	0	PREDICTED: Sus scrofa aryl hydrocarbon receptor nuclear translocator-like protein 2 (LOC100625791), transcript variant X3, mRNA	Q8WYA1	806	0	Aryl hydrocarbon receptor nuclear translocator-like protein 2	.	.	.	.	pfam14598	PAS_11	PAS domain. This family includes the PAS-B domain of NCOA1 (Nuclear receptor coactivator 1), which binds to an LXXLL motif in the C-terminal region of STAT6 (Signal transducer and activator of transcription 6).	GO:0007623|circadian rhythm;GO:0009649|entrainment of circadian clock;GO:0042753|positive regulation of circadian rhythm;GO:0045944|positive regulation of transcription from RNA polymerase II promoter;GO:0045893|positive regulation of transcription, DNA-t	GO:0005737|cytoplasm;GO:0005730|nucleolus;GO:0005634|nucleus;GO:0005667|transcription factor complex;	GO:0070888|E-box binding;GO:0000982|transcription factor activity, RNA polymerase II core promoter proximal region sequence-specific binding;GO:0003700|transcription factor activity, sequence-specific DNA binding;	K09099	ARNTL2, BMAL2; aryl hydrocarbon receptor nuclear translocator-like protein 2
MSTRG.48838	linc	chr14:1374473-1400499:+	Trans	Null	1	ENSSSCG00000000551	162	281	226.992	42	51	35	42.3203	5.36366	2.42322	1.01243e-07	3.11704e-05	up	yes	ARNTL2	protein_coding	chr5:46330522-46482280:-	gi|927131239|ref|XP_013853238.1|	2536	0	PREDICTED: aryl hydrocarbon receptor nuclear translocator-like protein 2 isoform X3 [Sus scrofa]	gi|927131238|ref|XM_013997784.1|	1585	0	PREDICTED: Sus scrofa aryl hydrocarbon receptor nuclear translocator-like protein 2 (LOC100625791), transcript variant X3, mRNA	Q8WYA1	806	0	Aryl hydrocarbon receptor nuclear translocator-like protein 2	.	.	.	.	pfam14598	PAS_11	PAS domain. This family includes the PAS-B domain of NCOA1 (Nuclear receptor coactivator 1), which binds to an LXXLL motif in the C-terminal region of STAT6 (Signal transducer and activator of transcription 6).	GO:0007623|circadian rhythm;GO:0009649|entrainment of circadian clock;GO:0042753|positive regulation of circadian rhythm;GO:0045944|positive regulation of transcription from RNA polymerase II promoter;GO:0045893|positive regulation of transcription, DNA-t	GO:0005737|cytoplasm;GO:0005730|nucleolus;GO:0005634|nucleus;GO:0005667|transcription factor complex;	GO:0070888|E-box binding;GO:0000982|transcription factor activity, RNA polymerase II core promoter proximal region sequence-specific binding;GO:0003700|transcription factor activity, sequence-specific DNA binding;	K09099	ARNTL2, BMAL2; aryl hydrocarbon receptor nuclear translocator-like protein 2
MSTRG.68808	linc	chr16:38389722-38471886:-	Trans	Null	-1	ENSSSCG00000000551	162	281	226.992	42	51	35	42.3203	5.36366	2.42322	1.01243e-07	3.11704e-05	up	yes	ARNTL2	protein_coding	chr5:46330522-46482280:-	gi|927131239|ref|XP_013853238.1|	2536	0	PREDICTED: aryl hydrocarbon receptor nuclear translocator-like protein 2 isoform X3 [Sus scrofa]	gi|927131238|ref|XM_013997784.1|	1585	0	PREDICTED: Sus scrofa aryl hydrocarbon receptor nuclear translocator-like protein 2 (LOC100625791), transcript variant X3, mRNA	Q8WYA1	806	0	Aryl hydrocarbon receptor nuclear translocator-like protein 2	.	.	.	.	pfam14598	PAS_11	PAS domain. This family includes the PAS-B domain of NCOA1 (Nuclear receptor coactivator 1), which binds to an LXXLL motif in the C-terminal region of STAT6 (Signal transducer and activator of transcription 6).	GO:0007623|circadian rhythm;GO:0009649|entrainment of circadian clock;GO:0042753|positive regulation of circadian rhythm;GO:0045944|positive regulation of transcription from RNA polymerase II promoter;GO:0045893|positive regulation of transcription, DNA-t	GO:0005737|cytoplasm;GO:0005730|nucleolus;GO:0005634|nucleus;GO:0005667|transcription factor complex;	GO:0070888|E-box binding;GO:0000982|transcription factor activity, RNA polymerase II core promoter proximal region sequence-specific binding;GO:0003700|transcription factor activity, sequence-specific DNA binding;	K09099	ARNTL2, BMAL2; aryl hydrocarbon receptor nuclear translocator-like protein 2
MSTRG.87	linc	chr1:788920-802835:-	Trans	Null	1	ENSSSCG00000000551	162	281	226.992	42	51	35	42.3203	5.36366	2.42322	1.01243e-07	3.11704e-05	up	yes	ARNTL2	protein_coding	chr5:46330522-46482280:-	gi|927131239|ref|XP_013853238.1|	2536	0	PREDICTED: aryl hydrocarbon receptor nuclear translocator-like protein 2 isoform X3 [Sus scrofa]	gi|927131238|ref|XM_013997784.1|	1585	0	PREDICTED: Sus scrofa aryl hydrocarbon receptor nuclear translocator-like protein 2 (LOC100625791), transcript variant X3, mRNA	Q8WYA1	806	0	Aryl hydrocarbon receptor nuclear translocator-like protein 2	.	.	.	.	pfam14598	PAS_11	PAS domain. This family includes the PAS-B domain of NCOA1 (Nuclear receptor coactivator 1), which binds to an LXXLL motif in the C-terminal region of STAT6 (Signal transducer and activator of transcription 6).	GO:0007623|circadian rhythm;GO:0009649|entrainment of circadian clock;GO:0042753|positive regulation of circadian rhythm;GO:0045944|positive regulation of transcription from RNA polymerase II promoter;GO:0045893|positive regulation of transcription, DNA-t	GO:0005737|cytoplasm;GO:0005730|nucleolus;GO:0005634|nucleus;GO:0005667|transcription factor complex;	GO:0070888|E-box binding;GO:0000982|transcription factor activity, RNA polymerase II core promoter proximal region sequence-specific binding;GO:0003700|transcription factor activity, sequence-specific DNA binding;	K09099	ARNTL2, BMAL2; aryl hydrocarbon receptor nuclear translocator-like protein 2
MSTRG.95188	linc	chr3:26361598-26364625:+	Trans	Null	-1	ENSSSCG00000000563	98	84	89.4908	72	92	72	78.5759	1.13891	0.187651	0.669854	1	up	no	LRMP	protein_coding	chr5:48648629-48707133:-	gi|927131423|ref|XP_005655711.2|	1754	0	PREDICTED: lymphoid-restricted membrane protein isoform X1 [Sus scrofa]	gi|927131422|ref|XM_005655654.2|	1539	0	PREDICTED: Sus scrofa lymphoid-restricted membrane protein (LRMP), transcript variant X1, mRNA	Q12912	183	0	Lymphoid-restricted membrane protein	.	.	.	.	pfam05781	MRVI1	MRVI1 protein. This family consists of mammalian MRVI1 proteins which are related to the lymphoid-restricted membrane protein (JAW1) and the IP3 receptor associated cGMP kinase substrates A and B (IRAGA and IRAGB). The function of MRVI1 is unknown althoug	GO:0002376|immune system process;GO:0007338|single fertilization;GO:0006906|vesicle fusion;GO:0006903|vesicle targeting;	GO:0005694|chromosome;GO:0005789|endoplasmic reticulum membrane;GO:0016021|integral component of membrane;GO:0005887|integral component of plasma membrane;GO:0016020|membrane;GO:0005815|microtubule organizing center;GO:0005635|nuclear envelope;GO:0000922|	.	.	.
MSTRG.323	linc	chr1:4321028-4325031:+	Trans	Null	1	ENSSSCG00000000577	101	124	113.048	26	16	4	14.653	7.715	2.94767	0.000121334	0.0129857	up	yes	GYS2	protein_coding	chr5:51852976-51917689:+	gi|306782597|ref|NP_001182440.1|	3495	0	glycogen [starch] synthase, liver [Sus scrofa]	gi|306782596|ref|NM_001195511.1|	2432	0	Sus scrofa glycogen synthase 2 (liver) (GYS2), mRNA	P54840	1228	0	Glycogen [starch] synthase, liver	YFR015c	659	0	COG0438	pfam05693	Glycogen_syn	Glycogen synthase. This family consists of the eukaryotic glycogen synthase proteins GYS1, GYS2 and GYS3. Glycogen synthase (GS) is the enzyme responsible for the synthesis of -1,4-linked glucose chains in glycogen. It is the rate limiting enzyme in the s	GO:0005978|glycogen biosynthetic process;GO:0009749|response to glucose;	GO:0005938|cell cortex;GO:0030864|cortical actin cytoskeleton;GO:0005737|cytoplasm;GO:0005856|cytoskeleton;GO:0005829|cytosol;GO:0043265|ectoplasm;	GO:0004373|glycogen (starch) synthase activity;	K00693	GYS; glycogen(starch) synthase [EC:2.4.1.11]
MSTRG.74426	antisense	chr17:41616919-41632422:+	Trans	Null	1	ENSSSCG00000000577	101	124	113.048	26	16	4	14.653	7.715	2.94767	0.000121334	0.0129857	up	yes	GYS2	protein_coding	chr5:51852976-51917689:+	gi|306782597|ref|NP_001182440.1|	3495	0	glycogen [starch] synthase, liver [Sus scrofa]	gi|306782596|ref|NM_001195511.1|	2432	0	Sus scrofa glycogen synthase 2 (liver) (GYS2), mRNA	P54840	1228	0	Glycogen [starch] synthase, liver	YFR015c	659	0	COG0438	pfam05693	Glycogen_syn	Glycogen synthase. This family consists of the eukaryotic glycogen synthase proteins GYS1, GYS2 and GYS3. Glycogen synthase (GS) is the enzyme responsible for the synthesis of -1,4-linked glucose chains in glycogen. It is the rate limiting enzyme in the s	GO:0005978|glycogen biosynthetic process;GO:0009749|response to glucose;	GO:0005938|cell cortex;GO:0030864|cortical actin cytoskeleton;GO:0005737|cytoplasm;GO:0005856|cytoskeleton;GO:0005829|cytosol;GO:0043265|ectoplasm;	GO:0004373|glycogen (starch) synthase activity;	K00693	GYS; glycogen(starch) synthase [EC:2.4.1.11]
MSTRG.92474	linc	chr2:150810174-150825606:-	Trans	Null	1	ENSSSCG00000000577	101	124	113.048	26	16	4	14.653	7.715	2.94767	0.000121334	0.0129857	up	yes	GYS2	protein_coding	chr5:51852976-51917689:+	gi|306782597|ref|NP_001182440.1|	3495	0	glycogen [starch] synthase, liver [Sus scrofa]	gi|306782596|ref|NM_001195511.1|	2432	0	Sus scrofa glycogen synthase 2 (liver) (GYS2), mRNA	P54840	1228	0	Glycogen [starch] synthase, liver	YFR015c	659	0	COG0438	pfam05693	Glycogen_syn	Glycogen synthase. This family consists of the eukaryotic glycogen synthase proteins GYS1, GYS2 and GYS3. Glycogen synthase (GS) is the enzyme responsible for the synthesis of -1,4-linked glucose chains in glycogen. It is the rate limiting enzyme in the s	GO:0005978|glycogen biosynthetic process;GO:0009749|response to glucose;	GO:0005938|cell cortex;GO:0030864|cortical actin cytoskeleton;GO:0005737|cytoplasm;GO:0005856|cytoskeleton;GO:0005829|cytosol;GO:0043265|ectoplasm;	GO:0004373|glycogen (starch) synthase activity;	K00693	GYS; glycogen(starch) synthase [EC:2.4.1.11]
ENSSSCG00000033943	lincRNA	chr18:45953756-45981843:+	Trans	Null	1	ENSSSCG00000000591	357	603	491.19	66	110	43	70.8832	6.92956	2.79276	1.3321e-07	3.88817e-05	up	yes	PIK3C2G	protein_coding	chr5:54473830-54849512:-	gi|927131643|ref|XP_013843806.1|	7869	0	PREDICTED: phosphatidylinositol 4-phosphate 3-kinase C2 domain-containing subunit gamma isoform X2 [Sus scrofa]	gi|927131642|ref|XM_013988352.1|	4731	0	PREDICTED: Sus scrofa phosphatidylinositol-4-phosphate 3-kinase, catalytic subunit type 2 gamma (PIK3C2G), transcript variant X2, mRNA	O75747	2437	0	Phosphatidylinositol 4-phosphate 3-kinase C2 domain-containing subunit gamma	SPAC458.05	206	2e-53	COG5032	pfam00454	PI3_PI4_kinase	Phosphatidylinositol 3- and 4-kinase. Some members of this family probably do not have lipid kinase activity and are protein kinases.	GO:0006935|chemotaxis;GO:0006661|phosphatidylinositol biosynthetic process;GO:0048015|phosphatidylinositol-mediated signaling;GO:0039694|viral RNA genome replication;	GO:0005829|cytosol;GO:0005942|phosphatidylinositol 3-kinase complex;GO:0005886|plasma membrane;	GO:0016303|1-phosphatidylinositol-3-kinase activity;GO:0035005|1-phosphatidylinositol-4-phosphate 3-kinase activity;GO:0005524|ATP binding;GO:0035091|phosphatidylinositol binding;GO:0016307|phosphatidylinositol phosphate kinase activity;	K00923	PIK3C2; phosphatidylinositol-4-phosphate 3-kinase [EC:2.7.1.154]
ENSSSCG00000039815	lincRNA	chr2:77977459-78009290:+	Trans	Null	1	ENSSSCG00000000591	357	603	491.19	66	110	43	70.8832	6.92956	2.79276	1.3321e-07	3.88817e-05	up	yes	PIK3C2G	protein_coding	chr5:54473830-54849512:-	gi|927131643|ref|XP_013843806.1|	7869	0	PREDICTED: phosphatidylinositol 4-phosphate 3-kinase C2 domain-containing subunit gamma isoform X2 [Sus scrofa]	gi|927131642|ref|XM_013988352.1|	4731	0	PREDICTED: Sus scrofa phosphatidylinositol-4-phosphate 3-kinase, catalytic subunit type 2 gamma (PIK3C2G), transcript variant X2, mRNA	O75747	2437	0	Phosphatidylinositol 4-phosphate 3-kinase C2 domain-containing subunit gamma	SPAC458.05	206	2e-53	COG5032	pfam00454	PI3_PI4_kinase	Phosphatidylinositol 3- and 4-kinase. Some members of this family probably do not have lipid kinase activity and are protein kinases.	GO:0006935|chemotaxis;GO:0006661|phosphatidylinositol biosynthetic process;GO:0048015|phosphatidylinositol-mediated signaling;GO:0039694|viral RNA genome replication;	GO:0005829|cytosol;GO:0005942|phosphatidylinositol 3-kinase complex;GO:0005886|plasma membrane;	GO:0016303|1-phosphatidylinositol-3-kinase activity;GO:0035005|1-phosphatidylinositol-4-phosphate 3-kinase activity;GO:0005524|ATP binding;GO:0035091|phosphatidylinositol binding;GO:0016307|phosphatidylinositol phosphate kinase activity;	K00923	PIK3C2; phosphatidylinositol-4-phosphate 3-kinase [EC:2.7.1.154]
MSTRG.145175	linc	chr7:118053309-118059852:-	Trans	Null	1	ENSSSCG00000000591	357	603	491.19	66	110	43	70.8832	6.92956	2.79276	1.3321e-07	3.88817e-05	up	yes	PIK3C2G	protein_coding	chr5:54473830-54849512:-	gi|927131643|ref|XP_013843806.1|	7869	0	PREDICTED: phosphatidylinositol 4-phosphate 3-kinase C2 domain-containing subunit gamma isoform X2 [Sus scrofa]	gi|927131642|ref|XM_013988352.1|	4731	0	PREDICTED: Sus scrofa phosphatidylinositol-4-phosphate 3-kinase, catalytic subunit type 2 gamma (PIK3C2G), transcript variant X2, mRNA	O75747	2437	0	Phosphatidylinositol 4-phosphate 3-kinase C2 domain-containing subunit gamma	SPAC458.05	206	2e-53	COG5032	pfam00454	PI3_PI4_kinase	Phosphatidylinositol 3- and 4-kinase. Some members of this family probably do not have lipid kinase activity and are protein kinases.	GO:0006935|chemotaxis;GO:0006661|phosphatidylinositol biosynthetic process;GO:0048015|phosphatidylinositol-mediated signaling;GO:0039694|viral RNA genome replication;	GO:0005829|cytosol;GO:0005942|phosphatidylinositol 3-kinase complex;GO:0005886|plasma membrane;	GO:0016303|1-phosphatidylinositol-3-kinase activity;GO:0035005|1-phosphatidylinositol-4-phosphate 3-kinase activity;GO:0005524|ATP binding;GO:0035091|phosphatidylinositol binding;GO:0016307|phosphatidylinositol phosphate kinase activity;	K00923	PIK3C2; phosphatidylinositol-4-phosphate 3-kinase [EC:2.7.1.154]
MSTRG.155370	linc	chr9:9779148-9782225:+	Trans	Null	1	ENSSSCG00000000591	357	603	491.19	66	110	43	70.8832	6.92956	2.79276	1.3321e-07	3.88817e-05	up	yes	PIK3C2G	protein_coding	chr5:54473830-54849512:-	gi|927131643|ref|XP_013843806.1|	7869	0	PREDICTED: phosphatidylinositol 4-phosphate 3-kinase C2 domain-containing subunit gamma isoform X2 [Sus scrofa]	gi|927131642|ref|XM_013988352.1|	4731	0	PREDICTED: Sus scrofa phosphatidylinositol-4-phosphate 3-kinase, catalytic subunit type 2 gamma (PIK3C2G), transcript variant X2, mRNA	O75747	2437	0	Phosphatidylinositol 4-phosphate 3-kinase C2 domain-containing subunit gamma	SPAC458.05	206	2e-53	COG5032	pfam00454	PI3_PI4_kinase	Phosphatidylinositol 3- and 4-kinase. Some members of this family probably do not have lipid kinase activity and are protein kinases.	GO:0006935|chemotaxis;GO:0006661|phosphatidylinositol biosynthetic process;GO:0048015|phosphatidylinositol-mediated signaling;GO:0039694|viral RNA genome replication;	GO:0005829|cytosol;GO:0005942|phosphatidylinositol 3-kinase complex;GO:0005886|plasma membrane;	GO:0016303|1-phosphatidylinositol-3-kinase activity;GO:0035005|1-phosphatidylinositol-4-phosphate 3-kinase activity;GO:0005524|ATP binding;GO:0035091|phosphatidylinositol binding;GO:0016307|phosphatidylinositol phosphate kinase activity;	K00923	PIK3C2; phosphatidylinositol-4-phosphate 3-kinase [EC:2.7.1.154]
MSTRG.30742	linc	chr12:13677805-13680725:-	Trans	Null	0.9856	ENSSSCG00000000591	357	603	491.19	66	110	43	70.8832	6.92956	2.79276	1.3321e-07	3.88817e-05	up	yes	PIK3C2G	protein_coding	chr5:54473830-54849512:-	gi|927131643|ref|XP_013843806.1|	7869	0	PREDICTED: phosphatidylinositol 4-phosphate 3-kinase C2 domain-containing subunit gamma isoform X2 [Sus scrofa]	gi|927131642|ref|XM_013988352.1|	4731	0	PREDICTED: Sus scrofa phosphatidylinositol-4-phosphate 3-kinase, catalytic subunit type 2 gamma (PIK3C2G), transcript variant X2, mRNA	O75747	2437	0	Phosphatidylinositol 4-phosphate 3-kinase C2 domain-containing subunit gamma	SPAC458.05	206	2e-53	COG5032	pfam00454	PI3_PI4_kinase	Phosphatidylinositol 3- and 4-kinase. Some members of this family probably do not have lipid kinase activity and are protein kinases.	GO:0006935|chemotaxis;GO:0006661|phosphatidylinositol biosynthetic process;GO:0048015|phosphatidylinositol-mediated signaling;GO:0039694|viral RNA genome replication;	GO:0005829|cytosol;GO:0005942|phosphatidylinositol 3-kinase complex;GO:0005886|plasma membrane;	GO:0016303|1-phosphatidylinositol-3-kinase activity;GO:0035005|1-phosphatidylinositol-4-phosphate 3-kinase activity;GO:0005524|ATP binding;GO:0035091|phosphatidylinositol binding;GO:0016307|phosphatidylinositol phosphate kinase activity;	K00923	PIK3C2; phosphatidylinositol-4-phosphate 3-kinase [EC:2.7.1.154]
MSTRG.100518	linc	chr3:96366548-96398578:-	Trans	Null	-1	ENSSSCG00000000599	293	247	265.255	247	283	206	243.831	1.08786	0.121497	0.721121	1	up	no	DERA	protein_coding	chr5:56590953-56706483:-	gi|350584352|ref|XP_001926213.3|	1694	0	PREDICTED: deoxyribose-phosphate aldolase isoform X1 [Sus scrofa]	gi|927131677|ref|XM_001926178.6|	1741	0	PREDICTED: Sus scrofa deoxyribose-phosphate aldolase (putative) (DERA), transcript variant X1, mRNA	Q3T0V9	407	5e-138	Deoxyribose-phosphate aldolase	AGl76	302	2e-96	COG0274	pfam01791	DeoC	DeoC/LacD family aldolase. This family includes diverse aldolase enzymes. This family includes the enzyme deoxyribose-phosphate aldolase EC:4.1.2.4, which is involved in nucleotide metabolizm. The family also includes a group of related bacterial proteins	GO:0016052|carbohydrate catabolic process;GO:0046121|deoxyribonucleoside catabolic process;GO:0009264|deoxyribonucleotide catabolic process;GO:0046386|deoxyribose phosphate catabolic process;	GO:0005737|cytoplasm;GO:0070062|extracellular exosome;GO:0005634|nucleus;	GO:0004139|deoxyribose-phosphate aldolase activity;	K01619	deoC, DERA; deoxyribose-phosphate aldolase [EC:4.1.2.4]
MSTRG.53747	linc	chr14:75445763-75480348:+	Trans	Null	-1	ENSSSCG00000000599	293	247	265.255	247	283	206	243.831	1.08786	0.121497	0.721121	1	up	no	DERA	protein_coding	chr5:56590953-56706483:-	gi|350584352|ref|XP_001926213.3|	1694	0	PREDICTED: deoxyribose-phosphate aldolase isoform X1 [Sus scrofa]	gi|927131677|ref|XM_001926178.6|	1741	0	PREDICTED: Sus scrofa deoxyribose-phosphate aldolase (putative) (DERA), transcript variant X1, mRNA	Q3T0V9	407	5e-138	Deoxyribose-phosphate aldolase	AGl76	302	2e-96	COG0274	pfam01791	DeoC	DeoC/LacD family aldolase. This family includes diverse aldolase enzymes. This family includes the enzyme deoxyribose-phosphate aldolase EC:4.1.2.4, which is involved in nucleotide metabolizm. The family also includes a group of related bacterial proteins	GO:0016052|carbohydrate catabolic process;GO:0046121|deoxyribonucleoside catabolic process;GO:0009264|deoxyribonucleotide catabolic process;GO:0046386|deoxyribose phosphate catabolic process;	GO:0005737|cytoplasm;GO:0070062|extracellular exosome;GO:0005634|nucleus;	GO:0004139|deoxyribose-phosphate aldolase activity;	K01619	deoC, DERA; deoxyribose-phosphate aldolase [EC:4.1.2.4]
MSTRG.63150	linc	chr15:85142780-85186172:-	Trans	Null	-1	ENSSSCG00000000599	293	247	265.255	247	283	206	243.831	1.08786	0.121497	0.721121	1	up	no	DERA	protein_coding	chr5:56590953-56706483:-	gi|350584352|ref|XP_001926213.3|	1694	0	PREDICTED: deoxyribose-phosphate aldolase isoform X1 [Sus scrofa]	gi|927131677|ref|XM_001926178.6|	1741	0	PREDICTED: Sus scrofa deoxyribose-phosphate aldolase (putative) (DERA), transcript variant X1, mRNA	Q3T0V9	407	5e-138	Deoxyribose-phosphate aldolase	AGl76	302	2e-96	COG0274	pfam01791	DeoC	DeoC/LacD family aldolase. This family includes diverse aldolase enzymes. This family includes the enzyme deoxyribose-phosphate aldolase EC:4.1.2.4, which is involved in nucleotide metabolizm. The family also includes a group of related bacterial proteins	GO:0016052|carbohydrate catabolic process;GO:0046121|deoxyribonucleoside catabolic process;GO:0009264|deoxyribonucleotide catabolic process;GO:0046386|deoxyribose phosphate catabolic process;	GO:0005737|cytoplasm;GO:0070062|extracellular exosome;GO:0005634|nucleus;	GO:0004139|deoxyribose-phosphate aldolase activity;	K01619	deoC, DERA; deoxyribose-phosphate aldolase [EC:4.1.2.4]
MSTRG.63656	linc	chr15:94098491-94103847:-	Trans	Null	-1	ENSSSCG00000000599	293	247	265.255	247	283	206	243.831	1.08786	0.121497	0.721121	1	up	no	DERA	protein_coding	chr5:56590953-56706483:-	gi|350584352|ref|XP_001926213.3|	1694	0	PREDICTED: deoxyribose-phosphate aldolase isoform X1 [Sus scrofa]	gi|927131677|ref|XM_001926178.6|	1741	0	PREDICTED: Sus scrofa deoxyribose-phosphate aldolase (putative) (DERA), transcript variant X1, mRNA	Q3T0V9	407	5e-138	Deoxyribose-phosphate aldolase	AGl76	302	2e-96	COG0274	pfam01791	DeoC	DeoC/LacD family aldolase. This family includes diverse aldolase enzymes. This family includes the enzyme deoxyribose-phosphate aldolase EC:4.1.2.4, which is involved in nucleotide metabolizm. The family also includes a group of related bacterial proteins	GO:0016052|carbohydrate catabolic process;GO:0046121|deoxyribonucleoside catabolic process;GO:0009264|deoxyribonucleotide catabolic process;GO:0046386|deoxyribose phosphate catabolic process;	GO:0005737|cytoplasm;GO:0070062|extracellular exosome;GO:0005634|nucleus;	GO:0004139|deoxyribose-phosphate aldolase activity;	K01619	deoC, DERA; deoxyribose-phosphate aldolase [EC:4.1.2.4]
MSTRG.71240	linc	chr16:74837409-74844391:-	Trans	Null	1	ENSSSCG00000000599	293	247	265.255	247	283	206	243.831	1.08786	0.121497	0.721121	1	up	no	DERA	protein_coding	chr5:56590953-56706483:-	gi|350584352|ref|XP_001926213.3|	1694	0	PREDICTED: deoxyribose-phosphate aldolase isoform X1 [Sus scrofa]	gi|927131677|ref|XM_001926178.6|	1741	0	PREDICTED: Sus scrofa deoxyribose-phosphate aldolase (putative) (DERA), transcript variant X1, mRNA	Q3T0V9	407	5e-138	Deoxyribose-phosphate aldolase	AGl76	302	2e-96	COG0274	pfam01791	DeoC	DeoC/LacD family aldolase. This family includes diverse aldolase enzymes. This family includes the enzyme deoxyribose-phosphate aldolase EC:4.1.2.4, which is involved in nucleotide metabolizm. The family also includes a group of related bacterial proteins	GO:0016052|carbohydrate catabolic process;GO:0046121|deoxyribonucleoside catabolic process;GO:0009264|deoxyribonucleotide catabolic process;GO:0046386|deoxyribose phosphate catabolic process;	GO:0005737|cytoplasm;GO:0070062|extracellular exosome;GO:0005634|nucleus;	GO:0004139|deoxyribose-phosphate aldolase activity;	K01619	deoC, DERA; deoxyribose-phosphate aldolase [EC:4.1.2.4]
MSTRG.104264	linc	chr4:12386753-12400803:-	Trans	Null	-1	ENSSSCG00000000602	125	55	85.1452	153	99	166	142.837	0.596101	-0.746372	0.225809	1	down	no	RERG	protein_coding	chr5:57349382-57462804:+	gi|350584362|ref|XP_003481729.1|	1049	4e-135	PREDICTED: ras-related and estrogen-regulated growth inhibitor [Sus scrofa]	gi|927131733|ref|XM_003481681.3|	2240	0	PREDICTED: Sus scrofa RAS-like, estrogen-regulated, growth inhibitor (RERG), mRNA	Q0VCJ7	356	6e-124	Ras-related and estrogen-regulated growth inhibitor	.	.	.	.	pfam00071	Ras	Ras family. Includes sub-families Ras, Rab, Rac, Ral, Ran, Rap Ypt1 and more. Shares P-loop motif with GTP_EFTU, arf and myosin_head. See pfam00009 pfam00025, pfam00063. As regards Rab GTPases, these are important regulators of vesicle formation, motility	GO:0030308|negative regulation of cell growth;GO:0008285|negative regulation of cell proliferation;GO:0009725|response to hormone;GO:0007264|small GTPase mediated signal transduction;	GO:0005829|cytosol;GO:0016020|membrane;GO:0005634|nucleus;	GO:0005525|GTP binding;GO:0003924|GTPase activity;	K07855	RERG; Ras-related and estrogen-regulated growth inhibitor
MSTRG.103147	linc	chr3:129831367-129834077:+	Trans	Null	-1	ENSSSCG00000000607	463	284	360.028	188	329	184	230.457	1.56224	0.643613	0.0556791	0.782606	up	no	ART4	protein_coding	chr5:57708644-57728635:+	gi|355390332|ref|NP_001230275.2|	1556	0	ecto-ADP-ribosyltransferase 4 isoform 2 [Sus scrofa]	gi|343403780|ref|NM_001243346.1|	1946	0	Sus scrofa ADP-ribosyltransferase 4 (Dombrock blood group) (ART4), transcript variant 2, mRNA	Q95NE0	399	3e-128	Ecto-ADP-ribosyltransferase 4	.	.	.	.	pfam01129	ART	NAD:arginine ADP-ribosyltransferase.	GO:0006471|protein ADP-ribosylation;	GO:0031225|anchored component of membrane;GO:0005886|plasma membrane;	GO:0003956|NAD(P)+-protein-arginine ADP-ribosyltransferase activity;	.	.
MSTRG.105061	linc	chr4:23815760-23903360:+	Trans	Null	-1	ENSSSCG00000000607	463	284	360.028	188	329	184	230.457	1.56224	0.643613	0.0556791	0.782606	up	no	ART4	protein_coding	chr5:57708644-57728635:+	gi|355390332|ref|NP_001230275.2|	1556	0	ecto-ADP-ribosyltransferase 4 isoform 2 [Sus scrofa]	gi|343403780|ref|NM_001243346.1|	1946	0	Sus scrofa ADP-ribosyltransferase 4 (Dombrock blood group) (ART4), transcript variant 2, mRNA	Q95NE0	399	3e-128	Ecto-ADP-ribosyltransferase 4	.	.	.	.	pfam01129	ART	NAD:arginine ADP-ribosyltransferase.	GO:0006471|protein ADP-ribosylation;	GO:0031225|anchored component of membrane;GO:0005886|plasma membrane;	GO:0003956|NAD(P)+-protein-arginine ADP-ribosyltransferase activity;	.	.
MSTRG.41646	linc	chr13:88032057-88051739:+	Trans	Null	-1	ENSSSCG00000000607	463	284	360.028	188	329	184	230.457	1.56224	0.643613	0.0556791	0.782606	up	no	ART4	protein_coding	chr5:57708644-57728635:+	gi|355390332|ref|NP_001230275.2|	1556	0	ecto-ADP-ribosyltransferase 4 isoform 2 [Sus scrofa]	gi|343403780|ref|NM_001243346.1|	1946	0	Sus scrofa ADP-ribosyltransferase 4 (Dombrock blood group) (ART4), transcript variant 2, mRNA	Q95NE0	399	3e-128	Ecto-ADP-ribosyltransferase 4	.	.	.	.	pfam01129	ART	NAD:arginine ADP-ribosyltransferase.	GO:0006471|protein ADP-ribosylation;	GO:0031225|anchored component of membrane;GO:0005886|plasma membrane;	GO:0003956|NAD(P)+-protein-arginine ADP-ribosyltransferase activity;	.	.
MSTRG.323	linc	chr1:4321028-4325031:+	Trans	Null	1	ENSSSCG00000000625	3191	2988	3054.56	2448	2537	1569	2152.69	1.41895	0.504826	0.064318	0.823673	up	no	LRP6	protein_coding	chr5:60149026-60314764:+	gi|73997175|ref|XP_534886.2|	7013	0	PREDICTED: low-density lipoprotein receptor-related protein 6 [Canis lupus familiaris]	gi|927131880|ref|XM_005664069.2|	4861	0	PREDICTED: Sus scrofa low density lipoprotein receptor-related protein 6 (LRP6), transcript variant X1, mRNA	O75581	62	7e-08	Low-density lipoprotein receptor-related protein 6	MT0958_2	55.8	3e-07	COG3391	pfam14670	FXa_inhibition	Coagulation Factor Xa inhibitory site. This short domain on coagulation enzyme factor Xa is found to be the target for a potent inhibitor of coagulation, TAK-442.	GO:0090245|axis elongation involved in somitogenesis;GO:0060070|canonical Wnt signaling pathway;GO:0044335|canonical Wnt signaling pathway involved in neural crest cell differentiation;GO:0044340|canonical Wnt signaling pathway involved in regulation of c	GO:0009986|cell surface;GO:0031410|cytoplasmic vesicle;GO:0031901|early endosome membrane;GO:0005783|endoplasmic reticulum;GO:0005576|extracellular region;GO:0016021|integral component of membrane;GO:0043025|neuronal cell body;GO:0005886|plasma membrane;G	GO:0034185|apolipoprotein binding;GO:0071936|coreceptor activity involved in Wnt signaling pathway;GO:0005109|frizzled binding;GO:0019210|kinase inhibitor activity;GO:0005041|low-density lipoprotein receptor activity;GO:0042803|protein homodimerization ac	K03068	LRP5_6; low density lipoprotein receptor-related protein 5/6
MSTRG.74426	antisense	chr17:41616919-41632422:+	Trans	Null	1	ENSSSCG00000000625	3191	2988	3054.56	2448	2537	1569	2152.69	1.41895	0.504826	0.064318	0.823673	up	no	LRP6	protein_coding	chr5:60149026-60314764:+	gi|73997175|ref|XP_534886.2|	7013	0	PREDICTED: low-density lipoprotein receptor-related protein 6 [Canis lupus familiaris]	gi|927131880|ref|XM_005664069.2|	4861	0	PREDICTED: Sus scrofa low density lipoprotein receptor-related protein 6 (LRP6), transcript variant X1, mRNA	O75581	62	7e-08	Low-density lipoprotein receptor-related protein 6	MT0958_2	55.8	3e-07	COG3391	pfam14670	FXa_inhibition	Coagulation Factor Xa inhibitory site. This short domain on coagulation enzyme factor Xa is found to be the target for a potent inhibitor of coagulation, TAK-442.	GO:0090245|axis elongation involved in somitogenesis;GO:0060070|canonical Wnt signaling pathway;GO:0044335|canonical Wnt signaling pathway involved in neural crest cell differentiation;GO:0044340|canonical Wnt signaling pathway involved in regulation of c	GO:0009986|cell surface;GO:0031410|cytoplasmic vesicle;GO:0031901|early endosome membrane;GO:0005783|endoplasmic reticulum;GO:0005576|extracellular region;GO:0016021|integral component of membrane;GO:0043025|neuronal cell body;GO:0005886|plasma membrane;G	GO:0034185|apolipoprotein binding;GO:0071936|coreceptor activity involved in Wnt signaling pathway;GO:0005109|frizzled binding;GO:0019210|kinase inhibitor activity;GO:0005041|low-density lipoprotein receptor activity;GO:0042803|protein homodimerization ac	K03068	LRP5_6; low density lipoprotein receptor-related protein 5/6
MSTRG.92474	linc	chr2:150810174-150825606:-	Trans	Null	1	ENSSSCG00000000625	3191	2988	3054.56	2448	2537	1569	2152.69	1.41895	0.504826	0.064318	0.823673	up	no	LRP6	protein_coding	chr5:60149026-60314764:+	gi|73997175|ref|XP_534886.2|	7013	0	PREDICTED: low-density lipoprotein receptor-related protein 6 [Canis lupus familiaris]	gi|927131880|ref|XM_005664069.2|	4861	0	PREDICTED: Sus scrofa low density lipoprotein receptor-related protein 6 (LRP6), transcript variant X1, mRNA	O75581	62	7e-08	Low-density lipoprotein receptor-related protein 6	MT0958_2	55.8	3e-07	COG3391	pfam14670	FXa_inhibition	Coagulation Factor Xa inhibitory site. This short domain on coagulation enzyme factor Xa is found to be the target for a potent inhibitor of coagulation, TAK-442.	GO:0090245|axis elongation involved in somitogenesis;GO:0060070|canonical Wnt signaling pathway;GO:0044335|canonical Wnt signaling pathway involved in neural crest cell differentiation;GO:0044340|canonical Wnt signaling pathway involved in regulation of c	GO:0009986|cell surface;GO:0031410|cytoplasmic vesicle;GO:0031901|early endosome membrane;GO:0005783|endoplasmic reticulum;GO:0005576|extracellular region;GO:0016021|integral component of membrane;GO:0043025|neuronal cell body;GO:0005886|plasma membrane;G	GO:0034185|apolipoprotein binding;GO:0071936|coreceptor activity involved in Wnt signaling pathway;GO:0005109|frizzled binding;GO:0019210|kinase inhibitor activity;GO:0005041|low-density lipoprotein receptor activity;GO:0042803|protein homodimerization ac	K03068	LRP5_6; low density lipoprotein receptor-related protein 5/6
MSTRG.100518	linc	chr3:96366548-96398578:-	Trans	Null	-1	ENSSSCG00000000660	204	158	176.911	63	196	50	98.6341	1.79361	0.842867	0.132799	1	up	no	A2M	protein_coding	chr5:62437647-62485537:+	gi|927132148|ref|XP_013843850.1|	7643	0	PREDICTED: LOW QUALITY PROTEIN: alpha-2-macroglobulin [Sus scrofa]	gi|927132147|ref|XM_013988396.1|	4876	0	PREDICTED: Sus scrofa alpha-2-macroglobulin (A2M), mRNA	Q7SIH1	2368	0	Alpha-2-macroglobulin	TM0984	65.1	3e-09	COG2373	pfam07678	A2M_comp	A-macroglobulin complement component. This family includes the complement components region of the alpha-2-macroglobulin family.	GO:0001869|negative regulation of complement activation, lectin pathway;GO:0048863|stem cell differentiation;	GO:0072562|blood microparticle;GO:0070062|extracellular exosome;	GO:0004867|serine-type endopeptidase inhibitor activity;	K03910	A2M; alpha-2-macroglobulin
MSTRG.53747	linc	chr14:75445763-75480348:+	Trans	Null	-1	ENSSSCG00000000660	204	158	176.911	63	196	50	98.6341	1.79361	0.842867	0.132799	1	up	no	A2M	protein_coding	chr5:62437647-62485537:+	gi|927132148|ref|XP_013843850.1|	7643	0	PREDICTED: LOW QUALITY PROTEIN: alpha-2-macroglobulin [Sus scrofa]	gi|927132147|ref|XM_013988396.1|	4876	0	PREDICTED: Sus scrofa alpha-2-macroglobulin (A2M), mRNA	Q7SIH1	2368	0	Alpha-2-macroglobulin	TM0984	65.1	3e-09	COG2373	pfam07678	A2M_comp	A-macroglobulin complement component. This family includes the complement components region of the alpha-2-macroglobulin family.	GO:0001869|negative regulation of complement activation, lectin pathway;GO:0048863|stem cell differentiation;	GO:0072562|blood microparticle;GO:0070062|extracellular exosome;	GO:0004867|serine-type endopeptidase inhibitor activity;	K03910	A2M; alpha-2-macroglobulin
MSTRG.63150	linc	chr15:85142780-85186172:-	Trans	Null	-1	ENSSSCG00000000660	204	158	176.911	63	196	50	98.6341	1.79361	0.842867	0.132799	1	up	no	A2M	protein_coding	chr5:62437647-62485537:+	gi|927132148|ref|XP_013843850.1|	7643	0	PREDICTED: LOW QUALITY PROTEIN: alpha-2-macroglobulin [Sus scrofa]	gi|927132147|ref|XM_013988396.1|	4876	0	PREDICTED: Sus scrofa alpha-2-macroglobulin (A2M), mRNA	Q7SIH1	2368	0	Alpha-2-macroglobulin	TM0984	65.1	3e-09	COG2373	pfam07678	A2M_comp	A-macroglobulin complement component. This family includes the complement components region of the alpha-2-macroglobulin family.	GO:0001869|negative regulation of complement activation, lectin pathway;GO:0048863|stem cell differentiation;	GO:0072562|blood microparticle;GO:0070062|extracellular exosome;	GO:0004867|serine-type endopeptidase inhibitor activity;	K03910	A2M; alpha-2-macroglobulin
MSTRG.63656	linc	chr15:94098491-94103847:-	Trans	Null	-1	ENSSSCG00000000660	204	158	176.911	63	196	50	98.6341	1.79361	0.842867	0.132799	1	up	no	A2M	protein_coding	chr5:62437647-62485537:+	gi|927132148|ref|XP_013843850.1|	7643	0	PREDICTED: LOW QUALITY PROTEIN: alpha-2-macroglobulin [Sus scrofa]	gi|927132147|ref|XM_013988396.1|	4876	0	PREDICTED: Sus scrofa alpha-2-macroglobulin (A2M), mRNA	Q7SIH1	2368	0	Alpha-2-macroglobulin	TM0984	65.1	3e-09	COG2373	pfam07678	A2M_comp	A-macroglobulin complement component. This family includes the complement components region of the alpha-2-macroglobulin family.	GO:0001869|negative regulation of complement activation, lectin pathway;GO:0048863|stem cell differentiation;	GO:0072562|blood microparticle;GO:0070062|extracellular exosome;	GO:0004867|serine-type endopeptidase inhibitor activity;	K03910	A2M; alpha-2-macroglobulin
MSTRG.71240	linc	chr16:74837409-74844391:-	Trans	Null	1	ENSSSCG00000000660	204	158	176.911	63	196	50	98.6341	1.79361	0.842867	0.132799	1	up	no	A2M	protein_coding	chr5:62437647-62485537:+	gi|927132148|ref|XP_013843850.1|	7643	0	PREDICTED: LOW QUALITY PROTEIN: alpha-2-macroglobulin [Sus scrofa]	gi|927132147|ref|XM_013988396.1|	4876	0	PREDICTED: Sus scrofa alpha-2-macroglobulin (A2M), mRNA	Q7SIH1	2368	0	Alpha-2-macroglobulin	TM0984	65.1	3e-09	COG2373	pfam07678	A2M_comp	A-macroglobulin complement component. This family includes the complement components region of the alpha-2-macroglobulin family.	GO:0001869|negative regulation of complement activation, lectin pathway;GO:0048863|stem cell differentiation;	GO:0072562|blood microparticle;GO:0070062|extracellular exosome;	GO:0004867|serine-type endopeptidase inhibitor activity;	K03910	A2M; alpha-2-macroglobulin
MSTRG.75816	linc	chr17:61923339-61924239:+	Trans	Null	-1	ENSSSCG00000000672	144	165	154.618	89	90	23	64.4103	2.40052	1.26335	0.0271081	0.565238	up	no	CLSTN3	protein_coding	chr5:63569866-63607112:-	gi|311256245|ref|XP_003126564.1|	4780	0	PREDICTED: calsyntenin-3 [Sus scrofa]	gi|371912551|dbj|AK392235.1|	3653	0	Sus scrofa mRNA, clone: HTMT10059C08, expressed in hypothalamus	Q0VCN6	1749	0	Calsyntenin-3	.	.	.	.	pfam00028	Cadherin	Cadherin domain.	GO:0007156|homophilic cell adhesion via plasma membrane adhesion molecules;GO:1902474|positive regulation of protein localization to synapse;GO:0051965|positive regulation of synapse assembly;GO:0050806|positive regulation of synaptic transmission;GO:0001	GO:0009986|cell surface;GO:0005789|endoplasmic reticulum membrane;GO:0070062|extracellular exosome;GO:0000139|Golgi membrane;GO:0016021|integral component of membrane;GO:0045211|postsynaptic membrane;GO:0043234|protein complex;	GO:0005509|calcium ion binding;	.	.
MSTRG.151887	linc	chr8:104655415-104662978:+	Trans	Null	-1	ENSSSCG00000000675	3732	2179	2840.72	1903	3133	2248	2422.36	1.17271	0.229845	0.359066	1	up	no	C1R	protein_coding	chr5:63644321-63681418:+	gi|545890540|ref|XP_005658602.1|	3342	0	PREDICTED: LOW QUALITY PROTEIN: complement C1r subcomponent [Sus scrofa]	gi|115552611|dbj|AK232816.1|	1969	0	Sus scrofa mRNA, clone:LVRM10031F03, expressed in liver	P00736	55.8	3e-06	Complement C1r subcomponent	VC1649	56.2	6e-07	COG5640	pfam00089	Trypsin	Trypsin.	GO:0006958|complement activation, classical pathway;GO:0045087|innate immune response;	GO:0005576|extracellular region;	GO:0005509|calcium ion binding;GO:0004252|serine-type endopeptidase activity;	K01330	C1R; complement component 1, r subcomponent [EC:3.4.21.41]
MSTRG.135017	linc	chr6:165466845-165475593:-	Trans	Null	-1	ENSSSCG00000000685	59195	23133	38701.3	30235	41339	24358	31539.3	1.22708	0.295231	0.468706	1	up	no	TPI1	protein_coding	chr5:63832435-63843134:-	gi|556724295|ref|XP_005957952.1|	1423	0	PREDICTED: triosephosphate isomerase [Pantholops hodgsonii]	gi|371911643|dbj|AK391653.1|	1262	0	Sus scrofa mRNA, clone: HTMT10013F09, expressed in hypothalamus	P60174	507	2e-179	Triosephosphate isomerase	YDR050c	270	2e-86	COG0149	pfam00121	TIM	Triosephosphate isomerase.	GO:0006094|gluconeogenesis;GO:0046166|glyceraldehyde-3-phosphate biosynthetic process;GO:0019563|glycerol catabolic process;GO:0006096|glycolytic process;GO:0007275|multicellular organismal development;GO:0006098|pentose-phosphate shunt;	GO:0005829|cytosol;GO:0070062|extracellular exosome;GO:0005615|extracellular space;GO:0005634|nucleus;	GO:0004807|triose-phosphate isomerase activity;	K01803	TPI, tpiA; triosephosphate isomerase (TIM) [EC:5.3.1.1]
MSTRG.139571	linc	chr7:41155852-41210530:-	Trans	Null	-1	ENSSSCG00000000690	2205	1163	1609.19	1455	1720	1153	1428.92	1.12616	0.17141	0.512552	1	up	no	MLF2	protein_coding	chr5:63951664-63957143:+	gi|554558687|ref|XP_005873744.1|	1101	3e-141	PREDICTED: myeloid leukemia factor 2 isoform X3 [Myotis brandtii]	gi|927132453|ref|XM_003481695.3|	978	0	PREDICTED: Sus scrofa myeloid leukemia factor 2 (MLF2), transcript variant X1, mRNA	Q99KX1	395	1e-132	Myeloid leukemia factor 2	.	.	.	.	pfam10248	Mlf1IP	Myelodysplasia-myeloid leukemia factor 1-interacting protein. This entry is the conserved central region of a group of proteins that are putative transcriptional repressors. The structure contains a putative 14-3-3 binding motif involved in the subcellula	GO:0006952|defense response;	GO:0005737|cytoplasm;GO:0016020|membrane;GO:0005634|nucleus;	.	.	.
MSTRG.151887	linc	chr8:104655415-104662978:+	Trans	Null	-1	ENSSSCG00000000694	525876	283554	387222	335304	435063	300882	354605	1.09198	0.126949	0.839065	1	up	no	GAPDH	protein_coding	chr5:64126481-64133991:-	gi|329744642|ref|NP_001193288.1|	1774	0	glyceraldehyde-3-phosphate dehydrogenase [Sus scrofa]	gi|371911696|dbj|AK391706.1|	1227	0	Sus scrofa mRNA, clone: HTMT10017B02, expressed in hypothalamus	P00355	672	0	Glyceraldehyde-3-phosphate dehydrogenase	SPBC354.12	496	2e-161	COG0057	pfam02800	Gp_dh_C	Glyceraldehyde 3-phosphate dehydrogenase, C-terminal domain. GAPDH is a tetrameric NAD-binding enzyme involved in glycolysis and glyconeogenesis. C-terminal domain is a mixed alpha/antiparallel beta fold.	GO:0006006|glucose metabolic process;GO:0006096|glycolytic process;GO:0000226|microtubule cytoskeleton organization;GO:0051402|neuron apoptotic process;GO:0035606|peptidyl-cysteine S-trans-nitrosylation;GO:0050821|protein stabilization;GO:0006417|regulati	GO:0005737|cytoplasm;GO:0005829|cytosol;GO:0097452|GAIT complex;GO:0015630|microtubule cytoskeleton;GO:0005634|nucleus;	GO:0004365|glyceraldehyde-3-phosphate dehydrogenase (NAD+) (phosphorylating) activity;GO:0008017|microtubule binding;GO:0051287|NAD binding;GO:0050661|NADP binding;GO:0035605|peptidyl-cysteine S-nitrosylase activity;	K00134	GAPDH, gapA; glyceraldehyde 3-phosphate dehydrogenase [EC:1.2.1.12]
MSTRG.100518	linc	chr3:96366548-96398578:-	Trans	Null	-1	ENSSSCG00000000697	3564	2895	3165.63	2954	3370	2415	2892.87	1.09429	0.129991	0.62888	1	up	no	CHD4	protein_coding	chr5:64065992-64105271:+	gi|987416755|ref|XP_007089685.2|	7851	0	PREDICTED: chromodomain-helicase-DNA-binding protein 4 isoform X3 [Panthera tigris altaica]	gi|927132484|ref|XM_005652602.2|	6446	0	PREDICTED: Sus scrofa chromodomain helicase DNA binding protein 4 (CHD4), transcript variant X2, mRNA	Q14839	2870	0	Chromodomain-helicase-DNA-binding protein 4	SPAC1783.05	469	5e-137	COG0553	pfam08074	CHDCT2	CHDCT2 (NUC038) domain. The CHDCT2 C-terminal domain is found in PHD/RING finger and chromo domain-associated CHD-like helicases.	GO:0043044|ATP-dependent chromatin remodeling;GO:0000122|negative regulation of transcription from RNA polymerase II promoter;GO:1901796|regulation of signal transduction by p53 class mediator;GO:0006357|regulation of transcription from RNA polymerase II	GO:0005813|centrosome;GO:0005737|cytoplasm;GO:0016020|membrane;GO:0000790|nuclear chromatin;GO:0005654|nucleoplasm;GO:0005634|nucleus;GO:0016581|NuRD complex;GO:0043234|protein complex;GO:0032993|protein-DNA complex;	GO:0005524|ATP binding;GO:0004003|ATP-dependent DNA helicase activity;GO:0003677|DNA binding;GO:0004407|histone deacetylase activity;GO:0001103|RNA polymerase II repressing transcription factor binding;GO:0008270|zinc ion binding;	K11643	CHD4, MI2B; chromodomain-helicase-DNA-binding protein 4 [EC:3.6.4.12]
MSTRG.53747	linc	chr14:75445763-75480348:+	Trans	Null	-1	ENSSSCG00000000697	3564	2895	3165.63	2954	3370	2415	2892.87	1.09429	0.129991	0.62888	1	up	no	CHD4	protein_coding	chr5:64065992-64105271:+	gi|987416755|ref|XP_007089685.2|	7851	0	PREDICTED: chromodomain-helicase-DNA-binding protein 4 isoform X3 [Panthera tigris altaica]	gi|927132484|ref|XM_005652602.2|	6446	0	PREDICTED: Sus scrofa chromodomain helicase DNA binding protein 4 (CHD4), transcript variant X2, mRNA	Q14839	2870	0	Chromodomain-helicase-DNA-binding protein 4	SPAC1783.05	469	5e-137	COG0553	pfam08074	CHDCT2	CHDCT2 (NUC038) domain. The CHDCT2 C-terminal domain is found in PHD/RING finger and chromo domain-associated CHD-like helicases.	GO:0043044|ATP-dependent chromatin remodeling;GO:0000122|negative regulation of transcription from RNA polymerase II promoter;GO:1901796|regulation of signal transduction by p53 class mediator;GO:0006357|regulation of transcription from RNA polymerase II	GO:0005813|centrosome;GO:0005737|cytoplasm;GO:0016020|membrane;GO:0000790|nuclear chromatin;GO:0005654|nucleoplasm;GO:0005634|nucleus;GO:0016581|NuRD complex;GO:0043234|protein complex;GO:0032993|protein-DNA complex;	GO:0005524|ATP binding;GO:0004003|ATP-dependent DNA helicase activity;GO:0003677|DNA binding;GO:0004407|histone deacetylase activity;GO:0001103|RNA polymerase II repressing transcription factor binding;GO:0008270|zinc ion binding;	K11643	CHD4, MI2B; chromodomain-helicase-DNA-binding protein 4 [EC:3.6.4.12]
MSTRG.63150	linc	chr15:85142780-85186172:-	Trans	Null	-1	ENSSSCG00000000697	3564	2895	3165.63	2954	3370	2415	2892.87	1.09429	0.129991	0.62888	1	up	no	CHD4	protein_coding	chr5:64065992-64105271:+	gi|987416755|ref|XP_007089685.2|	7851	0	PREDICTED: chromodomain-helicase-DNA-binding protein 4 isoform X3 [Panthera tigris altaica]	gi|927132484|ref|XM_005652602.2|	6446	0	PREDICTED: Sus scrofa chromodomain helicase DNA binding protein 4 (CHD4), transcript variant X2, mRNA	Q14839	2870	0	Chromodomain-helicase-DNA-binding protein 4	SPAC1783.05	469	5e-137	COG0553	pfam08074	CHDCT2	CHDCT2 (NUC038) domain. The CHDCT2 C-terminal domain is found in PHD/RING finger and chromo domain-associated CHD-like helicases.	GO:0043044|ATP-dependent chromatin remodeling;GO:0000122|negative regulation of transcription from RNA polymerase II promoter;GO:1901796|regulation of signal transduction by p53 class mediator;GO:0006357|regulation of transcription from RNA polymerase II	GO:0005813|centrosome;GO:0005737|cytoplasm;GO:0016020|membrane;GO:0000790|nuclear chromatin;GO:0005654|nucleoplasm;GO:0005634|nucleus;GO:0016581|NuRD complex;GO:0043234|protein complex;GO:0032993|protein-DNA complex;	GO:0005524|ATP binding;GO:0004003|ATP-dependent DNA helicase activity;GO:0003677|DNA binding;GO:0004407|histone deacetylase activity;GO:0001103|RNA polymerase II repressing transcription factor binding;GO:0008270|zinc ion binding;	K11643	CHD4, MI2B; chromodomain-helicase-DNA-binding protein 4 [EC:3.6.4.12]
MSTRG.63656	linc	chr15:94098491-94103847:-	Trans	Null	-1	ENSSSCG00000000697	3564	2895	3165.63	2954	3370	2415	2892.87	1.09429	0.129991	0.62888	1	up	no	CHD4	protein_coding	chr5:64065992-64105271:+	gi|987416755|ref|XP_007089685.2|	7851	0	PREDICTED: chromodomain-helicase-DNA-binding protein 4 isoform X3 [Panthera tigris altaica]	gi|927132484|ref|XM_005652602.2|	6446	0	PREDICTED: Sus scrofa chromodomain helicase DNA binding protein 4 (CHD4), transcript variant X2, mRNA	Q14839	2870	0	Chromodomain-helicase-DNA-binding protein 4	SPAC1783.05	469	5e-137	COG0553	pfam08074	CHDCT2	CHDCT2 (NUC038) domain. The CHDCT2 C-terminal domain is found in PHD/RING finger and chromo domain-associated CHD-like helicases.	GO:0043044|ATP-dependent chromatin remodeling;GO:0000122|negative regulation of transcription from RNA polymerase II promoter;GO:1901796|regulation of signal transduction by p53 class mediator;GO:0006357|regulation of transcription from RNA polymerase II	GO:0005813|centrosome;GO:0005737|cytoplasm;GO:0016020|membrane;GO:0000790|nuclear chromatin;GO:0005654|nucleoplasm;GO:0005634|nucleus;GO:0016581|NuRD complex;GO:0043234|protein complex;GO:0032993|protein-DNA complex;	GO:0005524|ATP binding;GO:0004003|ATP-dependent DNA helicase activity;GO:0003677|DNA binding;GO:0004407|histone deacetylase activity;GO:0001103|RNA polymerase II repressing transcription factor binding;GO:0008270|zinc ion binding;	K11643	CHD4, MI2B; chromodomain-helicase-DNA-binding protein 4 [EC:3.6.4.12]
MSTRG.71240	linc	chr16:74837409-74844391:-	Trans	Null	1	ENSSSCG00000000697	3564	2895	3165.63	2954	3370	2415	2892.87	1.09429	0.129991	0.62888	1	up	no	CHD4	protein_coding	chr5:64065992-64105271:+	gi|987416755|ref|XP_007089685.2|	7851	0	PREDICTED: chromodomain-helicase-DNA-binding protein 4 isoform X3 [Panthera tigris altaica]	gi|927132484|ref|XM_005652602.2|	6446	0	PREDICTED: Sus scrofa chromodomain helicase DNA binding protein 4 (CHD4), transcript variant X2, mRNA	Q14839	2870	0	Chromodomain-helicase-DNA-binding protein 4	SPAC1783.05	469	5e-137	COG0553	pfam08074	CHDCT2	CHDCT2 (NUC038) domain. The CHDCT2 C-terminal domain is found in PHD/RING finger and chromo domain-associated CHD-like helicases.	GO:0043044|ATP-dependent chromatin remodeling;GO:0000122|negative regulation of transcription from RNA polymerase II promoter;GO:1901796|regulation of signal transduction by p53 class mediator;GO:0006357|regulation of transcription from RNA polymerase II	GO:0005813|centrosome;GO:0005737|cytoplasm;GO:0016020|membrane;GO:0000790|nuclear chromatin;GO:0005654|nucleoplasm;GO:0005634|nucleus;GO:0016581|NuRD complex;GO:0043234|protein complex;GO:0032993|protein-DNA complex;	GO:0005524|ATP binding;GO:0004003|ATP-dependent DNA helicase activity;GO:0003677|DNA binding;GO:0004407|histone deacetylase activity;GO:0001103|RNA polymerase II repressing transcription factor binding;GO:0008270|zinc ion binding;	K11643	CHD4, MI2B; chromodomain-helicase-DNA-binding protein 4 [EC:3.6.4.12]
MSTRG.150329	linc	chr8:87409471-87423689:+	Trans	Null	-1	ENSSSCG00000000703	4	2	2.85813	7	23	5	11.1137	0.257171	-1.9592	0.0924051	0.948312	down	no	ENSSSCG00000000703	protein_coding	chr5:64182072-64185800:+	gi|914925335|ref|XP_013219724.1|	404	4e-48	PREDICTED: vesicle-associated membrane protein 1 isoform X1 [Ictidomys tridecemlineatus]	gi|927132654|ref|XM_005653160.2|	339	3e-176	PREDICTED: Sus scrofa vesicle-associated membrane protein 1 (synaptobrevin 1) (VAMP1), transcript variant X2, mRNA	P13701	159	3e-48	Synaptobrevin	YAL030w	57	1e-10	COG5143	pfam00957	Synaptobrevin	Synaptobrevin.	GO:0016192|vesicle-mediated transport;	GO:0030054|cell junction;GO:0016021|integral component of membrane;GO:0043005|neuron projection;GO:0030672|synaptic vesicle membrane;	.	.	.
MSTRG.26849	antisense	chr11:47693099-47708622:-	Trans	Null	-1	ENSSSCG00000000703	4	2	2.85813	7	23	5	11.1137	0.257171	-1.9592	0.0924051	0.948312	down	no	ENSSSCG00000000703	protein_coding	chr5:64182072-64185800:+	gi|914925335|ref|XP_013219724.1|	404	4e-48	PREDICTED: vesicle-associated membrane protein 1 isoform X1 [Ictidomys tridecemlineatus]	gi|927132654|ref|XM_005653160.2|	339	3e-176	PREDICTED: Sus scrofa vesicle-associated membrane protein 1 (synaptobrevin 1) (VAMP1), transcript variant X2, mRNA	P13701	159	3e-48	Synaptobrevin	YAL030w	57	1e-10	COG5143	pfam00957	Synaptobrevin	Synaptobrevin.	GO:0016192|vesicle-mediated transport;	GO:0030054|cell junction;GO:0016021|integral component of membrane;GO:0043005|neuron projection;GO:0030672|synaptic vesicle membrane;	.	.	.
MSTRG.28162	linc	chr11:71032884-71033919:+	Trans	Null	0.9856	ENSSSCG00000000703	4	2	2.85813	7	23	5	11.1137	0.257171	-1.9592	0.0924051	0.948312	down	no	ENSSSCG00000000703	protein_coding	chr5:64182072-64185800:+	gi|914925335|ref|XP_013219724.1|	404	4e-48	PREDICTED: vesicle-associated membrane protein 1 isoform X1 [Ictidomys tridecemlineatus]	gi|927132654|ref|XM_005653160.2|	339	3e-176	PREDICTED: Sus scrofa vesicle-associated membrane protein 1 (synaptobrevin 1) (VAMP1), transcript variant X2, mRNA	P13701	159	3e-48	Synaptobrevin	YAL030w	57	1e-10	COG5143	pfam00957	Synaptobrevin	Synaptobrevin.	GO:0016192|vesicle-mediated transport;	GO:0030054|cell junction;GO:0016021|integral component of membrane;GO:0043005|neuron projection;GO:0030672|synaptic vesicle membrane;	.	.	.
MSTRG.66894	linc	chr15:140165961-140171043:-	Trans	Null	-0.9856	ENSSSCG00000000703	4	2	2.85813	7	23	5	11.1137	0.257171	-1.9592	0.0924051	0.948312	down	no	ENSSSCG00000000703	protein_coding	chr5:64182072-64185800:+	gi|914925335|ref|XP_013219724.1|	404	4e-48	PREDICTED: vesicle-associated membrane protein 1 isoform X1 [Ictidomys tridecemlineatus]	gi|927132654|ref|XM_005653160.2|	339	3e-176	PREDICTED: Sus scrofa vesicle-associated membrane protein 1 (synaptobrevin 1) (VAMP1), transcript variant X2, mRNA	P13701	159	3e-48	Synaptobrevin	YAL030w	57	1e-10	COG5143	pfam00957	Synaptobrevin	Synaptobrevin.	GO:0016192|vesicle-mediated transport;	GO:0030054|cell junction;GO:0016021|integral component of membrane;GO:0043005|neuron projection;GO:0030672|synaptic vesicle membrane;	.	.	.
MSTRG.80776	linc	chr2:5480821-5489061:+	Trans	Null	-1	ENSSSCG00000000703	4	2	2.85813	7	23	5	11.1137	0.257171	-1.9592	0.0924051	0.948312	down	no	ENSSSCG00000000703	protein_coding	chr5:64182072-64185800:+	gi|914925335|ref|XP_013219724.1|	404	4e-48	PREDICTED: vesicle-associated membrane protein 1 isoform X1 [Ictidomys tridecemlineatus]	gi|927132654|ref|XM_005653160.2|	339	3e-176	PREDICTED: Sus scrofa vesicle-associated membrane protein 1 (synaptobrevin 1) (VAMP1), transcript variant X2, mRNA	P13701	159	3e-48	Synaptobrevin	YAL030w	57	1e-10	COG5143	pfam00957	Synaptobrevin	Synaptobrevin.	GO:0016192|vesicle-mediated transport;	GO:0030054|cell junction;GO:0016021|integral component of membrane;GO:0043005|neuron projection;GO:0030672|synaptic vesicle membrane;	.	.	.
MSTRG.135017	linc	chr6:165466845-165475593:-	Trans	Null	-1	ENSSSCG00000000706	943	522	701.892	555	756	502	599.33	1.17113	0.227897	0.382996	1	up	no	LTBR	protein_coding	chr5:64269552-64278550:-	gi|821595491|ref|NP_001295752.1|	1920	0	tumor necrosis factor receptor superfamily member 3 precursor [Sus scrofa]	gi|821595490|ref|NM_001308823.1|	2039	0	Sus scrofa lymphotoxin beta receptor (TNFR superfamily, member 3) (LTBR), mRNA	P36941	521	5e-178	Tumor necrosis factor receptor superfamily member 3	.	.	.	.	pfam00020	TNFR_c6	TNFR/NGFR cysteine-rich region.	GO:0006915|apoptotic process;GO:0071260|cellular response to mechanical stimulus;GO:0006955|immune response;GO:0006954|inflammatory response;GO:0007275|multicellular organismal development;GO:0043011|myeloid dendritic cell differentiation;GO:2001238|posit	GO:0005887|integral component of plasma membrane;GO:0005886|plasma membrane;	GO:0005031|tumor necrosis factor-activated receptor activity;GO:0031625|ubiquitin protein ligase binding;	K03159	TNFRSF3, LTBR; lymphotoxin beta receptor TNFR superfamily member 3
MSTRG.323	linc	chr1:4321028-4325031:+	Trans	Null	1	ENSSSCG00000000707	19	18	18.3037	14	13	6	10.7042	1.70996	0.773961	0.357212	1	up	no	SCNN1A	protein_coding	chr5:64285015-64314819:+	gi|47523324|ref|NP_998923.1|	3019	0	amiloride-sensitive sodium channel subunit alpha [Sus scrofa]	gi|402693036|ref|NM_213758.2|	2063	0	Sus scrofa sodium channel, non voltage gated 1 alpha subunit (SCNN1A), mRNA	P55270	910	0	Amiloride-sensitive sodium channel subunit alpha	.	.	.	.	pfam00858	ASC	Amiloride-sensitive sodium channel.	GO:0050891|multicellular organismal water homeostasis;GO:0050896|response to stimulus;GO:0050909|sensory perception of taste;GO:0055078|sodium ion homeostasis;GO:0035725|sodium ion transmembrane transport;	GO:0016324|apical plasma membrane;GO:0060170|ciliary membrane;GO:0005887|integral component of plasma membrane;GO:0031514|motile cilium;GO:0034706|sodium channel complex;	GO:0015280|ligand-gated sodium channel activity;	K04824	SCNN1A; amiloride-sensitive sodium channel subunit alpha
MSTRG.74426	antisense	chr17:41616919-41632422:+	Trans	Null	1	ENSSSCG00000000707	19	18	18.3037	14	13	6	10.7042	1.70996	0.773961	0.357212	1	up	no	SCNN1A	protein_coding	chr5:64285015-64314819:+	gi|47523324|ref|NP_998923.1|	3019	0	amiloride-sensitive sodium channel subunit alpha [Sus scrofa]	gi|402693036|ref|NM_213758.2|	2063	0	Sus scrofa sodium channel, non voltage gated 1 alpha subunit (SCNN1A), mRNA	P55270	910	0	Amiloride-sensitive sodium channel subunit alpha	.	.	.	.	pfam00858	ASC	Amiloride-sensitive sodium channel.	GO:0050891|multicellular organismal water homeostasis;GO:0050896|response to stimulus;GO:0050909|sensory perception of taste;GO:0055078|sodium ion homeostasis;GO:0035725|sodium ion transmembrane transport;	GO:0016324|apical plasma membrane;GO:0060170|ciliary membrane;GO:0005887|integral component of plasma membrane;GO:0031514|motile cilium;GO:0034706|sodium channel complex;	GO:0015280|ligand-gated sodium channel activity;	K04824	SCNN1A; amiloride-sensitive sodium channel subunit alpha
MSTRG.92474	linc	chr2:150810174-150825606:-	Trans	Null	1	ENSSSCG00000000707	19	18	18.3037	14	13	6	10.7042	1.70996	0.773961	0.357212	1	up	no	SCNN1A	protein_coding	chr5:64285015-64314819:+	gi|47523324|ref|NP_998923.1|	3019	0	amiloride-sensitive sodium channel subunit alpha [Sus scrofa]	gi|402693036|ref|NM_213758.2|	2063	0	Sus scrofa sodium channel, non voltage gated 1 alpha subunit (SCNN1A), mRNA	P55270	910	0	Amiloride-sensitive sodium channel subunit alpha	.	.	.	.	pfam00858	ASC	Amiloride-sensitive sodium channel.	GO:0050891|multicellular organismal water homeostasis;GO:0050896|response to stimulus;GO:0050909|sensory perception of taste;GO:0055078|sodium ion homeostasis;GO:0035725|sodium ion transmembrane transport;	GO:0016324|apical plasma membrane;GO:0060170|ciliary membrane;GO:0005887|integral component of plasma membrane;GO:0031514|motile cilium;GO:0034706|sodium channel complex;	GO:0015280|ligand-gated sodium channel activity;	K04824	SCNN1A; amiloride-sensitive sodium channel subunit alpha
MSTRG.94851	linc	chr3:18683342-18690398:-	Trans	Null	-1	ENSSSCG00000000708	1447	1112	1250.01	1067	1333	782	1044.95	1.19624	0.258508	0.345976	1	up	no	TNFRSF1A	protein_coding	chr5:64319044-64335527:+	gi|47522766|ref|NP_999134.1|	1925	0	tumor necrosis factor receptor superfamily member 1A precursor [Sus scrofa]	gi|115547366|dbj|AK234739.1|	1962	0	Sus scrofa mRNA, clone:OVRM10012F08, expressed in ovary	P50555	746	0	Tumor necrosis factor receptor superfamily member 1A	.	.	.	.	pfam00531	Death	Death domain.	GO:0007166|cell surface receptor signaling pathway;GO:0019221|cytokine-mediated signaling pathway;GO:0006952|defense response;GO:0008625|extrinsic apoptotic signaling pathway via death domain receptors;GO:0006955|immune response;GO:0006954|inflammatory re	GO:0000139|Golgi membrane;GO:0005887|integral component of plasma membrane;GO:0005739|mitochondrion;	GO:0043120|tumor necrosis factor binding;GO:0005031|tumor necrosis factor-activated receptor activity;	K03158	TNFRSF1A, TNFR1; tumor necrosis factor receptor superfamily member 1A
MSTRG.94851	linc	chr3:18683342-18690398:-	Trans	Null	-1	ENSSSCG00000000713	26	20	22.4712	5	20	1	8.02256	2.801	1.48594	0.207365	1	up	no	ENSSSCG00000000713	protein_coding	chr5:64986832-65001820:+	gi|927132812|ref|XP_013843896.1|	1158	2e-157	PREDICTED: anoctamin-2 [Sus scrofa]	gi|927132811|ref|XM_013988442.1|	768	0	PREDICTED: Sus scrofa anoctamin-2 (LOC100521792), mRNA	Q8CFW1	427	8e-141	Anoctamin-2	.	.	.	.	pfam04547	Anoctamin	Calcium-activated chloride channel. The family carries eight putative transmembrane domains, and, although it has no similarity to other known channel proteins, it is clearly a calcium-activated ionic channel. It is expressed in various secretory epitheli	GO:0006821|chloride transport;	GO:0034707|chloride channel complex;GO:0031513|nonmotile primary cilium;GO:0005654|nucleoplasm;GO:0005886|plasma membrane;	GO:0005229|intracellular calcium activated chloride channel activity;GO:0046982|protein heterodimerization activity;GO:0042803|protein homodimerization activity;	K19497	ANO2, TMEM16B; anoctamin-2
MSTRG.130623	linc	chr6:87960541-87968109:+	Trans	Null	0.9856	ENSSSCG00000000719	2570	1832	2140.58	4560	2765	2515	3259.43	0.656735	-0.606616	0.055157	0.777756	down	no	ENSSSCG00000000719	protein_coding	chr5:65759668-65789223:-	gi|335288570|ref|XP_003126608.2|	1934	0	PREDICTED: NADH dehydrogenase [ubiquinone] 1 alpha subcomplex subunit 9, mitochondrial [Sus scrofa]	gi|927132779|ref|XM_003126560.4|	1209	0	PREDICTED: Sus scrofa NADH dehydrogenase (ubiquinone) 1 alpha subcomplex, 9, 39kDa (NDUFA9), mRNA	P34943	669	0	NADH dehydrogenase [ubiquinone] 1 alpha subcomplex subunit 9, mitochondrial	BMEII0259	150	4e-39	COG0702	pfam01370	Epimerase	NAD dependent epimerase/dehydratase family. This family of proteins utilize NAD as a cofactor. The proteins in this family use nucleotide-sugar substrates for a variety of chemical reactions.	GO:1901006|ubiquinone-6 biosynthetic process;	GO:0005759|mitochondrial matrix;GO:0005747|mitochondrial respiratory chain complex I;	GO:0003954|NADH dehydrogenase activity;	K03953	NDUFA9; NADH dehydrogenase (ubiquinone) 1 alpha subcomplex subunit 9
MSTRG.115157	linc	chr5:14029694-14062654:-	Trans	Null	1	ENSSSCG00000000720	65	67	65.6331	60	56	42	52.2655	1.25576	0.328566	0.538599	1	up	no	AKAP3	protein_coding	chr5:65788847-65840172:+	gi|545827537|ref|XP_005655758.1|	4653	0	PREDICTED: A-kinase anchor protein 3 isoform X1 [Sus scrofa]	gi|927132702|ref|XM_013988433.1|	3006	0	PREDICTED: Sus scrofa A kinase (PRKA) anchor protein 3 (AKAP3), transcript variant X4, mRNA	O77797	1358	0	A-kinase anchor protein 3	.	.	.	.	pfam05716	AKAP_110	A-kinase anchor protein 110 kDa (AKAP 110). This family consists of several mammalian protein kinase A anchoring protein 3 (PRKA3) or A-kinase anchor protein 110 kDa (AKAP 110) sequences. Agents that increase intracellular cAMP are potent stimulators of s	GO:0010738|regulation of protein kinase A signaling;	GO:0001669|acrosomal vesicle;GO:0005737|cytoplasm;GO:0035686|sperm fibrous sheath;GO:0097228|sperm principal piece;	GO:0051018|protein kinase A binding;	K16520	AKAP3; A-kinase anchor protein 3
MSTRG.152301	linc	chr8:112013961-112028178:-	Trans	Null	1	ENSSSCG00000000720	65	67	65.6331	60	56	42	52.2655	1.25576	0.328566	0.538599	1	up	no	AKAP3	protein_coding	chr5:65788847-65840172:+	gi|545827537|ref|XP_005655758.1|	4653	0	PREDICTED: A-kinase anchor protein 3 isoform X1 [Sus scrofa]	gi|927132702|ref|XM_013988433.1|	3006	0	PREDICTED: Sus scrofa A kinase (PRKA) anchor protein 3 (AKAP3), transcript variant X4, mRNA	O77797	1358	0	A-kinase anchor protein 3	.	.	.	.	pfam05716	AKAP_110	A-kinase anchor protein 110 kDa (AKAP 110). This family consists of several mammalian protein kinase A anchoring protein 3 (PRKA3) or A-kinase anchor protein 110 kDa (AKAP 110) sequences. Agents that increase intracellular cAMP are potent stimulators of s	GO:0010738|regulation of protein kinase A signaling;	GO:0001669|acrosomal vesicle;GO:0005737|cytoplasm;GO:0035686|sperm fibrous sheath;GO:0097228|sperm principal piece;	GO:0051018|protein kinase A binding;	K16520	AKAP3; A-kinase anchor protein 3
MSTRG.66740	linc	chr15:138682792-138684158:+	Trans	Null	0.9856	ENSSSCG00000000720	65	67	65.6331	60	56	42	52.2655	1.25576	0.328566	0.538599	1	up	no	AKAP3	protein_coding	chr5:65788847-65840172:+	gi|545827537|ref|XP_005655758.1|	4653	0	PREDICTED: A-kinase anchor protein 3 isoform X1 [Sus scrofa]	gi|927132702|ref|XM_013988433.1|	3006	0	PREDICTED: Sus scrofa A kinase (PRKA) anchor protein 3 (AKAP3), transcript variant X4, mRNA	O77797	1358	0	A-kinase anchor protein 3	.	.	.	.	pfam05716	AKAP_110	A-kinase anchor protein 110 kDa (AKAP 110). This family consists of several mammalian protein kinase A anchoring protein 3 (PRKA3) or A-kinase anchor protein 110 kDa (AKAP 110) sequences. Agents that increase intracellular cAMP are potent stimulators of s	GO:0010738|regulation of protein kinase A signaling;	GO:0001669|acrosomal vesicle;GO:0005737|cytoplasm;GO:0035686|sperm fibrous sheath;GO:0097228|sperm principal piece;	GO:0051018|protein kinase A binding;	K16520	AKAP3; A-kinase anchor protein 3
ENSSSCG00000033943	lincRNA	chr18:45953756-45981843:+	Trans	Null	1	ENSSSCG00000000753	8063	6343	7046.9	7099	8023	5119	6664.17	1.05743	0.0805635	0.800522	1	up	no	WNK1	protein_coding	chr5:68001540-68143818:+	gi|927133221|ref|XP_013853330.1|	9742	0	PREDICTED: serine/threonine-protein kinase WNK1 isoform X7 [Sus scrofa]	gi|927133242|ref|XM_013997882.1|	8662	0	PREDICTED: Sus scrofa WNK lysine deficient protein kinase 1 (WNK1), transcript variant X13, mRNA	Q9H4A3	1844	0	Serine/threonine-protein kinase WNK1	.	.	.	.	pfam00069	Pkinase	Protein kinase domain.	GO:0035556|intracellular signal transduction;GO:0006811|ion transport;GO:0033673|negative regulation of kinase activity;GO:0090188|negative regulation of pancreatic juice secretion;GO:0010923|negative regulation of phosphatase activity;GO:0010766|negative	GO:0005737|cytoplasm;GO:0005829|cytosol;GO:0016020|membrane;	GO:0005524|ATP binding;GO:0019869|chloride channel inhibitor activity;GO:0000287|magnesium ion binding;GO:0019902|phosphatase binding;GO:0019870|potassium channel inhibitor activity;GO:0019901|protein kinase binding;GO:0004674|protein serine/threonine kin	K08867	WNK, PRKWNK; WNK lysine deficient protein kinase [EC:2.7.11.1]
ENSSSCG00000039815	lincRNA	chr2:77977459-78009290:+	Trans	Null	1	ENSSSCG00000000753	8063	6343	7046.9	7099	8023	5119	6664.17	1.05743	0.0805635	0.800522	1	up	no	WNK1	protein_coding	chr5:68001540-68143818:+	gi|927133221|ref|XP_013853330.1|	9742	0	PREDICTED: serine/threonine-protein kinase WNK1 isoform X7 [Sus scrofa]	gi|927133242|ref|XM_013997882.1|	8662	0	PREDICTED: Sus scrofa WNK lysine deficient protein kinase 1 (WNK1), transcript variant X13, mRNA	Q9H4A3	1844	0	Serine/threonine-protein kinase WNK1	.	.	.	.	pfam00069	Pkinase	Protein kinase domain.	GO:0035556|intracellular signal transduction;GO:0006811|ion transport;GO:0033673|negative regulation of kinase activity;GO:0090188|negative regulation of pancreatic juice secretion;GO:0010923|negative regulation of phosphatase activity;GO:0010766|negative	GO:0005737|cytoplasm;GO:0005829|cytosol;GO:0016020|membrane;	GO:0005524|ATP binding;GO:0019869|chloride channel inhibitor activity;GO:0000287|magnesium ion binding;GO:0019902|phosphatase binding;GO:0019870|potassium channel inhibitor activity;GO:0019901|protein kinase binding;GO:0004674|protein serine/threonine kin	K08867	WNK, PRKWNK; WNK lysine deficient protein kinase [EC:2.7.11.1]
MSTRG.145175	linc	chr7:118053309-118059852:-	Trans	Null	1	ENSSSCG00000000753	8063	6343	7046.9	7099	8023	5119	6664.17	1.05743	0.0805635	0.800522	1	up	no	WNK1	protein_coding	chr5:68001540-68143818:+	gi|927133221|ref|XP_013853330.1|	9742	0	PREDICTED: serine/threonine-protein kinase WNK1 isoform X7 [Sus scrofa]	gi|927133242|ref|XM_013997882.1|	8662	0	PREDICTED: Sus scrofa WNK lysine deficient protein kinase 1 (WNK1), transcript variant X13, mRNA	Q9H4A3	1844	0	Serine/threonine-protein kinase WNK1	.	.	.	.	pfam00069	Pkinase	Protein kinase domain.	GO:0035556|intracellular signal transduction;GO:0006811|ion transport;GO:0033673|negative regulation of kinase activity;GO:0090188|negative regulation of pancreatic juice secretion;GO:0010923|negative regulation of phosphatase activity;GO:0010766|negative	GO:0005737|cytoplasm;GO:0005829|cytosol;GO:0016020|membrane;	GO:0005524|ATP binding;GO:0019869|chloride channel inhibitor activity;GO:0000287|magnesium ion binding;GO:0019902|phosphatase binding;GO:0019870|potassium channel inhibitor activity;GO:0019901|protein kinase binding;GO:0004674|protein serine/threonine kin	K08867	WNK, PRKWNK; WNK lysine deficient protein kinase [EC:2.7.11.1]
MSTRG.155370	linc	chr9:9779148-9782225:+	Trans	Null	1	ENSSSCG00000000753	8063	6343	7046.9	7099	8023	5119	6664.17	1.05743	0.0805635	0.800522	1	up	no	WNK1	protein_coding	chr5:68001540-68143818:+	gi|927133221|ref|XP_013853330.1|	9742	0	PREDICTED: serine/threonine-protein kinase WNK1 isoform X7 [Sus scrofa]	gi|927133242|ref|XM_013997882.1|	8662	0	PREDICTED: Sus scrofa WNK lysine deficient protein kinase 1 (WNK1), transcript variant X13, mRNA	Q9H4A3	1844	0	Serine/threonine-protein kinase WNK1	.	.	.	.	pfam00069	Pkinase	Protein kinase domain.	GO:0035556|intracellular signal transduction;GO:0006811|ion transport;GO:0033673|negative regulation of kinase activity;GO:0090188|negative regulation of pancreatic juice secretion;GO:0010923|negative regulation of phosphatase activity;GO:0010766|negative	GO:0005737|cytoplasm;GO:0005829|cytosol;GO:0016020|membrane;	GO:0005524|ATP binding;GO:0019869|chloride channel inhibitor activity;GO:0000287|magnesium ion binding;GO:0019902|phosphatase binding;GO:0019870|potassium channel inhibitor activity;GO:0019901|protein kinase binding;GO:0004674|protein serine/threonine kin	K08867	WNK, PRKWNK; WNK lysine deficient protein kinase [EC:2.7.11.1]
MSTRG.30742	linc	chr12:13677805-13680725:-	Trans	Null	0.9856	ENSSSCG00000000753	8063	6343	7046.9	7099	8023	5119	6664.17	1.05743	0.0805635	0.800522	1	up	no	WNK1	protein_coding	chr5:68001540-68143818:+	gi|927133221|ref|XP_013853330.1|	9742	0	PREDICTED: serine/threonine-protein kinase WNK1 isoform X7 [Sus scrofa]	gi|927133242|ref|XM_013997882.1|	8662	0	PREDICTED: Sus scrofa WNK lysine deficient protein kinase 1 (WNK1), transcript variant X13, mRNA	Q9H4A3	1844	0	Serine/threonine-protein kinase WNK1	.	.	.	.	pfam00069	Pkinase	Protein kinase domain.	GO:0035556|intracellular signal transduction;GO:0006811|ion transport;GO:0033673|negative regulation of kinase activity;GO:0090188|negative regulation of pancreatic juice secretion;GO:0010923|negative regulation of phosphatase activity;GO:0010766|negative	GO:0005737|cytoplasm;GO:0005829|cytosol;GO:0016020|membrane;	GO:0005524|ATP binding;GO:0019869|chloride channel inhibitor activity;GO:0000287|magnesium ion binding;GO:0019902|phosphatase binding;GO:0019870|potassium channel inhibitor activity;GO:0019901|protein kinase binding;GO:0004674|protein serine/threonine kin	K08867	WNK, PRKWNK; WNK lysine deficient protein kinase [EC:2.7.11.1]
MSTRG.323	linc	chr1:4321028-4325031:+	Trans	Null	1	ENSSSCG00000000755	1439	1107	1243.74	1291	1310	884	1148.71	1.08272	0.114663	0.678167	1	up	no	ERC1	protein_coding	chr5:68223294-68691230:+	gi|927133295|ref|XP_013853349.1|	5177	0	PREDICTED: ELKS/Rab6-interacting/CAST family member 1 isoform X2 [Sus scrofa]	gi|927133302|ref|XM_005664112.2|	8401	0	PREDICTED: Sus scrofa ELKS/RAB6-interacting/CAST family member 1 (ERC1), transcript variant X5, mRNA	Q811U3	1621	0	ELKS/Rab6-interacting/CAST family member 1	.	.	.	.	pfam10174	Cast	RIM-binding protein of the cytomatrix active zone. This is a family of proteins that form part of the CAZ (cytomatrix at the active zone) complex which is involved in determining the site of synaptic vesicle fusion. The C-terminus is a PDZ-binding motif t	GO:0015031|protein transport;GO:0042147|retrograde transport, endosome to Golgi;	GO:0005737|cytoplasm;GO:0005829|cytosol;GO:0000139|Golgi membrane;GO:0048786|presynaptic active zone;GO:0045202|synapse;	GO:0030165|PDZ domain binding;GO:0017137|Rab GTPase binding;	K16072	ERC1; ELKS/RAB6-interacting/CAST family member 1
MSTRG.74426	antisense	chr17:41616919-41632422:+	Trans	Null	1	ENSSSCG00000000755	1439	1107	1243.74	1291	1310	884	1148.71	1.08272	0.114663	0.678167	1	up	no	ERC1	protein_coding	chr5:68223294-68691230:+	gi|927133295|ref|XP_013853349.1|	5177	0	PREDICTED: ELKS/Rab6-interacting/CAST family member 1 isoform X2 [Sus scrofa]	gi|927133302|ref|XM_005664112.2|	8401	0	PREDICTED: Sus scrofa ELKS/RAB6-interacting/CAST family member 1 (ERC1), transcript variant X5, mRNA	Q811U3	1621	0	ELKS/Rab6-interacting/CAST family member 1	.	.	.	.	pfam10174	Cast	RIM-binding protein of the cytomatrix active zone. This is a family of proteins that form part of the CAZ (cytomatrix at the active zone) complex which is involved in determining the site of synaptic vesicle fusion. The C-terminus is a PDZ-binding motif t	GO:0015031|protein transport;GO:0042147|retrograde transport, endosome to Golgi;	GO:0005737|cytoplasm;GO:0005829|cytosol;GO:0000139|Golgi membrane;GO:0048786|presynaptic active zone;GO:0045202|synapse;	GO:0030165|PDZ domain binding;GO:0017137|Rab GTPase binding;	K16072	ERC1; ELKS/RAB6-interacting/CAST family member 1
MSTRG.92474	linc	chr2:150810174-150825606:-	Trans	Null	1	ENSSSCG00000000755	1439	1107	1243.74	1291	1310	884	1148.71	1.08272	0.114663	0.678167	1	up	no	ERC1	protein_coding	chr5:68223294-68691230:+	gi|927133295|ref|XP_013853349.1|	5177	0	PREDICTED: ELKS/Rab6-interacting/CAST family member 1 isoform X2 [Sus scrofa]	gi|927133302|ref|XM_005664112.2|	8401	0	PREDICTED: Sus scrofa ELKS/RAB6-interacting/CAST family member 1 (ERC1), transcript variant X5, mRNA	Q811U3	1621	0	ELKS/Rab6-interacting/CAST family member 1	.	.	.	.	pfam10174	Cast	RIM-binding protein of the cytomatrix active zone. This is a family of proteins that form part of the CAZ (cytomatrix at the active zone) complex which is involved in determining the site of synaptic vesicle fusion. The C-terminus is a PDZ-binding motif t	GO:0015031|protein transport;GO:0042147|retrograde transport, endosome to Golgi;	GO:0005737|cytoplasm;GO:0005829|cytosol;GO:0000139|Golgi membrane;GO:0048786|presynaptic active zone;GO:0045202|synapse;	GO:0030165|PDZ domain binding;GO:0017137|Rab GTPase binding;	K16072	ERC1; ELKS/RAB6-interacting/CAST family member 1
MSTRG.30742	linc	chr12:13677805-13680725:-	Trans	Null	0.9856	ENSSSCG00000000757	4261	9554	7173.48	2206	3468	1848	2465.14	2.90997	1.541	0.000111652	0.0120643	up	yes	ADIPOR2	protein_coding	chr5:68755837-68807493:+	gi|55742866|ref|NP_001007193.1|	2066	0	adiponectin receptor protein 2 [Sus scrofa]	gi|927133155|ref|XM_005664110.2|	3667	0	PREDICTED: Sus scrofa adiponectin receptor 2 (ADIPOR2), transcript variant X1, mRNA	Q86V24	748	0	Adiponectin receptor protein 2	SPBC12C2.09c	184	6e-50	COG1272	pfam03006	HlyIII	Haemolysin-III related. Members of this family are integral membrane proteins. This family includes a protein with hemolytic activity from Bacillus cereus. It has been proposed that YOL002c encodes a Saccharomyces cerevisiae protein that plays a key role	GO:0033211|adiponectin-activated signaling pathway;GO:0019395|fatty acid oxidation;GO:0007565|female pregnancy;GO:0042593|glucose homeostasis;GO:0007507|heart development;GO:0009755|hormone-mediated signaling pathway;GO:0030308|negative regulation of cell	GO:0016021|integral component of membrane;GO:0031226|intrinsic component of plasma membrane;	GO:0097003|adipokinetic hormone receptor activity;GO:0055100|adiponectin binding;GO:0046872|metal ion binding;	K07297	ADIPOR; adiponectin receptor
MSTRG.48838	linc	chr14:1374473-1400499:+	Trans	Null	1	ENSSSCG00000000757	4261	9554	7173.48	2206	3468	1848	2465.14	2.90997	1.541	0.000111652	0.0120643	up	yes	ADIPOR2	protein_coding	chr5:68755837-68807493:+	gi|55742866|ref|NP_001007193.1|	2066	0	adiponectin receptor protein 2 [Sus scrofa]	gi|927133155|ref|XM_005664110.2|	3667	0	PREDICTED: Sus scrofa adiponectin receptor 2 (ADIPOR2), transcript variant X1, mRNA	Q86V24	748	0	Adiponectin receptor protein 2	SPBC12C2.09c	184	6e-50	COG1272	pfam03006	HlyIII	Haemolysin-III related. Members of this family are integral membrane proteins. This family includes a protein with hemolytic activity from Bacillus cereus. It has been proposed that YOL002c encodes a Saccharomyces cerevisiae protein that plays a key role	GO:0033211|adiponectin-activated signaling pathway;GO:0019395|fatty acid oxidation;GO:0007565|female pregnancy;GO:0042593|glucose homeostasis;GO:0007507|heart development;GO:0009755|hormone-mediated signaling pathway;GO:0030308|negative regulation of cell	GO:0016021|integral component of membrane;GO:0031226|intrinsic component of plasma membrane;	GO:0097003|adipokinetic hormone receptor activity;GO:0055100|adiponectin binding;GO:0046872|metal ion binding;	K07297	ADIPOR; adiponectin receptor
MSTRG.68808	linc	chr16:38389722-38471886:-	Trans	Null	-1	ENSSSCG00000000757	4261	9554	7173.48	2206	3468	1848	2465.14	2.90997	1.541	0.000111652	0.0120643	up	yes	ADIPOR2	protein_coding	chr5:68755837-68807493:+	gi|55742866|ref|NP_001007193.1|	2066	0	adiponectin receptor protein 2 [Sus scrofa]	gi|927133155|ref|XM_005664110.2|	3667	0	PREDICTED: Sus scrofa adiponectin receptor 2 (ADIPOR2), transcript variant X1, mRNA	Q86V24	748	0	Adiponectin receptor protein 2	SPBC12C2.09c	184	6e-50	COG1272	pfam03006	HlyIII	Haemolysin-III related. Members of this family are integral membrane proteins. This family includes a protein with hemolytic activity from Bacillus cereus. It has been proposed that YOL002c encodes a Saccharomyces cerevisiae protein that plays a key role	GO:0033211|adiponectin-activated signaling pathway;GO:0019395|fatty acid oxidation;GO:0007565|female pregnancy;GO:0042593|glucose homeostasis;GO:0007507|heart development;GO:0009755|hormone-mediated signaling pathway;GO:0030308|negative regulation of cell	GO:0016021|integral component of membrane;GO:0031226|intrinsic component of plasma membrane;	GO:0097003|adipokinetic hormone receptor activity;GO:0055100|adiponectin binding;GO:0046872|metal ion binding;	K07297	ADIPOR; adiponectin receptor
MSTRG.87	linc	chr1:788920-802835:-	Trans	Null	1	ENSSSCG00000000757	4261	9554	7173.48	2206	3468	1848	2465.14	2.90997	1.541	0.000111652	0.0120643	up	yes	ADIPOR2	protein_coding	chr5:68755837-68807493:+	gi|55742866|ref|NP_001007193.1|	2066	0	adiponectin receptor protein 2 [Sus scrofa]	gi|927133155|ref|XM_005664110.2|	3667	0	PREDICTED: Sus scrofa adiponectin receptor 2 (ADIPOR2), transcript variant X1, mRNA	Q86V24	748	0	Adiponectin receptor protein 2	SPBC12C2.09c	184	6e-50	COG1272	pfam03006	HlyIII	Haemolysin-III related. Members of this family are integral membrane proteins. This family includes a protein with hemolytic activity from Bacillus cereus. It has been proposed that YOL002c encodes a Saccharomyces cerevisiae protein that plays a key role	GO:0033211|adiponectin-activated signaling pathway;GO:0019395|fatty acid oxidation;GO:0007565|female pregnancy;GO:0042593|glucose homeostasis;GO:0007507|heart development;GO:0009755|hormone-mediated signaling pathway;GO:0030308|negative regulation of cell	GO:0016021|integral component of membrane;GO:0031226|intrinsic component of plasma membrane;	GO:0097003|adipokinetic hormone receptor activity;GO:0055100|adiponectin binding;GO:0046872|metal ion binding;	K07297	ADIPOR; adiponectin receptor
MSTRG.140470	antisense	chr7:55288309-55320356:-	Trans	Null	1	ENSSSCG00000000759	221	189	201.572	107	162	97	120.542	1.67221	0.741757	0.0503329	0.746194	up	no	ENSSSCG00000000759	protein_coding	chr5:68627338-68731931:+	gi|634837514|ref|XP_007935223.1|	1130	5e-179	PREDICTED: protein Wnt-5b [Orycteropus afer afer]	gi|927133377|ref|XM_005664124.2|	1241	0	PREDICTED: Sus scrofa wingless-type MMTV integration site family, member 5B (WNT5B), mRNA	Q5NVK2	54.7	4e-180	Protein Wnt-5b	.	.	.	.	pfam00110	wnt	wnt family. Wnt genes have been identified in vertebrates and invertebrates but not in plants, unicellular eukaryotes or prokaryotes. In humans, 19 WNT proteins are known. Because of their insolubility little is known about Wnt protein structure, but all	GO:0002062|chondrocyte differentiation;GO:0090090|negative regulation of canonical Wnt signaling pathway;GO:0030335|positive regulation of cell migration;GO:0045600|positive regulation of fat cell differentiation;GO:0016055|Wnt signaling pathway;	GO:0009986|cell surface;GO:0070062|extracellular exosome;GO:0005578|proteinaceous extracellular matrix;	GO:0005102|receptor binding;	K00444	WNT5; wingless-type MMTV integration site family, member 5
MSTRG.147492	linc	chr8:31458637-31459593:+	Trans	Null	-1	ENSSSCG00000000759	221	189	201.572	107	162	97	120.542	1.67221	0.741757	0.0503329	0.746194	up	no	ENSSSCG00000000759	protein_coding	chr5:68627338-68731931:+	gi|634837514|ref|XP_007935223.1|	1130	5e-179	PREDICTED: protein Wnt-5b [Orycteropus afer afer]	gi|927133377|ref|XM_005664124.2|	1241	0	PREDICTED: Sus scrofa wingless-type MMTV integration site family, member 5B (WNT5B), mRNA	Q5NVK2	54.7	4e-180	Protein Wnt-5b	.	.	.	.	pfam00110	wnt	wnt family. Wnt genes have been identified in vertebrates and invertebrates but not in plants, unicellular eukaryotes or prokaryotes. In humans, 19 WNT proteins are known. Because of their insolubility little is known about Wnt protein structure, but all	GO:0002062|chondrocyte differentiation;GO:0090090|negative regulation of canonical Wnt signaling pathway;GO:0030335|positive regulation of cell migration;GO:0045600|positive regulation of fat cell differentiation;GO:0016055|Wnt signaling pathway;	GO:0009986|cell surface;GO:0070062|extracellular exosome;GO:0005578|proteinaceous extracellular matrix;	GO:0005102|receptor binding;	K00444	WNT5; wingless-type MMTV integration site family, member 5
[truncated: 8,781 more rows]

## Sheet: Bf_Sol.transTarget
LncRNA	Gene_id	Correlation
ENSSSCG00000033943	ENSSSCG00000000033	1
ENSSSCG00000033943	ENSSSCG00000000151	1
ENSSSCG00000033943	ENSSSCG00000000203	1
[truncated: 9,047 more rows]

## Sheet: Bf_Sol.CisTarget
Lnc_id	Gene_id	Distance
[truncated: 111 more rows]
