# Supplementary material for: Exploring the lncRNAs Related to Skeletal Muscle Fiber Types and Meat Quality Traits in Pigs
Source: Genes (Basel). 2020 Aug 4;11(8):883. doi: 10.3390/genes11080883 (PMC7465969; doi:10.3390/genes11080883)
Supplement: Supplementary file 1 [file genes-11-00883-s001.zip › Additional file 11 Table S7 GO and KEGG enrichment analysis.xls]

## Sheet: GO enrichment analysis
Category	Accession	Term_name	p-value	FDR	Alt_id	Background_Count	DE_Gene	DE_Count	Up_Gene	Up_Count	Down_Gene	Down_Count	Links	Result
BP	GO:0008152	metabolic process	4.80412e-15	4.58217e-11	GO:0044236|GO:0044710	7783	ENSSSCG00000016878|ENSSSCG00000006324|ENSSSCG00000032942|ENSSSCG00000032941|ENSSSCG00000016877|ENSSSCG00000027072|ENSSSCG00000005355|ENSSSCG00000017870|ENSSSCG00000001565|ENSSSCG00000008293|ENSSSCG00000008058|ENSSSCG00000008051|ENSSSCG00000022364|ENSSSCG00000003773|ENSSSCG00000003777|ENSSSCG00000024679|ENSSSCG00000017499|ENSSSCG00000009849|ENSSSCG00000017492|ENSSSCG00000010121|ENSSSCG00000014394|…	1410	ENSSSCG00000010340|ENSSSCG00000008831|ENSSSCG00000020803|ENSSSCG00000023357|ENSSSCG00000028973|ENSSSCG00000040663|ENSSSCG00000002008|ENSSSCG00000002009|ENSSSCG00000017014|ENSSSCG00000010275|ENSSSCG00000023890|ENSSSCG00000038631|ENSSSCG00000003410|ENSSSCG00000008902|ENSSSCG00000033730|ENSSSCG00000009249|ENSSSCG00000004049|ENSSSCG00000033926|ENSSSCG00000008337|ENSSSCG00000008723|ENSSSCG00000008721|…	881	ENSSSCG00000013028|ENSSSCG00000013029|ENSSSCG00000013538|ENSSSCG00000007857|ENSSSCG00000016156|ENSSSCG00000027072|ENSSSCG00000016159|ENSSSCG00000007524|ENSSSCG00000032046|ENSSSCG00000017383|ENSSSCG00000011356|ENSSSCG00000033634|ENSSSCG00000037236|ENSSSCG00000016127|ENSSSCG00000022176|ENSSSCG00000036047|ENSSSCG00000009234|ENSSSCG00000006087|ENSSSCG00000022778|ENSSSCG00000009233|ENSSSCG00000023680|…	529	http://amigo.geneontology.org/amigo/term/GO:0008152	yes
BP	GO:0044237	cellular metabolic process	1.91574e-13	9.13615e-10	--	7167	ENSSSCG00000037427|ENSSSCG00000016878|ENSSSCG00000037869|ENSSSCG00000006245|ENSSSCG00000006324|ENSSSCG00000032942|ENSSSCG00000032941|ENSSSCG00000010517|ENSSSCG00000016877|ENSSSCG00000020744|ENSSSCG00000038628|ENSSSCG00000023983|ENSSSCG00000013538|ENSSSCG00000016243|ENSSSCG00000027072|ENSSSCG00000012435|ENSSSCG00000005355|ENSSSCG00000012437|ENSSSCG00000006572|ENSSSCG00000029774|ENSSSCG00000017870|…	1299	ENSSSCG00000008831|ENSSSCG00000004049|ENSSSCG00000023357|ENSSSCG00000028973|ENSSSCG00000040663|ENSSSCG00000002008|ENSSSCG00000002009|ENSSSCG00000017014|ENSSSCG00000007046|ENSSSCG00000023890|ENSSSCG00000002003|ENSSSCG00000032731|ENSSSCG00000032883|ENSSSCG00000033730|ENSSSCG00000030209|ENSSSCG00000009249|ENSSSCG00000020803|ENSSSCG00000033926|ENSSSCG00000008337|ENSSSCG00000016494|ENSSSCG00000009806|…	814	ENSSSCG00000013028|ENSSSCG00000013029|ENSSSCG00000013538|ENSSSCG00000007857|ENSSSCG00000016156|ENSSSCG00000027072|ENSSSCG00000016159|ENSSSCG00000007524|ENSSSCG00000032046|ENSSSCG00000026981|ENSSSCG00000033634|ENSSSCG00000037236|ENSSSCG00000016127|ENSSSCG00000022176|ENSSSCG00000036047|ENSSSCG00000010430|ENSSSCG00000006087|ENSSSCG00000022778|ENSSSCG00000009233|ENSSSCG00000023680|ENSSSCG00000026395|…	485	http://amigo.geneontology.org/amigo/term/GO:0044237	yes
BP	GO:0071704	organic substance metabolic process	1.47847e-11	4.70054e-08	--	7356	ENSSSCG00000037427|ENSSSCG00000016878|ENSSSCG00000001723|ENSSSCG00000006245|ENSSSCG00000006324|ENSSSCG00000015196|ENSSSCG00000032941|ENSSSCG00000010517|ENSSSCG00000016877|ENSSSCG00000038628|ENSSSCG00000023709|ENSSSCG00000013538|ENSSSCG00000016243|ENSSSCG00000027072|ENSSSCG00000012435|ENSSSCG00000005355|ENSSSCG00000012437|ENSSSCG00000006572|ENSSSCG00000029774|ENSSSCG00000017870|ENSSSCG00000037980|…	1314	ENSSSCG00000008831|ENSSSCG00000004049|ENSSSCG00000023357|ENSSSCG00000028973|ENSSSCG00000040663|ENSSSCG00000002008|ENSSSCG00000002009|ENSSSCG00000017014|ENSSSCG00000007046|ENSSSCG00000007522|ENSSSCG00000002003|ENSSSCG00000003410|ENSSSCG00000021059|ENSSSCG00000033730|ENSSSCG00000030209|ENSSSCG00000009249|ENSSSCG00000020803|ENSSSCG00000033926|ENSSSCG00000008337|ENSSSCG00000008723|ENSSSCG00000016494|…	832	ENSSSCG00000013028|ENSSSCG00000013029|ENSSSCG00000013538|ENSSSCG00000007857|ENSSSCG00000016156|ENSSSCG00000027072|ENSSSCG00000040466|ENSSSCG00000007524|ENSSSCG00000032046|ENSSSCG00000017383|ENSSSCG00000033634|ENSSSCG00000037236|ENSSSCG00000016127|ENSSSCG00000022176|ENSSSCG00000036047|ENSSSCG00000010430|ENSSSCG00000006087|ENSSSCG00000022778|ENSSSCG00000009233|ENSSSCG00000023680|ENSSSCG00000004811|…	482	http://amigo.geneontology.org/amigo/term/GO:0071704	yes
BP	GO:0051179	localization	3.70738e-11	8.81647e-08	GO:1902578	4167	ENSSSCG00000016878|ENSSSCG00000000466|ENSSSCG00000016877|ENSSSCG00000023709|ENSSSCG00000013538|ENSSSCG00000003818|ENSSSCG00000012435|ENSSSCG00000005355|ENSSSCG00000012437|ENSSSCG00000038991|ENSSSCG00000015298|ENSSSCG00000017870|ENSSSCG00000033620|ENSSSCG00000001892|ENSSSCG00000017232|ENSSSCG00000007033|ENSSSCG00000009951|ENSSSCG00000003144|ENSSSCG00000032229|ENSSSCG00000012138|ENSSSCG00000008051|…	789	ENSSSCG00000023296|ENSSSCG00000000466|ENSSSCG00000020803|ENSSSCG00000012253|ENSSSCG00000004044|ENSSSCG00000040663|ENSSSCG00000040912|ENSSSCG00000009128|ENSSSCG00000015135|ENSSSCG00000004684|ENSSSCG00000031600|ENSSSCG00000038731|ENSSSCG00000009244|ENSSSCG00000007253|ENSSSCG00000008337|ENSSSCG00000016494|ENSSSCG00000016123|ENSSSCG00000013440|ENSSSCG00000011183|ENSSSCG00000002722|ENSSSCG00000010825|…	498	ENSSSCG00000031918|ENSSSCG00000017158|ENSSSCG00000013538|ENSSSCG00000017499|ENSSSCG00000003493|ENSSSCG00000031608|ENSSSCG00000037439|ENSSSCG00000011198|ENSSSCG00000011600|ENSSSCG00000016287|ENSSSCG00000036951|ENSSSCG00000039267|ENSSSCG00000000059|ENSSSCG00000031288|ENSSSCG00000010834|ENSSSCG00000007524|ENSSSCG00000028983|ENSSSCG00000014804|ENSSSCG00000006237|ENSSSCG00000010687|ENSSSCG00000017803|…	291	http://amigo.geneontology.org/amigo/term/GO:0051179	yes
BP	GO:0044238	primary metabolic process	4.62176e-11	8.81647e-08	--	6990	ENSSSCG00000037427|ENSSSCG00000016878|ENSSSCG00000001723|ENSSSCG00000006245|ENSSSCG00000011755|ENSSSCG00000015196|ENSSSCG00000032941|ENSSSCG00000010517|ENSSSCG00000016877|ENSSSCG00000038628|ENSSSCG00000023709|ENSSSCG00000013538|ENSSSCG00000016243|ENSSSCG00000009395|ENSSSCG00000012435|ENSSSCG00000005355|ENSSSCG00000012437|ENSSSCG00000006572|ENSSSCG00000029774|ENSSSCG00000017870|ENSSSCG00000037980|…	1251	ENSSSCG00000008831|ENSSSCG00000004049|ENSSSCG00000023357|ENSSSCG00000028973|ENSSSCG00000040663|ENSSSCG00000002008|ENSSSCG00000002009|ENSSSCG00000017014|ENSSSCG00000007046|ENSSSCG00000007522|ENSSSCG00000002003|ENSSSCG00000003410|ENSSSCG00000021059|ENSSSCG00000032180|ENSSSCG00000030209|ENSSSCG00000009249|ENSSSCG00000020803|ENSSSCG00000033926|ENSSSCG00000008337|ENSSSCG00000008723|ENSSSCG00000016494|…	792	ENSSSCG00000013028|ENSSSCG00000013029|ENSSSCG00000013538|ENSSSCG00000007857|ENSSSCG00000016156|ENSSSCG00000016159|ENSSSCG00000007524|ENSSSCG00000032046|ENSSSCG00000033634|ENSSSCG00000037236|ENSSSCG00000016127|ENSSSCG00000022176|ENSSSCG00000036047|ENSSSCG00000010430|ENSSSCG00000006087|ENSSSCG00000022778|ENSSSCG00000009233|ENSSSCG00000023680|ENSSSCG00000004811|ENSSSCG00000026395|ENSSSCG00000006088|…	459	http://amigo.geneontology.org/amigo/term/GO:0044238	yes
BP	GO:0051234	establishment of localization	5.8851e-11	9.35534e-08	--	3659	ENSSSCG00000016878|ENSSSCG00000000466|ENSSSCG00000016877|ENSSSCG00000023709|ENSSSCG00000013538|ENSSSCG00000003818|ENSSSCG00000012435|ENSSSCG00000012437|ENSSSCG00000038991|ENSSSCG00000015298|ENSSSCG00000017870|ENSSSCG00000033620|ENSSSCG00000001892|ENSSSCG00000017232|ENSSSCG00000007033|ENSSSCG00000009951|ENSSSCG00000003144|ENSSSCG00000032229|ENSSSCG00000012138|ENSSSCG00000008051|ENSSSCG00000022364|…	702	ENSSSCG00000023296|ENSSSCG00000000466|ENSSSCG00000020803|ENSSSCG00000012253|ENSSSCG00000004044|ENSSSCG00000040663|ENSSSCG00000040912|ENSSSCG00000023599|ENSSSCG00000015135|ENSSSCG00000004684|ENSSSCG00000031600|ENSSSCG00000038731|ENSSSCG00000009244|ENSSSCG00000008337|ENSSSCG00000016494|ENSSSCG00000016123|ENSSSCG00000013440|ENSSSCG00000011183|ENSSSCG00000002722|ENSSSCG00000010825|ENSSSCG00000010824|…	437	ENSSSCG00000031918|ENSSSCG00000028949|ENSSSCG00000013538|ENSSSCG00000017499|ENSSSCG00000003493|ENSSSCG00000031608|ENSSSCG00000037439|ENSSSCG00000011198|ENSSSCG00000011600|ENSSSCG00000016287|ENSSSCG00000036951|ENSSSCG00000039267|ENSSSCG00000000059|ENSSSCG00000031288|ENSSSCG00000010834|ENSSSCG00000007524|ENSSSCG00000028983|ENSSSCG00000014804|ENSSSCG00000006237|ENSSSCG00000010687|ENSSSCG00000017803|…	265	http://amigo.geneontology.org/amigo/term/GO:0051234	yes
BP	GO:0006629	lipid metabolic process	7.39733e-11	9.6945e-08	--	1016	ENSSSCG00000037427|ENSSSCG00000017505|ENSSSCG00000006245|ENSSSCG00000011755|ENSSSCG00000026719|ENSSSCG00000026718|ENSSSCG00000002366|ENSSSCG00000012841|ENSSSCG00000023983|ENSSSCG00000035539|ENSSSCG00000015110|ENSSSCG00000015355|ENSSSCG00000008190|ENSSSCG00000006001|ENSSSCG00000026655|ENSSSCG00000009225|ENSSSCG00000037912|ENSSSCG00000015486|ENSSSCG00000006720|ENSSSCG00000006088|ENSSSCG00000006121|…	235	ENSSSCG00000011845|ENSSSCG00000004049|ENSSSCG00000017492|ENSSSCG00000002009|ENSSSCG00000032531|ENSSSCG00000024149|ENSSSCG00000015135|ENSSSCG00000010440|ENSSSCG00000015732|ENSSSCG00000017617|ENSSSCG00000008237|ENSSSCG00000006703|ENSSSCG00000034394|ENSSSCG00000010931|ENSSSCG00000005970|ENSSSCG00000002825|ENSSSCG00000037846|ENSSSCG00000017789|ENSSSCG00000025109|ENSSSCG00000031299|ENSSSCG00000026554|…	147	ENSSSCG00000017499|ENSSSCG00000009489|ENSSSCG00000001723|ENSSSCG00000031329|ENSSSCG00000007857|ENSSSCG00000000050|ENSSSCG00000027205|ENSSSCG00000013226|ENSSSCG00000016156|ENSSSCG00000016159|ENSSSCG00000025578|ENSSSCG00000007019|ENSSSCG00000030345|ENSSSCG00000029066|ENSSSCG00000009937|ENSSSCG00000036449|ENSSSCG00000022364|ENSSSCG00000009233|ENSSSCG00000015486|ENSSSCG00000005229|ENSSSCG00000006088|…	88	http://amigo.geneontology.org/amigo/term/GO:0006629	yes
BP	GO:0044281	small molecule metabolic process	8.13127e-11	9.6945e-08	--	1574	ENSSSCG00000006049|ENSSSCG00000005663|ENSSSCG00000006245|ENSSSCG00000000064|ENSSSCG00000023903|ENSSSCG00000026718|ENSSSCG00000004651|ENSSSCG00000016877|ENSSSCG00000015673|ENSSSCG00000010554|ENSSSCG00000010116|ENSSSCG00000007019|ENSSSCG00000001963|ENSSSCG00000001819|ENSSSCG00000012847|ENSSSCG00000027288|ENSSSCG00000008190|ENSSSCG00000012437|ENSSSCG00000006572|ENSSSCG00000008195|ENSSSCG00000035532|…	338	ENSSSCG00000036208|ENSSSCG00000030204|ENSSSCG00000004049|ENSSSCG00000011193|ENSSSCG00000004672|ENSSSCG00000010200|ENSSSCG00000002009|ENSSSCG00000024149|ENSSSCG00000015135|ENSSSCG00000010275|ENSSSCG00000017617|ENSSSCG00000032731|ENSSSCG00000040779|ENSSSCG00000008237|ENSSSCG00000015973|ENSSSCG00000006703|ENSSSCG00000012731|ENSSSCG00000010931|ENSSSCG00000027169|ENSSSCG00000033926|ENSSSCG00000017420|…	204	ENSSSCG00000031918|ENSSSCG00000017499|ENSSSCG00000007857|ENSSSCG00000016156|ENSSSCG00000008039|ENSSSCG00000016159|ENSSSCG00000007524|ENSSSCG00000025578|ENSSSCG00000034019|ENSSSCG00000007019|ENSSSCG00000018081|ENSSSCG00000030345|ENSSSCG00000007286|ENSSSCG00000025492|ENSSSCG00000016127|ENSSSCG00000040678|ENSSSCG00000009937|ENSSSCG00000036449|ENSSSCG00000022364|ENSSSCG00000038399|ENSSSCG00000034896|…	134	http://amigo.geneontology.org/amigo/term/GO:0044281	yes
BP	GO:0055114	oxidation-reduction process	4.65246e-10	4.93057e-07	--	446	ENSSSCG00000018075|ENSSSCG00000011356|ENSSSCG00000006324|ENSSSCG00000016877|ENSSSCG00000023277|ENSSSCG00000008195|ENSSSCG00000016127|ENSSSCG00000033620|ENSSSCG00000006872|ENSSSCG00000006720|ENSSSCG00000014232|ENSSSCG00000039103|ENSSSCG00000027307|ENSSSCG00000022364|ENSSSCG00000000577|ENSSSCG00000026554|ENSSSCG00000000072|ENSSSCG00000010253|ENSSSCG00000010795|ENSSSCG00000003506|ENSSSCG00000005361|…	120	ENSSSCG00000016650|ENSSSCG00000011889|ENSSSCG00000011532|ENSSSCG00000011250|ENSSSCG00000029034|ENSSSCG00000016349|ENSSSCG00000035727|ENSSSCG00000027307|ENSSSCG00000005024|ENSSSCG00000017198|ENSSSCG00000012157|ENSSSCG00000002993|ENSSSCG00000037455|ENSSSCG00000006720|ENSSSCG00000017114|ENSSSCG00000000072|ENSSSCG00000008237|ENSSSCG00000010340|ENSSSCG00000010931|ENSSSCG00000030328|ENSSSCG00000000757|…	56	ENSSSCG00000031918|ENSSSCG00000018023|ENSSSCG00000024144|ENSSSCG00000000685|ENSSSCG00000011356|ENSSSCG00000018075|ENSSSCG00000023277|ENSSSCG00000018078|ENSSSCG00000000045|ENSSSCG00000008877|ENSSSCG00000029179|ENSSSCG00000018082|ENSSSCG00000010241|ENSSSCG00000017947|ENSSSCG00000011764|ENSSSCG00000037953|ENSSSCG00000016732|ENSSSCG00000033843|ENSSSCG00000003903|ENSSSCG00000003653|ENSSSCG00000016093|…	64	http://amigo.geneontology.org/amigo/term/GO:0055114	yes
BP	GO:0006810	transport	7.98769e-10	7.61866e-07	GO:0015457|GO:0015460|GO:0044765	3537	ENSSSCG00000016878|ENSSSCG00000000466|ENSSSCG00000016877|ENSSSCG00000023709|ENSSSCG00000013538|ENSSSCG00000003818|ENSSSCG00000012435|ENSSSCG00000012437|ENSSSCG00000038991|ENSSSCG00000015298|ENSSSCG00000017870|ENSSSCG00000033620|ENSSSCG00000001892|ENSSSCG00000017232|ENSSSCG00000007033|ENSSSCG00000009951|ENSSSCG00000003144|ENSSSCG00000012138|ENSSSCG00000008051|ENSSSCG00000022364|ENSSSCG00000003777|…	673	ENSSSCG00000023296|ENSSSCG00000000466|ENSSSCG00000020803|ENSSSCG00000012253|ENSSSCG00000004044|ENSSSCG00000040663|ENSSSCG00000040912|ENSSSCG00000009128|ENSSSCG00000015135|ENSSSCG00000004684|ENSSSCG00000031600|ENSSSCG00000038731|ENSSSCG00000021059|ENSSSCG00000009244|ENSSSCG00000008337|ENSSSCG00000013440|ENSSSCG00000011183|ENSSSCG00000002722|ENSSSCG00000010824|ENSSSCG00000038749|ENSSSCG00000012435|…	414	ENSSSCG00000031918|ENSSSCG00000028949|ENSSSCG00000013538|ENSSSCG00000017499|ENSSSCG00000003493|ENSSSCG00000031608|ENSSSCG00000037439|ENSSSCG00000011198|ENSSSCG00000011600|ENSSSCG00000016287|ENSSSCG00000036951|ENSSSCG00000039267|ENSSSCG00000000059|ENSSSCG00000031288|ENSSSCG00000010834|ENSSSCG00000007524|ENSSSCG00000028983|ENSSSCG00000014804|ENSSSCG00000006237|ENSSSCG00000010687|ENSSSCG00000017803|…	259	http://amigo.geneontology.org/amigo/term/GO:0006810	yes
BP	GO:0006796	phosphate-containing compound metabolic process	2.07855e-09	1.41608e-06	--	1628	ENSSSCG00000037427|ENSSSCG00000016878|ENSSSCG00000024019|ENSSSCG00000011755|ENSSSCG00000033926|ENSSSCG00000032941|ENSSSCG00000026718|ENSSSCG00000016877|ENSSSCG00000032141|ENSSSCG00000010116|ENSSSCG00000039798|ENSSSCG00000017730|ENSSSCG00000012847|ENSSSCG00000015355|ENSSSCG00000008190|ENSSSCG00000008193|ENSSSCG00000040088|ENSSSCG00000006001|ENSSSCG00000035532|ENSSSCG00000003578|ENSSSCG00000026655|…	340	ENSSSCG00000011845|ENSSSCG00000030204|ENSSSCG00000011843|ENSSSCG00000024127|ENSSSCG00000010201|ENSSSCG00000011446|ENSSSCG00000012156|ENSSSCG00000032531|ENSSSCG00000024149|ENSSSCG00000017014|ENSSSCG00000034758|ENSSSCG00000015973|ENSSSCG00000006703|ENSSSCG00000017917|ENSSSCG00000034395|ENSSSCG00000033926|ENSSSCG00000008337|ENSSSCG00000017420|ENSSSCG00000016494|ENSSSCG00000031593|ENSSSCG00000028080|…	207	ENSSSCG00000036326|ENSSSCG00000031918|ENSSSCG00000002739|ENSSSCG00000003839|ENSSSCG00000001056|ENSSSCG00000011131|ENSSSCG00000027205|ENSSSCG00000036115|ENSSSCG00000010631|ENSSSCG00000008039|ENSSSCG00000038038|ENSSSCG00000016159|ENSSSCG00000007524|ENSSSCG00000034019|ENSSSCG00000007019|ENSSSCG00000018081|ENSSSCG00000030345|ENSSSCG00000029066|ENSSSCG00000016127|ENSSSCG00000040678|ENSSSCG00000009937|…	133	http://amigo.geneontology.org/amigo/term/GO:0006796	yes
BP	GO:0032787	monocarboxylic acid metabolic process	1.8673e-09	1.41608e-06	--	407	ENSSSCG00000004454|ENSSSCG00000010554|ENSSSCG00000040569|ENSSSCG00000040088|ENSSSCG00000006720|ENSSSCG00000032718|ENSSSCG00000039103|ENSSSCG00000022364|ENSSSCG00000028010|ENSSSCG00000026554|ENSSSCG00000000072|ENSSSCG00000010253|ENSSSCG00000010795|ENSSSCG00000023264|ENSSSCG00000015340|ENSSSCG00000037980|ENSSSCG00000017203|ENSSSCG00000029944|ENSSSCG00000004441|ENSSSCG00000004771|ENSSSCG00000008571|…	110	ENSSSCG00000001852|ENSSSCG00000010554|ENSSSCG00000017617|ENSSSCG00000011250|ENSSSCG00000002351|ENSSSCG00000011193|ENSSSCG00000028080|ENSSSCG00000008012|ENSSSCG00000017198|ENSSSCG00000003851|ENSSSCG00000011664|ENSSSCG00000024149|ENSSSCG00000006720|ENSSSCG00000040569|ENSSSCG00000000072|ENSSSCG00000017759|ENSSSCG00000015673|ENSSSCG00000037706|ENSSSCG00000017694|ENSSSCG00000006703|ENSSSCG00000034786|…	63	ENSSSCG00000017203|ENSSSCG00000000685|ENSSSCG00000040682|ENSSSCG00000015930|ENSSSCG00000007857|ENSSSCG00000014919|ENSSSCG00000016223|ENSSSCG00000010631|ENSSSCG00000007286|ENSSSCG00000000694|ENSSSCG00000012440|ENSSSCG00000025578|ENSSSCG00000039425|ENSSSCG00000010795|ENSSSCG00000000708|ENSSSCG00000007019|ENSSSCG00000008571|ENSSSCG00000014998|ENSSSCG00000028010|ENSSSCG00000022655|ENSSSCG00000022092|…	47	http://amigo.geneontology.org/amigo/term/GO:0032787	yes
BP	GO:0016043	cellular component organization	1.9557e-09	1.41608e-06	GO:0044235|GO:0071842	4828	ENSSSCG00000016878|ENSSSCG00000011690|ENSSSCG00000011026|ENSSSCG00000032946|ENSSSCG00000009958|ENSSSCG00000028712|ENSSSCG00000027074|ENSSSCG00000023983|ENSSSCG00000027072|ENSSSCG00000003384|ENSSSCG00000012437|ENSSSCG00000036988|ENSSSCG00000003672|ENSSSCG00000010053|ENSSSCG00000010359|ENSSSCG00000021343|ENSSSCG00000003144|ENSSSCG00000008058|ENSSSCG00000024777|ENSSSCG00000024776|ENSSSCG00000032229|…	885	ENSSSCG00000023296|ENSSSCG00000040919|ENSSSCG00000020803|ENSSSCG00000023357|ENSSSCG00000010570|ENSSSCG00000005027|ENSSSCG00000027074|ENSSSCG00000016151|ENSSSCG00000004684|ENSSSCG00000023890|ENSSSCG00000038731|ENSSSCG00000009244|ENSSSCG00000007253|ENSSSCG00000034040|ENSSSCG00000016494|ENSSSCG00000005749|ENSSSCG00000028423|ENSSSCG00000007311|ENSSSCG00000016555|ENSSSCG00000018007|ENSSSCG00000016650|…	530	ENSSSCG00000017158|ENSSSCG00000013028|ENSSSCG00000031913|ENSSSCG00000037439|ENSSSCG00000034949|ENSSSCG00000027072|ENSSSCG00000017499|ENSSSCG00000040466|ENSSSCG00000007524|ENSSSCG00000032046|ENSSSCG00000014804|ENSSSCG00000012893|ENSSSCG00000040981|ENSSSCG00000004885|ENSSSCG00000037236|ENSSSCG00000016127|ENSSSCG00000035733|ENSSSCG00000036613|ENSSSCG00000006084|ENSSSCG00000002316|ENSSSCG00000022778|…	355	http://amigo.geneontology.org/amigo/term/GO:0016043	yes
BP	GO:0009987	cellular process	1.79498e-09	1.41608e-06	GO:0008151|GO:0044763|GO:0050875	14092	ENSSSCG00000016878|ENSSSCG00000024072|ENSSSCG00000006324|ENSSSCG00000032942|ENSSSCG00000032941|ENSSSCG00000021007|ENSSSCG00000032946|ENSSSCG00000016877|ENSSSCG00000027074|ENSSSCG00000005358|ENSSSCG00000027072|ENSSSCG00000005355|ENSSSCG00000017870|ENSSSCG00000001565|ENSSSCG00000010053|ENSSSCG00000004244|ENSSSCG00000015522|ENSSSCG00000008293|ENSSSCG00000008058|ENSSSCG00000001205|ENSSSCG00000008051|…	2336	ENSSSCG00000008833|ENSSSCG00000008831|ENSSSCG00000028973|ENSSSCG00000009128|ENSSSCG00000032731|ENSSSCG00000021706|ENSSSCG00000008721|ENSSSCG00000010116|ENSSSCG00000014207|ENSSSCG00000016555|ENSSSCG00000018007|ENSSSCG00000007473|ENSSSCG00000032423|ENSSSCG00000009230|ENSSSCG00000010825|ENSSSCG00000001565|ENSSSCG00000016151|ENSSSCG00000022353|ENSSSCG00000003707|ENSSSCG00000012270|ENSSSCG00000012276|…	1428	ENSSSCG00000013028|ENSSSCG00000013029|ENSSSCG00000005102|ENSSSCG00000039556|ENSSSCG00000003644|ENSSSCG00000031913|ENSSSCG00000013024|ENSSSCG00000034949|ENSSSCG00000007857|ENSSSCG00000032320|ENSSSCG00000017012|ENSSSCG00000016156|ENSSSCG00000027072|ENSSSCG00000009926|ENSSSCG00000016159|ENSSSCG00000023891|ENSSSCG00000007524|ENSSSCG00000032046|ENSSSCG00000009125|ENSSSCG00000026981|ENSSSCG00000032525|…	908	http://amigo.geneontology.org/amigo/term/GO:0009987	yes
BP	GO:0006793	phosphorus metabolic process	3.09307e-09	1.96678e-06	--	1656	ENSSSCG00000037427|ENSSSCG00000016878|ENSSSCG00000011755|ENSSSCG00000032941|ENSSSCG00000016877|ENSSSCG00000015355|ENSSSCG00000040088|ENSSSCG00000015486|ENSSSCG00000003679|ENSSSCG00000008293|ENSSSCG00000001898|ENSSSCG00000003773|ENSSSCG00000003777|ENSSSCG00000000764|ENSSSCG00000038694|ENSSSCG00000023264|ENSSSCG00000014119|ENSSSCG00000030345|ENSSSCG00000002269|ENSSSCG00000017753|ENSSSCG00000036236|…	344	ENSSSCG00000011845|ENSSSCG00000030204|ENSSSCG00000011843|ENSSSCG00000024127|ENSSSCG00000010201|ENSSSCG00000011446|ENSSSCG00000012156|ENSSSCG00000032531|ENSSSCG00000024149|ENSSSCG00000017014|ENSSSCG00000034758|ENSSSCG00000011079|ENSSSCG00000015973|ENSSSCG00000006703|ENSSSCG00000017917|ENSSSCG00000011295|ENSSSCG00000033926|ENSSSCG00000008337|ENSSSCG00000017420|ENSSSCG00000016494|ENSSSCG00000031593|…	210	ENSSSCG00000031918|ENSSSCG00000036326|ENSSSCG00000002739|ENSSSCG00000009172|ENSSSCG00000001056|ENSSSCG00000011131|ENSSSCG00000027205|ENSSSCG00000013226|ENSSSCG00000010631|ENSSSCG00000008039|ENSSSCG00000038038|ENSSSCG00000016159|ENSSSCG00000007524|ENSSSCG00000034019|ENSSSCG00000007019|ENSSSCG00000018081|ENSSSCG00000030345|ENSSSCG00000029066|ENSSSCG00000016127|ENSSSCG00000040678|ENSSSCG00000009937|…	134	http://amigo.geneontology.org/amigo/term/GO:0006793	yes
BP	GO:0045184	establishment of protein localization	3.73848e-09	2.2286e-06	--	1336	ENSSSCG00000028005|ENSSSCG00000009951|ENSSSCG00000015107|ENSSSCG00000011896|ENSSSCG00000023983|ENSSSCG00000016572|ENSSSCG00000027946|ENSSSCG00000015401|ENSSSCG00000016938|ENSSSCG00000038991|ENSSSCG00000013726|ENSSSCG00000011137|ENSSSCG00000005352|ENSSSCG00000005643|ENSSSCG00000000870|ENSSSCG00000006877|ENSSSCG00000001892|ENSSSCG00000038914|ENSSSCG00000014828|ENSSSCG00000014101|ENSSSCG00000009228|…	286	ENSSSCG00000010048|ENSSSCG00000006901|ENSSSCG00000012484|ENSSSCG00000040912|ENSSSCG00000008136|ENSSSCG00000008137|ENSSSCG00000024895|ENSSSCG00000004125|ENSSSCG00000015135|ENSSSCG00000014043|ENSSSCG00000008138|ENSSSCG00000037748|ENSSSCG00000009128|ENSSSCG00000022820|ENSSSCG00000034017|ENSSSCG00000009244|ENSSSCG00000006544|ENSSSCG00000034818|ENSSSCG00000000870|ENSSSCG00000015539|ENSSSCG00000017427|…	174	ENSSSCG00000024189|ENSSSCG00000011198|ENSSSCG00000011848|ENSSSCG00000036951|ENSSSCG00000010834|ENSSSCG00000028983|ENSSSCG00000014040|ENSSSCG00000006237|ENSSSCG00000017803|ENSSSCG00000012893|ENSSSCG00000006543|ENSSSCG00000016497|ENSSSCG00000013940|ENSSSCG00000010900|ENSSSCG00000036526|ENSSSCG00000006785|ENSSSCG00000003369|ENSSSCG00000037130|ENSSSCG00000037132|ENSSSCG00000030183|ENSSSCG00000032709|…	112	http://amigo.geneontology.org/amigo/term/GO:0045184	yes
BP	GO:0071840	cellular component organization or biogenesis	7.95467e-09	4.46304e-06	GO:0071841	4897	ENSSSCG00000016878|ENSSSCG00000011690|ENSSSCG00000011026|ENSSSCG00000032946|ENSSSCG00000009958|ENSSSCG00000028712|ENSSSCG00000027074|ENSSSCG00000023983|ENSSSCG00000027072|ENSSSCG00000003384|ENSSSCG00000012437|ENSSSCG00000036988|ENSSSCG00000003672|ENSSSCG00000010053|ENSSSCG00000010359|ENSSSCG00000021343|ENSSSCG00000003144|ENSSSCG00000008058|ENSSSCG00000024777|ENSSSCG00000024776|ENSSSCG00000032229|…	891	ENSSSCG00000023296|ENSSSCG00000040919|ENSSSCG00000020803|ENSSSCG00000023357|ENSSSCG00000010570|ENSSSCG00000005027|ENSSSCG00000027074|ENSSSCG00000016151|ENSSSCG00000004684|ENSSSCG00000023890|ENSSSCG00000038731|ENSSSCG00000009244|ENSSSCG00000007253|ENSSSCG00000034040|ENSSSCG00000016494|ENSSSCG00000005749|ENSSSCG00000028423|ENSSSCG00000007311|ENSSSCG00000016555|ENSSSCG00000018007|ENSSSCG00000016650|…	534	ENSSSCG00000017158|ENSSSCG00000013028|ENSSSCG00000031913|ENSSSCG00000037439|ENSSSCG00000034949|ENSSSCG00000027072|ENSSSCG00000017499|ENSSSCG00000040466|ENSSSCG00000007524|ENSSSCG00000032046|ENSSSCG00000014804|ENSSSCG00000012893|ENSSSCG00000040981|ENSSSCG00000004885|ENSSSCG00000037236|ENSSSCG00000016127|ENSSSCG00000035733|ENSSSCG00000036613|ENSSSCG00000006084|ENSSSCG00000002316|ENSSSCG00000022778|…	357	http://amigo.geneontology.org/amigo/term/GO:0071840	yes
BP	GO:0008104	protein localization	1.26041e-08	6.67877e-06	GO:0008105	1818	ENSSSCG00000016878|ENSSSCG00000009951|ENSSSCG00000023983|ENSSSCG00000012434|ENSSSCG00000038991|ENSSSCG00000005352|ENSSSCG00000001892|ENSSSCG00000017232|ENSSSCG00000007033|ENSSSCG00000032229|ENSSSCG00000011621|ENSSSCG00000013992|ENSSSCG00000015227|ENSSSCG00000010121|ENSSSCG00000022396|ENSSSCG00000032090|ENSSSCG00000008577|ENSSSCG00000014116|ENSSSCG00000008372|ENSSSCG00000027525|ENSSSCG00000011237|…	369	ENSSSCG00000003888|ENSSSCG00000039887|ENSSSCG00000010048|ENSSSCG00000006901|ENSSSCG00000040663|ENSSSCG00000040912|ENSSSCG00000008136|ENSSSCG00000008137|ENSSSCG00000024895|ENSSSCG00000004125|ENSSSCG00000015135|ENSSSCG00000014043|ENSSSCG00000008138|ENSSSCG00000037748|ENSSSCG00000009128|ENSSSCG00000029189|ENSSSCG00000022820|ENSSSCG00000034017|ENSSSCG00000009244|ENSSSCG00000006544|ENSSSCG00000007253|…	233	ENSSSCG00000017158|ENSSSCG00000028949|ENSSSCG00000011198|ENSSSCG00000011848|ENSSSCG00000036951|ENSSSCG00000010834|ENSSSCG00000028983|ENSSSCG00000009125|ENSSSCG00000006237|ENSSSCG00000017803|ENSSSCG00000001513|ENSSSCG00000012893|ENSSSCG00000006543|ENSSSCG00000032842|ENSSSCG00000013940|ENSSSCG00000010900|ENSSSCG00000036526|ENSSSCG00000006785|ENSSSCG00000003369|ENSSSCG00000004166|ENSSSCG00000037130|…	136	http://amigo.geneontology.org/amigo/term/GO:0008104	yes
BP	GO:0033036	macromolecule localization	1.33996e-08	6.72662e-06	--	1836	ENSSSCG00000016878|ENSSSCG00000009951|ENSSSCG00000023983|ENSSSCG00000005355|ENSSSCG00000038991|ENSSSCG00000005352|ENSSSCG00000001892|ENSSSCG00000017232|ENSSSCG00000007033|ENSSSCG00000032229|ENSSSCG00000011621|ENSSSCG00000013992|ENSSSCG00000015227|ENSSSCG00000010121|ENSSSCG00000022396|ENSSSCG00000032090|ENSSSCG00000008577|ENSSSCG00000014116|ENSSSCG00000008372|ENSSSCG00000027525|ENSSSCG00000011237|…	372	ENSSSCG00000003888|ENSSSCG00000039887|ENSSSCG00000010048|ENSSSCG00000006901|ENSSSCG00000040663|ENSSSCG00000040912|ENSSSCG00000008136|ENSSSCG00000008137|ENSSSCG00000024895|ENSSSCG00000004125|ENSSSCG00000015135|ENSSSCG00000014043|ENSSSCG00000008138|ENSSSCG00000037748|ENSSSCG00000009128|ENSSSCG00000029189|ENSSSCG00000022820|ENSSSCG00000034017|ENSSSCG00000009244|ENSSSCG00000006544|ENSSSCG00000007253|…	235	ENSSSCG00000017158|ENSSSCG00000028949|ENSSSCG00000011198|ENSSSCG00000011848|ENSSSCG00000036951|ENSSSCG00000010834|ENSSSCG00000028983|ENSSSCG00000009125|ENSSSCG00000006237|ENSSSCG00000017803|ENSSSCG00000001513|ENSSSCG00000012893|ENSSSCG00000006543|ENSSSCG00000032842|ENSSSCG00000013940|ENSSSCG00000010900|ENSSSCG00000036526|ENSSSCG00000006785|ENSSSCG00000003369|ENSSSCG00000004166|ENSSSCG00000037130|…	137	http://amigo.geneontology.org/amigo/term/GO:0033036	yes
BP	GO:0003012	muscle system process	2.08398e-08	9.93849e-06	--	176	ENSSSCG00000007757|ENSSSCG00000004570|ENSSSCG00000017583|ENSSSCG00000039556|ENSSSCG00000022353|ENSSSCG00000010687|ENSSSCG00000011259|ENSSSCG00000016535|ENSSSCG00000003693|ENSSSCG00000018007|ENSSSCG00000010325|ENSSSCG00000004672|ENSSSCG00000005317|ENSSSCG00000021059|ENSSSCG00000007456|ENSSSCG00000013354|ENSSSCG00000025531|ENSSSCG00000011833|ENSSSCG00000025417|ENSSSCG00000007799|ENSSSCG00000009856|…	57	ENSSSCG00000022353|ENSSSCG00000011843|ENSSSCG00000011441|ENSSSCG00000003788|ENSSSCG00000024777|ENSSSCG00000005317|ENSSSCG00000002029|ENSSSCG00000021059|ENSSSCG00000025531|ENSSSCG00000025417|ENSSSCG00000010522|ENSSSCG00000024061|ENSSSCG00000039506|ENSSSCG00000006461|ENSSSCG00000011833|ENSSSCG00000004672|ENSSSCG00000016535|ENSSSCG00000018007|ENSSSCG00000010459|ENSSSCG00000018003|ENSSSCG00000011325|…	32	ENSSSCG00000006296|ENSSSCG00000016287|ENSSSCG00000035066|ENSSSCG00000011259|ENSSSCG00000034192|ENSSSCG00000013354|ENSSSCG00000016157|ENSSSCG00000010325|ENSSSCG00000039710|ENSSSCG00000004570|ENSSSCG00000017500|ENSSSCG00000010476|ENSSSCG00000023031|ENSSSCG00000039556|ENSSSCG00000034773|ENSSSCG00000007799|ENSSSCG00000025406|ENSSSCG00000007805|ENSSSCG00000003693|ENSSSCG00000034386|ENSSSCG00000010687|…	25	http://amigo.geneontology.org/amigo/term/GO:0003012	yes
BP	GO:0051641	cellular localization	3.85931e-08	1.75286e-05	GO:1902580	2019	ENSSSCG00000016878|ENSSSCG00000000466|ENSSSCG00000038156|ENSSSCG00000023983|ENSSSCG00000030386|ENSSSCG00000005355|ENSSSCG00000038991|ENSSSCG00000005352|ENSSSCG00000017232|ENSSSCG00000007033|ENSSSCG00000009951|ENSSSCG00000011621|ENSSSCG00000010931|ENSSSCG00000015227|ENSSSCG00000010121|ENSSSCG00000022396|ENSSSCG00000015558|ENSSSCG00000032090|ENSSSCG00000003707|ENSSSCG00000032312|ENSSSCG00000033937|…	401	ENSSSCG00000023296|ENSSSCG00000000466|ENSSSCG00000024267|ENSSSCG00000039887|ENSSSCG00000010048|ENSSSCG00000006901|ENSSSCG00000040663|ENSSSCG00000040912|ENSSSCG00000008136|ENSSSCG00000013239|ENSSSCG00000023599|ENSSSCG00000036369|ENSSSCG00000004125|ENSSSCG00000015135|ENSSSCG00000004684|ENSSSCG00000037791|ENSSSCG00000014043|ENSSSCG00000008138|ENSSSCG00000008236|ENSSSCG00000009128|ENSSSCG00000029189|…	267	ENSSSCG00000031918|ENSSSCG00000017158|ENSSSCG00000011198|ENSSSCG00000031288|ENSSSCG00000003493|ENSSSCG00000037439|ENSSSCG00000010481|ENSSSCG00000036951|ENSSSCG00000010834|ENSSSCG00000007524|ENSSSCG00000028983|ENSSSCG00000009125|ENSSSCG00000006237|ENSSSCG00000022283|ENSSSCG00000001513|ENSSSCG00000012893|ENSSSCG00000006543|ENSSSCG00000032842|ENSSSCG00000007805|ENSSSCG00000036526|ENSSSCG00000037236|…	134	http://amigo.geneontology.org/amigo/term/GO:0051641	yes
BP	GO:0032502	developmental process	4.61539e-08	2.00098e-05	GO:0044767	4538	ENSSSCG00000016878|ENSSSCG00000012022|ENSSSCG00000007799|ENSSSCG00000001565|ENSSSCG00000025087|ENSSSCG00000011026|ENSSSCG00000006785|ENSSSCG00000009958|ENSSSCG00000001848|ENSSSCG00000005358|ENSSSCG00000016243|ENSSSCG00000027072|ENSSSCG00000022693|ENSSSCG00000012437|ENSSSCG00000038627|ENSSSCG00000015480|ENSSSCG00000003672|ENSSSCG00000017232|ENSSSCG00000021343|ENSSSCG00000001898|ENSSSCG00000024773|…	825	ENSSSCG00000023296|ENSSSCG00000008833|ENSSSCG00000040919|ENSSSCG00000023357|ENSSSCG00000028973|ENSSSCG00000030585|ENSSSCG00000034418|ENSSSCG00000002009|ENSSSCG00000016151|ENSSSCG00000009083|ENSSSCG00000031856|ENSSSCG00000004684|ENSSSCG00000038631|ENSSSCG00000032731|ENSSSCG00000020801|ENSSSCG00000014182|ENSSSCG00000009249|ENSSSCG00000033926|ENSSSCG00000008336|ENSSSCG00000016494|ENSSSCG00000014207|…	520	ENSSSCG00000017158|ENSSSCG00000032129|ENSSSCG00000014880|ENSSSCG00000004600|ENSSSCG00000032265|ENSSSCG00000004218|ENSSSCG00000037439|ENSSSCG00000010481|ENSSSCG00000016287|ENSSSCG00000001927|ENSSSCG00000037132|ENSSSCG00000014288|ENSSSCG00000002739|ENSSSCG00000017012|ENSSSCG00000036951|ENSSSCG00000029039|ENSSSCG00000027072|ENSSSCG00000000059|ENSSSCG00000031288|ENSSSCG00000016159|ENSSSCG00000007391|…	305	http://amigo.geneontology.org/amigo/term/GO:0032502	yes
BP	GO:0019752	carboxylic acid metabolic process	6.12058e-08	2.52271e-05	--	778	ENSSSCG00000023866|ENSSSCG00000005663|ENSSSCG00000000064|ENSSSCG00000010554|ENSSSCG00000007019|ENSSSCG00000001963|ENSSSCG00000040569|ENSSSCG00000012437|ENSSSCG00000040088|ENSSSCG00000016223|ENSSSCG00000030626|ENSSSCG00000006720|ENSSSCG00000006878|ENSSSCG00000038867|ENSSSCG00000032718|ENSSSCG00000039103|ENSSSCG00000022364|ENSSSCG00000009937|ENSSSCG00000028010|ENSSSCG00000026554|ENSSSCG00000000072|…	177	ENSSSCG00000036208|ENSSSCG00000004049|ENSSSCG00000011193|ENSSSCG00000002009|ENSSSCG00000024149|ENSSSCG00000028123|ENSSSCG00000040779|ENSSSCG00000006703|ENSSSCG00000010931|ENSSSCG00000027169|ENSSSCG00000020686|ENSSSCG00000034811|ENSSSCG00000004454|ENSSSCG00000031299|ENSSSCG00000026554|ENSSSCG00000030626|ENSSSCG00000028080|ENSSSCG00000024681|ENSSSCG00000036234|ENSSSCG00000036236|ENSSSCG00000011453|…	107	ENSSSCG00000016056|ENSSSCG00000017203|ENSSSCG00000000685|ENSSSCG00000024363|ENSSSCG00000038007|ENSSSCG00000002995|ENSSSCG00000012171|ENSSSCG00000007857|ENSSSCG00000014919|ENSSSCG00000016223|ENSSSCG00000029945|ENSSSCG00000010631|ENSSSCG00000007286|ENSSSCG00000016226|ENSSSCG00000000694|ENSSSCG00000016159|ENSSSCG00000007173|ENSSSCG00000012440|ENSSSCG00000015930|ENSSSCG00000025578|ENSSSCG00000039425|…	70	http://amigo.geneontology.org/amigo/term/GO:0019752	yes
BP	GO:0065008	regulation of biological quality	6.34778e-08	2.52271e-05	--	3306	ENSSSCG00000016878|ENSSSCG00000011690|ENSSSCG00000006245|ENSSSCG00000006324|ENSSSCG00000013538|ENSSSCG00000011250|ENSSSCG00000027072|ENSSSCG00000012434|ENSSSCG00000012437|ENSSSCG00000006572|ENSSSCG00000015298|ENSSSCG00000038627|ENSSSCG00000001565|ENSSSCG00000017232|ENSSSCG00000008902|ENSSSCG00000003144|ENSSSCG00000032229|ENSSSCG00000012138|ENSSSCG00000028662|ENSSSCG00000017499|ENSSSCG00000013440|…	619	ENSSSCG00000023357|ENSSSCG00000040663|ENSSSCG00000034418|ENSSSCG00000002009|ENSSSCG00000009128|ENSSSCG00000015135|ENSSSCG00000031856|ENSSSCG00000011399|ENSSSCG00000009249|ENSSSCG00000008337|ENSSSCG00000016494|ENSSSCG00000014207|ENSSSCG00000000997|ENSSSCG00000013440|ENSSSCG00000007473|ENSSSCG00000026006|ENSSSCG00000011183|ENSSSCG00000006324|ENSSSCG00000001565|ENSSSCG00000012434|ENSSSCG00000006572|…	386	ENSSSCG00000013538|ENSSSCG00000014880|ENSSSCG00000017499|ENSSSCG00000003493|ENSSSCG00000009489|ENSSSCG00000000111|ENSSSCG00000007602|ENSSSCG00000011848|ENSSSCG00000040732|ENSSSCG00000040071|ENSSSCG00000014288|ENSSSCG00000011765|ENSSSCG00000027072|ENSSSCG00000000059|ENSSSCG00000031288|ENSSSCG00000016159|ENSSSCG00000023891|ENSSSCG00000014804|ENSSSCG00000015631|ENSSSCG00000023031|ENSSSCG00000001513|…	233	http://amigo.geneontology.org/amigo/term/GO:0065008	yes
BP	GO:0022904	respiratory electron transport chain	7.04009e-08	2.59775e-05	--	86	ENSSSCG00000031918|ENSSSCG00000015034|ENSSSCG00000018075|ENSSSCG00000011356|ENSSSCG00000011003|ENSSSCG00000038826|ENSSSCG00000016349|ENSSSCG00000008195|ENSSSCG00000020686|ENSSSCG00000016127|ENSSSCG00000024550|ENSSSCG00000006166|ENSSSCG00000016650|ENSSSCG00000017114|ENSSSCG00000033843|ENSSSCG00000029034|ENSSSCG00000018086|ENSSSCG00000027085|ENSSSCG00000018023|ENSSSCG00000003903|ENSSSCG00000010795|…	34	ENSSSCG00000016650|ENSSSCG00000029034|ENSSSCG00000016349|ENSSSCG00000025284|ENSSSCG00000038826|ENSSSCG00000020686|ENSSSCG00000036789|ENSSSCG00000037455|ENSSSCG00000017114	9	ENSSSCG00000031918|ENSSSCG00000011356|ENSSSCG00000018075|ENSSSCG00000018078|ENSSSCG00000000045|ENSSSCG00000008877|ENSSSCG00000018082|ENSSSCG00000014289|ENSSSCG00000003903|ENSSSCG00000010795|ENSSSCG00000040199|ENSSSCG00000018086|ENSSSCG00000008195|ENSSSCG00000033843|ENSSSCG00000018023|ENSSSCG00000016127|ENSSSCG00000024550|ENSSSCG00000003506|ENSSSCG00000037869|ENSSSCG00000027085|ENSSSCG00000034655|…	25	http://amigo.geneontology.org/amigo/term/GO:0022904	yes
BP	GO:0015833	peptide transport	7.35365e-08	2.59775e-05	--	1276	ENSSSCG00000028005|ENSSSCG00000005060|ENSSSCG00000009951|ENSSSCG00000006901|ENSSSCG00000011896|ENSSSCG00000023983|ENSSSCG00000016572|ENSSSCG00000027946|ENSSSCG00000015401|ENSSSCG00000016938|ENSSSCG00000038991|ENSSSCG00000013726|ENSSSCG00000011137|ENSSSCG00000005643|ENSSSCG00000000870|ENSSSCG00000006877|ENSSSCG00000001892|ENSSSCG00000017232|ENSSSCG00000014828|ENSSSCG00000014101|ENSSSCG00000009228|…	268	ENSSSCG00000010048|ENSSSCG00000006901|ENSSSCG00000012484|ENSSSCG00000040912|ENSSSCG00000008136|ENSSSCG00000024895|ENSSSCG00000004125|ENSSSCG00000015135|ENSSSCG00000014043|ENSSSCG00000011572|ENSSSCG00000037748|ENSSSCG00000009128|ENSSSCG00000022820|ENSSSCG00000034017|ENSSSCG00000009244|ENSSSCG00000006544|ENSSSCG00000034818|ENSSSCG00000000870|ENSSSCG00000015539|ENSSSCG00000017427|ENSSSCG00000036725|…	161	ENSSSCG00000024189|ENSSSCG00000011198|ENSSSCG00000011848|ENSSSCG00000036951|ENSSSCG00000010834|ENSSSCG00000028983|ENSSSCG00000014040|ENSSSCG00000006237|ENSSSCG00000017803|ENSSSCG00000012893|ENSSSCG00000006543|ENSSSCG00000016497|ENSSSCG00000013940|ENSSSCG00000010900|ENSSSCG00000036526|ENSSSCG00000006785|ENSSSCG00000003369|ENSSSCG00000037130|ENSSSCG00000037132|ENSSSCG00000030183|ENSSSCG00000032709|…	107	http://amigo.geneontology.org/amigo/term/GO:0015833	yes
BP	GO:0042886	amide transport	7.22038e-08	2.59775e-05	--	1298	ENSSSCG00000028005|ENSSSCG00000009951|ENSSSCG00000006901|ENSSSCG00000011896|ENSSSCG00000023983|ENSSSCG00000016572|ENSSSCG00000027946|ENSSSCG00000015401|ENSSSCG00000016938|ENSSSCG00000038991|ENSSSCG00000013726|ENSSSCG00000011137|ENSSSCG00000005643|ENSSSCG00000000870|ENSSSCG00000006877|ENSSSCG00000001892|ENSSSCG00000017232|ENSSSCG00000014828|ENSSSCG00000014101|ENSSSCG00000009228|ENSSSCG00000023746|…	272	ENSSSCG00000010048|ENSSSCG00000006901|ENSSSCG00000012484|ENSSSCG00000040912|ENSSSCG00000008136|ENSSSCG00000024895|ENSSSCG00000004125|ENSSSCG00000015135|ENSSSCG00000014043|ENSSSCG00000011572|ENSSSCG00000037748|ENSSSCG00000009128|ENSSSCG00000022820|ENSSSCG00000034017|ENSSSCG00000009244|ENSSSCG00000006544|ENSSSCG00000034818|ENSSSCG00000000870|ENSSSCG00000015539|ENSSSCG00000017427|ENSSSCG00000036725|…	163	ENSSSCG00000024189|ENSSSCG00000011198|ENSSSCG00000011848|ENSSSCG00000036951|ENSSSCG00000010834|ENSSSCG00000028983|ENSSSCG00000014040|ENSSSCG00000006237|ENSSSCG00000017803|ENSSSCG00000012893|ENSSSCG00000006543|ENSSSCG00000016497|ENSSSCG00000013940|ENSSSCG00000010900|ENSSSCG00000036526|ENSSSCG00000006785|ENSSSCG00000003369|ENSSSCG00000037130|ENSSSCG00000037132|ENSSSCG00000030183|ENSSSCG00000032709|…	109	http://amigo.geneontology.org/amigo/term/GO:0042886	yes
BP	GO:0016192	vesicle-mediated transport	7.83291e-08	2.66823e-05	GO:0006899	1288	ENSSSCG00000028005|ENSSSCG00000011101|ENSSSCG00000024267|ENSSSCG00000014043|ENSSSCG00000023374|ENSSSCG00000027946|ENSSSCG00000015401|ENSSSCG00000016406|ENSSSCG00000038991|ENSSSCG00000038362|ENSSSCG00000006003|ENSSSCG00000005643|ENSSSCG00000005055|ENSSSCG00000040811|ENSSSCG00000001892|ENSSSCG00000014828|ENSSSCG00000014101|ENSSSCG00000009228|ENSSSCG00000034131|ENSSSCG00000000536|ENSSSCG00000035034|…	270	ENSSSCG00000023296|ENSSSCG00000025478|ENSSSCG00000024267|ENSSSCG00000004044|ENSSSCG00000017140|ENSSSCG00000006901|ENSSSCG00000012484|ENSSSCG00000040912|ENSSSCG00000024895|ENSSSCG00000004125|ENSSSCG00000015135|ENSSSCG00000020921|ENSSSCG00000009327|ENSSSCG00000004684|ENSSSCG00000013634|ENSSSCG00000014043|ENSSSCG00000008138|ENSSSCG00000035658|ENSSSCG00000030535|ENSSSCG00000038731|ENSSSCG00000022820|…	166	ENSSSCG00000031288|ENSSSCG00000003493|ENSSSCG00000037439|ENSSSCG00000036951|ENSSSCG00000000059|ENSSSCG00000010834|ENSSSCG00000014804|ENSSSCG00000006237|ENSSSCG00000006232|ENSSSCG00000016497|ENSSSCG00000036526|ENSSSCG00000027665|ENSSSCG00000005055|ENSSSCG00000011848|ENSSSCG00000030183|ENSSSCG00000032709|ENSSSCG00000000105|ENSSSCG00000005229|ENSSSCG00000005585|ENSSSCG00000038156|ENSSSCG00000017900|…	104	http://amigo.geneontology.org/amigo/term/GO:0016192	yes
BP	GO:0051050	positive regulation of transport	8.28047e-08	2.72342e-05	--	840	ENSSSCG00000012328|ENSSSCG00000007291|ENSSSCG00000016243|ENSSSCG00000027072|ENSSSCG00000017730|ENSSSCG00000012644|ENSSSCG00000006572|ENSSSCG00000015298|ENSSSCG00000006357|ENSSSCG00000003578|ENSSSCG00000017235|ENSSSCG00000005055|ENSSSCG00000017232|ENSSSCG00000022760|ENSSSCG00000003619|ENSSSCG00000000975|ENSSSCG00000010212|ENSSSCG00000039103|ENSSSCG00000012138|ENSSSCG00000032422|ENSSSCG00000010629|…	188	ENSSSCG00000025478|ENSSSCG00000023162|ENSSSCG00000012644|ENSSSCG00000012484|ENSSSCG00000034418|ENSSSCG00000016151|ENSSSCG00000015135|ENSSSCG00000009327|ENSSSCG00000002003|ENSSSCG00000012253|ENSSSCG00000001516|ENSSSCG00000038731|ENSSSCG00000012402|ENSSSCG00000022820|ENSSSCG00000039156|ENSSSCG00000016494|ENSSSCG00000021374|ENSSSCG00000017427|ENSSSCG00000005979|ENSSSCG00000008729|ENSSSCG00000012328|…	117	ENSSSCG00000033541|ENSSSCG00000027665|ENSSSCG00000007336|ENSSSCG00000027072|ENSSSCG00000015815|ENSSSCG00000000528|ENSSSCG00000009904|ENSSSCG00000004166|ENSSSCG00000011259|ENSSSCG00000017951|ENSSSCG00000016223|ENSSSCG00000029977|ENSSSCG00000002688|ENSSSCG00000017754|ENSSSCG00000000423|ENSSSCG00000007291|ENSSSCG00000024022|ENSSSCG00000040682|ENSSSCG00000009125|ENSSSCG00000006237|ENSSSCG00000036659|…	71	http://amigo.geneontology.org/amigo/term/GO:0051050	yes
BP	GO:0015031	protein transport	1.23962e-07	3.94117e-05	GO:0015831	1261	ENSSSCG00000028005|ENSSSCG00000009951|ENSSSCG00000006901|ENSSSCG00000011896|ENSSSCG00000023983|ENSSSCG00000016572|ENSSSCG00000027946|ENSSSCG00000015401|ENSSSCG00000016938|ENSSSCG00000038991|ENSSSCG00000013726|ENSSSCG00000011137|ENSSSCG00000005643|ENSSSCG00000000870|ENSSSCG00000006877|ENSSSCG00000001892|ENSSSCG00000038914|ENSSSCG00000014828|ENSSSCG00000014101|ENSSSCG00000009228|ENSSSCG00000023746|…	264	ENSSSCG00000010048|ENSSSCG00000006901|ENSSSCG00000012484|ENSSSCG00000040912|ENSSSCG00000008136|ENSSSCG00000024895|ENSSSCG00000004125|ENSSSCG00000015135|ENSSSCG00000014043|ENSSSCG00000008138|ENSSSCG00000037748|ENSSSCG00000009128|ENSSSCG00000022820|ENSSSCG00000034017|ENSSSCG00000009244|ENSSSCG00000006544|ENSSSCG00000034818|ENSSSCG00000000870|ENSSSCG00000015539|ENSSSCG00000017427|ENSSSCG00000036725|…	157	ENSSSCG00000024189|ENSSSCG00000011198|ENSSSCG00000011848|ENSSSCG00000036951|ENSSSCG00000010834|ENSSSCG00000028983|ENSSSCG00000014040|ENSSSCG00000006237|ENSSSCG00000017803|ENSSSCG00000012893|ENSSSCG00000006543|ENSSSCG00000016497|ENSSSCG00000013940|ENSSSCG00000010900|ENSSSCG00000036526|ENSSSCG00000006785|ENSSSCG00000003369|ENSSSCG00000037130|ENSSSCG00000037132|ENSSSCG00000030183|ENSSSCG00000032709|…	107	http://amigo.geneontology.org/amigo/term/GO:0015031	yes
BP	GO:0044255	cellular lipid metabolic process	1.63513e-07	5.03091e-05	--	794	ENSSSCG00000037427|ENSSSCG00000006245|ENSSSCG00000026719|ENSSSCG00000012841|ENSSSCG00000023983|ENSSSCG00000035539|ENSSSCG00000015110|ENSSSCG00000015355|ENSSSCG00000008190|ENSSSCG00000006001|ENSSSCG00000026655|ENSSSCG00000037912|ENSSSCG00000015486|ENSSSCG00000006720|ENSSSCG00000006088|ENSSSCG00000006121|ENSSSCG00000039103|ENSSSCG00000016000|ENSSSCG00000022364|ENSSSCG00000003229|ENSSSCG00000040007|…	178	ENSSSCG00000011845|ENSSSCG00000004049|ENSSSCG00000017492|ENSSSCG00000002009|ENSSSCG00000032531|ENSSSCG00000024149|ENSSSCG00000010440|ENSSSCG00000008237|ENSSSCG00000006703|ENSSSCG00000034394|ENSSSCG00000010931|ENSSSCG00000017789|ENSSSCG00000031299|ENSSSCG00000026554|ENSSSCG00000025993|ENSSSCG00000016000|ENSSSCG00000039896|ENSSSCG00000040007|ENSSSCG00000003777|ENSSSCG00000036236|ENSSSCG00000000370|…	105	ENSSSCG00000012650|ENSSSCG00000002414|ENSSSCG00000040682|ENSSSCG00000038287|ENSSSCG00000013620|ENSSSCG00000031329|ENSSSCG00000007857|ENSSSCG00000013259|ENSSSCG00000000050|ENSSSCG00000016223|ENSSSCG00000013226|ENSSSCG00000010631|ENSSSCG00000015110|ENSSSCG00000000423|ENSSSCG00000021638|ENSSSCG00000016159|ENSSSCG00000030345|ENSSSCG00000006121|ENSSSCG00000025578|ENSSSCG00000022903|ENSSSCG00000001927|…	73	http://amigo.geneontology.org/amigo/term/GO:0044255	yes
BP	GO:0006091	generation of precursor metabolites and energy	1.78485e-07	5.31995e-05	--	269	ENSSSCG00000039425|ENSSSCG00000031918|ENSSSCG00000016916|ENSSSCG00000015034|ENSSSCG00000018075|ENSSSCG00000011356|ENSSSCG00000011003|ENSSSCG00000036449|ENSSSCG00000012411|ENSSSCG00000003553|ENSSSCG00000015391|ENSSSCG00000003903|ENSSSCG00000039494|ENSSSCG00000016349|ENSSSCG00000005024|ENSSSCG00000010464|ENSSSCG00000002989|ENSSSCG00000017759|ENSSSCG00000008195|ENSSSCG00000020686|ENSSSCG00000016127|…	75	ENSSSCG00000011889|ENSSSCG00000029034|ENSSSCG00000016349|ENSSSCG00000035727|ENSSSCG00000010464|ENSSSCG00000017198|ENSSSCG00000012157|ENSSSCG00000037455|ENSSSCG00000005024|ENSSSCG00000017114|ENSSSCG00000017759|ENSSSCG00000010992|ENSSSCG00000025284|ENSSSCG00000020686|ENSSSCG00000011830|ENSSSCG00000010073|ENSSSCG00000015391|ENSSSCG00000016650|ENSSSCG00000025486|ENSSSCG00000005361|ENSSSCG00000038826|…	29	ENSSSCG00000031918|ENSSSCG00000017203|ENSSSCG00000012440|ENSSSCG00000000685|ENSSSCG00000011356|ENSSSCG00000018075|ENSSSCG00000018078|ENSSSCG00000037869|ENSSSCG00000008877|ENSSSCG00000003553|ENSSSCG00000018082|ENSSSCG00000014289|ENSSSCG00000014919|ENSSSCG00000024144|ENSSSCG00000036659|ENSSSCG00000007524|ENSSSCG00000003903|ENSSSCG00000039425|ENSSSCG00000010795|ENSSSCG00000006166|ENSSSCG00000014558|…	46	http://amigo.geneontology.org/amigo/term/GO:0006091	yes
BP	GO:0043436	oxoacid metabolic process	1.99344e-07	5.76165e-05	--	850	ENSSSCG00000006049|ENSSSCG00000005663|ENSSSCG00000000064|ENSSSCG00000015673|ENSSSCG00000023264|ENSSSCG00000007019|ENSSSCG00000001963|ENSSSCG00000040569|ENSSSCG00000012437|ENSSSCG00000040088|ENSSSCG00000016223|ENSSSCG00000030626|ENSSSCG00000006720|ENSSSCG00000006878|ENSSSCG00000038867|ENSSSCG00000032718|ENSSSCG00000001780|ENSSSCG00000039103|ENSSSCG00000022364|ENSSSCG00000009937|ENSSSCG00000028010|…	188	ENSSSCG00000036208|ENSSSCG00000004049|ENSSSCG00000011193|ENSSSCG00000010200|ENSSSCG00000002009|ENSSSCG00000024149|ENSSSCG00000028123|ENSSSCG00000032731|ENSSSCG00000040779|ENSSSCG00000006703|ENSSSCG00000010931|ENSSSCG00000027169|ENSSSCG00000020686|ENSSSCG00000034811|ENSSSCG00000004454|ENSSSCG00000031299|ENSSSCG00000026554|ENSSSCG00000030626|ENSSSCG00000028080|ENSSSCG00000024681|ENSSSCG00000036234|…	116	ENSSSCG00000016056|ENSSSCG00000017203|ENSSSCG00000000685|ENSSSCG00000024363|ENSSSCG00000038007|ENSSSCG00000002995|ENSSSCG00000012171|ENSSSCG00000007857|ENSSSCG00000014919|ENSSSCG00000016223|ENSSSCG00000016156|ENSSSCG00000007286|ENSSSCG00000016226|ENSSSCG00000000694|ENSSSCG00000016159|ENSSSCG00000007173|ENSSSCG00000012440|ENSSSCG00000015930|ENSSSCG00000025578|ENSSSCG00000039425|ENSSSCG00000010795|…	72	http://amigo.geneontology.org/amigo/term/GO:0043436	yes
BP	GO:0048193	Golgi vesicle transport	2.08505e-07	5.84917e-05	--	289	ENSSSCG00000022787|ENSSSCG00000016520|ENSSSCG00000008138|ENSSSCG00000020964|ENSSSCG00000003493|ENSSSCG00000002740|ENSSSCG00000000105|ENSSSCG00000032968|ENSSSCG00000009244|ENSSSCG00000017526|ENSSSCG00000015135|ENSSSCG00000004044|ENSSSCG00000029262|ENSSSCG00000008274|ENSSSCG00000005643|ENSSSCG00000008359|ENSSSCG00000014900|ENSSSCG00000001892|ENSSSCG00000015335|ENSSSCG00000014828|ENSSSCG00000025417|…	79	ENSSSCG00000030053|ENSSSCG00000023296|ENSSSCG00000005066|ENSSSCG00000004044|ENSSSCG00000015818|ENSSSCG00000008274|ENSSSCG00000014900|ENSSSCG00000015135|ENSSSCG00000026626|ENSSSCG00000025417|ENSSSCG00000000217|ENSSSCG00000036385|ENSSSCG00000008138|ENSSSCG00000020964|ENSSSCG00000038731|ENSSSCG00000002740|ENSSSCG00000010931|ENSSSCG00000009244|ENSSSCG00000013752|ENSSSCG00000032090|ENSSSCG00000017895|…	49	ENSSSCG00000003493|ENSSSCG00000017209|ENSSSCG00000027324|ENSSSCG00000000037|ENSSSCG00000014828|ENSSSCG00000010834|ENSSSCG00000010260|ENSSSCG00000009125|ENSSSCG00000022396|ENSSSCG00000037439|ENSSSCG00000017526|ENSSSCG00000036526|ENSSSCG00000031608|ENSSSCG00000014040|ENSSSCG00000032968|ENSSSCG00000008517|ENSSSCG00000009112|ENSSSCG00000031432|ENSSSCG00000010212|ENSSSCG00000030183|ENSSSCG00000000105|…	30	http://amigo.geneontology.org/amigo/term/GO:0048193	yes
BP	GO:0071705	nitrogen compound transport	2.41528e-07	6.58199e-05	--	1609	ENSSSCG00000028005|ENSSSCG00000002813|ENSSSCG00000000466|ENSSSCG00000038749|ENSSSCG00000014043|ENSSSCG00000011896|ENSSSCG00000023983|ENSSSCG00000013538|ENSSSCG00000012844|ENSSSCG00000016572|ENSSSCG00000027946|ENSSSCG00000015401|ENSSSCG00000016938|ENSSSCG00000038991|ENSSSCG00000013726|ENSSSCG00000001892|ENSSSCG00000017870|ENSSSCG00000032531|ENSSSCG00000005643|ENSSSCG00000000870|ENSSSCG00000006877|…	324	ENSSSCG00000000466|ENSSSCG00000010048|ENSSSCG00000006901|ENSSSCG00000040663|ENSSSCG00000040912|ENSSSCG00000008136|ENSSSCG00000032531|ENSSSCG00000004125|ENSSSCG00000015135|ENSSSCG00000031530|ENSSSCG00000014043|ENSSSCG00000011572|ENSSSCG00000037748|ENSSSCG00000009128|ENSSSCG00000022820|ENSSSCG00000034017|ENSSSCG00000009244|ENSSSCG00000030343|ENSSSCG00000034818|ENSSSCG00000000870|ENSSSCG00000015539|…	198	ENSSSCG00000024189|ENSSSCG00000013538|ENSSSCG00000002414|ENSSSCG00000011848|ENSSSCG00000011198|ENSSSCG00000011600|ENSSSCG00000036951|ENSSSCG00000010834|ENSSSCG00000028983|ENSSSCG00000014040|ENSSSCG00000006237|ENSSSCG00000017803|ENSSSCG00000012893|ENSSSCG00000006543|ENSSSCG00000032842|ENSSSCG00000003105|ENSSSCG00000010900|ENSSSCG00000036526|ENSSSCG00000037236|ENSSSCG00000006785|ENSSSCG00000003369|…	126	http://amigo.geneontology.org/amigo/term/GO:0071705	yes
BP	GO:0006936	muscle contraction	2.70269e-07	7.16063e-05	--	144	ENSSSCG00000007757|ENSSSCG00000007799|ENSSSCG00000017583|ENSSSCG00000039556|ENSSSCG00000011259|ENSSSCG00000016535|ENSSSCG00000003693|ENSSSCG00000018007|ENSSSCG00000003156|ENSSSCG00000005317|ENSSSCG00000007456|ENSSSCG00000013354|ENSSSCG00000011833|ENSSSCG00000025417|ENSSSCG00000025531|ENSSSCG00000009856|ENSSSCG00000017500|ENSSSCG00000010522|ENSSSCG00000023031|ENSSSCG00000016287|ENSSSCG00000011441|…	47	ENSSSCG00000022353|ENSSSCG00000011441|ENSSSCG00000003788|ENSSSCG00000005317|ENSSSCG00000002029|ENSSSCG00000025531|ENSSSCG00000025417|ENSSSCG00000010522|ENSSSCG00000024061|ENSSSCG00000039506|ENSSSCG00000006461|ENSSSCG00000011833|ENSSSCG00000016535|ENSSSCG00000018007|ENSSSCG00000010459|ENSSSCG00000018003|ENSSSCG00000011325|ENSSSCG00000015969|ENSSSCG00000017583|ENSSSCG00000010570|ENSSSCG00000007757|…	26	ENSSSCG00000003693|ENSSSCG00000010325|ENSSSCG00000036534|ENSSSCG00000016287|ENSSSCG00000000866|ENSSSCG00000010476|ENSSSCG00000016605|ENSSSCG00000011259|ENSSSCG00000034192|ENSSSCG00000013354|ENSSSCG00000025406|ENSSSCG00000039710|ENSSSCG00000006296|ENSSSCG00000016157|ENSSSCG00000023031|ENSSSCG00000039556|ENSSSCG00000034773|ENSSSCG00000007799|ENSSSCG00000017500|ENSSSCG00000004570|ENSSSCG00000003156	21	http://amigo.geneontology.org/amigo/term/GO:0006936	yes
BP	GO:0006082	organic acid metabolic process	3.36857e-07	8.19879e-05	--	867	ENSSSCG00000006049|ENSSSCG00000005663|ENSSSCG00000000064|ENSSSCG00000015673|ENSSSCG00000023264|ENSSSCG00000007019|ENSSSCG00000001963|ENSSSCG00000040569|ENSSSCG00000012437|ENSSSCG00000040088|ENSSSCG00000016223|ENSSSCG00000030626|ENSSSCG00000006720|ENSSSCG00000006878|ENSSSCG00000038867|ENSSSCG00000032718|ENSSSCG00000039103|ENSSSCG00000039265|ENSSSCG00000009937|ENSSSCG00000028010|ENSSSCG00000026554|…	190	ENSSSCG00000036208|ENSSSCG00000004049|ENSSSCG00000011193|ENSSSCG00000010200|ENSSSCG00000002009|ENSSSCG00000024149|ENSSSCG00000028123|ENSSSCG00000032731|ENSSSCG00000040779|ENSSSCG00000006703|ENSSSCG00000010931|ENSSSCG00000027169|ENSSSCG00000020686|ENSSSCG00000034811|ENSSSCG00000004454|ENSSSCG00000031299|ENSSSCG00000026554|ENSSSCG00000030626|ENSSSCG00000028080|ENSSSCG00000024681|ENSSSCG00000036234|…	116	ENSSSCG00000016056|ENSSSCG00000022364|ENSSSCG00000017203|ENSSSCG00000000685|ENSSSCG00000024363|ENSSSCG00000038007|ENSSSCG00000002995|ENSSSCG00000012171|ENSSSCG00000007857|ENSSSCG00000014919|ENSSSCG00000016223|ENSSSCG00000016156|ENSSSCG00000007286|ENSSSCG00000016226|ENSSSCG00000000694|ENSSSCG00000016159|ENSSSCG00000007173|ENSSSCG00000012440|ENSSSCG00000015930|ENSSSCG00000025578|ENSSSCG00000039425|…	74	http://amigo.geneontology.org/amigo/term/GO:0006082	yes
BP	GO:0048856	anatomical structure development	3.43837e-07	8.19879e-05	--	2980	ENSSSCG00000016878|ENSSSCG00000007799|ENSSSCG00000001565|ENSSSCG00000014182|ENSSSCG00000006785|ENSSSCG00000009958|ENSSSCG00000032115|ENSSSCG00000012434|ENSSSCG00000012437|ENSSSCG00000038627|ENSSSCG00000021343|ENSSSCG00000024773|ENSSSCG00000024777|ENSSSCG00000032229|ENSSSCG00000011621|ENSSSCG00000008503|ENSSSCG00000032601|ENSSSCG00000000884|ENSSSCG00000037637|ENSSSCG00000010121|ENSSSCG00000038190|…	558	ENSSSCG00000023296|ENSSSCG00000008833|ENSSSCG00000020801|ENSSSCG00000028973|ENSSSCG00000030585|ENSSSCG00000009084|ENSSSCG00000016151|ENSSSCG00000009083|ENSSSCG00000031856|ENSSSCG00000038631|ENSSSCG00000032731|ENSSSCG00000040919|ENSSSCG00000009249|ENSSSCG00000033926|ENSSSCG00000016494|ENSSSCG00000008729|ENSSSCG00000018007|ENSSSCG00000016650|ENSSSCG00000022178|ENSSSCG00000029558|ENSSSCG00000032423|…	362	ENSSSCG00000017158|ENSSSCG00000032129|ENSSSCG00000014880|ENSSSCG00000004600|ENSSSCG00000032265|ENSSSCG00000004218|ENSSSCG00000037439|ENSSSCG00000005233|ENSSSCG00000000059|ENSSSCG00000031288|ENSSSCG00000016159|ENSSSCG00000009125|ENSSSCG00000030480|ENSSSCG00000001513|ENSSSCG00000009004|ENSSSCG00000013736|ENSSSCG00000009486|ENSSSCG00000036322|ENSSSCG00000030680|ENSSSCG00000022034|ENSSSCG00000006785|…	196	http://amigo.geneontology.org/amigo/term/GO:0048856	yes
BP	GO:0035690	cellular response to drug	3.37367e-07	8.19879e-05	--	254	ENSSSCG00000002009|ENSSSCG00000024072|ENSSSCG00000037016|ENSSSCG00000036274|ENSSSCG00000005437|ENSSSCG00000015231|ENSSSCG00000009133|ENSSSCG00000011678|ENSSSCG00000027115|ENSSSCG00000006764|ENSSSCG00000022672|ENSSSCG00000033827|ENSSSCG00000012434|ENSSSCG00000001987|ENSSSCG00000037815|ENSSSCG00000000288|ENSSSCG00000015407|ENSSSCG00000006785|ENSSSCG00000001488|ENSSSCG00000023357|ENSSSCG00000024096|…	71	ENSSSCG00000035945|ENSSSCG00000005169|ENSSSCG00000017069|ENSSSCG00000011575|ENSSSCG00000023357|ENSSSCG00000010440|ENSSSCG00000012981|ENSSSCG00000005437|ENSSSCG00000006764|ENSSSCG00000000175|ENSSSCG00000032883|ENSSSCG00000022760|ENSSSCG00000017101|ENSSSCG00000011033|ENSSSCG00000025822|ENSSSCG00000010877|ENSSSCG00000009249|ENSSSCG00000006277|ENSSSCG00000037815|ENSSSCG00000036520|ENSSSCG00000016494|…	54	ENSSSCG00000027665|ENSSSCG00000024072|ENSSSCG00000016726|ENSSSCG00000040682|ENSSSCG00000001987|ENSSSCG00000012980|ENSSSCG00000016626|ENSSSCG00000008919|ENSSSCG00000036145|ENSSSCG00000003506|ENSSSCG00000031174|ENSSSCG00000039556|ENSSSCG00000033827|ENSSSCG00000022034|ENSSSCG00000024022|ENSSSCG00000006785|ENSSSCG00000035212	17	http://amigo.geneontology.org/amigo/term/GO:0035690	yes
BP	GO:0009056	catabolic process	3.20504e-07	8.19879e-05	GO:0044243|GO:0044712	1768	ENSSSCG00000011755|ENSSSCG00000032942|ENSSSCG00000038628|ENSSSCG00000013538|ENSSSCG00000016243|ENSSSCG00000005355|ENSSSCG00000033332|ENSSSCG00000003144|ENSSSCG00000008058|ENSSSCG00000035875|ENSSSCG00000022364|ENSSSCG00000032220|ENSSSCG00000024679|ENSSSCG00000010121|ENSSSCG00000038190|ENSSSCG00000015558|ENSSSCG00000004364|ENSSSCG00000014013|ENSSSCG00000014114|ENSSSCG00000008571|ENSSSCG00000030345|…	351	ENSSSCG00000015938|ENSSSCG00000003949|ENSSSCG00000004049|ENSSSCG00000028225|ENSSSCG00000040663|ENSSSCG00000002008|ENSSSCG00000002009|ENSSSCG00000032531|ENSSSCG00000000599|ENSSSCG00000021072|ENSSSCG00000020921|ENSSSCG00000010440|ENSSSCG00000023890|ENSSSCG00000012257|ENSSSCG00000014043|ENSSSCG00000040779|ENSSSCG00000035658|ENSSSCG00000006703|ENSSSCG00000028698|ENSSSCG00000005278|ENSSSCG00000039156|…	225	ENSSSCG00000013538|ENSSSCG00000009489|ENSSSCG00000000050|ENSSSCG00000011765|ENSSSCG00000016156|ENSSSCG00000008039|ENSSSCG00000016159|ENSSSCG00000010687|ENSSSCG00000038867|ENSSSCG00000013736|ENSSSCG00000033634|ENSSSCG00000030345|ENSSSCG00000015843|ENSSSCG00000026326|ENSSSCG00000037032|ENSSSCG00000009934|ENSSSCG00000037130|ENSSSCG00000036449|ENSSSCG00000022364|ENSSSCG00000038628|ENSSSCG00000006087|…	126	http://amigo.geneontology.org/amigo/term/GO:0009056	yes
BP	GO:0046907	intracellular transport	3.69418e-07	8.59392e-05	GO:1902582	1344	ENSSSCG00000028005|ENSSSCG00000024267|ENSSSCG00000009951|ENSSSCG00000002495|ENSSSCG00000015335|ENSSSCG00000006901|ENSSSCG00000011896|ENSSSCG00000023983|ENSSSCG00000016572|ENSSSCG00000003818|ENSSSCG00000015401|ENSSSCG00000016938|ENSSSCG00000038991|ENSSSCG00000008195|ENSSSCG00000005643|ENSSSCG00000000870|ENSSSCG00000031288|ENSSSCG00000017232|ENSSSCG00000014828|ENSSSCG00000014101|ENSSSCG00000000466|…	276	ENSSSCG00000000466|ENSSSCG00000024267|ENSSSCG00000010048|ENSSSCG00000006901|ENSSSCG00000012484|ENSSSCG00000040912|ENSSSCG00000008136|ENSSSCG00000023599|ENSSSCG00000004125|ENSSSCG00000015135|ENSSSCG00000004684|ENSSSCG00000014043|ENSSSCG00000008138|ENSSSCG00000008236|ENSSSCG00000038731|ENSSSCG00000034017|ENSSSCG00000010931|ENSSSCG00000009244|ENSSSCG00000034818|ENSSSCG00000006564|ENSSSCG00000015539|…	177	ENSSSCG00000031918|ENSSSCG00000011198|ENSSSCG00000031288|ENSSSCG00000003493|ENSSSCG00000037439|ENSSSCG00000036951|ENSSSCG00000010834|ENSSSCG00000007524|ENSSSCG00000028983|ENSSSCG00000009125|ENSSSCG00000006237|ENSSSCG00000012893|ENSSSCG00000006543|ENSSSCG00000016497|ENSSSCG00000037236|ENSSSCG00000003369|ENSSSCG00000009937|ENSSSCG00000037130|ENSSSCG00000030183|ENSSSCG00000032709|ENSSSCG00000000105|…	99	http://amigo.geneontology.org/amigo/term/GO:0046907	yes
BP	GO:0061024	membrane organization	4.41329e-07	9.73142e-05	GO:0016044|GO:0044802	582	ENSSSCG00000011690|ENSSSCG00000013339|ENSSSCG00000011026|ENSSSCG00000027072|ENSSSCG00000003384|ENSSSCG00000014101|ENSSSCG00000009228|ENSSSCG00000003619|ENSSSCG00000016000|ENSSSCG00000022080|ENSSSCG00000009693|ENSSSCG00000014197|ENSSSCG00000011036|ENSSSCG00000013992|ENSSSCG00000037637|ENSSSCG00000015107|ENSSSCG00000017803|ENSSSCG00000004684|ENSSSCG00000017801|ENSSSCG00000038969|ENSSSCG00000028464|…	136	ENSSSCG00000013339|ENSSSCG00000010570|ENSSSCG00000011603|ENSSSCG00000004125|ENSSSCG00000010440|ENSSSCG00000004684|ENSSSCG00000001516|ENSSSCG00000038731|ENSSSCG00000009244|ENSSSCG00000037637|ENSSSCG00000008487|ENSSSCG00000017420|ENSSSCG00000011690|ENSSSCG00000013440|ENSSSCG00000035421|ENSSSCG00000027270|ENSSSCG00000004751|ENSSSCG00000011997|ENSSSCG00000017140|ENSSSCG00000011026|ENSSSCG00000021106|…	88	ENSSSCG00000037266|ENSSSCG00000022230|ENSSSCG00000035066|ENSSSCG00000012174|ENSSSCG00000012623|ENSSSCG00000007602|ENSSSCG00000011198|ENSSSCG00000004146|ENSSSCG00000027072|ENSSSCG00000017803|ENSSSCG00000022947|ENSSSCG00000010260|ENSSSCG00000007524|ENSSSCG00000009228|ENSSSCG00000017935|ENSSSCG00000000563|ENSSSCG00000003687|ENSSSCG00000038099|ENSSSCG00000006357|ENSSSCG00000034386|ENSSSCG00000027902|…	48	http://amigo.geneontology.org/amigo/term/GO:0061024	yes
BP	GO:0033108	mitochondrial respiratory chain complex assembly	4.69328e-07	9.73142e-05	--	96	ENSSSCG00000028346|ENSSSCG00000011003|ENSSSCG00000005196|ENSSSCG00000014371|ENSSSCG00000016349|ENSSSCG00000023277|ENSSSCG00000016127|ENSSSCG00000016100|ENSSSCG00000006166|ENSSSCG00000016650|ENSSSCG00000030668|ENSSSCG00000011764|ENSSSCG00000037953|ENSSSCG00000031913|ENSSSCG00000013778|ENSSSCG00000024144|ENSSSCG00000027307|ENSSSCG00000040571|ENSSSCG00000002316|ENSSSCG00000037869|ENSSSCG00000037455|…	35	ENSSSCG00000013778|ENSSSCG00000016650|ENSSSCG00000016349|ENSSSCG00000030328|ENSSSCG00000027307|ENSSSCG00000039183|ENSSSCG00000014371|ENSSSCG00000035727|ENSSSCG00000014830|ENSSSCG00000030668|ENSSSCG00000037455|ENSSSCG00000003261|ENSSSCG00000028346	13	ENSSSCG00000002449|ENSSSCG00000023277|ENSSSCG00000031913|ENSSSCG00000011764|ENSSSCG00000024144|ENSSSCG00000010795|ENSSSCG00000006166|ENSSSCG00000016100|ENSSSCG00000016127|ENSSSCG00000032390|ENSSSCG00000003653|ENSSSCG00000024550|ENSSSCG00000002316|ENSSSCG00000040571|ENSSSCG00000037869|ENSSSCG00000037953|ENSSSCG00000011003|ENSSSCG00000005196|ENSSSCG00000000719|ENSSSCG00000039494|ENSSSCG00000030017|…	22	http://amigo.geneontology.org/amigo/term/GO:0033108	yes
BP	GO:0048513	animal organ development	4.59293e-07	9.73142e-05	--	1118	ENSSSCG00000039986|ENSSSCG00000016878|ENSSSCG00000011514|ENSSSCG00000000068|ENSSSCG00000001565|ENSSSCG00000033926|ENSSSCG00000016520|ENSSSCG00000001966|ENSSSCG00000038187|ENSSSCG00000007248|ENSSSCG00000005190|ENSSSCG00000012649|ENSSSCG00000036213|ENSSSCG00000022693|ENSSSCG00000012437|ENSSSCG00000010522|ENSSSCG00000040403|ENSSSCG00000038627|ENSSSCG00000035733|ENSSSCG00000031356|ENSSSCG00000004528|…	235	ENSSSCG00000036455|ENSSSCG00000011514|ENSSSCG00000008833|ENSSSCG00000012649|ENSSSCG00000003888|ENSSSCG00000005437|ENSSSCG00000009084|ENSSSCG00000010440|ENSSSCG00000015732|ENSSSCG00000010522|ENSSSCG00000001516|ENSSSCG00000034395|ENSSSCG00000008606|ENSSSCG00000004110|ENSSSCG00000006709|ENSSSCG00000033926|ENSSSCG00000036520|ENSSSCG00000016494|ENSSSCG00000035811|ENSSSCG00000038397|ENSSSCG00000028612|…	149	ENSSSCG00000017158|ENSSSCG00000013028|ENSSSCG00000004600|ENSSSCG00000000059|ENSSSCG00000031288|ENSSSCG00000025578|ENSSSCG00000013736|ENSSSCG00000006785|ENSSSCG00000029039|ENSSSCG00000027179|ENSSSCG00000040678|ENSSSCG00000001987|ENSSSCG00000002884|ENSSSCG00000017336|ENSSSCG00000015962|ENSSSCG00000006174|ENSSSCG00000007248|ENSSSCG00000009630|ENSSSCG00000017535|ENSSSCG00000004508|ENSSSCG00000014843|…	86	http://amigo.geneontology.org/amigo/term/GO:0048513	yes
BP	GO:0016310	phosphorylation	4.38089e-07	9.73142e-05	--	816	ENSSSCG00000016878|ENSSSCG00000032941|ENSSSCG00000015355|ENSSSCG00000017730|ENSSSCG00000008193|ENSSSCG00000008195|ENSSSCG00000001056|ENSSSCG00000003578|ENSSSCG00000023503|ENSSSCG00000020705|ENSSSCG00000003679|ENSSSCG00000008293|ENSSSCG00000009228|ENSSSCG00000004636|ENSSSCG00000001898|ENSSSCG00000017330|ENSSSCG00000003773|ENSSSCG00000031510|ENSSSCG00000036326|ENSSSCG00000038694|ENSSSCG00000037025|…	180	ENSSSCG00000030204|ENSSSCG00000011843|ENSSSCG00000033295|ENSSSCG00000010201|ENSSSCG00000011446|ENSSSCG00000012156|ENSSSCG00000032531|ENSSSCG00000017014|ENSSSCG00000006703|ENSSSCG00000017917|ENSSSCG00000034395|ENSSSCG00000008337|ENSSSCG00000016494|ENSSSCG00000038397|ENSSSCG00000011181|ENSSSCG00000003679|ENSSSCG00000000475|ENSSSCG00000022478|ENSSSCG00000031510|ENSSSCG00000000370|ENSSSCG00000007166|…	115	ENSSSCG00000036326|ENSSSCG00000031918|ENSSSCG00000017203|ENSSSCG00000013312|ENSSSCG00000010517|ENSSSCG00000015815|ENSSSCG00000037418|ENSSSCG00000026326|ENSSSCG00000021129|ENSSSCG00000001056|ENSSSCG00000024184|ENSSSCG00000011131|ENSSSCG00000013259|ENSSSCG00000030480|ENSSSCG00000017754|ENSSSCG00000011672|ENSSSCG00000038038|ENSSSCG00000000694|ENSSSCG00000036659|ENSSSCG00000007524|ENSSSCG00000012440|…	65	http://amigo.geneontology.org/amigo/term/GO:0016310	yes
BP	GO:0022900	electron transport chain	4.63289e-07	9.73142e-05	--	100	ENSSSCG00000031918|ENSSSCG00000015034|ENSSSCG00000037869|ENSSSCG00000011356|ENSSSCG00000011003|ENSSSCG00000038826|ENSSSCG00000039494|ENSSSCG00000016349|ENSSSCG00000008195|ENSSSCG00000020686|ENSSSCG00000016127|ENSSSCG00000016100|ENSSSCG00000024550|ENSSSCG00000006166|ENSSSCG00000016650|ENSSSCG00000024313|ENSSSCG00000017114|ENSSSCG00000033843|ENSSSCG00000029034|ENSSSCG00000018086|ENSSSCG00000027085|…	36	ENSSSCG00000016650|ENSSSCG00000029034|ENSSSCG00000016349|ENSSSCG00000025284|ENSSSCG00000038826|ENSSSCG00000020686|ENSSSCG00000036789|ENSSSCG00000037455|ENSSSCG00000017114	9	ENSSSCG00000031918|ENSSSCG00000011356|ENSSSCG00000018075|ENSSSCG00000018078|ENSSSCG00000037869|ENSSSCG00000008877|ENSSSCG00000018082|ENSSSCG00000014289|ENSSSCG00000003903|ENSSSCG00000010795|ENSSSCG00000006166|ENSSSCG00000018086|ENSSSCG00000008195|ENSSSCG00000033843|ENSSSCG00000018023|ENSSSCG00000016100|ENSSSCG00000016127|ENSSSCG00000024550|ENSSSCG00000003506|ENSSSCG00000024313|ENSSSCG00000027085|…	27	http://amigo.geneontology.org/amigo/term/GO:0022900	yes
BP	GO:0044248	cellular catabolic process	5.07163e-07	0.000102922	--	1530	ENSSSCG00000005663|ENSSSCG00000011104|ENSSSCG00000017489|ENSSSCG00000032942|ENSSSCG00000016234|ENSSSCG00000017614|ENSSSCG00000038628|ENSSSCG00000012841|ENSSSCG00000032141|ENSSSCG00000013538|ENSSSCG00000035538|ENSSSCG00000027288|ENSSSCG00000005355|ENSSSCG00000006001|ENSSSCG00000003088|ENSSSCG00000033332|ENSSSCG00000006087|ENSSSCG00000033926|ENSSSCG00000030626|ENSSSCG00000032304|ENSSSCG00000008012|…	308	ENSSSCG00000003949|ENSSSCG00000004049|ENSSSCG00000040663|ENSSSCG00000002008|ENSSSCG00000002009|ENSSSCG00000032531|ENSSSCG00000021072|ENSSSCG00000020921|ENSSSCG00000009327|ENSSSCG00000023890|ENSSSCG00000012257|ENSSSCG00000014043|ENSSSCG00000040779|ENSSSCG00000035658|ENSSSCG00000006703|ENSSSCG00000028698|ENSSSCG00000039156|ENSSSCG00000027169|ENSSSCG00000033926|ENSSSCG00000032176|ENSSSCG00000017420|…	191	ENSSSCG00000013538|ENSSSCG00000000050|ENSSSCG00000011765|ENSSSCG00000016156|ENSSSCG00000008039|ENSSSCG00000016159|ENSSSCG00000013736|ENSSSCG00000033634|ENSSSCG00000015843|ENSSSCG00000036491|ENSSSCG00000037032|ENSSSCG00000009934|ENSSSCG00000037130|ENSSSCG00000036449|ENSSSCG00000022364|ENSSSCG00000038628|ENSSSCG00000006087|ENSSSCG00000034896|ENSSSCG00000005229|ENSSSCG00000008569|ENSSSCG00000038867|…	117	http://amigo.geneontology.org/amigo/term/GO:0044248	yes
BP	GO:0010257	NADH dehydrogenase complex assembly	6.86046e-07	0.000133541	--	66	ENSSSCG00000011003|ENSSSCG00000005196|ENSSSCG00000014371|ENSSSCG00000016349|ENSSSCG00000023277|ENSSSCG00000016127|ENSSSCG00000016100|ENSSSCG00000006166|ENSSSCG00000011764|ENSSSCG00000037953|ENSSSCG00000031913|ENSSSCG00000013778|ENSSSCG00000024144|ENSSSCG00000027307|ENSSSCG00000010795|ENSSSCG00000037869|ENSSSCG00000037455|ENSSSCG00000003653|ENSSSCG00000039183|ENSSSCG00000000719|ENSSSCG00000030017|…	27	ENSSSCG00000013778|ENSSSCG00000016349|ENSSSCG00000030328|ENSSSCG00000027307|ENSSSCG00000039183|ENSSSCG00000014371|ENSSSCG00000037455|ENSSSCG00000003261	8	ENSSSCG00000016100|ENSSSCG00000005196|ENSSSCG00000010795|ENSSSCG00000000719|ENSSSCG00000039494|ENSSSCG00000006166|ENSSSCG00000037869|ENSSSCG00000016127|ENSSSCG00000023277|ENSSSCG00000031913|ENSSSCG00000000045|ENSSSCG00000002449|ENSSSCG00000032390|ENSSSCG00000011764|ENSSSCG00000024144|ENSSSCG00000037953|ENSSSCG00000011003|ENSSSCG00000030017|ENSSSCG00000003653	19	http://amigo.geneontology.org/amigo/term/GO:0010257	yes
BP	GO:0032981	mitochondrial respiratory chain complex I assembly	6.86046e-07	0.000133541	--	66	ENSSSCG00000000719|ENSSSCG00000005196|ENSSSCG00000014371|ENSSSCG00000016349|ENSSSCG00000023277|ENSSSCG00000016127|ENSSSCG00000016100|ENSSSCG00000003653|ENSSSCG00000011764|ENSSSCG00000037953|ENSSSCG00000031913|ENSSSCG00000013778|ENSSSCG00000024144|ENSSSCG00000027307|ENSSSCG00000010795|ENSSSCG00000037869|ENSSSCG00000037455|ENSSSCG00000006166|ENSSSCG00000039183|ENSSSCG00000011003|ENSSSCG00000030017|…	27	ENSSSCG00000013778|ENSSSCG00000016349|ENSSSCG00000030328|ENSSSCG00000027307|ENSSSCG00000039183|ENSSSCG00000014371|ENSSSCG00000037455|ENSSSCG00000003261	8	ENSSSCG00000016100|ENSSSCG00000005196|ENSSSCG00000010795|ENSSSCG00000031913|ENSSSCG00000039494|ENSSSCG00000003653|ENSSSCG00000037869|ENSSSCG00000016127|ENSSSCG00000023277|ENSSSCG00000000719|ENSSSCG00000000045|ENSSSCG00000002449|ENSSSCG00000032390|ENSSSCG00000011764|ENSSSCG00000024144|ENSSSCG00000037953|ENSSSCG00000011003|ENSSSCG00000030017|ENSSSCG00000006166	19	http://amigo.geneontology.org/amigo/term/GO:0032981	yes
BP	GO:0008016	regulation of heart contraction	7.55766e-07	0.00014417	--	153	ENSSSCG00000039556|ENSSSCG00000011259|ENSSSCG00000000528|ENSSSCG00000021596|ENSSSCG00000034386|ENSSSCG00000022672|ENSSSCG00000021059|ENSSSCG00000015398|ENSSSCG00000015402|ENSSSCG00000015298|ENSSSCG00000015543|ENSSSCG00000021977|ENSSSCG00000010647|ENSSSCG00000011681|ENSSSCG00000027902|ENSSSCG00000009851|ENSSSCG00000009856|ENSSSCG00000037815|ENSSSCG00000024777|ENSSSCG00000017041|ENSSSCG00000012138|…	48	ENSSSCG00000017268|ENSSSCG00000021977|ENSSSCG00000037457|ENSSSCG00000015543|ENSSSCG00000002029|ENSSSCG00000021059|ENSSSCG00000037815|ENSSSCG00000012138|ENSSSCG00000011833|ENSSSCG00000022672|ENSSSCG00000038969|ENSSSCG00000010647|ENSSSCG00000015398|ENSSSCG00000039896|ENSSSCG00000011325|ENSSSCG00000015298|ENSSSCG00000017041|ENSSSCG00000027725|ENSSSCG00000010570|ENSSSCG00000035842|ENSSSCG00000006572|…	27	ENSSSCG00000000528|ENSSSCG00000021596|ENSSSCG00000034386|ENSSSCG00000027902|ENSSSCG00000038902|ENSSSCG00000040731|ENSSSCG00000009125|ENSSSCG00000015402|ENSSSCG00000011259|ENSSSCG00000034192|ENSSSCG00000013354|ENSSSCG00000039710|ENSSSCG00000029567|ENSSSCG00000023031|ENSSSCG00000039556|ENSSSCG00000006296|ENSSSCG00000034773|ENSSSCG00000003156|ENSSSCG00000031053|ENSSSCG00000010816|ENSSSCG00000023084	21	http://amigo.geneontology.org/amigo/term/GO:0008016	yes
BP	GO:0032386	regulation of intracellular transport	1.02337e-06	0.000191391	--	379	ENSSSCG00000027074|ENSSSCG00000027072|ENSSSCG00000017730|ENSSSCG00000012644|ENSSSCG00000003578|ENSSSCG00000039103|ENSSSCG00000032422|ENSSSCG00000009613|ENSSSCG00000009925|ENSSSCG00000013992|ENSSSCG00000015107|ENSSSCG00000007143|ENSSSCG00000003506|ENSSSCG00000029313|ENSSSCG00000008577|ENSSSCG00000026387|ENSSSCG00000000002|ENSSSCG00000013292|ENSSSCG00000015135|ENSSSCG00000017427|ENSSSCG00000017754|…	95	ENSSSCG00000031547|ENSSSCG00000011889|ENSSSCG00000023122|ENSSSCG00000009925|ENSSSCG00000017730|ENSSSCG00000011550|ENSSSCG00000012644|ENSSSCG00000000784|ENSSSCG00000027074|ENSSSCG00000008274|ENSSSCG00000016151|ENSSSCG00000012276|ENSSSCG00000015135|ENSSSCG00000031530|ENSSSCG00000017759|ENSSSCG00000039309|ENSSSCG00000011579|ENSSSCG00000008138|ENSSSCG00000003578|ENSSSCG00000038731|ENSSSCG00000002003|…	59	ENSSSCG00000027072|ENSSSCG00000040682|ENSSSCG00000011884|ENSSSCG00000023338|ENSSSCG00000017754|ENSSSCG00000026387|ENSSSCG00000010260|ENSSSCG00000017773|ENSSSCG00000007291|ENSSSCG00000009412|ENSSSCG00000008577|ENSSSCG00000006357|ENSSSCG00000023891|ENSSSCG00000032842|ENSSSCG00000003342|ENSSSCG00000006785|ENSSSCG00000011367|ENSSSCG00000010212|ENSSSCG00000036145|ENSSSCG00000000002|ENSSSCG00000030289|…	36	http://amigo.geneontology.org/amigo/term/GO:0032386	yes
BP	GO:0035556	intracellular signal transduction	1.38356e-06	0.000253777	GO:0007242|GO:0007243|GO:0023013|GO:0023034	1444	ENSSSCG00000016878|ENSSSCG00000024072|ENSSSCG00000017505|ENSSSCG00000000068|ENSSSCG00000001565|ENSSSCG00000032941|ENSSSCG00000026718|ENSSSCG00000022845|ENSSSCG00000027198|ENSSSCG00000001966|ENSSSCG00000015113|ENSSSCG00000036984|ENSSSCG00000015401|ENSSSCG00000012434|ENSSSCG00000008193|ENSSSCG00000010544|ENSSSCG00000021158|ENSSSCG00000001056|ENSSSCG00000007166|ENSSSCG00000029815|ENSSSCG00000029359|…	290	ENSSSCG00000032941|ENSSSCG00000017498|ENSSSCG00000011357|ENSSSCG00000031912|ENSSSCG00000010048|ENSSSCG00000010201|ENSSSCG00000011446|ENSSSCG00000007280|ENSSSCG00000002003|ENSSSCG00000000217|ENSSSCG00000002290|ENSSSCG00000001516|ENSSSCG00000029189|ENSSSCG00000011295|ENSSSCG00000011843|ENSSSCG00000016494|ENSSSCG00000006461|ENSSSCG00000022672|ENSSSCG00000017259|ENSSSCG00000017990|ENSSSCG00000033684|…	182	ENSSSCG00000036326|ENSSSCG00000030632|ENSSSCG00000005102|ENSSSCG00000001056|ENSSSCG00000009125|ENSSSCG00000006237|ENSSSCG00000021675|ENSSSCG00000036000|ENSSSCG00000001513|ENSSSCG00000039673|ENSSSCG00000006785|ENSSSCG00000027902|ENSSSCG00000011884|ENSSSCG00000029359|ENSSSCG00000001987|ENSSSCG00000031906|ENSSSCG00000009234|ENSSSCG00000024072|ENSSSCG00000017330|ENSSSCG00000016318|ENSSSCG00000010629|…	108	http://amigo.geneontology.org/amigo/term/GO:0035556	yes
BP	GO:0071702	organic substance transport	1.57926e-06	0.000278944	--	1918	ENSSSCG00000000466|ENSSSCG00000023983|ENSSSCG00000013538|ENSSSCG00000038991|ENSSSCG00000017870|ENSSSCG00000033620|ENSSSCG00000001892|ENSSSCG00000017232|ENSSSCG00000007033|ENSSSCG00000009951|ENSSSCG00000012138|ENSSSCG00000008051|ENSSSCG00000022364|ENSSSCG00000024679|ENSSSCG00000017499|ENSSSCG00000013440|ENSSSCG00000013992|ENSSSCG00000037637|ENSSSCG00000015227|ENSSSCG00000010121|ENSSSCG00000022396|…	372	ENSSSCG00000000466|ENSSSCG00000010048|ENSSSCG00000006901|ENSSSCG00000040663|ENSSSCG00000040912|ENSSSCG00000008136|ENSSSCG00000024895|ENSSSCG00000004125|ENSSSCG00000015135|ENSSSCG00000035658|ENSSSCG00000006143|ENSSSCG00000014043|ENSSSCG00000008138|ENSSSCG00000037748|ENSSSCG00000030535|ENSSSCG00000038731|ENSSSCG00000022820|ENSSSCG00000034017|ENSSSCG00000009244|ENSSSCG00000030343|ENSSSCG00000034818|…	225	ENSSSCG00000028949|ENSSSCG00000013538|ENSSSCG00000017499|ENSSSCG00000011848|ENSSSCG00000011198|ENSSSCG00000011600|ENSSSCG00000036951|ENSSSCG00000010834|ENSSSCG00000028983|ENSSSCG00000009125|ENSSSCG00000006237|ENSSSCG00000017803|ENSSSCG00000012893|ENSSSCG00000006543|ENSSSCG00000032842|ENSSSCG00000003105|ENSSSCG00000000145|ENSSSCG00000036526|ENSSSCG00000037236|ENSSSCG00000006785|ENSSSCG00000003369|…	147	http://amigo.geneontology.org/amigo/term/GO:0071702	yes
BP	GO:0010243	response to organonitrogen compound	1.57652e-06	0.000278944	--	648	ENSSSCG00000039986|ENSSSCG00000011101|ENSSSCG00000024072|ENSSSCG00000001565|ENSSSCG00000035212|ENSSSCG00000016243|ENSSSCG00000033827|ENSSSCG00000037016|ENSSSCG00000012437|ENSSSCG00000015402|ENSSSCG00000023503|ENSSSCG00000011229|ENSSSCG00000022760|ENSSSCG00000039556|ENSSSCG00000011783|ENSSSCG00000039103|ENSSSCG00000000175|ENSSSCG00000008218|ENSSSCG00000028662|ENSSSCG00000000272|ENSSSCG00000026092|…	146	ENSSSCG00000031321|ENSSSCG00000011889|ENSSSCG00000031912|ENSSSCG00000005437|ENSSSCG00000008136|ENSSSCG00000002009|ENSSSCG00000010440|ENSSSCG00000015973|ENSSSCG00000028698|ENSSSCG00000034395|ENSSSCG00000030343|ENSSSCG00000009249|ENSSSCG00000016494|ENSSSCG00000022672|ENSSSCG00000008756|ENSSSCG00000038397|ENSSSCG00000030996|ENSSSCG00000000475|ENSSSCG00000039896|ENSSSCG00000004317|ENSSSCG00000009133|…	98	ENSSSCG00000022230|ENSSSCG00000040682|ENSSSCG00000017614|ENSSSCG00000000423|ENSSSCG00000034192|ENSSSCG00000000272|ENSSSCG00000016034|ENSSSCG00000016035|ENSSSCG00000035101|ENSSSCG00000014387|ENSSSCG00000032164|ENSSSCG00000033827|ENSSSCG00000016159|ENSSSCG00000007291|ENSSSCG00000010816|ENSSSCG00000014804|ENSSSCG00000006371|ENSSSCG00000013736|ENSSSCG00000006357|ENSSSCG00000008571|ENSSSCG00000015843|…	48	http://amigo.geneontology.org/amigo/term/GO:0010243	yes
BP	GO:0044283	small molecule biosynthetic process	1.87666e-06	0.000325447	--	523	ENSSSCG00000005663|ENSSSCG00000026718|ENSSSCG00000032141|ENSSSCG00000015110|ENSSSCG00000033620|ENSSSCG00000006878|ENSSSCG00000023172|ENSSSCG00000028010|ENSSSCG00000017499|ENSSSCG00000031593|ENSSSCG00000017203|ENSSSCG00000010253|ENSSSCG00000015105|ENSSSCG00000010795|ENSSSCG00000010554|ENSSSCG00000015340|ENSSSCG00000037980|ENSSSCG00000035939|ENSSSCG00000025284|ENSSSCG00000006717|ENSSSCG00000029944|…	122	ENSSSCG00000036208|ENSSSCG00000030204|ENSSSCG00000006337|ENSSSCG00000004049|ENSSSCG00000002269|ENSSSCG00000028080|ENSSSCG00000034213|ENSSSCG00000036494|ENSSSCG00000033926|ENSSSCG00000016613|ENSSSCG00000002009|ENSSSCG00000032141|ENSSSCG00000024149|ENSSSCG00000010275|ENSSSCG00000011664|ENSSSCG00000026554|ENSSSCG00000017759|ENSSSCG00000015673|ENSSSCG00000012926|ENSSSCG00000000259|ENSSSCG00000017694|…	68	ENSSSCG00000016056|ENSSSCG00000017203|ENSSSCG00000017499|ENSSSCG00000000685|ENSSSCG00000015930|ENSSSCG00000013004|ENSSSCG00000008039|ENSSSCG00000003662|ENSSSCG00000007857|ENSSSCG00000016223|ENSSSCG00000015110|ENSSSCG00000034655|ENSSSCG00000016159|ENSSSCG00000012440|ENSSSCG00000025578|ENSSSCG00000039425|ENSSSCG00000010795|ENSSSCG00000031174|ENSSSCG00000014998|ENSSSCG00000012911|ENSSSCG00000028010|…	54	http://amigo.geneontology.org/amigo/term/GO:0044283	yes
BP	GO:0051649	establishment of localization in cell	2.11535e-06	0.000360289	--	1554	ENSSSCG00000028005|ENSSSCG00000016878|ENSSSCG00000024267|ENSSSCG00000000466|ENSSSCG00000002495|ENSSSCG00000015335|ENSSSCG00000006901|ENSSSCG00000011896|ENSSSCG00000023983|ENSSSCG00000016572|ENSSSCG00000003818|ENSSSCG00000015401|ENSSSCG00000016938|ENSSSCG00000015402|ENSSSCG00000008195|ENSSSCG00000005643|ENSSSCG00000000870|ENSSSCG00000016123|ENSSSCG00000031288|ENSSSCG00000017232|ENSSSCG00000014828|…	308	ENSSSCG00000023296|ENSSSCG00000000466|ENSSSCG00000024267|ENSSSCG00000012253|ENSSSCG00000010048|ENSSSCG00000006901|ENSSSCG00000012484|ENSSSCG00000040912|ENSSSCG00000008136|ENSSSCG00000024895|ENSSSCG00000004125|ENSSSCG00000015135|ENSSSCG00000004684|ENSSSCG00000014043|ENSSSCG00000008138|ENSSSCG00000008236|ENSSSCG00000038731|ENSSSCG00000034017|ENSSSCG00000010931|ENSSSCG00000009244|ENSSSCG00000034818|…	201	ENSSSCG00000031918|ENSSSCG00000011198|ENSSSCG00000031288|ENSSSCG00000003493|ENSSSCG00000037439|ENSSSCG00000036951|ENSSSCG00000010834|ENSSSCG00000007524|ENSSSCG00000028983|ENSSSCG00000014804|ENSSSCG00000006237|ENSSSCG00000012893|ENSSSCG00000006543|ENSSSCG00000016497|ENSSSCG00000037236|ENSSSCG00000003369|ENSSSCG00000009937|ENSSSCG00000037130|ENSSSCG00000030183|ENSSSCG00000032709|ENSSSCG00000000105|…	107	http://amigo.geneontology.org/amigo/term/GO:0051649	yes
BP	GO:1901575	organic substance catabolic process	2.3883e-06	0.000399641	--	1516	ENSSSCG00000005663|ENSSSCG00000011104|ENSSSCG00000017489|ENSSSCG00000011755|ENSSSCG00000024197|ENSSSCG00000026718|ENSSSCG00000038628|ENSSSCG00000012841|ENSSSCG00000032141|ENSSSCG00000013538|ENSSSCG00000016243|ENSSSCG00000001849|ENSSSCG00000027288|ENSSSCG00000005355|ENSSSCG00000004651|ENSSSCG00000006001|ENSSSCG00000033332|ENSSSCG00000006087|ENSSSCG00000030626|ENSSSCG00000032304|ENSSSCG00000006878|…	301	ENSSSCG00000015938|ENSSSCG00000004049|ENSSSCG00000040663|ENSSSCG00000002008|ENSSSCG00000002009|ENSSSCG00000032531|ENSSSCG00000000599|ENSSSCG00000020921|ENSSSCG00000010440|ENSSSCG00000040779|ENSSSCG00000017906|ENSSSCG00000028698|ENSSSCG00000009872|ENSSSCG00000039156|ENSSSCG00000027169|ENSSSCG00000033926|ENSSSCG00000017420|ENSSSCG00000002825|ENSSSCG00000037846|ENSSSCG00000031593|ENSSSCG00000034811|…	190	ENSSSCG00000013538|ENSSSCG00000009489|ENSSSCG00000000050|ENSSSCG00000011765|ENSSSCG00000016156|ENSSSCG00000008039|ENSSSCG00000016159|ENSSSCG00000006088|ENSSSCG00000033634|ENSSSCG00000030345|ENSSSCG00000015843|ENSSSCG00000036491|ENSSSCG00000037032|ENSSSCG00000009934|ENSSSCG00000037130|ENSSSCG00000036449|ENSSSCG00000022364|ENSSSCG00000038628|ENSSSCG00000006087|ENSSSCG00000034896|ENSSSCG00000005229|…	111	http://amigo.geneontology.org/amigo/term/GO:1901575	yes
BP	GO:0019216	regulation of lipid metabolic process	3.17485e-06	0.000522099	--	303	ENSSSCG00000015370|ENSSSCG00000012743|ENSSSCG00000036274|ENSSSCG00000009937|ENSSSCG00000000757|ENSSSCG00000011068|ENSSSCG00000003088|ENSSSCG00000012841|ENSSSCG00000026427|ENSSSCG00000036236|ENSSSCG00000015563|ENSSSCG00000013513|ENSSSCG00000026547|ENSSSCG00000021059|ENSSSCG00000002989|ENSSSCG00000027198|ENSSSCG00000023357|ENSSSCG00000028517|ENSSSCG00000002884|ENSSSCG00000003578|ENSSSCG00000009225|…	78	ENSSSCG00000012841|ENSSSCG00000012743|ENSSSCG00000026547|ENSSSCG00000023357|ENSSSCG00000034418|ENSSSCG00000017492|ENSSSCG00000009225|ENSSSCG00000024149|ENSSSCG00000026422|ENSSSCG00000021059|ENSSSCG00000008171|ENSSSCG00000011579|ENSSSCG00000003578|ENSSSCG00000006251|ENSSSCG00000015584|ENSSSCG00000034395|ENSSSCG00000010931|ENSSSCG00000033591|ENSSSCG00000007331|ENSSSCG00000014010|ENSSSCG00000032718|…	53	ENSSSCG00000024081|ENSSSCG00000037266|ENSSSCG00000003981|ENSSSCG00000013004|ENSSSCG00000040732|ENSSSCG00000000272|ENSSSCG00000016223|ENSSSCG00000026427|ENSSSCG00000013513|ENSSSCG00000014804|ENSSSCG00000027902|ENSSSCG00000017935|ENSSSCG00000027198|ENSSSCG00000009937|ENSSSCG00000036145|ENSSSCG00000002884|ENSSSCG00000017947|ENSSSCG00000038700|ENSSSCG00000013259|ENSSSCG00000004569|ENSSSCG00000024954|…	25	http://amigo.geneontology.org/amigo/term/GO:0019216	yes
BP	GO:0032479	regulation of type I interferon production	3.53563e-06	0.000571574	--	91	ENSSSCG00000000068|ENSSSCG00000002688|ENSSSCG00000006764|ENSSSCG00000015113|ENSSSCG00000003729|ENSSSCG00000014277|ENSSSCG00000021383|ENSSSCG00000009327|ENSSSCG00000024096|ENSSSCG00000000274|ENSSSCG00000000059|ENSSSCG00000021285|ENSSSCG00000027665|ENSSSCG00000014987|ENSSSCG00000010121|ENSSSCG00000007280|ENSSSCG00000017416|ENSSSCG00000040435|ENSSSCG00000007143|ENSSSCG00000028875|ENSSSCG00000012981|…	32	ENSSSCG00000016057|ENSSSCG00000028612|ENSSSCG00000010121|ENSSSCG00000024096|ENSSSCG00000031103|ENSSSCG00000012981|ENSSSCG00000012853|ENSSSCG00000014277|ENSSSCG00000006764|ENSSSCG00000040435|ENSSSCG00000021383|ENSSSCG00000000068|ENSSSCG00000009327|ENSSSCG00000007280|ENSSSCG00000003729|ENSSSCG00000021285|ENSSSCG00000024916	17	ENSSSCG00000027665|ENSSSCG00000026806|ENSSSCG00000017614|ENSSSCG00000028875|ENSSSCG00000000274|ENSSSCG00000003564|ENSSSCG00000030289|ENSSSCG00000010327|ENSSSCG00000017416|ENSSSCG00000015113|ENSSSCG00000000059|ENSSSCG00000032642|ENSSSCG00000014987|ENSSSCG00000002688|ENSSSCG00000007143	15	http://amigo.geneontology.org/amigo/term/GO:0032479	yes
BP	GO:0007517	muscle organ development	3.71534e-06	0.000590615	--	83	ENSSSCG00000007757|ENSSSCG00000015370|ENSSSCG00000017583|ENSSSCG00000027443|ENSSSCG00000003693|ENSSSCG00000018007|ENSSSCG00000022693|ENSSSCG00000007790|ENSSSCG00000009630|ENSSSCG00000004551|ENSSSCG00000036940|ENSSSCG00000010522|ENSSSCG00000024773|ENSSSCG00000022891|ENSSSCG00000036512|ENSSSCG00000032522|ENSSSCG00000029783|ENSSSCG00000012699|ENSSSCG00000008833|ENSSSCG00000002029|ENSSSCG00000010974|…	30	ENSSSCG00000007757|ENSSSCG00000018007|ENSSSCG00000015370|ENSSSCG00000008833|ENSSSCG00000004551|ENSSSCG00000001821|ENSSSCG00000002029|ENSSSCG00000034191|ENSSSCG00000029783|ENSSSCG00000024773|ENSSSCG00000007790|ENSSSCG00000017583|ENSSSCG00000010522|ENSSSCG00000032522|ENSSSCG00000036512|ENSSSCG00000022693|ENSSSCG00000017745|ENSSSCG00000030996|ENSSSCG00000010974|ENSSSCG00000027443|ENSSSCG00000033258	21	ENSSSCG00000006174|ENSSSCG00000003693|ENSSSCG00000004600|ENSSSCG00000012699|ENSSSCG00000022891|ENSSSCG00000036741|ENSSSCG00000009630|ENSSSCG00000036940|ENSSSCG00000002752	9	http://amigo.geneontology.org/amigo/term/GO:0007517	yes
BP	GO:0043412	macromolecule modification	4.70608e-06	0.000735846	--	2617	ENSSSCG00000016878|ENSSSCG00000011755|ENSSSCG00000032941|ENSSSCG00000038628|ENSSSCG00000016243|ENSSSCG00000012435|ENSSSCG00000005355|ENSSSCG00000012437|ENSSSCG00000026953|ENSSSCG00000015486|ENSSSCG00000003679|ENSSSCG00000008293|ENSSSCG00000001898|ENSSSCG00000037221|ENSSSCG00000012133|ENSSSCG00000024777|ENSSSCG00000038694|ENSSSCG00000010121|ENSSSCG00000017288|ENSSSCG00000015555|ENSSSCG00000014394|…	487	ENSSSCG00000001757|ENSSSCG00000032941|ENSSSCG00000020954|ENSSSCG00000008831|ENSSSCG00000020803|ENSSSCG00000039887|ENSSSCG00000023357|ENSSSCG00000006137|ENSSSCG00000010201|ENSSSCG00000011446|ENSSSCG00000011195|ENSSSCG00000008136|ENSSSCG00000012156|ENSSSCG00000032531|ENSSSCG00000037807|ENSSSCG00000037815|ENSSSCG00000003189|ENSSSCG00000010440|ENSSSCG00000002003|ENSSSCG00000032731|ENSSSCG00000006703|…	315	ENSSSCG00000036326|ENSSSCG00000013029|ENSSSCG00000010737|ENSSSCG00000011841|ENSSSCG00000002739|ENSSSCG00000001056|ENSSSCG00000031329|ENSSSCG00000011131|ENSSSCG00000036115|ENSSSCG00000012088|ENSSSCG00000008039|ENSSSCG00000016318|ENSSSCG00000038038|ENSSSCG00000008796|ENSSSCG00000007920|ENSSSCG00000001657|ENSSSCG00000006543|ENSSSCG00000002805|ENSSSCG00000026326|ENSSSCG00000011917|ENSSSCG00000003369|…	172	http://amigo.geneontology.org/amigo/term/GO:0043412	yes
BP	GO:0006732	coenzyme metabolic process	5.22685e-06	0.000804092	GO:0006752	282	ENSSSCG00000006049|ENSSSCG00000014998|ENSSSCG00000028431|ENSSSCG00000009937|ENSSSCG00000027299|ENSSSCG00000000719|ENSSSCG00000016877|ENSSSCG00000015391|ENSSSCG00000023264|ENSSSCG00000010116|ENSSSCG00000036236|ENSSSCG00000017014|ENSSSCG00000039425|ENSSSCG00000012847|ENSSSCG00000017759|ENSSSCG00000040088|ENSSSCG00000005272|ENSSSCG00000000541|ENSSSCG00000001488|ENSSSCG00000021977|ENSSSCG00000016836|…	73	ENSSSCG00000001852|ENSSSCG00000036208|ENSSSCG00000012847|ENSSSCG00000001488|ENSSSCG00000011193|ENSSSCG00000005272|ENSSSCG00000031299|ENSSSCG00000000541|ENSSSCG00000021977|ENSSSCG00000010275|ENSSSCG00000024149|ENSSSCG00000017014|ENSSSCG00000034758|ENSSSCG00000017759|ENSSSCG00000015673|ENSSSCG00000017694|ENSSSCG00000000839|ENSSSCG00000038967|ENSSSCG00000032718|ENSSSCG00000007371|ENSSSCG00000025284|…	45	ENSSSCG00000017203|ENSSSCG00000000685|ENSSSCG00000016223|ENSSSCG00000012440|ENSSSCG00000039425|ENSSSCG00000007019|ENSSSCG00000014998|ENSSSCG00000027299|ENSSSCG00000029944|ENSSSCG00000002354|ENSSSCG00000040678|ENSSSCG00000009937|ENSSSCG00000012053|ENSSSCG00000000694|ENSSSCG00000031825|ENSSSCG00000010456|ENSSSCG00000010253|ENSSSCG00000010517|ENSSSCG00000034655|ENSSSCG00000007286|ENSSSCG00000010861|…	28	http://amigo.geneontology.org/amigo/term/GO:0006732	yes
BP	GO:1901698	response to nitrogen compound	5.82098e-06	0.000881278	--	717	ENSSSCG00000039986|ENSSSCG00000011101|ENSSSCG00000024072|ENSSSCG00000001565|ENSSSCG00000016243|ENSSSCG00000033827|ENSSSCG00000012434|ENSSSCG00000012437|ENSSSCG00000015402|ENSSSCG00000023503|ENSSSCG00000012981|ENSSSCG00000022760|ENSSSCG00000039556|ENSSSCG00000011783|ENSSSCG00000039103|ENSSSCG00000000175|ENSSSCG00000008218|ENSSSCG00000028662|ENSSSCG00000000272|ENSSSCG00000026092|ENSSSCG00000035914|…	156	ENSSSCG00000031321|ENSSSCG00000011889|ENSSSCG00000031912|ENSSSCG00000005437|ENSSSCG00000008136|ENSSSCG00000002009|ENSSSCG00000010440|ENSSSCG00000015973|ENSSSCG00000028698|ENSSSCG00000034395|ENSSSCG00000030343|ENSSSCG00000009249|ENSSSCG00000016494|ENSSSCG00000022672|ENSSSCG00000008756|ENSSSCG00000038397|ENSSSCG00000030996|ENSSSCG00000000475|ENSSSCG00000039896|ENSSSCG00000004317|ENSSSCG00000009133|…	103	ENSSSCG00000011198|ENSSSCG00000022230|ENSSSCG00000040682|ENSSSCG00000017614|ENSSSCG00000000423|ENSSSCG00000034192|ENSSSCG00000000272|ENSSSCG00000016034|ENSSSCG00000016035|ENSSSCG00000035101|ENSSSCG00000014387|ENSSSCG00000032164|ENSSSCG00000033827|ENSSSCG00000016159|ENSSSCG00000007291|ENSSSCG00000010816|ENSSSCG00000014804|ENSSSCG00000006371|ENSSSCG00000013736|ENSSSCG00000006357|ENSSSCG00000008571|…	53	http://amigo.geneontology.org/amigo/term/GO:1901698	yes
BP	GO:0006996	organelle organization	5.92126e-06	0.000882452	GO:1902589	2108	ENSSSCG00000016878|ENSSSCG00000027074|ENSSSCG00000023983|ENSSSCG00000027072|ENSSSCG00000012434|ENSSSCG00000012437|ENSSSCG00000003672|ENSSSCG00000010053|ENSSSCG00000010359|ENSSSCG00000003144|ENSSSCG00000032229|ENSSSCG00000011621|ENSSSCG00000013440|ENSSSCG00000013992|ENSSSCG00000022396|ENSSSCG00000015558|ENSSSCG00000018034|ENSSSCG00000032090|ENSSSCG00000010651|ENSSSCG00000004775|ENSSSCG00000033937|…	400	ENSSSCG00000036455|ENSSSCG00000023296|ENSSSCG00000009225|ENSSSCG00000003888|ENSSSCG00000006209|ENSSSCG00000011602|ENSSSCG00000005027|ENSSSCG00000027074|ENSSSCG00000007281|ENSSSCG00000016151|ENSSSCG00000026367|ENSSSCG00000010440|ENSSSCG00000004684|ENSSSCG00000023890|ENSSSCG00000039324|ENSSSCG00000000217|ENSSSCG00000006333|ENSSSCG00000014287|ENSSSCG00000037748|ENSSSCG00000028698|ENSSSCG00000017917|…	254	ENSSSCG00000017158|ENSSSCG00000013028|ENSSSCG00000010737|ENSSSCG00000003644|ENSSSCG00000001056|ENSSSCG00000040732|ENSSSCG00000004358|ENSSSCG00000036951|ENSSSCG00000027072|ENSSSCG00000000059|ENSSSCG00000010834|ENSSSCG00000007524|ENSSSCG00000014804|ENSSSCG00000006237|ENSSSCG00000022874|ENSSSCG00000001513|ENSSSCG00000006232|ENSSSCG00000006230|ENSSSCG00000003493|ENSSSCG00000002805|ENSSSCG00000036526|…	146	http://amigo.geneontology.org/amigo/term/GO:0006996	yes
BP	GO:0036211	protein modification process	6.35612e-06	0.000904845	--	2434	ENSSSCG00000016878|ENSSSCG00000011755|ENSSSCG00000032941|ENSSSCG00000038628|ENSSSCG00000016243|ENSSSCG00000012435|ENSSSCG00000012437|ENSSSCG00000026953|ENSSSCG00000015486|ENSSSCG00000003679|ENSSSCG00000008293|ENSSSCG00000001898|ENSSSCG00000037221|ENSSSCG00000012133|ENSSSCG00000024777|ENSSSCG00000038694|ENSSSCG00000010121|ENSSSCG00000015555|ENSSSCG00000004364|ENSSSCG00000008374|ENSSSCG00000029241|…	455	ENSSSCG00000001757|ENSSSCG00000032941|ENSSSCG00000020954|ENSSSCG00000008831|ENSSSCG00000020803|ENSSSCG00000039887|ENSSSCG00000023357|ENSSSCG00000006137|ENSSSCG00000010201|ENSSSCG00000011446|ENSSSCG00000011195|ENSSSCG00000008136|ENSSSCG00000012156|ENSSSCG00000032531|ENSSSCG00000037807|ENSSSCG00000037815|ENSSSCG00000003189|ENSSSCG00000010440|ENSSSCG00000002003|ENSSSCG00000032731|ENSSSCG00000006703|…	297	ENSSSCG00000036326|ENSSSCG00000013029|ENSSSCG00000010737|ENSSSCG00000011841|ENSSSCG00000002739|ENSSSCG00000001056|ENSSSCG00000031329|ENSSSCG00000036115|ENSSSCG00000012088|ENSSSCG00000016318|ENSSSCG00000038038|ENSSSCG00000007920|ENSSSCG00000001657|ENSSSCG00000002805|ENSSSCG00000026326|ENSSSCG00000011917|ENSSSCG00000003369|ENSSSCG00000009934|ENSSSCG00000001987|ENSSSCG00000007160|ENSSSCG00000038628|…	158	http://amigo.geneontology.org/amigo/term/GO:0036211	yes
BP	GO:0006464	cellular protein modification process	6.35612e-06	0.000904845	--	2434	ENSSSCG00000016878|ENSSSCG00000011755|ENSSSCG00000032941|ENSSSCG00000038628|ENSSSCG00000016243|ENSSSCG00000012435|ENSSSCG00000012437|ENSSSCG00000026953|ENSSSCG00000015486|ENSSSCG00000003679|ENSSSCG00000008293|ENSSSCG00000001898|ENSSSCG00000037221|ENSSSCG00000012133|ENSSSCG00000024777|ENSSSCG00000038694|ENSSSCG00000010121|ENSSSCG00000015555|ENSSSCG00000004364|ENSSSCG00000008374|ENSSSCG00000029241|…	455	ENSSSCG00000001757|ENSSSCG00000032941|ENSSSCG00000020954|ENSSSCG00000008831|ENSSSCG00000020803|ENSSSCG00000039887|ENSSSCG00000023357|ENSSSCG00000006137|ENSSSCG00000010201|ENSSSCG00000011446|ENSSSCG00000011195|ENSSSCG00000008136|ENSSSCG00000012156|ENSSSCG00000032531|ENSSSCG00000037807|ENSSSCG00000037815|ENSSSCG00000003189|ENSSSCG00000010440|ENSSSCG00000002003|ENSSSCG00000032731|ENSSSCG00000006703|…	297	ENSSSCG00000036326|ENSSSCG00000013029|ENSSSCG00000010737|ENSSSCG00000011841|ENSSSCG00000002739|ENSSSCG00000001056|ENSSSCG00000031329|ENSSSCG00000036115|ENSSSCG00000012088|ENSSSCG00000016318|ENSSSCG00000038038|ENSSSCG00000007920|ENSSSCG00000001657|ENSSSCG00000002805|ENSSSCG00000026326|ENSSSCG00000011917|ENSSSCG00000003369|ENSSSCG00000009934|ENSSSCG00000001987|ENSSSCG00000007160|ENSSSCG00000038628|…	158	http://amigo.geneontology.org/amigo/term/GO:0006464	yes
BP	GO:0006807	nitrogen compound metabolic process	6.33359e-06	0.000904845	--	6523	ENSSSCG00000037427|ENSSSCG00000016878|ENSSSCG00000033027|ENSSSCG00000001565|ENSSSCG00000006324|ENSSSCG00000032941|ENSSSCG00000010517|ENSSSCG00000016877|ENSSSCG00000038628|ENSSSCG00000013538|ENSSSCG00000016243|ENSSSCG00000027072|ENSSSCG00000012435|ENSSSCG00000005355|ENSSSCG00000012437|ENSSSCG00000006572|ENSSSCG00000029774|ENSSSCG00000017870|ENSSSCG00000033332|ENSSSCG00000026953|ENSSSCG00000015486|…	1124	ENSSSCG00000008831|ENSSSCG00000020803|ENSSSCG00000023357|ENSSSCG00000028973|ENSSSCG00000040663|ENSSSCG00000002008|ENSSSCG00000015135|ENSSSCG00000007046|ENSSSCG00000007522|ENSSSCG00000002003|ENSSSCG00000003410|ENSSSCG00000008902|ENSSSCG00000032180|ENSSSCG00000033730|ENSSSCG00000030209|ENSSSCG00000009249|ENSSSCG00000033920|ENSSSCG00000033926|ENSSSCG00000008337|ENSSSCG00000008723|ENSSSCG00000008721|…	716	ENSSSCG00000013028|ENSSSCG00000013029|ENSSSCG00000013538|ENSSSCG00000001927|ENSSSCG00000016156|ENSSSCG00000027072|ENSSSCG00000016159|ENSSSCG00000007524|ENSSSCG00000032046|ENSSSCG00000017383|ENSSSCG00000033634|ENSSSCG00000037236|ENSSSCG00000016127|ENSSSCG00000023078|ENSSSCG00000036047|ENSSSCG00000010430|ENSSSCG00000006087|ENSSSCG00000022778|ENSSSCG00000009233|ENSSSCG00000023680|ENSSSCG00000004811|…	408	http://amigo.geneontology.org/amigo/term/GO:0006807	yes
BP	GO:0048878	chemical homeostasis	7.69766e-06	0.00107971	--	902	ENSSSCG00000028005|ENSSSCG00000022846|ENSSSCG00000007437|ENSSSCG00000022353|ENSSSCG00000026718|ENSSSCG00000012841|ENSSSCG00000022005|ENSSSCG00000014063|ENSSSCG00000020783|ENSSSCG00000012437|ENSSSCG00000015402|ENSSSCG00000015298|ENSSSCG00000025295|ENSSSCG00000031288|ENSSSCG00000017232|ENSSSCG00000022760|ENSSSCG00000011183|ENSSSCG00000004636|ENSSSCG00000008740|ENSSSCG00000039103|ENSSSCG00000000175|…	189	ENSSSCG00000040663|ENSSSCG00000017492|ENSSSCG00000002009|ENSSSCG00000037536|ENSSSCG00000024428|ENSSSCG00000001516|ENSSSCG00000012402|ENSSSCG00000010931|ENSSSCG00000017427|ENSSSCG00000011916|ENSSSCG00000000997|ENSSSCG00000033123|ENSSSCG00000038397|ENSSSCG00000030996|ENSSSCG00000025188|ENSSSCG00000017232|ENSSSCG00000011183|ENSSSCG00000039896|ENSSSCG00000015298|ENSSSCG00000040904|ENSSSCG00000004751|…	120	ENSSSCG00000013550|ENSSSCG00000006391|ENSSSCG00000013354|ENSSSCG00000014880|ENSSSCG00000031288|ENSSSCG00000035066|ENSSSCG00000011848|ENSSSCG00000000138|ENSSSCG00000022846|ENSSSCG00000017951|ENSSSCG00000003539|ENSSSCG00000006296|ENSSSCG00000027198|ENSSSCG00000000423|ENSSSCG00000022947|ENSSSCG00000016159|ENSSSCG00000006785|ENSSSCG00000024022|ENSSSCG00000015320|ENSSSCG00000040682|ENSSSCG00000014804|…	69	http://amigo.geneontology.org/amigo/term/GO:0048878	yes
BP	GO:0048522	positive regulation of cellular process	8.27312e-06	0.00114361	GO:0051242	4801	ENSSSCG00000016878|ENSSSCG00000012022|ENSSSCG00000006245|ENSSSCG00000009898|ENSSSCG00000003113|ENSSSCG00000032946|ENSSSCG00000027074|ENSSSCG00000013538|ENSSSCG00000016243|ENSSSCG00000027072|ENSSSCG00000005355|ENSSSCG00000012437|ENSSSCG00000006572|ENSSSCG00000015298|ENSSSCG00000017235|ENSSSCG00000001565|ENSSSCG00000017232|ENSSSCG00000034120|ENSSSCG00000021343|ENSSSCG00000003144|ENSSSCG00000008821|…	845	ENSSSCG00000023296|ENSSSCG00000008831|ENSSSCG00000012253|ENSSSCG00000027992|ENSSSCG00000004044|ENSSSCG00000040663|ENSSSCG00000034418|ENSSSCG00000027074|ENSSSCG00000016151|ENSSSCG00000015135|ENSSSCG00000031856|ENSSSCG00000002003|ENSSSCG00000032731|ENSSSCG00000038731|ENSSSCG00000009249|ENSSSCG00000007253|ENSSSCG00000008337|ENSSSCG00000016494|ENSSSCG00000014207|ENSSSCG00000008729|ENSSSCG00000017990|…	520	ENSSSCG00000013028|ENSSSCG00000013029|ENSSSCG00000013538|ENSSSCG00000028168|ENSSSCG00000004600|ENSSSCG00000032265|ENSSSCG00000017195|ENSSSCG00000017494|ENSSSCG00000000299|ENSSSCG00000007602|ENSSSCG00000035101|ENSSSCG00000010481|ENSSSCG00000031329|ENSSSCG00000014288|ENSSSCG00000032320|ENSSSCG00000025578|ENSSSCG00000027072|ENSSSCG00000034655|ENSSSCG00000000059|ENSSSCG00000040466|ENSSSCG00000031175|…	325	http://amigo.geneontology.org/amigo/term/GO:0048522	yes
BP	GO:0023051	regulation of signaling	8.99821e-06	0.00122607	--	2991	ENSSSCG00000016878|ENSSSCG00000011026|ENSSSCG00000032941|ENSSSCG00000001847|ENSSSCG00000009958|ENSSSCG00000027074|ENSSSCG00000027072|ENSSSCG00000015355|ENSSSCG00000006572|ENSSSCG00000015298|ENSSSCG00000005352|ENSSSCG00000017235|ENSSSCG00000017232|ENSSSCG00000015523|ENSSSCG00000021343|ENSSSCG00000003144|ENSSSCG00000024773|ENSSSCG00000012138|ENSSSCG00000028662|ENSSSCG00000022361|ENSSSCG00000013992|…	547	ENSSSCG00000037582|ENSSSCG00000017557|ENSSSCG00000015129|ENSSSCG00000011889|ENSSSCG00000023162|ENSSSCG00000027992|ENSSSCG00000023357|ENSSSCG00000017140|ENSSSCG00000010201|ENSSSCG00000040663|ENSSSCG00000005437|ENSSSCG00000027074|ENSSSCG00000008137|ENSSSCG00000009128|ENSSSCG00000015135|ENSSSCG00000020921|ENSSSCG00000031856|ENSSSCG00000000217|ENSSSCG00000011251|ENSSSCG00000037791|ENSSSCG00000002003|…	339	ENSSSCG00000036326|ENSSSCG00000025238|ENSSSCG00000036322|ENSSSCG00000040731|ENSSSCG00000009489|ENSSSCG00000000299|ENSSSCG00000007602|ENSSSCG00000001056|ENSSSCG00000010481|ENSSSCG00000011600|ENSSSCG00000014288|ENSSSCG00000032320|ENSSSCG00000017012|ENSSSCG00000013226|ENSSSCG00000027072|ENSSSCG00000023891|ENSSSCG00000014804|ENSSSCG00000006237|ENSSSCG00000015631|ENSSSCG00000001513|ENSSSCG00000009004|…	208	http://amigo.geneontology.org/amigo/term/GO:0023051	yes
BP	GO:0051239	regulation of multicellular organismal process	1.3598e-05	0.00182673	--	2678	ENSSSCG00000016878|ENSSSCG00000001847|ENSSSCG00000013538|ENSSSCG00000036984|ENSSSCG00000005355|ENSSSCG00000006572|ENSSSCG00000015298|ENSSSCG00000038627|ENSSSCG00000017235|ENSSSCG00000017232|ENSSSCG00000008293|ENSSSCG00000021343|ENSSSCG00000024777|ENSSSCG00000032229|ENSSSCG00000012138|ENSSSCG00000028662|ENSSSCG00000022361|ENSSSCG00000017494|ENSSSCG00000013992|ENSSSCG00000010121|ENSSSCG00000000528|…	493	ENSSSCG00000016372|ENSSSCG00000020801|ENSSSCG00000025478|ENSSSCG00000011889|ENSSSCG00000023162|ENSSSCG00000011441|ENSSSCG00000023357|ENSSSCG00000039135|ENSSSCG00000011514|ENSSSCG00000015288|ENSSSCG00000007473|ENSSSCG00000008137|ENSSSCG00000016151|ENSSSCG00000004795|ENSSSCG00000015135|ENSSSCG00000011495|ENSSSCG00000031856|ENSSSCG00000009083|ENSSSCG00000000217|ENSSSCG00000002906|ENSSSCG00000010522|…	290	ENSSSCG00000013028|ENSSSCG00000009874|ENSSSCG00000013538|ENSSSCG00000004600|ENSSSCG00000034989|ENSSSCG00000017494|ENSSSCG00000000299|ENSSSCG00000011848|ENSSSCG00000040071|ENSSSCG00000014288|ENSSSCG00000032320|ENSSSCG00000036951|ENSSSCG00000012088|ENSSSCG00000000059|ENSSSCG00000034656|ENSSSCG00000009125|ENSSSCG00000006237|ENSSSCG00000015631|ENSSSCG00000001513|ENSSSCG00000012893|ENSSSCG00000031053|…	203	http://amigo.geneontology.org/amigo/term/GO:0051239	yes
BP	GO:1903522	regulation of blood circulation	1.39862e-05	0.00185278	--	187	ENSSSCG00000039556|ENSSSCG00000011259|ENSSSCG00000000528|ENSSSCG00000021596|ENSSSCG00000034386|ENSSSCG00000022672|ENSSSCG00000021059|ENSSSCG00000015398|ENSSSCG00000015402|ENSSSCG00000015298|ENSSSCG00000015543|ENSSSCG00000021977|ENSSSCG00000010647|ENSSSCG00000011681|ENSSSCG00000027902|ENSSSCG00000009851|ENSSSCG00000009856|ENSSSCG00000037815|ENSSSCG00000024777|ENSSSCG00000017041|ENSSSCG00000012138|…	52	ENSSSCG00000017268|ENSSSCG00000016113|ENSSSCG00000021977|ENSSSCG00000037457|ENSSSCG00000015543|ENSSSCG00000002029|ENSSSCG00000021059|ENSSSCG00000037815|ENSSSCG00000012138|ENSSSCG00000011833|ENSSSCG00000022672|ENSSSCG00000038969|ENSSSCG00000010647|ENSSSCG00000015398|ENSSSCG00000039896|ENSSSCG00000011325|ENSSSCG00000015298|ENSSSCG00000017041|ENSSSCG00000027725|ENSSSCG00000010570|ENSSSCG00000035842|…	29	ENSSSCG00000000528|ENSSSCG00000006296|ENSSSCG00000040731|ENSSSCG00000011259|ENSSSCG00000034192|ENSSSCG00000013354|ENSSSCG00000010816|ENSSSCG00000009125|ENSSSCG00000023084|ENSSSCG00000031053|ENSSSCG00000029567|ENSSSCG00000027902|ENSSSCG00000021596|ENSSSCG00000038902|ENSSSCG00000023031|ENSSSCG00000039556|ENSSSCG00000034773|ENSSSCG00000010629|ENSSSCG00000034386|ENSSSCG00000015402|ENSSSCG00000039710|…	23	http://amigo.geneontology.org/amigo/term/GO:1903522	yes
BP	GO:0061061	muscle structure development	1.42544e-05	0.00186245	--	88	ENSSSCG00000007757|ENSSSCG00000015370|ENSSSCG00000017583|ENSSSCG00000027443|ENSSSCG00000003693|ENSSSCG00000018007|ENSSSCG00000022693|ENSSSCG00000007790|ENSSSCG00000009630|ENSSSCG00000004551|ENSSSCG00000036940|ENSSSCG00000010522|ENSSSCG00000024773|ENSSSCG00000022891|ENSSSCG00000036512|ENSSSCG00000032522|ENSSSCG00000029783|ENSSSCG00000012699|ENSSSCG00000008833|ENSSSCG00000002029|ENSSSCG00000010974|…	30	ENSSSCG00000007757|ENSSSCG00000018007|ENSSSCG00000015370|ENSSSCG00000008833|ENSSSCG00000004551|ENSSSCG00000001821|ENSSSCG00000002029|ENSSSCG00000034191|ENSSSCG00000029783|ENSSSCG00000024773|ENSSSCG00000007790|ENSSSCG00000017583|ENSSSCG00000010522|ENSSSCG00000032522|ENSSSCG00000036512|ENSSSCG00000022693|ENSSSCG00000017745|ENSSSCG00000030996|ENSSSCG00000010974|ENSSSCG00000027443|ENSSSCG00000033258	21	ENSSSCG00000006174|ENSSSCG00000003693|ENSSSCG00000004600|ENSSSCG00000012699|ENSSSCG00000022891|ENSSSCG00000036741|ENSSSCG00000009630|ENSSSCG00000036940|ENSSSCG00000002752	9	http://amigo.geneontology.org/amigo/term/GO:0061061	yes
BP	GO:0072330	monocarboxylic acid biosynthetic process	1.50435e-05	0.00193898	--	178	ENSSSCG00000021739|ENSSSCG00000022655|ENSSSCG00000028431|ENSSSCG00000024681|ENSSSCG00000009937|ENSSSCG00000021129|ENSSSCG00000024149|ENSSSCG00000005688|ENSSSCG00000036236|ENSSSCG00000017759|ENSSSCG00000025578|ENSSSCG00000038007|ENSSSCG00000006703|ENSSSCG00000015930|ENSSSCG00000000694|ENSSSCG00000016519|ENSSSCG00000007857|ENSSSCG00000039224|ENSSSCG00000036145|ENSSSCG00000033669|ENSSSCG00000007286|…	50	ENSSSCG00000028080|ENSSSCG00000024149|ENSSSCG00000011664|ENSSSCG00000017759|ENSSSCG00000017694|ENSSSCG00000006703|ENSSSCG00000015340|ENSSSCG00000037980|ENSSSCG00000024681|ENSSSCG00000039918|ENSSSCG00000031299|ENSSSCG00000026554|ENSSSCG00000010554|ENSSSCG00000035012|ENSSSCG00000003712|ENSSSCG00000036236|ENSSSCG00000007007|ENSSSCG00000039224|ENSSSCG00000017904|ENSSSCG00000034786|ENSSSCG00000028431|…	22	ENSSSCG00000017203|ENSSSCG00000000685|ENSSSCG00000015930|ENSSSCG00000007857|ENSSSCG00000016223|ENSSSCG00000012440|ENSSSCG00000025578|ENSSSCG00000039425|ENSSSCG00000010795|ENSSSCG00000028010|ENSSSCG00000022655|ENSSSCG00000005688|ENSSSCG00000029944|ENSSSCG00000000694|ENSSSCG00000009937|ENSSSCG00000016519|ENSSSCG00000036145|ENSSSCG00000028974|ENSSSCG00000010253|ENSSSCG00000038007|ENSSSCG00000010517|…	28	http://amigo.geneontology.org/amigo/term/GO:0072330	yes
BP	GO:0006468	protein phosphorylation	1.5843e-05	0.00201481	--	675	ENSSSCG00000016878|ENSSSCG00000032941|ENSSSCG00000027115|ENSSSCG00000017730|ENSSSCG00000008193|ENSSSCG00000001056|ENSSSCG00000003578|ENSSSCG00000023503|ENSSSCG00000020705|ENSSSCG00000003679|ENSSSCG00000008293|ENSSSCG00000009228|ENSSSCG00000004636|ENSSSCG00000001898|ENSSSCG00000017330|ENSSSCG00000036326|ENSSSCG00000038694|ENSSSCG00000037025|ENSSSCG00000009511|ENSSSCG00000011226|ENSSSCG00000028786|…	146	ENSSSCG00000011843|ENSSSCG00000024127|ENSSSCG00000010201|ENSSSCG00000011446|ENSSSCG00000012156|ENSSSCG00000032531|ENSSSCG00000006703|ENSSSCG00000017917|ENSSSCG00000034395|ENSSSCG00000008337|ENSSSCG00000016494|ENSSSCG00000038397|ENSSSCG00000011181|ENSSSCG00000003679|ENSSSCG00000000475|ENSSSCG00000022478|ENSSSCG00000007166|ENSSSCG00000010825|ENSSSCG00000013936|ENSSSCG00000031103|ENSSSCG00000009851|…	97	ENSSSCG00000036326|ENSSSCG00000009874|ENSSSCG00000013312|ENSSSCG00000015815|ENSSSCG00000037418|ENSSSCG00000026326|ENSSSCG00000001056|ENSSSCG00000024184|ENSSSCG00000030480|ENSSSCG00000017754|ENSSSCG00000038038|ENSSSCG00000009228|ENSSSCG00000010816|ENSSSCG00000007675|ENSSSCG00000040682|ENSSSCG00000008691|ENSSSCG00000030632|ENSSSCG00000008193|ENSSSCG00000011131|ENSSSCG00000031175|ENSSSCG00000009283|…	49	http://amigo.geneontology.org/amigo/term/GO:0006468	yes
BP	GO:0006631	fatty acid metabolic process	1.64948e-05	0.00204321	--	251	ENSSSCG00000023866|ENSSSCG00000002009|ENSSSCG00000038007|ENSSSCG00000011250|ENSSSCG00000028431|ENSSSCG00000024681|ENSSSCG00000009937|ENSSSCG00000000757|ENSSSCG00000021739|ENSSSCG00000037706|ENSSSCG00000032803|ENSSSCG00000005688|ENSSSCG00000032687|ENSSSCG00000015391|ENSSSCG00000036236|ENSSSCG00000004049|ENSSSCG00000040569|ENSSSCG00000014272|ENSSSCG00000009916|ENSSSCG00000006260|ENSSSCG00000024149|…	65	ENSSSCG00000011250|ENSSSCG00000004049|ENSSSCG00000017198|ENSSSCG00000002009|ENSSSCG00000024149|ENSSSCG00000006720|ENSSSCG00000040569|ENSSSCG00000000072|ENSSSCG00000011579|ENSSSCG00000017694|ENSSSCG00000006703|ENSSSCG00000010931|ENSSSCG00000032803|ENSSSCG00000037980|ENSSSCG00000037706|ENSSSCG00000027903|ENSSSCG00000028080|ENSSSCG00000015391|ENSSSCG00000031299|ENSSSCG00000035012|ENSSSCG00000026554|…	38	ENSSSCG00000040682|ENSSSCG00000007857|ENSSSCG00000016223|ENSSSCG00000010631|ENSSSCG00000010795|ENSSSCG00000000708|ENSSSCG00000007019|ENSSSCG00000008571|ENSSSCG00000028010|ENSSSCG00000022655|ENSSSCG00000005688|ENSSSCG00000029944|ENSSSCG00000036145|ENSSSCG00000001000|ENSSSCG00000009937|ENSSSCG00000022364|ENSSSCG00000009916|ENSSSCG00000038007|ENSSSCG00000017947|ENSSSCG00000003229|ENSSSCG00000007286|…	27	http://amigo.geneontology.org/amigo/term/GO:0006631	yes
BP	GO:0006942	regulation of striated muscle contraction	1.64803e-05	0.00204321	--	72	ENSSSCG00000039556|ENSSSCG00000011259|ENSSSCG00000000528|ENSSSCG00000034386|ENSSSCG00000022672|ENSSSCG00000021059|ENSSSCG00000015298|ENSSSCG00000011833|ENSSSCG00000006745|ENSSSCG00000009856|ENSSSCG00000037815|ENSSSCG00000024777|ENSSSCG00000017041|ENSSSCG00000012138|ENSSSCG00000009125|ENSSSCG00000024061|ENSSSCG00000039710|ENSSSCG00000039896|ENSSSCG00000027725|ENSSSCG00000006296|ENSSSCG00000011325|…	26	ENSSSCG00000024061|ENSSSCG00000035842|ENSSSCG00000039896|ENSSSCG00000011325|ENSSSCG00000015298|ENSSSCG00000037815|ENSSSCG00000017041|ENSSSCG00000012138|ENSSSCG00000027725|ENSSSCG00000024777|ENSSSCG00000011833|ENSSSCG00000022672|ENSSSCG00000010142|ENSSSCG00000021059|ENSSSCG00000006745|ENSSSCG00000009856|ENSSSCG00000038969	17	ENSSSCG00000000528|ENSSSCG00000006296|ENSSSCG00000034386|ENSSSCG00000011259|ENSSSCG00000039710|ENSSSCG00000039556|ENSSSCG00000003156|ENSSSCG00000007805|ENSSSCG00000009125	9	http://amigo.geneontology.org/amigo/term/GO:0006942	yes
BP	GO:0032388	positive regulation of intracellular transport	1.70826e-05	0.0020889	--	193	ENSSSCG00000032422|ENSSSCG00000011889|ENSSSCG00000016857|ENSSSCG00000011884|ENSSSCG00000039156|ENSSSCG00000013292|ENSSSCG00000015135|ENSSSCG00000022820|ENSSSCG00000010686|ENSSSCG00000017730|ENSSSCG00000002989|ENSSSCG00000017759|ENSSSCG00000011550|ENSSSCG00000011579|ENSSSCG00000012644|ENSSSCG00000003578|ENSSSCG00000008274|ENSSSCG00000004578|ENSSSCG00000013257|ENSSSCG00000010260|ENSSSCG00000012328|…	53	ENSSSCG00000031547|ENSSSCG00000011889|ENSSSCG00000023122|ENSSSCG00000017730|ENSSSCG00000011550|ENSSSCG00000012644|ENSSSCG00000008274|ENSSSCG00000016151|ENSSSCG00000015135|ENSSSCG00000002003|ENSSSCG00000011579|ENSSSCG00000003578|ENSSSCG00000038731|ENSSSCG00000017759|ENSSSCG00000022820|ENSSSCG00000039156|ENSSSCG00000015576|ENSSSCG00000034197|ENSSSCG00000004578|ENSSSCG00000029313|ENSSSCG00000012328|…	38	ENSSSCG00000026806|ENSSSCG00000011367|ENSSSCG00000006357|ENSSSCG00000010212|ENSSSCG00000010686|ENSSSCG00000016857|ENSSSCG00000036145|ENSSSCG00000011884|ENSSSCG00000036828|ENSSSCG00000003506|ENSSSCG00000007143|ENSSSCG00000007291|ENSSSCG00000013992|ENSSSCG00000010260|ENSSSCG00000000002	15	http://amigo.geneontology.org/amigo/term/GO:0032388	yes
BP	GO:0042493	response to drug	1.86292e-05	0.00224918	GO:0017035	601	ENSSSCG00000039986|ENSSSCG00000024072|ENSSSCG00000001565|ENSSSCG00000007437|ENSSSCG00000022592|ENSSSCG00000033827|ENSSSCG00000012434|ENSSSCG00000015407|ENSSSCG00000022760|ENSSSCG00000030396|ENSSSCG00000037918|ENSSSCG00000024777|ENSSSCG00000039103|ENSSSCG00000000175|ENSSSCG00000008051|ENSSSCG00000011033|ENSSSCG00000028662|ENSSSCG00000027665|ENSSSCG00000009511|ENSSSCG00000007371|ENSSSCG00000011226|…	132	ENSSSCG00000023162|ENSSSCG00000031912|ENSSSCG00000011602|ENSSSCG00000005437|ENSSSCG00000008136|ENSSSCG00000002009|ENSSSCG00000016151|ENSSSCG00000037815|ENSSSCG00000009327|ENSSSCG00000015973|ENSSSCG00000001516|ENSSSCG00000034395|ENSSSCG00000009249|ENSSSCG00000036520|ENSSSCG00000016494|ENSSSCG00000022672|ENSSSCG00000023357|ENSSSCG00000035811|ENSSSCG00000038397|ENSSSCG00000039896|ENSSSCG00000000784|…	93	ENSSSCG00000037266|ENSSSCG00000016287|ENSSSCG00000040682|ENSSSCG00000012980|ENSSSCG00000034192|ENSSSCG00000039986|ENSSSCG00000023338|ENSSSCG00000032164|ENSSSCG00000033827|ENSSSCG00000016159|ENSSSCG00000024022|ENSSSCG00000010816|ENSSSCG00000013736|ENSSSCG00000031174|ENSSSCG00000017012|ENSSSCG00000037030|ENSSSCG00000006785|ENSSSCG00000027665|ENSSSCG00000010172|ENSSSCG00000001987|ENSSSCG00000040678|…	39	http://amigo.geneontology.org/amigo/term/GO:0042493	yes
BP	GO:0006937	regulation of muscle contraction	2.00577e-05	0.00239138	--	111	ENSSSCG00000039556|ENSSSCG00000011259|ENSSSCG00000000528|ENSSSCG00000010325|ENSSSCG00000022672|ENSSSCG00000021059|ENSSSCG00000037815|ENSSSCG00000015298|ENSSSCG00000038801|ENSSSCG00000011833|ENSSSCG00000006745|ENSSSCG00000009856|ENSSSCG00000023498|ENSSSCG00000024777|ENSSSCG00000017041|ENSSSCG00000012138|ENSSSCG00000023031|ENSSSCG00000010629|ENSSSCG00000009125|ENSSSCG00000024061|ENSSSCG00000039710|…	35	ENSSSCG00000011441|ENSSSCG00000021588|ENSSSCG00000024777|ENSSSCG00000021059|ENSSSCG00000012138|ENSSSCG00000006745|ENSSSCG00000024061|ENSSSCG00000037815|ENSSSCG00000011833|ENSSSCG00000022672|ENSSSCG00000038969|ENSSSCG00000038801|ENSSSCG00000039896|ENSSSCG00000011325|ENSSSCG00000015298|ENSSSCG00000017041|ENSSSCG00000027725|ENSSSCG00000036482|ENSSSCG00000035842|ENSSSCG00000009856|ENSSSCG00000010142|…	22	ENSSSCG00000000528|ENSSSCG00000006296|ENSSSCG00000034386|ENSSSCG00000011259|ENSSSCG00000039710|ENSSSCG00000007805|ENSSSCG00000023031|ENSSSCG00000039556|ENSSSCG00000003156|ENSSSCG00000010629|ENSSSCG00000009125|ENSSSCG00000023498|ENSSSCG00000010325	13	http://amigo.geneontology.org/amigo/term/GO:0006937	yes
BP	GO:0009719	response to endogenous stimulus	2.10045e-05	0.00247335	--	883	ENSSSCG00000016878|ENSSSCG00000024072|ENSSSCG00000029305|ENSSSCG00000001565|ENSSSCG00000011101|ENSSSCG00000022592|ENSSSCG00000020744|ENSSSCG00000033827|ENSSSCG00000008902|ENSSSCG00000012437|ENSSSCG00000015402|ENSSSCG00000006357|ENSSSCG00000023503|ENSSSCG00000012981|ENSSSCG00000022760|ENSSSCG00000039556|ENSSSCG00000032718|ENSSSCG00000035402|ENSSSCG00000024777|ENSSSCG00000039103|ENSSSCG00000000175|…	183	ENSSSCG00000031321|ENSSSCG00000011843|ENSSSCG00000031912|ENSSSCG00000005437|ENSSSCG00000002009|ENSSSCG00000016151|ENSSSCG00000010440|ENSSSCG00000034395|ENSSSCG00000030343|ENSSSCG00000039156|ENSSSCG00000036520|ENSSSCG00000016494|ENSSSCG00000022672|ENSSSCG00000004454|ENSSSCG00000035811|ENSSSCG00000038397|ENSSSCG00000030996|ENSSSCG00000025188|ENSSSCG00000039896|ENSSSCG00000012325|ENSSSCG00000000784|…	128	ENSSSCG00000013028|ENSSSCG00000039556|ENSSSCG00000040682|ENSSSCG00000000423|ENSSSCG00000011884|ENSSSCG00000000272|ENSSSCG00000016034|ENSSSCG00000016035|ENSSSCG00000035101|ENSSSCG00000017012|ENSSSCG00000014387|ENSSSCG00000008051|ENSSSCG00000033827|ENSSSCG00000016159|ENSSSCG00000020744|ENSSSCG00000010816|ENSSSCG00000014804|ENSSSCG00000006371|ENSSSCG00000013736|ENSSSCG00000006357|ENSSSCG00000008571|…	55	http://amigo.geneontology.org/amigo/term/GO:0009719	yes
BP	GO:0010646	regulation of cell communication	2.28543e-05	0.00265835	--	2967	ENSSSCG00000016878|ENSSSCG00000011026|ENSSSCG00000032941|ENSSSCG00000001847|ENSSSCG00000009958|ENSSSCG00000027074|ENSSSCG00000027072|ENSSSCG00000015355|ENSSSCG00000006572|ENSSSCG00000015298|ENSSSCG00000005352|ENSSSCG00000017235|ENSSSCG00000017232|ENSSSCG00000015523|ENSSSCG00000021343|ENSSSCG00000003144|ENSSSCG00000024773|ENSSSCG00000028662|ENSSSCG00000022361|ENSSSCG00000013992|ENSSSCG00000010121|…	539	ENSSSCG00000037582|ENSSSCG00000017557|ENSSSCG00000015129|ENSSSCG00000011889|ENSSSCG00000023162|ENSSSCG00000027992|ENSSSCG00000023357|ENSSSCG00000012644|ENSSSCG00000010201|ENSSSCG00000040663|ENSSSCG00000005437|ENSSSCG00000027074|ENSSSCG00000008137|ENSSSCG00000015135|ENSSSCG00000020921|ENSSSCG00000031856|ENSSSCG00000000217|ENSSSCG00000011251|ENSSSCG00000037791|ENSSSCG00000002003|ENSSSCG00000032731|…	333	ENSSSCG00000036326|ENSSSCG00000025238|ENSSSCG00000036322|ENSSSCG00000004218|ENSSSCG00000009489|ENSSSCG00000000299|ENSSSCG00000007602|ENSSSCG00000001056|ENSSSCG00000010481|ENSSSCG00000011600|ENSSSCG00000014288|ENSSSCG00000032320|ENSSSCG00000017012|ENSSSCG00000013226|ENSSSCG00000027072|ENSSSCG00000023891|ENSSSCG00000014804|ENSSSCG00000006237|ENSSSCG00000015631|ENSSSCG00000001513|ENSSSCG00000009004|…	206	http://amigo.geneontology.org/amigo/term/GO:0010646	yes
BP	GO:0009117	nucleotide metabolic process	2.32627e-05	0.00267325	--	475	ENSSSCG00000033926|ENSSSCG00000023903|ENSSSCG00000016877|ENSSSCG00000032141|ENSSSCG00000012847|ENSSSCG00000040088|ENSSSCG00000008195|ENSSSCG00000035532|ENSSSCG00000016127|ENSSSCG00000008293|ENSSSCG00000032718|ENSSSCG00000000175|ENSSSCG00000023172|ENSSSCG00000003773|ENSSSCG00000031593|ENSSSCG00000008039|ENSSSCG00000031825|ENSSSCG00000010253|ENSSSCG00000007371|ENSSSCG00000031299|ENSSSCG00000023264|…	108	ENSSSCG00000001852|ENSSSCG00000012847|ENSSSCG00000035727|ENSSSCG00000002269|ENSSSCG00000035699|ENSSSCG00000002029|ENSSSCG00000005272|ENSSSCG00000002374|ENSSSCG00000000541|ENSSSCG00000016613|ENSSSCG00000032141|ENSSSCG00000024149|ENSSSCG00000017014|ENSSSCG00000000175|ENSSSCG00000017759|ENSSSCG00000015673|ENSSSCG00000017101|ENSSSCG00000035939|ENSSSCG00000015973|ENSSSCG00000028080|ENSSSCG00000007371|…	64	ENSSSCG00000031918|ENSSSCG00000017203|ENSSSCG00000000685|ENSSSCG00000012042|ENSSSCG00000035532|ENSSSCG00000003662|ENSSSCG00000007019|ENSSSCG00000016223|ENSSSCG00000006296|ENSSSCG00000010631|ENSSSCG00000008039|ENSSSCG00000036659|ENSSSCG00000007524|ENSSSCG00000012440|ENSSSCG00000039425|ENSSSCG00000023084|ENSSSCG00000034019|ENSSSCG00000008195|ENSSSCG00000018081|ENSSSCG00000027299|ENSSSCG00000016127|…	44	http://amigo.geneontology.org/amigo/term/GO:0009117	yes
BP	GO:0005975	carbohydrate metabolic process	2.43705e-05	0.00276721	GO:0044261|GO:0044723	428	ENSSSCG00000015196|ENSSSCG00000023264|ENSSSCG00000010116|ENSSSCG00000035539|ENSSSCG00000012847|ENSSSCG00000013720|ENSSSCG00000033620|ENSSSCG00000016487|ENSSSCG00000006872|ENSSSCG00000032718|ENSSSCG00000003144|ENSSSCG00000039103|ENSSSCG00000031510|ENSSSCG00000000577|ENSSSCG00000014195|ENSSSCG00000010253|ENSSSCG00000015105|ENSSSCG00000005361|ENSSSCG00000006793|ENSSSCG00000017203|ENSSSCG00000034102|…	99	ENSSSCG00000001852|ENSSSCG00000011889|ENSSSCG00000013720|ENSSSCG00000026297|ENSSSCG00000012847|ENSSSCG00000035539|ENSSSCG00000027169|ENSSSCG00000010464|ENSSSCG00000010440|ENSSSCG00000010200|ENSSSCG00000025192|ENSSSCG00000021977|ENSSSCG00000002009|ENSSSCG00000035454|ENSSSCG00000008012|ENSSSCG00000028123|ENSSSCG00000035611|ENSSSCG00000017759|ENSSSCG00000032731|ENSSSCG00000007465|ENSSSCG00000016916|…	62	ENSSSCG00000012650|ENSSSCG00000017203|ENSSSCG00000000685|ENSSSCG00000024363|ENSSSCG00000017365|ENSSSCG00000031329|ENSSSCG00000000050|ENSSSCG00000012088|ENSSSCG00000000694|ENSSSCG00000021638|ENSSSCG00000012440|ENSSSCG00000039425|ENSSSCG00000006371|ENSSSCG00000001927|ENSSSCG00000031174|ENSSSCG00000030345|ENSSSCG00000006872|ENSSSCG00000010517|ENSSSCG00000027198|ENSSSCG00000010476|ENSSSCG00000036449|…	37	http://amigo.geneontology.org/amigo/term/GO:0005975	yes
BP	GO:0017144	drug metabolic process	2.72657e-05	0.00305953	--	514	ENSSSCG00000000064|ENSSSCG00000023903|ENSSSCG00000023264|ENSSSCG00000012437|ENSSSCG00000040088|ENSSSCG00000008195|ENSSSCG00000035532|ENSSSCG00000016127|ENSSSCG00000006878|ENSSSCG00000032718|ENSSSCG00000003773|ENSSSCG00000009889|ENSSSCG00000029945|ENSSSCG00000036208|ENSSSCG00000038190|ENSSSCG00000005361|ENSSSCG00000015340|ENSSSCG00000018007|ENSSSCG00000006793|ENSSSCG00000017203|ENSSSCG00000001852|…	115	ENSSSCG00000001852|ENSSSCG00000036208|ENSSSCG00000040337|ENSSSCG00000011250|ENSSSCG00000035727|ENSSSCG00000002269|ENSSSCG00000035699|ENSSSCG00000002029|ENSSSCG00000002009|ENSSSCG00000036274|ENSSSCG00000034758|ENSSSCG00000003894|ENSSSCG00000017759|ENSSSCG00000015673|ENSSSCG00000040779|ENSSSCG00000015973|ENSSSCG00000000839|ENSSSCG00000008316|ENSSSCG00000015340|ENSSSCG00000032803|ENSSSCG00000032718|…	63	ENSSSCG00000031918|ENSSSCG00000026349|ENSSSCG00000017203|ENSSSCG00000017499|ENSSSCG00000000685|ENSSSCG00000009904|ENSSSCG00000012042|ENSSSCG00000035532|ENSSSCG00000003662|ENSSSCG00000006296|ENSSSCG00000028178|ENSSSCG00000016159|ENSSSCG00000036659|ENSSSCG00000007173|ENSSSCG00000012440|ENSSSCG00000010816|ENSSSCG00000025578|ENSSSCG00000039425|ENSSSCG00000007524|ENSSSCG00000013736|ENSSSCG00000034019|…	52	http://amigo.geneontology.org/amigo/term/GO:0017144	yes
BP	GO:0051049	regulation of transport	2.81307e-05	0.00311989	--	1643	ENSSSCG00000016878|ENSSSCG00000012328|ENSSSCG00000007291|ENSSSCG00000008701|ENSSSCG00000027074|ENSSSCG00000023709|ENSSSCG00000032684|ENSSSCG00000016243|ENSSSCG00000027072|ENSSSCG00000015401|ENSSSCG00000017730|ENSSSCG00000012437|ENSSSCG00000015402|ENSSSCG00000015298|ENSSSCG00000006357|ENSSSCG00000003578|ENSSSCG00000025822|ENSSSCG00000017235|ENSSSCG00000005055|ENSSSCG00000017232|ENSSSCG00000006572|…	315	ENSSSCG00000025478|ENSSSCG00000009925|ENSSSCG00000023162|ENSSSCG00000023357|ENSSSCG00000012644|ENSSSCG00000023269|ENSSSCG00000012484|ENSSSCG00000034418|ENSSSCG00000017987|ENSSSCG00000027074|ENSSSCG00000016151|ENSSSCG00000015135|ENSSSCG00000010440|ENSSSCG00000002003|ENSSSCG00000008138|ENSSSCG00000012253|ENSSSCG00000001516|ENSSSCG00000038731|ENSSSCG00000017917|ENSSSCG00000022820|ENSSSCG00000008606|…	185	ENSSSCG00000007336|ENSSSCG00000014288|ENSSSCG00000012088|ENSSSCG00000027072|ENSSSCG00000023891|ENSSSCG00000014804|ENSSSCG00000006237|ENSSSCG00000015631|ENSSSCG00000007800|ENSSSCG00000012893|ENSSSCG00000032842|ENSSSCG00000013940|ENSSSCG00000008923|ENSSSCG00000027665|ENSSSCG00000026806|ENSSSCG00000005055|ENSSSCG00000010290|ENSSSCG00000006802|ENSSSCG00000011884|ENSSSCG00000022361|ENSSSCG00000010629|…	130	http://amigo.geneontology.org/amigo/term/GO:0051049	yes
BP	GO:0051128	regulation of cellular component organization	3.02596e-05	0.00331742	--	2322	ENSSSCG00000006245|ENSSSCG00000027072|ENSSSCG00000015355|ENSSSCG00000012434|ENSSSCG00000012437|ENSSSCG00000006572|ENSSSCG00000017235|ENSSSCG00000001565|ENSSSCG00000017232|ENSSSCG00000008293|ENSSSCG00000021343|ENSSSCG00000003144|ENSSSCG00000024777|ENSSSCG00000032229|ENSSSCG00000012138|ENSSSCG00000008503|ENSSSCG00000028662|ENSSSCG00000038694|ENSSSCG00000013992|ENSSSCG00000013286|ENSSSCG00000007143|…	430	ENSSSCG00000036455|ENSSSCG00000001757|ENSSSCG00000003949|ENSSSCG00000040919|ENSSSCG00000025478|ENSSSCG00000003888|ENSSSCG00000039887|ENSSSCG00000012644|ENSSSCG00000039135|ENSSSCG00000023296|ENSSSCG00000007473|ENSSSCG00000008137|ENSSSCG00000016151|ENSSSCG00000013239|ENSSSCG00000015135|ENSSSCG00000010440|ENSSSCG00000002003|ENSSSCG00000037748|ENSSSCG00000001516|ENSSSCG00000038731|ENSSSCG00000032883|…	281	ENSSSCG00000025238|ENSSSCG00000028168|ENSSSCG00000009926|ENSSSCG00000009486|ENSSSCG00000000111|ENSSSCG00000014288|ENSSSCG00000017012|ENSSSCG00000027072|ENSSSCG00000040466|ENSSSCG00000032046|ENSSSCG00000014804|ENSSSCG00000006237|ENSSSCG00000036000|ENSSSCG00000001513|ENSSSCG00000003493|ENSSSCG00000030345|ENSSSCG00000040981|ENSSSCG00000036526|ENSSSCG00000028113|ENSSSCG00000006785|ENSSSCG00000017235|…	149	http://amigo.geneontology.org/amigo/term/GO:0051128	yes
BP	GO:0006753	nucleoside phosphate metabolic process	3.07713e-05	0.00333519	--	478	ENSSSCG00000033926|ENSSSCG00000023903|ENSSSCG00000016877|ENSSSCG00000032141|ENSSSCG00000012847|ENSSSCG00000040088|ENSSSCG00000008195|ENSSSCG00000035532|ENSSSCG00000016127|ENSSSCG00000008293|ENSSSCG00000032718|ENSSSCG00000000175|ENSSSCG00000023172|ENSSSCG00000003773|ENSSSCG00000031593|ENSSSCG00000008039|ENSSSCG00000031825|ENSSSCG00000010253|ENSSSCG00000007371|ENSSSCG00000031299|ENSSSCG00000023264|…	108	ENSSSCG00000001852|ENSSSCG00000012847|ENSSSCG00000035727|ENSSSCG00000002269|ENSSSCG00000035699|ENSSSCG00000002029|ENSSSCG00000005272|ENSSSCG00000002374|ENSSSCG00000000541|ENSSSCG00000016613|ENSSSCG00000032141|ENSSSCG00000024149|ENSSSCG00000017014|ENSSSCG00000000175|ENSSSCG00000017759|ENSSSCG00000015673|ENSSSCG00000017101|ENSSSCG00000035939|ENSSSCG00000015973|ENSSSCG00000028080|ENSSSCG00000007371|…	64	ENSSSCG00000031918|ENSSSCG00000017203|ENSSSCG00000000685|ENSSSCG00000012042|ENSSSCG00000035532|ENSSSCG00000003662|ENSSSCG00000007019|ENSSSCG00000016223|ENSSSCG00000006296|ENSSSCG00000010631|ENSSSCG00000008039|ENSSSCG00000036659|ENSSSCG00000007524|ENSSSCG00000012440|ENSSSCG00000039425|ENSSSCG00000023084|ENSSSCG00000034019|ENSSSCG00000008195|ENSSSCG00000018081|ENSSSCG00000027299|ENSSSCG00000016127|…	44	http://amigo.geneontology.org/amigo/term/GO:0006753	yes
BP	GO:0050790	regulation of catalytic activity	3.15383e-05	0.00337992	GO:0048552	1558	ENSSSCG00000039986|ENSSSCG00000016878|ENSSSCG00000024072|ENSSSCG00000001565|ENSSSCG00000009951|ENSSSCG00000011026|ENSSSCG00000014913|ENSSSCG00000006901|ENSSSCG00000011896|ENSSSCG00000032684|ENSSSCG00000000997|ENSSSCG00000001963|ENSSSCG00000027072|ENSSSCG00000036213|ENSSSCG00000010429|ENSSSCG00000012437|ENSSSCG00000013181|ENSSSCG00000005643|ENSSSCG00000005055|ENSSSCG00000040811|ENSSSCG00000006161|…	300	ENSSSCG00000028602|ENSSSCG00000023296|ENSSSCG00000008831|ENSSSCG00000011843|ENSSSCG00000023162|ENSSSCG00000027992|ENSSSCG00000023357|ENSSSCG00000012644|ENSSSCG00000006901|ENSSSCG00000040663|ENSSSCG00000011446|ENSSSCG00000005437|ENSSSCG00000002023|ENSSSCG00000008238|ENSSSCG00000016151|ENSSSCG00000015135|ENSSSCG00000009083|ENSSSCG00000010440|ENSSSCG00000040373|ENSSSCG00000006703|ENSSSCG00000007371|…	193	ENSSSCG00000036326|ENSSSCG00000030632|ENSSSCG00000028168|ENSSSCG00000036322|ENSSSCG00000037266|ENSSSCG00000027207|ENSSSCG00000032320|ENSSSCG00000027072|ENSSSCG00000000059|ENSSSCG00000028983|ENSSSCG00000017383|ENSSSCG00000034510|ENSSSCG00000031053|ENSSSCG00000006543|ENSSSCG00000013940|ENSSSCG00000012816|ENSSSCG00000008923|ENSSSCG00000005055|ENSSSCG00000023761|ENSSSCG00000009937|ENSSSCG00000001987|…	107	http://amigo.geneontology.org/amigo/term/GO:0050790	yes
BP	GO:0048519	negative regulation of biological process	4.04439e-05	0.00428615	GO:0043118	4574	ENSSSCG00000016878|ENSSSCG00000006245|ENSSSCG00000032942|ENSSSCG00000032941|ENSSSCG00000003113|ENSSSCG00000032946|ENSSSCG00000013538|ENSSSCG00000017730|ENSSSCG00000016243|ENSSSCG00000027072|ENSSSCG00000005355|ENSSSCG00000012437|ENSSSCG00000006572|ENSSSCG00000015298|ENSSSCG00000012981|ENSSSCG00000038627|ENSSSCG00000017235|ENSSSCG00000001565|ENSSSCG00000017232|ENSSSCG00000008293|ENSSSCG00000021343|…	800	ENSSSCG00000040919|ENSSSCG00000031912|ENSSSCG00000006137|ENSSSCG00000040663|ENSSSCG00000016151|ENSSSCG00000007331|ENSSSCG00000015135|ENSSSCG00000009083|ENSSSCG00000031856|ENSSSCG00000038631|ENSSSCG00000009249|ENSSSCG00000007253|ENSSSCG00000008723|ENSSSCG00000016494|ENSSSCG00000014207|ENSSSCG00000012382|ENSSSCG00000008729|ENSSSCG00000023357|ENSSSCG00000031356|ENSSSCG00000022178|ENSSSCG00000011181|…	498	ENSSSCG00000036326|ENSSSCG00000013538|ENSSSCG00000028168|ENSSSCG00000036322|ENSSSCG00000039556|ENSSSCG00000003493|ENSSSCG00000038618|ENSSSCG00000001056|ENSSSCG00000008675|ENSSSCG00000029179|ENSSSCG00000027207|ENSSSCG00000014288|ENSSSCG00000032320|ENSSSCG00000017012|ENSSSCG00000036951|ENSSSCG00000027072|ENSSSCG00000034655|ENSSSCG00000000059|ENSSSCG00000009926|ENSSSCG00000031175|ENSSSCG00000032046|…	302	http://amigo.geneontology.org/amigo/term/GO:0048519	yes
BP	GO:1901699	cellular response to nitrogen compound	4.27805e-05	0.00441072	--	376	ENSSSCG00000024072|ENSSSCG00000033827|ENSSSCG00000012434|ENSSSCG00000012437|ENSSSCG00000015402|ENSSSCG00000023503|ENSSSCG00000022760|ENSSSCG00000039556|ENSSSCG00000039103|ENSSSCG00000000175|ENSSSCG00000028662|ENSSSCG00000009613|ENSSSCG00000011033|ENSSSCG00000006564|ENSSSCG00000007143|ENSSSCG00000001880|ENSSSCG00000017801|ENSSSCG00000012981|ENSSSCG00000036145|ENSSSCG00000006764|ENSSSCG00000035212|…	88	ENSSSCG00000016057|ENSSSCG00000035945|ENSSSCG00000002009|ENSSSCG00000031321|ENSSSCG00000001488|ENSSSCG00000006502|ENSSSCG00000010440|ENSSSCG00000012981|ENSSSCG00000027019|ENSSSCG00000006764|ENSSSCG00000000175|ENSSSCG00000022760|ENSSSCG00000011579|ENSSSCG00000011033|ENSSSCG00000037016|ENSSSCG00000017801|ENSSSCG00000034395|ENSSSCG00000001880|ENSSSCG00000030343|ENSSSCG00000009249|ENSSSCG00000006277|…	58	ENSSSCG00000040682|ENSSSCG00000011465|ENSSSCG00000000272|ENSSSCG00000016034|ENSSSCG00000016035|ENSSSCG00000035101|ENSSSCG00000014387|ENSSSCG00000033827|ENSSSCG00000016159|ENSSSCG00000014804|ENSSSCG00000006371|ENSSSCG00000026571|ENSSSCG00000000423|ENSSSCG00000013940|ENSSSCG00000009062|ENSSSCG00000006785|ENSSSCG00000011361|ENSSSCG00000023503|ENSSSCG00000036145|ENSSSCG00000005174|ENSSSCG00000009097|…	30	http://amigo.geneontology.org/amigo/term/GO:1901699	yes
BP	GO:0008610	lipid biosynthetic process	4.30066e-05	0.00441072	--	471	ENSSSCG00000037427|ENSSSCG00000017505|ENSSSCG00000023983|ENSSSCG00000035539|ENSSSCG00000015110|ENSSSCG00000040569|ENSSSCG00000026655|ENSSSCG00000009225|ENSSSCG00000037912|ENSSSCG00000015486|ENSSSCG00000016000|ENSSSCG00000040007|ENSSSCG00000003777|ENSSSCG00000028010|ENSSSCG00000026554|ENSSSCG00000029944|ENSSSCG00000010554|ENSSSCG00000037980|ENSSSCG00000014119|ENSSSCG00000031299|ENSSSCG00000012903|…	106	ENSSSCG00000011845|ENSSSCG00000010554|ENSSSCG00000012743|ENSSSCG00000035539|ENSSSCG00000034213|ENSSSCG00000036494|ENSSSCG00000035945|ENSSSCG00000009225|ENSSSCG00000015732|ENSSSCG00000003138|ENSSSCG00000007072|ENSSSCG00000010440|ENSSSCG00000040569|ENSSSCG00000006337|ENSSSCG00000008495|ENSSSCG00000017694|ENSSSCG00000006703|ENSSSCG00000004901|ENSSSCG00000000764|ENSSSCG00000007465|ENSSSCG00000028080|…	63	ENSSSCG00000012650|ENSSSCG00000017499|ENSSSCG00000015930|ENSSSCG00000013004|ENSSSCG00000031329|ENSSSCG00000007857|ENSSSCG00000016223|ENSSSCG00000013226|ENSSSCG00000010631|ENSSSCG00000015110|ENSSSCG00000025578|ENSSSCG00000007286|ENSSSCG00000008190|ENSSSCG00000007019|ENSSSCG00000030345|ENSSSCG00000028010|ENSSSCG00000022655|ENSSSCG00000029066|ENSSSCG00000002688|ENSSSCG00000027205|ENSSSCG00000029944|…	43	http://amigo.geneontology.org/amigo/term/GO:0008610	yes
BP	GO:0042592	homeostatic process	4.23052e-05	0.00441072	GO:0032844|GO:0032845|GO:0032846	1286	ENSSSCG00000028005|ENSSSCG00000022846|ENSSSCG00000007437|ENSSSCG00000022353|ENSSSCG00000026718|ENSSSCG00000027198|ENSSSCG00000012841|ENSSSCG00000000997|ENSSSCG00000007248|ENSSSCG00000022005|ENSSSCG00000014063|ENSSSCG00000020783|ENSSSCG00000012437|ENSSSCG00000015402|ENSSSCG00000015298|ENSSSCG00000025295|ENSSSCG00000031288|ENSSSCG00000017232|ENSSSCG00000022760|ENSSSCG00000011183|ENSSSCG00000034131|…	252	ENSSSCG00000036455|ENSSSCG00000023162|ENSSSCG00000040663|ENSSSCG00000017492|ENSSSCG00000002009|ENSSSCG00000037536|ENSSSCG00000017101|ENSSSCG00000001516|ENSSSCG00000017917|ENSSSCG00000010931|ENSSSCG00000017427|ENSSSCG00000011916|ENSSSCG00000000997|ENSSSCG00000033123|ENSSSCG00000038397|ENSSSCG00000030996|ENSSSCG00000025188|ENSSSCG00000017232|ENSSSCG00000011183|ENSSSCG00000039896|ENSSSCG00000015298|…	155	ENSSSCG00000014880|ENSSSCG00000031288|ENSSSCG00000011848|ENSSSCG00000000059|ENSSSCG00000016159|ENSSSCG00000014804|ENSSSCG00000013736|ENSSSCG00000015537|ENSSSCG00000006785|ENSSSCG00000009937|ENSSSCG00000037101|ENSSSCG00000036449|ENSSSCG00000001987|ENSSSCG00000023886|ENSSSCG00000006174|ENSSSCG00000007248|ENSSSCG00000015402|ENSSSCG00000025295|ENSSSCG00000024975|ENSSSCG00000013550|ENSSSCG00000006296|…	97	http://amigo.geneontology.org/amigo/term/GO:0042592	yes
BP	GO:0043933	protein-containing complex subunit organization	4.42165e-05	0.00448656	GO:0034600|GO:0034621|GO:0071822	1664	ENSSSCG00000028005|ENSSSCG00000011514|ENSSSCG00000035089|ENSSSCG00000000068|ENSSSCG00000022900|ENSSSCG00000022868|ENSSSCG00000032046|ENSSSCG00000004497|ENSSSCG00000028712|ENSSSCG00000005196|ENSSSCG00000035199|ENSSSCG00000030328|ENSSSCG00000017500|ENSSSCG00000007637|ENSSSCG00000027072|ENSSSCG00000023277|ENSSSCG00000012434|ENSSSCG00000012437|ENSSSCG00000036988|ENSSSCG00000039130|ENSSSCG00000001056|…	317	ENSSSCG00000036208|ENSSSCG00000011514|ENSSSCG00000040904|ENSSSCG00000011602|ENSSSCG00000023296|ENSSSCG00000015288|ENSSSCG00000008137|ENSSSCG00000021072|ENSSSCG00000021837|ENSSSCG00000017748|ENSSSCG00000006333|ENSSSCG00000011572|ENSSSCG00000015973|ENSSSCG00000022820|ENSSSCG00000010931|ENSSSCG00000009244|ENSSSCG00000016349|ENSSSCG00000016494|ENSSSCG00000028423|ENSSSCG00000014207|ENSSSCG00000022672|…	178	ENSSSCG00000017158|ENSSSCG00000016056|ENSSSCG00000014880|ENSSSCG00000000299|ENSSSCG00000031913|ENSSSCG00000001056|ENSSSCG00000034949|ENSSSCG00000029179|ENSSSCG00000011764|ENSSSCG00000027072|ENSSSCG00000000059|ENSSSCG00000024144|ENSSSCG00000010834|ENSSSCG00000024417|ENSSSCG00000032046|ENSSSCG00000016605|ENSSSCG00000018082|ENSSSCG00000006543|ENSSSCG00000013940|ENSSSCG00000006357|ENSSSCG00000037236|…	139	http://amigo.geneontology.org/amigo/term/GO:0043933	yes
BP	GO:0044403	symbiont process	4.8447e-05	0.00466755	GO:0043298|GO:0044404|GO:0072519|GO:0085031	346	ENSSSCG00000016916|ENSSSCG00000011261|ENSSSCG00000013661|ENSSSCG00000014540|ENSSSCG00000009978|ENSSSCG00000000068|ENSSSCG00000001657|ENSSSCG00000021885|ENSSSCG00000027444|ENSSSCG00000002740|ENSSSCG00000005191|ENSSSCG00000011417|ENSSSCG00000027115|ENSSSCG00000011575|ENSSSCG00000005318|ENSSSCG00000006767|ENSSSCG00000015113|ENSSSCG00000011237|ENSSSCG00000005317|ENSSSCG00000034484|ENSSSCG00000026653|…	82	ENSSSCG00000015938|ENSSSCG00000031103|ENSSSCG00000030833|ENSSSCG00000005317|ENSSSCG00000012853|ENSSSCG00000024127|ENSSSCG00000004311|ENSSSCG00000012981|ENSSSCG00000034418|ENSSSCG00000000591|ENSSSCG00000008136|ENSSSCG00000011575|ENSSSCG00000006767|ENSSSCG00000011237|ENSSSCG00000015576|ENSSSCG00000031831|ENSSSCG00000027444|ENSSSCG00000038220|ENSSSCG00000034395|ENSSSCG00000000268|ENSSSCG00000024694|…	55	ENSSSCG00000028949|ENSSSCG00000001657|ENSSSCG00000040525|ENSSSCG00000000274|ENSSSCG00000000272|ENSSSCG00000008058|ENSSSCG00000015113|ENSSSCG00000000059|ENSSSCG00000005318|ENSSSCG00000017773|ENSSSCG00000006371|ENSSSCG00000000486|ENSSSCG00000000706|ENSSSCG00000017614|ENSSSCG00000009978|ENSSSCG00000040678|ENSSSCG00000035914|ENSSSCG00000005174|ENSSSCG00000034630|ENSSSCG00000023110|ENSSSCG00000007143|…	27	http://amigo.geneontology.org/amigo/term/GO:0044403	yes
BP	GO:0051186	cofactor metabolic process	4.73948e-05	0.00466755	--	419	ENSSSCG00000016877|ENSSSCG00000010116|ENSSSCG00000012847|ENSSSCG00000040088|ENSSSCG00000030626|ENSSSCG00000032718|ENSSSCG00000036208|ENSSSCG00000028431|ENSSSCG00000031825|ENSSSCG00000037637|ENSSSCG00000010253|ENSSSCG00000007371|ENSSSCG00000031299|ENSSSCG00000023264|ENSSSCG00000025284|ENSSSCG00000017203|ENSSSCG00000029944|ENSSSCG00000033730|ENSSSCG00000034102|ENSSSCG00000007007|ENSSSCG00000005287|…	96	ENSSSCG00000001852|ENSSSCG00000036208|ENSSSCG00000012847|ENSSSCG00000015391|ENSSSCG00000002269|ENSSSCG00000008012|ENSSSCG00000005272|ENSSSCG00000002374|ENSSSCG00000000541|ENSSSCG00000016613|ENSSSCG00000002993|ENSSSCG00000024149|ENSSSCG00000017014|ENSSSCG00000010275|ENSSSCG00000036274|ENSSSCG00000017759|ENSSSCG00000015673|ENSSSCG00000017694|ENSSSCG00000033730|ENSSSCG00000038967|ENSSSCG00000032718|…	57	ENSSSCG00000017203|ENSSSCG00000000685|ENSSSCG00000012171|ENSSSCG00000008014|ENSSSCG00000016223|ENSSSCG00000027072|ENSSSCG00000012440|ENSSSCG00000039425|ENSSSCG00000013736|ENSSSCG00000007019|ENSSSCG00000014998|ENSSSCG00000005911|ENSSSCG00000027299|ENSSSCG00000007286|ENSSSCG00000004678|ENSSSCG00000018023|ENSSSCG00000010517|ENSSSCG00000029944|ENSSSCG00000002354|ENSSSCG00000040678|ENSSSCG00000009937|…	39	http://amigo.geneontology.org/amigo/term/GO:0051186	yes
BP	GO:0016032	viral process	4.8447e-05	0.00466755	GO:0022415	346	ENSSSCG00000016916|ENSSSCG00000011261|ENSSSCG00000013661|ENSSSCG00000014540|ENSSSCG00000009978|ENSSSCG00000000068|ENSSSCG00000001657|ENSSSCG00000031831|ENSSSCG00000027444|ENSSSCG00000002740|ENSSSCG00000010092|ENSSSCG00000011417|ENSSSCG00000027115|ENSSSCG00000011575|ENSSSCG00000034484|ENSSSCG00000006767|ENSSSCG00000015113|ENSSSCG00000011237|ENSSSCG00000005317|ENSSSCG00000005318|ENSSSCG00000026653|…	82	ENSSSCG00000015938|ENSSSCG00000030833|ENSSSCG00000031831|ENSSSCG00000012853|ENSSSCG00000031103|ENSSSCG00000004311|ENSSSCG00000012981|ENSSSCG00000034418|ENSSSCG00000000591|ENSSSCG00000008136|ENSSSCG00000011575|ENSSSCG00000006767|ENSSSCG00000011237|ENSSSCG00000015576|ENSSSCG00000005317|ENSSSCG00000027444|ENSSSCG00000038220|ENSSSCG00000034395|ENSSSCG00000000268|ENSSSCG00000024694|ENSSSCG00000021285|…	55	ENSSSCG00000028949|ENSSSCG00000001657|ENSSSCG00000040525|ENSSSCG00000000274|ENSSSCG00000000272|ENSSSCG00000008058|ENSSSCG00000015113|ENSSSCG00000000059|ENSSSCG00000005318|ENSSSCG00000017773|ENSSSCG00000006371|ENSSSCG00000000486|ENSSSCG00000000706|ENSSSCG00000017614|ENSSSCG00000009978|ENSSSCG00000040678|ENSSSCG00000035914|ENSSSCG00000005174|ENSSSCG00000034630|ENSSSCG00000023110|ENSSSCG00000007143|…	27	http://amigo.geneontology.org/amigo/term/GO:0016032	yes
BP	GO:0016042	lipid catabolic process	4.70335e-05	0.00466755	GO:0006724|GO:0044240	259	ENSSSCG00000011470|ENSSSCG00000011250|ENSSSCG00000028431|ENSSSCG00000011755|ENSSSCG00000026718|ENSSSCG00000003851|ENSSSCG00000003088|ENSSSCG00000002688|ENSSSCG00000015391|ENSSSCG00000022903|ENSSSCG00000017836|ENSSSCG00000008571|ENSSSCG00000000423|ENSSSCG00000010687|ENSSSCG00000021059|ENSSSCG00000021638|ENSSSCG00000009916|ENSSSCG00000025109|ENSSSCG00000002825|ENSSSCG00000001000|ENSSSCG00000008569|…	65	ENSSSCG00000036094|ENSSSCG00000012841|ENSSSCG00000011250|ENSSSCG00000009872|ENSSSCG00000004049|ENSSSCG00000034213|ENSSSCG00000017198|ENSSSCG00000002009|ENSSSCG00000021059|ENSSSCG00000040569|ENSSSCG00000000072|ENSSSCG00000036673|ENSSSCG00000026914|ENSSSCG00000017836|ENSSSCG00000032197|ENSSSCG00000002825|ENSSSCG00000027903|ENSSSCG00000017087|ENSSSCG00000025109|ENSSSCG00000015391|ENSSSCG00000015818|…	41	ENSSSCG00000000050|ENSSSCG00000016156|ENSSSCG00000000423|ENSSSCG00000021638|ENSSSCG00000016159|ENSSSCG00000022903|ENSSSCG00000001927|ENSSSCG00000008571|ENSSSCG00000028010|ENSSSCG00000002688|ENSSSCG00000001000|ENSSSCG00000016519|ENSSSCG00000022364|ENSSSCG00000009916|ENSSSCG00000009216|ENSSSCG00000001723|ENSSSCG00000017947|ENSSSCG00000003229|ENSSSCG00000008569|ENSSSCG00000036294|ENSSSCG00000010687|…	24	http://amigo.geneontology.org/amigo/term/GO:0016042	yes
BP	GO:0006888	ER to Golgi vesicle-mediated transport	4.77435e-05	0.00466755	GO:0048221	138	ENSSSCG00000015335|ENSSSCG00000032968|ENSSSCG00000017526|ENSSSCG00000029262|ENSSSCG00000008274|ENSSSCG00000005643|ENSSSCG00000014900|ENSSSCG00000006386|ENSSSCG00000010260|ENSSSCG00000014040|ENSSSCG00000038156|ENSSSCG00000000037|ENSSSCG00000035034|ENSSSCG00000010931|ENSSSCG00000031432|ENSSSCG00000010834|ENSSSCG00000036385|ENSSSCG00000009125|ENSSSCG00000003493|ENSSSCG00000037439|ENSSSCG00000011662|…	40	ENSSSCG00000030053|ENSSSCG00000015818|ENSSSCG00000008274|ENSSSCG00000014900|ENSSSCG00000013392|ENSSSCG00000036385|ENSSSCG00000011662|ENSSSCG00000020964|ENSSSCG00000010931|ENSSSCG00000009244|ENSSSCG00000008317|ENSSSCG00000032090|ENSSSCG00000008359|ENSSSCG00000005386|ENSSSCG00000005643|ENSSSCG00000036081|ENSSSCG00000006386|ENSSSCG00000016234|ENSSSCG00000035034|ENSSSCG00000015335|ENSSSCG00000029262|…	22	ENSSSCG00000038156|ENSSSCG00000009112|ENSSSCG00000008517|ENSSSCG00000003493|ENSSSCG00000009125|ENSSSCG00000031432|ENSSSCG00000037439|ENSSSCG00000030183|ENSSSCG00000000037|ENSSSCG00000000105|ENSSSCG00000017526|ENSSSCG00000007022|ENSSSCG00000031608|ENSSSCG00000010834|ENSSSCG00000010260|ENSSSCG00000032968|ENSSSCG00000016520|ENSSSCG00000014040	18	http://amigo.geneontology.org/amigo/term/GO:0006888	yes
BP	GO:1904321	response to forskolin	5.12123e-05	0.00474236	--	14	ENSSSCG00000008919|ENSSSCG00000022760|ENSSSCG00000017101|ENSSSCG00000036520|ENSSSCG00000016626|ENSSSCG00000035945|ENSSSCG00000000175|ENSSSCG00000016726|ENSSSCG00000015407	9	ENSSSCG00000035945|ENSSSCG00000015407|ENSSSCG00000036520|ENSSSCG00000000175|ENSSSCG00000017101|ENSSSCG00000022760	6	ENSSSCG00000008919|ENSSSCG00000016626|ENSSSCG00000016726	3	http://amigo.geneontology.org/amigo/term/GO:1904321	yes
BP	GO:1904322	cellular response to forskolin	5.12123e-05	0.00474236	--	14	ENSSSCG00000008919|ENSSSCG00000022760|ENSSSCG00000017101|ENSSSCG00000036520|ENSSSCG00000016626|ENSSSCG00000035945|ENSSSCG00000000175|ENSSSCG00000016726|ENSSSCG00000015407	9	ENSSSCG00000035945|ENSSSCG00000015407|ENSSSCG00000036520|ENSSSCG00000000175|ENSSSCG00000017101|ENSSSCG00000022760	6	ENSSSCG00000008919|ENSSSCG00000016626|ENSSSCG00000016726	3	http://amigo.geneontology.org/amigo/term/GO:1904322	yes
BP	GO:0048523	negative regulation of cellular process	5.08128e-05	0.00474236	GO:0051243	4096	ENSSSCG00000016878|ENSSSCG00000006245|ENSSSCG00000032942|ENSSSCG00000032941|ENSSSCG00000003113|ENSSSCG00000032946|ENSSSCG00000013538|ENSSSCG00000017730|ENSSSCG00000016243|ENSSSCG00000027072|ENSSSCG00000022693|ENSSSCG00000006572|ENSSSCG00000015298|ENSSSCG00000012981|ENSSSCG00000038627|ENSSSCG00000017235|ENSSSCG00000001565|ENSSSCG00000017232|ENSSSCG00000008293|ENSSSCG00000021343|ENSSSCG00000001898|…	721	ENSSSCG00000040919|ENSSSCG00000023357|ENSSSCG00000006137|ENSSSCG00000040663|ENSSSCG00000016151|ENSSSCG00000007331|ENSSSCG00000015135|ENSSSCG00000009083|ENSSSCG00000031856|ENSSSCG00000038631|ENSSSCG00000009249|ENSSSCG00000007253|ENSSSCG00000008723|ENSSSCG00000016494|ENSSSCG00000014207|ENSSSCG00000012382|ENSSSCG00000008729|ENSSSCG00000031912|ENSSSCG00000031356|ENSSSCG00000003485|ENSSSCG00000011181|…	451	ENSSSCG00000036326|ENSSSCG00000013538|ENSSSCG00000028168|ENSSSCG00000036322|ENSSSCG00000039556|ENSSSCG00000003493|ENSSSCG00000038618|ENSSSCG00000001056|ENSSSCG00000036613|ENSSSCG00000029179|ENSSSCG00000027207|ENSSSCG00000014288|ENSSSCG00000032320|ENSSSCG00000017012|ENSSSCG00000036951|ENSSSCG00000027072|ENSSSCG00000034655|ENSSSCG00000000059|ENSSSCG00000009926|ENSSSCG00000023891|ENSSSCG00000032046|…	270	http://amigo.geneontology.org/amigo/term/GO:0048523	yes
BP	GO:0061478	response to platelet aggregation inhibitor	5.12123e-05	0.00474236	--	14	ENSSSCG00000008919|ENSSSCG00000022760|ENSSSCG00000017101|ENSSSCG00000036520|ENSSSCG00000016626|ENSSSCG00000035945|ENSSSCG00000000175|ENSSSCG00000016726|ENSSSCG00000015407	9	ENSSSCG00000035945|ENSSSCG00000015407|ENSSSCG00000036520|ENSSSCG00000000175|ENSSSCG00000017101|ENSSSCG00000022760	6	ENSSSCG00000008919|ENSSSCG00000016626|ENSSSCG00000016726	3	http://amigo.geneontology.org/amigo/term/GO:0061478	yes
BP	GO:0106118	regulation of sterol biosynthetic process	5.67383e-05	0.005154	--	17	ENSSSCG00000005970|ENSSSCG00000024954|ENSSSCG00000026092|ENSSSCG00000009937|ENSSSCG00000031680|ENSSSCG00000036236|ENSSSCG00000036145|ENSSSCG00000013004|ENSSSCG00000028517|ENSSSCG00000000272	10	ENSSSCG00000031680|ENSSSCG00000005970|ENSSSCG00000036236|ENSSSCG00000028517|ENSSSCG00000026092	5	ENSSSCG00000024954|ENSSSCG00000036145|ENSSSCG00000013004|ENSSSCG00000009937|ENSSSCG00000000272	5	http://amigo.geneontology.org/amigo/term/GO:0106118	yes
BP	GO:0045540	regulation of cholesterol biosynthetic process	5.67383e-05	0.005154	--	17	ENSSSCG00000005970|ENSSSCG00000024954|ENSSSCG00000026092|ENSSSCG00000009937|ENSSSCG00000031680|ENSSSCG00000036236|ENSSSCG00000036145|ENSSSCG00000013004|ENSSSCG00000028517|ENSSSCG00000000272	10	ENSSSCG00000031680|ENSSSCG00000005970|ENSSSCG00000036236|ENSSSCG00000028517|ENSSSCG00000026092	5	ENSSSCG00000024954|ENSSSCG00000036145|ENSSSCG00000013004|ENSSSCG00000009937|ENSSSCG00000000272	5	http://amigo.geneontology.org/amigo/term/GO:0045540	yes
BP	GO:0017145	stem cell division	5.94788e-05	0.00535197	--	30	ENSSSCG00000015815|ENSSSCG00000036854|ENSSSCG00000022178|ENSSSCG00000006502|ENSSSCG00000016111|ENSSSCG00000011704|ENSSSCG00000017836|ENSSSCG00000010685|ENSSSCG00000016234|ENSSSCG00000017535|ENSSSCG00000001544|ENSSSCG00000010698|ENSSSCG00000040403|ENSSSCG00000010816	14	ENSSSCG00000010685|ENSSSCG00000017836|ENSSSCG00000022178|ENSSSCG00000001544|ENSSSCG00000006502|ENSSSCG00000010698|ENSSSCG00000016111|ENSSSCG00000011704|ENSSSCG00000036854|ENSSSCG00000016234	10	ENSSSCG00000010816|ENSSSCG00000017535|ENSSSCG00000040403|ENSSSCG00000015815	4	http://amigo.geneontology.org/amigo/term/GO:0017145	yes
BP	GO:0048518	positive regulation of biological process	6.03868e-05	0.00538289	GO:0043119	5460	ENSSSCG00000016878|ENSSSCG00000012022|ENSSSCG00000006245|ENSSSCG00000009898|ENSSSCG00000003113|ENSSSCG00000032946|ENSSSCG00000027074|ENSSSCG00000013538|ENSSSCG00000016243|ENSSSCG00000027072|ENSSSCG00000005355|ENSSSCG00000012437|ENSSSCG00000006572|ENSSSCG00000015298|ENSSSCG00000017235|ENSSSCG00000001565|ENSSSCG00000017232|ENSSSCG00000034120|ENSSSCG00000021343|ENSSSCG00000003144|ENSSSCG00000008821|…	941	ENSSSCG00000023296|ENSSSCG00000020801|ENSSSCG00000008831|ENSSSCG00000012253|ENSSSCG00000027992|ENSSSCG00000004044|ENSSSCG00000040663|ENSSSCG00000034418|ENSSSCG00000027074|ENSSSCG00000016151|ENSSSCG00000007331|ENSSSCG00000015135|ENSSSCG00000009083|ENSSSCG00000031856|ENSSSCG00000002003|ENSSSCG00000003410|ENSSSCG00000038731|ENSSSCG00000009249|ENSSSCG00000007253|ENSSSCG00000008337|ENSSSCG00000016494|…	573	ENSSSCG00000013028|ENSSSCG00000013029|ENSSSCG00000013538|ENSSSCG00000032265|ENSSSCG00000032320|ENSSSCG00000027072|ENSSSCG00000040466|ENSSSCG00000032046|ENSSSCG00000014804|ENSSSCG00000022283|ENSSSCG00000012893|ENSSSCG00000035733|ENSSSCG00000003564|ENSSSCG00000006084|ENSSSCG00000017336|ENSSSCG00000017330|ENSSSCG00000023680|ENSSSCG00000016725|ENSSSCG00000016726|ENSSSCG00000014987|ENSSSCG00000021343|…	368	http://amigo.geneontology.org/amigo/term/GO:0048518	yes
BP	GO:0042326	negative regulation of phosphorylation	6.22806e-05	0.0055003	--	364	ENSSSCG00000015370|ENSSSCG00000013312|ENSSSCG00000001565|ENSSSCG00000010440|ENSSSCG00000004948|ENSSSCG00000011068|ENSSSCG00000000753|ENSSSCG00000005437|ENSSSCG00000008923|ENSSSCG00000038062|ENSSSCG00000017748|ENSSSCG00000003342|ENSSSCG00000017836|ENSSSCG00000033689|ENSSSCG00000010687|ENSSSCG00000009613|ENSSSCG00000001056|ENSSSCG00000023709|ENSSSCG00000012382|ENSSSCG00000021977|ENSSSCG00000031474|…	85	ENSSSCG00000011889|ENSSSCG00000004460|ENSSSCG00000040681|ENSSSCG00000028740|ENSSSCG00000022486|ENSSSCG00000010440|ENSSSCG00000024938|ENSSSCG00000026655|ENSSSCG00000005437|ENSSSCG00000021977|ENSSSCG00000006764|ENSSSCG00000011704|ENSSSCG00000024777|ENSSSCG00000009083|ENSSSCG00000004948|ENSSSCG00000000625|ENSSSCG00000037706|ENSSSCG00000025822|ENSSSCG00000001516|ENSSSCG00000017836|ENSSSCG00000037815|…	54	ENSSSCG00000036326|ENSSSCG00000028168|ENSSSCG00000013312|ENSSSCG00000009904|ENSSSCG00000011465|ENSSSCG00000001056|ENSSSCG00000031174|ENSSSCG00000011743|ENSSSCG00000036322|ENSSSCG00000020744|ENSSSCG00000015631|ENSSSCG00000027946|ENSSSCG00000014558|ENSSSCG00000006543|ENSSSCG00000030345|ENSSSCG00000003342|ENSSSCG00000008923|ENSSSCG00000023709|ENSSSCG00000027665|ENSSSCG00000017336|ENSSSCG00000003506|…	31	http://amigo.geneontology.org/amigo/term/GO:0042326	yes
BP	GO:0006066	alcohol metabolic process	6.88565e-05	0.00602526	--	252	ENSSSCG00000005970|ENSSSCG00000002366|ENSSSCG00000032768|ENSSSCG00000010440|ENSSSCG00000006245|ENSSSCG00000025993|ENSSSCG00000015311|ENSSSCG00000032723|ENSSSCG00000027525|ENSSSCG00000026718|ENSSSCG00000032374|ENSSSCG00000015332|ENSSSCG00000003088|ENSSSCG00000002688|ENSSSCG00000000362|ENSSSCG00000022903|ENSSSCG00000005229|ENSSSCG00000015135|ENSSSCG00000004049|ENSSSCG00000015110|ENSSSCG00000008190|…	63	ENSSSCG00000035945|ENSSSCG00000002366|ENSSSCG00000002009|ENSSSCG00000004049|ENSSSCG00000034213|ENSSSCG00000036494|ENSSSCG00000012022|ENSSSCG00000000362|ENSSSCG00000015135|ENSSSCG00000010440|ENSSSCG00000011664|ENSSSCG00000006337|ENSSSCG00000008237|ENSSSCG00000015244|ENSSSCG00000030204|ENSSSCG00000026718|ENSSSCG00000005970|ENSSSCG00000006995|ENSSSCG00000031593|ENSSSCG00000034811|ENSSSCG00000025993|…	38	ENSSSCG00000026349|ENSSSCG00000017203|ENSSSCG00000000685|ENSSSCG00000015815|ENSSSCG00000013004|ENSSSCG00000015110|ENSSSCG00000025578|ENSSSCG00000022903|ENSSSCG00000008190|ENSSSCG00000030345|ENSSSCG00000029066|ENSSSCG00000002688|ENSSSCG00000012650|ENSSSCG00000009889|ENSSSCG00000010476|ENSSSCG00000032374|ENSSSCG00000016519|ENSSSCG00000036145|ENSSSCG00000010765|ENSSSCG00000005229|ENSSSCG00000015311|…	25	http://amigo.geneontology.org/amigo/term/GO:0006066	yes
BP	GO:0019637	organophosphate metabolic process	7.16571e-05	0.00621332	--	823	ENSSSCG00000037427|ENSSSCG00000033926|ENSSSCG00000023903|ENSSSCG00000026718|ENSSSCG00000016877|ENSSSCG00000010116|ENSSSCG00000012847|ENSSSCG00000023585|ENSSSCG00000040569|ENSSSCG00000040088|ENSSSCG00000008195|ENSSSCG00000035532|ENSSSCG00000026655|ENSSSCG00000016127|ENSSSCG00000037912|ENSSSCG00000015486|ENSSSCG00000008293|ENSSSCG00000032718|ENSSSCG00000006121|ENSSSCG00000000175|ENSSSCG00000016000|…	169	ENSSSCG00000011845|ENSSSCG00000032531|ENSSSCG00000024149|ENSSSCG00000017014|ENSSSCG00000010440|ENSSSCG00000015973|ENSSSCG00000033926|ENSSSCG00000017420|ENSSSCG00000031593|ENSSSCG00000011916|ENSSSCG00000018007|ENSSSCG00000031299|ENSSSCG00000017544|ENSSSCG00000016000|ENSSSCG00000003773|ENSSSCG00000023172|ENSSSCG00000040007|ENSSSCG00000003777|ENSSSCG00000036236|ENSSSCG00000003402|ENSSSCG00000007007|…	96	ENSSSCG00000031918|ENSSSCG00000012650|ENSSSCG00000017203|ENSSSCG00000015110|ENSSSCG00000021129|ENSSSCG00000017365|ENSSSCG00000012042|ENSSSCG00000035532|ENSSSCG00000003662|ENSSSCG00000007019|ENSSSCG00000016223|ENSSSCG00000006296|ENSSSCG00000013226|ENSSSCG00000018081|ENSSSCG00000008039|ENSSSCG00000010631|ENSSSCG00000036659|ENSSSCG00000007524|ENSSSCG00000012440|ENSSSCG00000006121|ENSSSCG00000000685|…	73	http://amigo.geneontology.org/amigo/term/GO:0019637	yes
BP	GO:0022607	cellular component assembly	7.55621e-05	0.0064929	GO:0071844	2273	ENSSSCG00000028712|ENSSSCG00000027072|ENSSSCG00000012434|ENSSSCG00000012437|ENSSSCG00000036988|ENSSSCG00000017232|ENSSSCG00000003144|ENSSSCG00000008058|ENSSSCG00000024776|ENSSSCG00000032229|ENSSSCG00000000884|ENSSSCG00000002316|ENSSSCG00000015555|ENSSSCG00000018034|ENSSSCG00000040494|ENSSSCG00000032090|ENSSSCG00000008579|ENSSSCG00000032312|ENSSSCG00000033937|ENSSSCG00000030186|ENSSSCG00000004772|…	418	ENSSSCG00000037864|ENSSSCG00000036208|ENSSSCG00000023296|ENSSSCG00000036455|ENSSSCG00000023162|ENSSSCG00000017140|ENSSSCG00000011602|ENSSSCG00000011514|ENSSSCG00000015288|ENSSSCG00000007281|ENSSSCG00000026367|ENSSSCG00000021837|ENSSSCG00000010440|ENSSSCG00000035658|ENSSSCG00000023890|ENSSSCG00000000217|ENSSSCG00000014287|ENSSSCG00000015973|ENSSSCG00000030535|ENSSSCG00000010931|ENSSSCG00000009244|…	239	ENSSSCG00000017158|ENSSSCG00000033912|ENSSSCG00000011198|ENSSSCG00000014880|ENSSSCG00000009486|ENSSSCG00000000111|ENSSSCG00000000299|ENSSSCG00000031913|ENSSSCG00000001056|ENSSSCG00000010737|ENSSSCG00000029179|ENSSSCG00000011764|ENSSSCG00000027072|ENSSSCG00000000059|ENSSSCG00000024144|ENSSSCG00000010834|ENSSSCG00000024417|ENSSSCG00000032046|ENSSSCG00000009125|ENSSSCG00000006237|ENSSSCG00000036000|…	179	http://amigo.geneontology.org/amigo/term/GO:0022607	yes
BP	GO:0055086	nucleobase-containing small molecule metabolic process	7.86315e-05	0.00663706	--	548	ENSSSCG00000033926|ENSSSCG00000023903|ENSSSCG00000016877|ENSSSCG00000032141|ENSSSCG00000012847|ENSSSCG00000040088|ENSSSCG00000008195|ENSSSCG00000035532|ENSSSCG00000016127|ENSSSCG00000008293|ENSSSCG00000006878|ENSSSCG00000032718|ENSSSCG00000000175|ENSSSCG00000023172|ENSSSCG00000003773|ENSSSCG00000031593|ENSSSCG00000008039|ENSSSCG00000031825|ENSSSCG00000010253|ENSSSCG00000007371|ENSSSCG00000031299|…	119	ENSSSCG00000001852|ENSSSCG00000012847|ENSSSCG00000035727|ENSSSCG00000002269|ENSSSCG00000035699|ENSSSCG00000002029|ENSSSCG00000005272|ENSSSCG00000002374|ENSSSCG00000000541|ENSSSCG00000016613|ENSSSCG00000032141|ENSSSCG00000024149|ENSSSCG00000017014|ENSSSCG00000000175|ENSSSCG00000017759|ENSSSCG00000015673|ENSSSCG00000017101|ENSSSCG00000035939|ENSSSCG00000015973|ENSSSCG00000028080|ENSSSCG00000007371|…	71	ENSSSCG00000031918|ENSSSCG00000017203|ENSSSCG00000000685|ENSSSCG00000025492|ENSSSCG00000012042|ENSSSCG00000035532|ENSSSCG00000003662|ENSSSCG00000007019|ENSSSCG00000016223|ENSSSCG00000006296|ENSSSCG00000010631|ENSSSCG00000008039|ENSSSCG00000016159|ENSSSCG00000036659|ENSSSCG00000007524|ENSSSCG00000012440|ENSSSCG00000039425|ENSSSCG00000023084|ENSSSCG00000029761|ENSSSCG00000034019|ENSSSCG00000008195|…	48	http://amigo.geneontology.org/amigo/term/GO:0055086	yes
BP	GO:0019220	regulation of phosphate metabolic process	7.79386e-05	0.00663706	--	1489	ENSSSCG00000016878|ENSSSCG00000022845|ENSSSCG00000001565|ENSSSCG00000009898|ENSSSCG00000010517|ENSSSCG00000037999|ENSSSCG00000027072|ENSSSCG00000036213|ENSSSCG00000037016|ENSSSCG00000012437|ENSSSCG00000006001|ENSSSCG00000001056|ENSSSCG00000003578|ENSSSCG00000026655|ENSSSCG00000035733|ENSSSCG00000022611|ENSSSCG00000016223|ENSSSCG00000031356|ENSSSCG00000017232|ENSSSCG00000020705|ENSSSCG00000004094|…	285	ENSSSCG00000028602|ENSSSCG00000023296|ENSSSCG00000011843|ENSSSCG00000027992|ENSSSCG00000012644|ENSSSCG00000034418|ENSSSCG00000005437|ENSSSCG00000008136|ENSSSCG00000002385|ENSSSCG00000009083|ENSSSCG00000017748|ENSSSCG00000032718|ENSSSCG00000032731|ENSSSCG00000001516|ENSSSCG00000017917|ENSSSCG00000006709|ENSSSCG00000037039|ENSSSCG00000016494|ENSSSCG00000014207|ENSSSCG00000008538|ENSSSCG00000017990|…	167	ENSSSCG00000036326|ENSSSCG00000030632|ENSSSCG00000028168|ENSSSCG00000036322|ENSSSCG00000001056|ENSSSCG00000040732|ENSSSCG00000027207|ENSSSCG00000014288|ENSSSCG00000032320|ENSSSCG00000027072|ENSSSCG00000000059|ENSSSCG00000014804|ENSSSCG00000006237|ENSSSCG00000015631|ENSSSCG00000001513|ENSSSCG00000013736|ENSSSCG00000006543|ENSSSCG00000030345|ENSSSCG00000016716|ENSSSCG00000012816|ENSSSCG00000008923|…	118	http://amigo.geneontology.org/amigo/term/GO:0019220	yes
BP	GO:0044282	small molecule catabolic process	7.99857e-05	0.00669213	--	356	ENSSSCG00000005663|ENSSSCG00000008902|ENSSSCG00000028431|ENSSSCG00000024363|ENSSSCG00000033926|ENSSSCG00000003851|ENSSSCG00000032374|ENSSSCG00000015332|ENSSSCG00000003088|ENSSSCG00000009856|ENSSSCG00000015391|ENSSSCG00000026349|ENSSSCG00000016613|ENSSSCG00000002697|ENSSSCG00000038607|ENSSSCG00000004049|ENSSSCG00000011250|ENSSSCG00000034811|ENSSSCG00000004651|ENSSSCG00000009916|ENSSSCG00000035218|…	83	ENSSSCG00000004465|ENSSSCG00000028123|ENSSSCG00000011250|ENSSSCG00000004049|ENSSSCG00000010440|ENSSSCG00000017198|ENSSSCG00000002009|ENSSSCG00000008012|ENSSSCG00000000072|ENSSSCG00000015673|ENSSSCG00000007763|ENSSSCG00000000259|ENSSSCG00000000839|ENSSSCG00000008316|ENSSSCG00000027169|ENSSSCG00000033926|ENSSSCG00000040779|ENSSSCG00000037077|ENSSSCG00000016613|ENSSSCG00000031593|ENSSSCG00000005663|…	45	ENSSSCG00000026349|ENSSSCG00000016056|ENSSSCG00000017203|ENSSSCG00000000685|ENSSSCG00000024363|ENSSSCG00000003662|ENSSSCG00000016156|ENSSSCG00000030345|ENSSSCG00000029761|ENSSSCG00000008571|ENSSSCG00000012911|ENSSSCG00000028010|ENSSSCG00000012053|ENSSSCG00000012650|ENSSSCG00000029945|ENSSSCG00000009889|ENSSSCG00000001000|ENSSSCG00000032374|ENSSSCG00000016519|ENSSSCG00000022364|ENSSSCG00000009916|…	38	http://amigo.geneontology.org/amigo/term/GO:0044282	yes
BP	GO:0006163	purine nucleotide metabolic process	8.36771e-05	0.00693829	--	346	ENSSSCG00000039425|ENSSSCG00000031918|ENSSSCG00000017101|ENSSSCG00000008902|ENSSSCG00000028431|ENSSSCG00000008901|ENSSSCG00000002269|ENSSSCG00000033926|ENSSSCG00000023903|ENSSSCG00000010517|ENSSSCG00000015391|ENSSSCG00000018007|ENSSSCG00000010116|ENSSSCG00000036236|ENSSSCG00000017014|ENSSSCG00000017759|ENSSSCG00000040088|ENSSSCG00000008195|ENSSSCG00000012042|ENSSSCG00000000541|ENSSSCG00000016127|…	81	ENSSSCG00000035727|ENSSSCG00000002269|ENSSSCG00000035699|ENSSSCG00000002029|ENSSSCG00000028080|ENSSSCG00000031299|ENSSSCG00000000541|ENSSSCG00000024149|ENSSSCG00000017014|ENSSSCG00000000175|ENSSSCG00000017759|ENSSSCG00000015673|ENSSSCG00000034102|ENSSSCG00000015973|ENSSSCG00000010874|ENSSSCG00000040337|ENSSSCG00000033926|ENSSSCG00000007371|ENSSSCG00000038967|ENSSSCG00000010116|ENSSSCG00000031593|…	45	ENSSSCG00000031918|ENSSSCG00000006296|ENSSSCG00000000685|ENSSSCG00000012042|ENSSSCG00000035532|ENSSSCG00000003662|ENSSSCG00000007019|ENSSSCG00000016223|ENSSSCG00000017203|ENSSSCG00000036659|ENSSSCG00000007524|ENSSSCG00000012440|ENSSSCG00000039425|ENSSSCG00000023084|ENSSSCG00000034019|ENSSSCG00000008195|ENSSSCG00000018081|ENSSSCG00000027299|ENSSSCG00000016127|ENSSSCG00000029944|ENSSSCG00000009937|…	36	http://amigo.geneontology.org/amigo/term/GO:0006163	yes
BP	GO:1901615	organic hydroxy compound metabolic process	8.43827e-05	0.00693829	--	367	ENSSSCG00000002009|ENSSSCG00000002366|ENSSSCG00000017505|ENSSSCG00000011250|ENSSSCG00000028431|ENSSSCG00000006245|ENSSSCG00000025993|ENSSSCG00000005361|ENSSSCG00000032723|ENSSSCG00000027525|ENSSSCG00000026718|ENSSSCG00000031593|ENSSSCG00000015332|ENSSSCG00000003088|ENSSSCG00000002688|ENSSSCG00000000362|ENSSSCG00000022903|ENSSSCG00000005229|ENSSSCG00000032768|ENSSSCG00000015135|ENSSSCG00000004049|…	85	ENSSSCG00000035945|ENSSSCG00000002366|ENSSSCG00000002009|ENSSSCG00000011250|ENSSSCG00000004049|ENSSSCG00000008012|ENSSSCG00000036494|ENSSSCG00000012022|ENSSSCG00000000362|ENSSSCG00000015135|ENSSSCG00000010440|ENSSSCG00000011664|ENSSSCG00000006337|ENSSSCG00000026092|ENSSSCG00000012257|ENSSSCG00000008237|ENSSSCG00000015244|ENSSSCG00000037637|ENSSSCG00000030204|ENSSSCG00000005970|ENSSSCG00000006995|…	54	ENSSSCG00000026349|ENSSSCG00000017203|ENSSSCG00000000685|ENSSSCG00000015815|ENSSSCG00000013004|ENSSSCG00000015110|ENSSSCG00000010816|ENSSSCG00000025578|ENSSSCG00000022903|ENSSSCG00000023084|ENSSSCG00000008190|ENSSSCG00000030345|ENSSSCG00000029066|ENSSSCG00000004678|ENSSSCG00000002688|ENSSSCG00000012650|ENSSSCG00000009889|ENSSSCG00000010476|ENSSSCG00000032374|ENSSSCG00000016519|ENSSSCG00000036145|…	31	http://amigo.geneontology.org/amigo/term/GO:1901615	yes
BP	GO:0051174	regulation of phosphorus metabolic process	8.58822e-05	0.00700123	--	1491	ENSSSCG00000016878|ENSSSCG00000022845|ENSSSCG00000001565|ENSSSCG00000009898|ENSSSCG00000010517|ENSSSCG00000031356|ENSSSCG00000037999|ENSSSCG00000027072|ENSSSCG00000036213|ENSSSCG00000037016|ENSSSCG00000012437|ENSSSCG00000006001|ENSSSCG00000001056|ENSSSCG00000003578|ENSSSCG00000026655|ENSSSCG00000035733|ENSSSCG00000022611|ENSSSCG00000016223|ENSSSCG00000003189|ENSSSCG00000017232|ENSSSCG00000020705|…	285	ENSSSCG00000028602|ENSSSCG00000023296|ENSSSCG00000011843|ENSSSCG00000027992|ENSSSCG00000012644|ENSSSCG00000034418|ENSSSCG00000005437|ENSSSCG00000008136|ENSSSCG00000002385|ENSSSCG00000009083|ENSSSCG00000031856|ENSSSCG00000032718|ENSSSCG00000032731|ENSSSCG00000001516|ENSSSCG00000017917|ENSSSCG00000006709|ENSSSCG00000036520|ENSSSCG00000016494|ENSSSCG00000014207|ENSSSCG00000008538|ENSSSCG00000017990|…	167	ENSSSCG00000036326|ENSSSCG00000030632|ENSSSCG00000028168|ENSSSCG00000036322|ENSSSCG00000001056|ENSSSCG00000040732|ENSSSCG00000027207|ENSSSCG00000014288|ENSSSCG00000032320|ENSSSCG00000027072|ENSSSCG00000000059|ENSSSCG00000014804|ENSSSCG00000006237|ENSSSCG00000015631|ENSSSCG00000001513|ENSSSCG00000013736|ENSSSCG00000006543|ENSSSCG00000030345|ENSSSCG00000016716|ENSSSCG00000012816|ENSSSCG00000008923|…	118	http://amigo.geneontology.org/amigo/term/GO:0051174	yes
BP	GO:0030258	lipid modification	8.7715e-05	0.00709005	--	170	ENSSSCG00000012743|ENSSSCG00000028431|ENSSSCG00000005955|ENSSSCG00000000757|ENSSSCG00000010092|ENSSSCG00000003851|ENSSSCG00000032687|ENSSSCG00000015391|ENSSSCG00000004049|ENSSSCG00000010687|ENSSSCG00000015355|ENSSSCG00000011250|ENSSSCG00000008569|ENSSSCG00000014004|ENSSSCG00000006720|ENSSSCG00000006121|ENSSSCG00000039103|ENSSSCG00000010440|ENSSSCG00000010931|ENSSSCG00000036145|ENSSSCG00000003229|…	46	ENSSSCG00000012743|ENSSSCG00000004049|ENSSSCG00000017198|ENSSSCG00000000591|ENSSSCG00000032531|ENSSSCG00000010440|ENSSSCG00000000072|ENSSSCG00000011250|ENSSSCG00000010931|ENSSSCG00000014004|ENSSSCG00000009666|ENSSSCG00000005955|ENSSSCG00000015391|ENSSSCG00000001862|ENSSSCG00000010092|ENSSSCG00000032687|ENSSSCG00000000370|ENSSSCG00000000757|ENSSSCG00000037846|ENSSSCG00000039103|ENSSSCG00000015355|…	25	ENSSSCG00000012650|ENSSSCG00000008571|ENSSSCG00000022364|ENSSSCG00000010691|ENSSSCG00000008569|ENSSSCG00000001000|ENSSSCG00000010687|ENSSSCG00000013259|ENSSSCG00000036145|ENSSSCG00000013620|ENSSSCG00000010765|ENSSSCG00000000433|ENSSSCG00000025406|ENSSSCG00000006121|ENSSSCG00000003839|ENSSSCG00000017947|ENSSSCG00000030345|ENSSSCG00000036732|ENSSSCG00000035119|ENSSSCG00000003229|ENSSSCG00000016156	21	http://amigo.geneontology.org/amigo/term/GO:0030258	yes
BP	GO:1901654	response to ketone	8.90582e-05	0.00713813	--	151	ENSSSCG00000002009|ENSSSCG00000011678|ENSSSCG00000001565|ENSSSCG00000015231|ENSSSCG00000022592|ENSSSCG00000005437|ENSSSCG00000002385|ENSSSCG00000017012|ENSSSCG00000015407|ENSSSCG00000009851|ENSSSCG00000027898|ENSSSCG00000035811|ENSSSCG00000017268|ENSSSCG00000010877|ENSSSCG00000016639|ENSSSCG00000000175|ENSSSCG00000036145|ENSSSCG00000009249|ENSSSCG00000002866|ENSSSCG00000025822|ENSSSCG00000031101|…	42	ENSSSCG00000017268|ENSSSCG00000031429|ENSSSCG00000010459|ENSSSCG00000012981|ENSSSCG00000005437|ENSSSCG00000002009|ENSSSCG00000016151|ENSSSCG00000031101|ENSSSCG00000000175|ENSSSCG00000022760|ENSSSCG00000035945|ENSSSCG00000025822|ENSSSCG00000036520|ENSSSCG00000010877|ENSSSCG00000009249|ENSSSCG00000002385|ENSSSCG00000007371|ENSSSCG00000002866|ENSSSCG00000016639|ENSSSCG00000035811|ENSSSCG00000017069|…	31	ENSSSCG00000035212|ENSSSCG00000036145|ENSSSCG00000040678|ENSSSCG00000008919|ENSSSCG00000017012|ENSSSCG00000016726|ENSSSCG00000009216|ENSSSCG00000016159|ENSSSCG00000022034|ENSSSCG00000010816|ENSSSCG00000016626	11	http://amigo.geneontology.org/amigo/term/GO:1901654	yes
BP	GO:0071417	cellular response to organonitrogen compound	9.06397e-05	0.00720435	--	352	ENSSSCG00000024072|ENSSSCG00000011575|ENSSSCG00000008902|ENSSSCG00000000423|ENSSSCG00000037016|ENSSSCG00000039556|ENSSSCG00000009998|ENSSSCG00000035212|ENSSSCG00000011678|ENSSSCG00000027019|ENSSSCG00000027115|ENSSSCG00000006764|ENSSSCG00000022672|ENSSSCG00000033827|ENSSSCG00000002989|ENSSSCG00000012437|ENSSSCG00000015402|ENSSSCG00000012022|ENSSSCG00000009613|ENSSSCG00000005437|ENSSSCG00000006785|…	82	ENSSSCG00000011889|ENSSSCG00000035945|ENSSSCG00000002009|ENSSSCG00000031321|ENSSSCG00000017069|ENSSSCG00000010440|ENSSSCG00000012022|ENSSSCG00000032408|ENSSSCG00000005437|ENSSSCG00000006764|ENSSSCG00000000175|ENSSSCG00000022760|ENSSSCG00000011579|ENSSSCG00000011033|ENSSSCG00000037016|ENSSSCG00000017801|ENSSSCG00000034395|ENSSSCG00000001880|ENSSSCG00000030343|ENSSSCG00000009249|ENSSSCG00000006277|…	55	ENSSSCG00000040682|ENSSSCG00000014387|ENSSSCG00000000272|ENSSSCG00000016034|ENSSSCG00000016035|ENSSSCG00000035101|ENSSSCG00000000423|ENSSSCG00000033827|ENSSSCG00000016159|ENSSSCG00000014804|ENSSSCG00000006371|ENSSSCG00000026571|ENSSSCG00000013940|ENSSSCG00000009062|ENSSSCG00000006785|ENSSSCG00000011361|ENSSSCG00000023503|ENSSSCG00000036145|ENSSSCG00000005174|ENSSSCG00000009097|ENSSSCG00000039556|…	27	http://amigo.geneontology.org/amigo/term/GO:0071417	yes
BP	GO:0042325	regulation of phosphorylation	9.18796e-05	0.00724254	--	1347	ENSSSCG00000016878|ENSSSCG00000022845|ENSSSCG00000001565|ENSSSCG00000009898|ENSSSCG00000010517|ENSSSCG00000030345|ENSSSCG00000037999|ENSSSCG00000027946|ENSSSCG00000036213|ENSSSCG00000011399|ENSSSCG00000012437|ENSSSCG00000006001|ENSSSCG00000001056|ENSSSCG00000003578|ENSSSCG00000026655|ENSSSCG00000035733|ENSSSCG00000010698|ENSSSCG00000031356|ENSSSCG00000017232|ENSSSCG00000020705|ENSSSCG00000006767|…	260	ENSSSCG00000028602|ENSSSCG00000023296|ENSSSCG00000011843|ENSSSCG00000027992|ENSSSCG00000012644|ENSSSCG00000034418|ENSSSCG00000005437|ENSSSCG00000008136|ENSSSCG00000002385|ENSSSCG00000009083|ENSSSCG00000010440|ENSSSCG00000032731|ENSSSCG00000001516|ENSSSCG00000017917|ENSSSCG00000006709|ENSSSCG00000036520|ENSSSCG00000016494|ENSSSCG00000014207|ENSSSCG00000008538|ENSSSCG00000017990|ENSSSCG00000038397|…	155	ENSSSCG00000036326|ENSSSCG00000030632|ENSSSCG00000028168|ENSSSCG00000036322|ENSSSCG00000001056|ENSSSCG00000037266|ENSSSCG00000014288|ENSSSCG00000032320|ENSSSCG00000000059|ENSSSCG00000014804|ENSSSCG00000006237|ENSSSCG00000015631|ENSSSCG00000001513|ENSSSCG00000013736|ENSSSCG00000006543|ENSSSCG00000030345|ENSSSCG00000016716|ENSSSCG00000012816|ENSSSCG00000006785|ENSSSCG00000027665|ENSSSCG00000035733|…	105	http://amigo.geneontology.org/amigo/term/GO:0042325	yes
BP	GO:0090257	regulation of muscle system process	9.27583e-05	0.00725188	--	156	ENSSSCG00000016916|ENSSSCG00000005437|ENSSSCG00000039556|ENSSSCG00000011538|ENSSSCG00000011259|ENSSSCG00000000528|ENSSSCG00000038397|ENSSSCG00000010325|ENSSSCG00000022672|ENSSSCG00000021059|ENSSSCG00000037815|ENSSSCG00000015298|ENSSSCG00000038801|ENSSSCG00000039535|ENSSSCG00000011833|ENSSSCG00000006745|ENSSSCG00000009856|ENSSSCG00000023498|ENSSSCG00000024777|ENSSSCG00000017041|ENSSSCG00000012138|…	43	ENSSSCG00000011889|ENSSSCG00000017268|ENSSSCG00000011441|ENSSSCG00000021588|ENSSSCG00000005437|ENSSSCG00000024777|ENSSSCG00000021059|ENSSSCG00000012138|ENSSSCG00000006745|ENSSSCG00000011325|ENSSSCG00000024061|ENSSSCG00000037815|ENSSSCG00000011833|ENSSSCG00000022672|ENSSSCG00000038969|ENSSSCG00000038397|ENSSSCG00000038801|ENSSSCG00000039896|ENSSSCG00000040125|ENSSSCG00000015298|ENSSSCG00000017041|…	29	ENSSSCG00000000528|ENSSSCG00000006296|ENSSSCG00000034386|ENSSSCG00000011538|ENSSSCG00000011259|ENSSSCG00000039710|ENSSSCG00000007805|ENSSSCG00000023031|ENSSSCG00000039556|ENSSSCG00000003156|ENSSSCG00000010629|ENSSSCG00000009125|ENSSSCG00000023498|ENSSSCG00000010325	14	http://amigo.geneontology.org/amigo/term/GO:0090257	yes
BP	GO:0010882	regulation of cardiac muscle contraction by calcium ion signaling	9.52576e-05	0.00732715	--	12	ENSSSCG00000010142|ENSSSCG00000039896|ENSSSCG00000003156|ENSSSCG00000027725|ENSSSCG00000006296|ENSSSCG00000024777|ENSSSCG00000034386|ENSSSCG00000009125	8	ENSSSCG00000010142|ENSSSCG00000027725|ENSSSCG00000039896|ENSSSCG00000024777	4	ENSSSCG00000009125|ENSSSCG00000006296|ENSSSCG00000034386|ENSSSCG00000003156	4	http://amigo.geneontology.org/amigo/term/GO:0010882	yes
BP	GO:0016053	organic acid biosynthetic process	9.46044e-05	0.00732715	--	280	ENSSSCG00000014998|ENSSSCG00000022655|ENSSSCG00000028431|ENSSSCG00000031299|ENSSSCG00000009937|ENSSSCG00000002269|ENSSSCG00000021739|ENSSSCG00000000891|ENSSSCG00000005688|ENSSSCG00000016613|ENSSSCG00000016223|ENSSSCG00000038607|ENSSSCG00000004672|ENSSSCG00000021129|ENSSSCG00000017759|ENSSSCG00000025578|ENSSSCG00000024149|ENSSSCG00000034786|ENSSSCG00000012911|ENSSSCG00000024681|ENSSSCG00000015930|…	68	ENSSSCG00000036208|ENSSSCG00000002269|ENSSSCG00000028080|ENSSSCG00000024149|ENSSSCG00000011664|ENSSSCG00000005287|ENSSSCG00000017759|ENSSSCG00000015673|ENSSSCG00000040779|ENSSSCG00000000259|ENSSSCG00000017694|ENSSSCG00000006703|ENSSSCG00000015340|ENSSSCG00000037980|ENSSSCG00000037077|ENSSSCG00000016613|ENSSSCG00000024681|ENSSSCG00000039918|ENSSSCG00000005663|ENSSSCG00000006878|ENSSSCG00000031299|…	33	ENSSSCG00000016056|ENSSSCG00000017203|ENSSSCG00000000685|ENSSSCG00000015930|ENSSSCG00000007857|ENSSSCG00000016223|ENSSSCG00000016159|ENSSSCG00000012440|ENSSSCG00000025578|ENSSSCG00000039425|ENSSSCG00000010795|ENSSSCG00000014998|ENSSSCG00000012911|ENSSSCG00000028010|ENSSSCG00000022655|ENSSSCG00000005688|ENSSSCG00000000891|ENSSSCG00000029944|ENSSSCG00000000694|ENSSSCG00000009937|ENSSSCG00000016519|…	35	http://amigo.geneontology.org/amigo/term/GO:0016053	yes
BP	GO:0051223	regulation of protein transport	9.77421e-05	0.00745811	--	578	ENSSSCG00000023374|ENSSSCG00000027072|ENSSSCG00000017730|ENSSSCG00000012644|ENSSSCG00000015298|ENSSSCG00000003578|ENSSSCG00000025295|ENSSSCG00000000975|ENSSSCG00000039103|ENSSSCG00000032422|ENSSSCG00000009613|ENSSSCG00000022361|ENSSSCG00000009888|ENSSSCG00000026092|ENSSSCG00000013992|ENSSSCG00000010253|ENSSSCG00000007371|ENSSSCG00000015107|ENSSSCG00000007143|ENSSSCG00000023269|ENSSSCG00000029313|…	124	ENSSSCG00000031547|ENSSSCG00000005512|ENSSSCG00000026422|ENSSSCG00000011889|ENSSSCG00000017730|ENSSSCG00000011550|ENSSSCG00000012644|ENSSSCG00000000784|ENSSSCG00000040811|ENSSSCG00000008274|ENSSSCG00000023374|ENSSSCG00000009327|ENSSSCG00000015135|ENSSSCG00000031831|ENSSSCG00000013397|ENSSSCG00000003113|ENSSSCG00000002003|ENSSSCG00000011579|ENSSSCG00000008138|ENSSSCG00000003578|ENSSSCG00000007371|…	74	ENSSSCG00000027072|ENSSSCG00000040682|ENSSSCG00000009904|ENSSSCG00000000423|ENSSSCG00000011884|ENSSSCG00000016223|ENSSSCG00000017754|ENSSSCG00000015311|ENSSSCG00000007291|ENSSSCG00000010816|ENSSSCG00000017773|ENSSSCG00000010260|ENSSSCG00000012893|ENSSSCG00000033171|ENSSSCG00000009412|ENSSSCG00000008577|ENSSSCG00000007336|ENSSSCG00000000975|ENSSSCG00000028875|ENSSSCG00000013940|ENSSSCG00000010290|…	50	http://amigo.geneontology.org/amigo/term/GO:0051223	yes
BP	GO:0006941	striated muscle contraction	0.000100369	0.00759776	--	50	ENSSSCG00000039710|ENSSSCG00000002029|ENSSSCG00000039556|ENSSSCG00000010142|ENSSSCG00000004570|ENSSSCG00000011259|ENSSSCG00000017500|ENSSSCG00000009856|ENSSSCG00000006461|ENSSSCG00000018007|ENSSSCG00000006296|ENSSSCG00000025353|ENSSSCG00000023031|ENSSSCG00000016287|ENSSSCG00000015969|ENSSSCG00000011441|ENSSSCG00000017670|ENSSSCG00000011325|ENSSSCG00000013354	19	ENSSSCG00000018007|ENSSSCG00000011441|ENSSSCG00000025353|ENSSSCG00000011325|ENSSSCG00000015969|ENSSSCG00000006461|ENSSSCG00000017670|ENSSSCG00000002029|ENSSSCG00000010142|ENSSSCG00000009856	10	ENSSSCG00000006296|ENSSSCG00000016287|ENSSSCG00000011259|ENSSSCG00000013354|ENSSSCG00000039710|ENSSSCG00000023031|ENSSSCG00000039556|ENSSSCG00000004570|ENSSSCG00000017500	9	http://amigo.geneontology.org/amigo/term/GO:0006941	yes
BP	GO:0051716	cellular response to stimulus	0.000101593	0.00762988	--	2580	ENSSSCG00000024072|ENSSSCG00000011690|ENSSSCG00000001565|ENSSSCG00000009898|ENSSSCG00000032942|ENSSSCG00000032941|ENSSSCG00000013538|ENSSSCG00000016243|ENSSSCG00000027072|ENSSSCG00000012434|ENSSSCG00000012437|ENSSSCG00000003144|ENSSSCG00000024777|ENSSSCG00000010625|ENSSSCG00000028662|ENSSSCG00000032220|ENSSSCG00000038694|ENSSSCG00000000884|ENSSSCG00000015227|ENSSSCG00000010121|ENSSSCG00000007143|…	468	ENSSSCG00000036455|ENSSSCG00000038455|ENSSSCG00000040919|ENSSSCG00000031321|ENSSSCG00000011889|ENSSSCG00000007741|ENSSSCG00000031912|ENSSSCG00000011602|ENSSSCG00000040663|ENSSSCG00000011446|ENSSSCG00000007473|ENSSSCG00000002023|ENSSSCG00000002009|ENSSSCG00000016151|ENSSSCG00000037815|ENSSSCG00000020921|ENSSSCG00000010440|ENSSSCG00000031530|ENSSSCG00000013593|ENSSSCG00000010522|ENSSSCG00000028698|…	305	ENSSSCG00000030632|ENSSSCG00000013538|ENSSSCG00000036322|ENSSSCG00000024495|ENSSSCG00000005102|ENSSSCG00000031329|ENSSSCG00000032320|ENSSSCG00000017012|ENSSSCG00000027072|ENSSSCG00000000059|ENSSSCG00000016159|ENSSSCG00000032046|ENSSSCG00000014804|ENSSSCG00000000859|ENSSSCG00000013736|ENSSSCG00000001657|ENSSSCG00000032842|ENSSSCG00000016716|ENSSSCG00000006785|ENSSSCG00000027665|ENSSSCG00000011259|…	163	http://amigo.geneontology.org/amigo/term/GO:0051716	yes
BP	GO:0065007	biological regulation	0.000106316	0.00792224	--	10979	ENSSSCG00000027677|ENSSSCG00000016878|ENSSSCG00000024072|ENSSSCG00000006324|ENSSSCG00000032942|ENSSSCG00000032941|ENSSSCG00000032946|ENSSSCG00000027074|ENSSSCG00000005358|ENSSSCG00000027072|ENSSSCG00000005355|ENSSSCG00000005352|ENSSSCG00000001565|ENSSSCG00000015522|ENSSSCG00000008293|ENSSSCG00000001205|ENSSSCG00000008503|ENSSSCG00000028922|ENSSSCG00000022361|ENSSSCG00000024679|ENSSSCG00000017498|…	1808	ENSSSCG00000010340|ENSSSCG00000023296|ENSSSCG00000003660|ENSSSCG00000040919|ENSSSCG00000008831|ENSSSCG00000027992|ENSSSCG00000023357|ENSSSCG00000010570|ENSSSCG00000040663|ENSSSCG00000034418|ENSSSCG00000027074|ENSSSCG00000002009|ENSSSCG00000009128|ENSSSCG00000017557|ENSSSCG00000015135|ENSSSCG00000009083|ENSSSCG00000031856|ENSSSCG00000002003|ENSSSCG00000003410|ENSSSCG00000020801|ENSSSCG00000038731|…	1117	ENSSSCG00000013028|ENSSSCG00000027677|ENSSSCG00000005102|ENSSSCG00000032265|ENSSSCG00000013029|ENSSSCG00000013024|ENSSSCG00000013538|ENSSSCG00000032320|ENSSSCG00000017012|ENSSSCG00000027072|ENSSSCG00000009926|ENSSSCG00000016159|ENSSSCG00000023891|ENSSSCG00000032046|ENSSSCG00000009125|ENSSSCG00000017383|ENSSSCG00000022283|ENSSSCG00000012893|ENSSSCG00000033634|ENSSSCG00000040981|ENSSSCG00000011066|…	691	http://amigo.geneontology.org/amigo/term/GO:0065007	yes
BP	GO:1901564	organonitrogen compound metabolic process	0.000110189	0.00814715	--	4793	ENSSSCG00000037427|ENSSSCG00000016878|ENSSSCG00000033027|ENSSSCG00000006324|ENSSSCG00000032941|ENSSSCG00000010517|ENSSSCG00000016877|ENSSSCG00000038628|ENSSSCG00000016243|ENSSSCG00000027072|ENSSSCG00000012435|ENSSSCG00000012437|ENSSSCG00000006572|ENSSSCG00000033332|ENSSSCG00000026953|ENSSSCG00000015486|ENSSSCG00000003679|ENSSSCG00000008293|ENSSSCG00000001898|ENSSSCG00000008058|ENSSSCG00000011755|…	830	ENSSSCG00000008831|ENSSSCG00000020803|ENSSSCG00000023357|ENSSSCG00000028973|ENSSSCG00000040663|ENSSSCG00000002008|ENSSSCG00000017014|ENSSSCG00000007522|ENSSSCG00000002003|ENSSSCG00000003410|ENSSSCG00000033730|ENSSSCG00000033920|ENSSSCG00000033926|ENSSSCG00000008337|ENSSSCG00000008723|ENSSSCG00000016494|ENSSSCG00000009806|ENSSSCG00000014207|ENSSSCG00000031593|ENSSSCG00000016555|ENSSSCG00000018007|…	520	ENSSSCG00000036326|ENSSSCG00000009874|ENSSSCG00000010737|ENSSSCG00000031288|ENSSSCG00000010801|ENSSSCG00000026981|ENSSSCG00000013029|ENSSSCG00000009489|ENSSSCG00000021129|ENSSSCG00000001056|ENSSSCG00000031329|ENSSSCG00000011131|ENSSSCG00000000050|ENSSSCG00000027205|ENSSSCG00000011765|ENSSSCG00000016156|ENSSSCG00000027072|ENSSSCG00000016318|ENSSSCG00000022947|ENSSSCG00000022187|ENSSSCG00000016159|…	310	http://amigo.geneontology.org/amigo/term/GO:1901564	yes
BP	GO:0072521	purine-containing compound metabolic process	0.000115303	0.00845968	--	386	ENSSSCG00000033926|ENSSSCG00000023903|ENSSSCG00000010116|ENSSSCG00000040088|ENSSSCG00000008195|ENSSSCG00000035532|ENSSSCG00000016127|ENSSSCG00000008293|ENSSSCG00000000175|ENSSSCG00000003773|ENSSSCG00000031593|ENSSSCG00000038967|ENSSSCG00000007371|ENSSSCG00000031299|ENSSSCG00000017203|ENSSSCG00000029944|ENSSSCG00000034102|ENSSSCG00000035218|ENSSSCG00000035727|ENSSSCG00000003662|ENSSSCG00000009937|…	88	ENSSSCG00000035727|ENSSSCG00000002269|ENSSSCG00000035699|ENSSSCG00000002029|ENSSSCG00000028080|ENSSSCG00000002374|ENSSSCG00000000541|ENSSSCG00000024149|ENSSSCG00000017014|ENSSSCG00000000175|ENSSSCG00000017759|ENSSSCG00000015673|ENSSSCG00000034102|ENSSSCG00000015973|ENSSSCG00000010874|ENSSSCG00000040337|ENSSSCG00000033926|ENSSSCG00000007371|ENSSSCG00000038967|ENSSSCG00000010116|ENSSSCG00000031593|…	49	ENSSSCG00000031918|ENSSSCG00000017203|ENSSSCG00000000685|ENSSSCG00000012042|ENSSSCG00000035532|ENSSSCG00000003662|ENSSSCG00000007019|ENSSSCG00000016223|ENSSSCG00000006296|ENSSSCG00000036659|ENSSSCG00000007524|ENSSSCG00000012440|ENSSSCG00000039425|ENSSSCG00000023084|ENSSSCG00000029761|ENSSSCG00000034019|ENSSSCG00000008195|ENSSSCG00000018081|ENSSSCG00000027299|ENSSSCG00000016127|ENSSSCG00000029944|…	39	http://amigo.geneontology.org/amigo/term/GO:0072521	yes
BP	GO:1901293	nucleoside phosphate biosynthetic process	0.000118823	0.00865144	--	282	ENSSSCG00000039425|ENSSSCG00000031918|ENSSSCG00000008902|ENSSSCG00000008901|ENSSSCG00000002269|ENSSSCG00000023903|ENSSSCG00000010517|ENSSSCG00000016836|ENSSSCG00000010116|ENSSSCG00000036236|ENSSSCG00000017014|ENSSSCG00000012042|ENSSSCG00000006572|ENSSSCG00000008195|ENSSSCG00000017759|ENSSSCG00000034786|ENSSSCG00000004224|ENSSSCG00000034019|ENSSSCG00000006538|ENSSSCG00000017544|ENSSSCG00000000694|…	68	ENSSSCG00000002269|ENSSSCG00000035699|ENSSSCG00000005272|ENSSSCG00000032141|ENSSSCG00000024149|ENSSSCG00000017014|ENSSSCG00000000175|ENSSSCG00000017759|ENSSSCG00000015673|ENSSSCG00000015973|ENSSSCG00000010874|ENSSSCG00000001435|ENSSSCG00000040337|ENSSSCG00000038967|ENSSSCG00000010116|ENSSSCG00000017694|ENSSSCG00000031299|ENSSSCG00000035939|ENSSSCG00000008902|ENSSSCG00000008901|ENSSSCG00000017544|…	35	ENSSSCG00000031918|ENSSSCG00000017203|ENSSSCG00000000685|ENSSSCG00000012042|ENSSSCG00000035532|ENSSSCG00000007019|ENSSSCG00000016223|ENSSSCG00000010631|ENSSSCG00000007524|ENSSSCG00000012440|ENSSSCG00000039425|ENSSSCG00000034019|ENSSSCG00000008195|ENSSSCG00000018081|ENSSSCG00000027299|ENSSSCG00000004224|ENSSSCG00000040678|ENSSSCG00000009937|ENSSSCG00000037772|ENSSSCG00000000694|ENSSSCG00000038399|…	33	http://amigo.geneontology.org/amigo/term/GO:1901293	yes
BP	GO:0065003	protein-containing complex assembly	0.000125134	0.00897389	GO:0006461	1458	ENSSSCG00000011514|ENSSSCG00000000068|ENSSSCG00000032046|ENSSSCG00000028712|ENSSSCG00000005196|ENSSSCG00000030328|ENSSSCG00000017500|ENSSSCG00000007637|ENSSSCG00000035538|ENSSSCG00000023277|ENSSSCG00000012434|ENSSSCG00000036988|ENSSSCG00000001056|ENSSSCG00000005656|ENSSSCG00000016127|ENSSSCG00000005643|ENSSSCG00000000299|ENSSSCG00000016946|ENSSSCG00000031356|ENSSSCG00000017232|ENSSSCG00000032657|…	278	ENSSSCG00000036208|ENSSSCG00000011514|ENSSSCG00000011602|ENSSSCG00000023296|ENSSSCG00000015288|ENSSSCG00000008137|ENSSSCG00000021837|ENSSSCG00000011572|ENSSSCG00000015973|ENSSSCG00000010931|ENSSSCG00000009244|ENSSSCG00000016349|ENSSSCG00000016494|ENSSSCG00000028423|ENSSSCG00000014207|ENSSSCG00000022672|ENSSSCG00000038397|ENSSSCG00000005507|ENSSSCG00000016650|ENSSSCG00000017232|ENSSSCG00000036669|…	152	ENSSSCG00000017158|ENSSSCG00000014880|ENSSSCG00000000299|ENSSSCG00000031913|ENSSSCG00000001056|ENSSSCG00000036613|ENSSSCG00000029179|ENSSSCG00000011764|ENSSSCG00000027072|ENSSSCG00000000059|ENSSSCG00000024144|ENSSSCG00000010834|ENSSSCG00000024417|ENSSSCG00000032046|ENSSSCG00000016605|ENSSSCG00000035089|ENSSSCG00000018082|ENSSSCG00000006543|ENSSSCG00000013940|ENSSSCG00000037236|ENSSSCG00000016127|…	126	http://amigo.geneontology.org/amigo/term/GO:0065003	yes
BP	GO:0033554	cellular response to stress	0.000125094	0.00897389	--	1423	ENSSSCG00000000068|ENSSSCG00000001565|ENSSSCG00000009898|ENSSSCG00000032942|ENSSSCG00000032941|ENSSSCG00000027198|ENSSSCG00000035059|ENSSSCG00000017641|ENSSSCG00000034522|ENSSSCG00000001963|ENSSSCG00000016243|ENSSSCG00000027072|ENSSSCG00000012434|ENSSSCG00000012437|ENSSSCG00000004344|ENSSSCG00000010700|ENSSSCG00000011357|ENSSSCG00000038914|ENSSSCG00000020705|ENSSSCG00000011181|ENSSSCG00000011182|…	272	ENSSSCG00000036455|ENSSSCG00000032941|ENSSSCG00000040919|ENSSSCG00000011357|ENSSSCG00000011602|ENSSSCG00000040663|ENSSSCG00000011446|ENSSSCG00000005437|ENSSSCG00000032531|ENSSSCG00000037815|ENSSSCG00000020921|ENSSSCG00000010440|ENSSSCG00000010522|ENSSSCG00000007371|ENSSSCG00000006701|ENSSSCG00000017917|ENSSSCG00000009244|ENSSSCG00000009249|ENSSSCG00000011843|ENSSSCG00000033926|ENSSSCG00000039258|…	180	ENSSSCG00000030632|ENSSSCG00000005102|ENSSSCG00000036613|ENSSSCG00000031329|ENSSSCG00000037745|ENSSSCG00000027072|ENSSSCG00000000059|ENSSSCG00000032046|ENSSSCG00000000859|ENSSSCG00000001657|ENSSSCG00000015843|ENSSSCG00000027665|ENSSSCG00000029359|ENSSSCG00000001987|ENSSSCG00000007160|ENSSSCG00000009234|ENSSSCG00000017330|ENSSSCG00000011229|ENSSSCG00000023886|ENSSSCG00000003871|ENSSSCG00000032320|…	92	http://amigo.geneontology.org/amigo/term/GO:0033554	yes
BP	GO:0046890	regulation of lipid biosynthetic process	0.000127597	0.00908221	--	139	ENSSSCG00000009937|ENSSSCG00000000757|ENSSSCG00000003088|ENSSSCG00000036236|ENSSSCG00000013513|ENSSSCG00000026422|ENSSSCG00000026547|ENSSSCG00000023357|ENSSSCG00000028517|ENSSSCG00000017935|ENSSSCG00000009225|ENSSSCG00000037912|ENSSSCG00000011579|ENSSSCG00000032718|ENSSSCG00000036145|ENSSSCG00000013004|ENSSSCG00000033669|ENSSSCG00000000272|ENSSSCG00000005970|ENSSSCG00000024149|ENSSSCG00000026092|…	39	ENSSSCG00000026547|ENSSSCG00000023357|ENSSSCG00000034418|ENSSSCG00000017492|ENSSSCG00000009225|ENSSSCG00000024149|ENSSSCG00000026422|ENSSSCG00000011579|ENSSSCG00000006703|ENSSSCG00000034395|ENSSSCG00000032718|ENSSSCG00000007371|ENSSSCG00000005970|ENSSSCG00000006995|ENSSSCG00000031680|ENSSSCG00000023264|ENSSSCG00000005267|ENSSSCG00000011470|ENSSSCG00000024722|ENSSSCG00000036236|ENSSSCG00000037912|…	29	ENSSSCG00000009937|ENSSSCG00000013004|ENSSSCG00000036145|ENSSSCG00000016223|ENSSSCG00000000272|ENSSSCG00000024954|ENSSSCG00000013513|ENSSSCG00000017947|ENSSSCG00000033669|ENSSSCG00000017935	10	http://amigo.geneontology.org/amigo/term/GO:0046890	yes
BP	GO:0044419	interspecies interaction between organisms	0.000130668	0.00923197	--	446	ENSSSCG00000000068|ENSSSCG00000015113|ENSSSCG00000005191|ENSSSCG00000034484|ENSSSCG00000026653|ENSSSCG00000005055|ENSSSCG00000024127|ENSSSCG00000008058|ENSSSCG00000011420|ENSSSCG00000010625|ENSSSCG00000000274|ENSSSCG00000000272|ENSSSCG00000035914|ENSSSCG00000025966|ENSSSCG00000038443|ENSSSCG00000017416|ENSSSCG00000007143|ENSSSCG00000023269|ENSSSCG00000012981|ENSSSCG00000034630|ENSSSCG00000031103|…	99	ENSSSCG00000015938|ENSSSCG00000030833|ENSSSCG00000010625|ENSSSCG00000012853|ENSSSCG00000007331|ENSSSCG00000023357|ENSSSCG00000004311|ENSSSCG00000012981|ENSSSCG00000034418|ENSSSCG00000000591|ENSSSCG00000004334|ENSSSCG00000011575|ENSSSCG00000011420|ENSSSCG00000011237|ENSSSCG00000037815|ENSSSCG00000031831|ENSSSCG00000012275|ENSSSCG00000038220|ENSSSCG00000005317|ENSSSCG00000022820|ENSSSCG00000021885|…	68	ENSSSCG00000028949|ENSSSCG00000001657|ENSSSCG00000040525|ENSSSCG00000000274|ENSSSCG00000000272|ENSSSCG00000008058|ENSSSCG00000015113|ENSSSCG00000000059|ENSSSCG00000005318|ENSSSCG00000017773|ENSSSCG00000022903|ENSSSCG00000006371|ENSSSCG00000000486|ENSSSCG00000021698|ENSSSCG00000000706|ENSSSCG00000017614|ENSSSCG00000009978|ENSSSCG00000005055|ENSSSCG00000040678|ENSSSCG00000035914|ENSSSCG00000021867|…	31	http://amigo.geneontology.org/amigo/term/GO:0044419	yes
BP	GO:0044262	cellular carbohydrate metabolic process	0.00013348	0.00926186	GO:0006092	144	ENSSSCG00000016916|ENSSSCG00000002009|ENSSSCG00000012411|ENSSSCG00000036449|ENSSSCG00000001852|ENSSSCG00000035454|ENSSSCG00000010440|ENSSSCG00000010464|ENSSSCG00000002989|ENSSSCG00000038044|ENSSSCG00000007465|ENSSSCG00000011830|ENSSSCG00000006872|ENSSSCG00000010200|ENSSSCG00000032731|ENSSSCG00000032718|ENSSSCG00000032262|ENSSSCG00000012157|ENSSSCG00000027169|ENSSSCG00000031510|ENSSSCG00000010765|…	40	ENSSSCG00000001852|ENSSSCG00000011889|ENSSSCG00000027169|ENSSSCG00000010464|ENSSSCG00000005024|ENSSSCG00000010200|ENSSSCG00000012157|ENSSSCG00000002009|ENSSSCG00000035454|ENSSSCG00000010440|ENSSSCG00000032731|ENSSSCG00000007465|ENSSSCG00000030204|ENSSSCG00000032718|ENSSSCG00000016494|ENSSSCG00000011830|ENSSSCG00000008374|ENSSSCG00000000577|ENSSSCG00000023264|ENSSSCG00000031510|ENSSSCG00000032262|…	28	ENSSSCG00000012650|ENSSSCG00000017203|ENSSSCG00000000685|ENSSSCG00000010476|ENSSSCG00000036449|ENSSSCG00000031174|ENSSSCG00000010765|ENSSSCG00000010253|ENSSSCG00000000862|ENSSSCG00000006872|ENSSSCG00000030345|ENSSSCG00000034167	12	http://amigo.geneontology.org/amigo/term/GO:0044262	yes
BP	GO:0009165	nucleotide biosynthetic process	0.000134976	0.00926186	--	278	ENSSSCG00000039425|ENSSSCG00000031918|ENSSSCG00000008902|ENSSSCG00000008901|ENSSSCG00000002269|ENSSSCG00000023903|ENSSSCG00000010517|ENSSSCG00000034019|ENSSSCG00000010116|ENSSSCG00000016223|ENSSSCG00000017014|ENSSSCG00000012042|ENSSSCG00000014272|ENSSSCG00000008195|ENSSSCG00000017759|ENSSSCG00000034786|ENSSSCG00000004224|ENSSSCG00000006538|ENSSSCG00000017544|ENSSSCG00000000694|ENSSSCG00000009937|…	67	ENSSSCG00000002269|ENSSSCG00000035699|ENSSSCG00000005272|ENSSSCG00000032141|ENSSSCG00000024149|ENSSSCG00000017014|ENSSSCG00000000175|ENSSSCG00000017759|ENSSSCG00000015673|ENSSSCG00000015973|ENSSSCG00000010874|ENSSSCG00000001435|ENSSSCG00000040337|ENSSSCG00000038967|ENSSSCG00000010116|ENSSSCG00000017694|ENSSSCG00000031299|ENSSSCG00000035012|ENSSSCG00000008902|ENSSSCG00000008901|ENSSSCG00000017544|…	34	ENSSSCG00000031918|ENSSSCG00000017203|ENSSSCG00000000685|ENSSSCG00000012042|ENSSSCG00000035532|ENSSSCG00000007019|ENSSSCG00000016223|ENSSSCG00000010631|ENSSSCG00000007524|ENSSSCG00000012440|ENSSSCG00000039425|ENSSSCG00000034019|ENSSSCG00000008195|ENSSSCG00000018081|ENSSSCG00000027299|ENSSSCG00000004224|ENSSSCG00000040678|ENSSSCG00000009937|ENSSSCG00000037772|ENSSSCG00000000694|ENSSSCG00000038399|…	33	http://amigo.geneontology.org/amigo/term/GO:0009165	yes
BP	GO:0046394	carboxylic acid biosynthetic process	0.000134976	0.00926186	--	278	ENSSSCG00000014998|ENSSSCG00000005663|ENSSSCG00000028431|ENSSSCG00000031299|ENSSSCG00000009937|ENSSSCG00000002269|ENSSSCG00000021739|ENSSSCG00000000891|ENSSSCG00000005688|ENSSSCG00000016613|ENSSSCG00000016223|ENSSSCG00000038607|ENSSSCG00000004672|ENSSSCG00000021129|ENSSSCG00000016519|ENSSSCG00000025578|ENSSSCG00000024149|ENSSSCG00000034786|ENSSSCG00000012911|ENSSSCG00000024681|ENSSSCG00000015930|…	67	ENSSSCG00000036208|ENSSSCG00000002269|ENSSSCG00000028080|ENSSSCG00000024149|ENSSSCG00000011664|ENSSSCG00000005287|ENSSSCG00000017759|ENSSSCG00000015673|ENSSSCG00000040779|ENSSSCG00000017694|ENSSSCG00000006703|ENSSSCG00000015340|ENSSSCG00000037980|ENSSSCG00000037077|ENSSSCG00000016613|ENSSSCG00000024681|ENSSSCG00000039918|ENSSSCG00000005663|ENSSSCG00000006878|ENSSSCG00000031299|ENSSSCG00000035012|…	32	ENSSSCG00000016056|ENSSSCG00000017203|ENSSSCG00000000685|ENSSSCG00000015930|ENSSSCG00000007857|ENSSSCG00000016223|ENSSSCG00000016159|ENSSSCG00000012440|ENSSSCG00000025578|ENSSSCG00000039425|ENSSSCG00000010795|ENSSSCG00000014998|ENSSSCG00000012911|ENSSSCG00000028010|ENSSSCG00000022655|ENSSSCG00000005688|ENSSSCG00000000891|ENSSSCG00000029944|ENSSSCG00000000694|ENSSSCG00000009937|ENSSSCG00000016519|…	35	http://amigo.geneontology.org/amigo/term/GO:0046394	yes
BP	GO:0032481	positive regulation of type I interferon production	0.000132687	0.00926186	--	59	ENSSSCG00000016057|ENSSSCG00000012853|ENSSSCG00000021383|ENSSSCG00000000068|ENSSSCG00000009327|ENSSSCG00000024096|ENSSSCG00000010327|ENSSSCG00000014987|ENSSSCG00000032642|ENSSSCG00000002688|ENSSSCG00000006764|ENSSSCG00000026806|ENSSSCG00000017416|ENSSSCG00000040435|ENSSSCG00000007143|ENSSSCG00000000059|ENSSSCG00000024916|ENSSSCG00000012981|ENSSSCG00000031103|ENSSSCG00000014277|ENSSSCG00000030289	21	ENSSSCG00000016057|ENSSSCG00000012853|ENSSSCG00000024096|ENSSSCG00000031103|ENSSSCG00000012981|ENSSSCG00000014277|ENSSSCG00000006764|ENSSSCG00000040435|ENSSSCG00000021383|ENSSSCG00000000068|ENSSSCG00000009327|ENSSSCG00000024916	12	ENSSSCG00000026806|ENSSSCG00000030289|ENSSSCG00000014987|ENSSSCG00000017416|ENSSSCG00000007143|ENSSSCG00000000059|ENSSSCG00000010327|ENSSSCG00000002688|ENSSSCG00000032642	9	http://amigo.geneontology.org/amigo/term/GO:0032481	yes
BP	GO:0090087	regulation of peptide transport	0.000137918	0.00939613	--	610	ENSSSCG00000023374|ENSSSCG00000027072|ENSSSCG00000017730|ENSSSCG00000012644|ENSSSCG00000015298|ENSSSCG00000003578|ENSSSCG00000025295|ENSSSCG00000000975|ENSSSCG00000039103|ENSSSCG00000032422|ENSSSCG00000009613|ENSSSCG00000022361|ENSSSCG00000009888|ENSSSCG00000026092|ENSSSCG00000013992|ENSSSCG00000010253|ENSSSCG00000007371|ENSSSCG00000015107|ENSSSCG00000007143|ENSSSCG00000023269|ENSSSCG00000029313|…	129	ENSSSCG00000031547|ENSSSCG00000005512|ENSSSCG00000026422|ENSSSCG00000011889|ENSSSCG00000017730|ENSSSCG00000011550|ENSSSCG00000012644|ENSSSCG00000000784|ENSSSCG00000040811|ENSSSCG00000008274|ENSSSCG00000023374|ENSSSCG00000009327|ENSSSCG00000015135|ENSSSCG00000031831|ENSSSCG00000017748|ENSSSCG00000013397|ENSSSCG00000021059|ENSSSCG00000002003|ENSSSCG00000011579|ENSSSCG00000008138|ENSSSCG00000003578|…	77	ENSSSCG00000027072|ENSSSCG00000040682|ENSSSCG00000009904|ENSSSCG00000000423|ENSSSCG00000011884|ENSSSCG00000016223|ENSSSCG00000017754|ENSSSCG00000015311|ENSSSCG00000007291|ENSSSCG00000010816|ENSSSCG00000017773|ENSSSCG00000010260|ENSSSCG00000012893|ENSSSCG00000033171|ENSSSCG00000009412|ENSSSCG00000008577|ENSSSCG00000007336|ENSSSCG00000000975|ENSSSCG00000028875|ENSSSCG00000013940|ENSSSCG00000010290|…	52	http://amigo.geneontology.org/amigo/term/GO:0090087	yes
BP	GO:1903779	regulation of cardiac conduction	0.000141592	0.0095106	--	32	ENSSSCG00000040731|ENSSSCG00000029567|ENSSSCG00000011681|ENSSSCG00000010142|ENSSSCG00000009856|ENSSSCG00000003156|ENSSSCG00000027898|ENSSSCG00000023084|ENSSSCG00000038969|ENSSSCG00000022672|ENSSSCG00000012138|ENSSSCG00000006572|ENSSSCG00000015298|ENSSSCG00000009125	14	ENSSSCG00000006572|ENSSSCG00000011681|ENSSSCG00000015298|ENSSSCG00000027898|ENSSSCG00000022672|ENSSSCG00000010142|ENSSSCG00000012138|ENSSSCG00000009856|ENSSSCG00000038969	9	ENSSSCG00000009125|ENSSSCG00000040731|ENSSSCG00000029567|ENSSSCG00000023084|ENSSSCG00000003156	5	http://amigo.geneontology.org/amigo/term/GO:1903779	yes
BP	GO:0032480	negative regulation of type I interferon production	0.000141592	0.0095106	--	32	ENSSSCG00000027665|ENSSSCG00000017614|ENSSSCG00000031103|ENSSSCG00000028612|ENSSSCG00000003729|ENSSSCG00000021285|ENSSSCG00000010121|ENSSSCG00000000274|ENSSSCG00000017416|ENSSSCG00000015113|ENSSSCG00000028875|ENSSSCG00000007280|ENSSSCG00000007143|ENSSSCG00000003564	14	ENSSSCG00000028612|ENSSSCG00000031103|ENSSSCG00000003729|ENSSSCG00000010121|ENSSSCG00000007280|ENSSSCG00000021285	6	ENSSSCG00000027665|ENSSSCG00000017614|ENSSSCG00000028875|ENSSSCG00000000274|ENSSSCG00000003564|ENSSSCG00000017416|ENSSSCG00000015113|ENSSSCG00000007143	8	http://amigo.geneontology.org/amigo/term/GO:0032480	yes
BP	GO:1901362	organic cyclic compound biosynthetic process	0.000144179	0.00961664	--	1240	ENSSSCG00000017505|ENSSSCG00000028553|ENSSSCG00000025440|ENSSSCG00000001565|ENSSSCG00000039196|ENSSSCG00000026894|ENSSSCG00000033926|ENSSSCG00000023903|ENSSSCG00000007688|ENSSSCG00000002972|ENSSSCG00000010116|ENSSSCG00000011514|ENSSSCG00000007248|ENSSSCG00000027072|ENSSSCG00000008902|ENSSSCG00000006572|ENSSSCG00000008195|ENSSSCG00000035532|ENSSSCG00000031736|ENSSSCG00000009225|ENSSSCG00000032710|…	240	ENSSSCG00000011514|ENSSSCG00000004049|ENSSSCG00000005437|ENSSSCG00000024149|ENSSSCG00000017014|ENSSSCG00000010275|ENSSSCG00000015732|ENSSSCG00000006337|ENSSSCG00000038631|ENSSSCG00000015973|ENSSSCG00000038260|ENSSSCG00000034395|ENSSSCG00000006709|ENSSSCG00000033926|ENSSSCG00000017420|ENSSSCG00000005970|ENSSSCG00000008721|ENSSSCG00000017707|ENSSSCG00000031593|ENSSSCG00000034811|ENSSSCG00000000994|…	144	ENSSSCG00000031918|ENSSSCG00000013028|ENSSSCG00000028168|ENSSSCG00000017499|ENSSSCG00000010631|ENSSSCG00000027072|ENSSSCG00000016159|ENSSSCG00000007524|ENSSSCG00000034019|ENSSSCG00000007019|ENSSSCG00000018081|ENSSSCG00000029066|ENSSSCG00000029102|ENSSSCG00000040678|ENSSSCG00000009937|ENSSSCG00000037132|ENSSSCG00000038399|ENSSSCG00000010430|ENSSSCG00000034896|ENSSSCG00000009233|ENSSSCG00000023886|…	96	http://amigo.geneontology.org/amigo/term/GO:1901362	yes
BP	GO:0065009	regulation of molecular function	0.000149524	0.00990387	--	2171	ENSSSCG00000016878|ENSSSCG00000024072|ENSSSCG00000001565|ENSSSCG00000009951|ENSSSCG00000011026|ENSSSCG00000027074|ENSSSCG00000036984|ENSSSCG00000012437|ENSSSCG00000015298|ENSSSCG00000017232|ENSSSCG00000009898|ENSSSCG00000021343|ENSSSCG00000003144|ENSSSCG00000024777|ENSSSCG00000010629|ENSSSCG00000038694|ENSSSCG00000000884|ENSSSCG00000007143|ENSSSCG00000033526|ENSSSCG00000032090|ENSSSCG00000013513|…	398	ENSSSCG00000028602|ENSSSCG00000023296|ENSSSCG00000017557|ENSSSCG00000008831|ENSSSCG00000011889|ENSSSCG00000023162|ENSSSCG00000027992|ENSSSCG00000023357|ENSSSCG00000028973|ENSSSCG00000006901|ENSSSCG00000040663|ENSSSCG00000003619|ENSSSCG00000005437|ENSSSCG00000027074|ENSSSCG00000008238|ENSSSCG00000016151|ENSSSCG00000007331|ENSSSCG00000015135|ENSSSCG00000020921|ENSSSCG00000031856|ENSSSCG00000009083|…	250	ENSSSCG00000036326|ENSSSCG00000030632|ENSSSCG00000028168|ENSSSCG00000036322|ENSSSCG00000032265|ENSSSCG00000040732|ENSSSCG00000027207|ENSSSCG00000032320|ENSSSCG00000027072|ENSSSCG00000000059|ENSSSCG00000031288|ENSSSCG00000034656|ENSSSCG00000028983|ENSSSCG00000009125|ENSSSCG00000017383|ENSSSCG00000022874|ENSSSCG00000026806|ENSSSCG00000031053|ENSSSCG00000006543|ENSSSCG00000013940|ENSSSCG00000012816|…	148	http://amigo.geneontology.org/amigo/term/GO:0065009	yes
BP	GO:0009150	purine ribonucleotide metabolic process	0.000153002	0.0100643	--	331	ENSSSCG00000039425|ENSSSCG00000031918|ENSSSCG00000017101|ENSSSCG00000008902|ENSSSCG00000028431|ENSSSCG00000008901|ENSSSCG00000027299|ENSSSCG00000000784|ENSSSCG00000023903|ENSSSCG00000010517|ENSSSCG00000015391|ENSSSCG00000018007|ENSSSCG00000010116|ENSSSCG00000016223|ENSSSCG00000017014|ENSSSCG00000012042|ENSSSCG00000040088|ENSSSCG00000008195|ENSSSCG00000017759|ENSSSCG00000000541|ENSSSCG00000016127|…	77	ENSSSCG00000031299|ENSSSCG00000035727|ENSSSCG00000035699|ENSSSCG00000002029|ENSSSCG00000028080|ENSSSCG00000000784|ENSSSCG00000000541|ENSSSCG00000024149|ENSSSCG00000017014|ENSSSCG00000000175|ENSSSCG00000017759|ENSSSCG00000015673|ENSSSCG00000034102|ENSSSCG00000015973|ENSSSCG00000010874|ENSSSCG00000040337|ENSSSCG00000007371|ENSSSCG00000038967|ENSSSCG00000010116|ENSSSCG00000031593|ENSSSCG00000028431|…	42	ENSSSCG00000031918|ENSSSCG00000006296|ENSSSCG00000000685|ENSSSCG00000012042|ENSSSCG00000035532|ENSSSCG00000007019|ENSSSCG00000016223|ENSSSCG00000017203|ENSSSCG00000036659|ENSSSCG00000007524|ENSSSCG00000012440|ENSSSCG00000039425|ENSSSCG00000023084|ENSSSCG00000034019|ENSSSCG00000008195|ENSSSCG00000018081|ENSSSCG00000027299|ENSSSCG00000016127|ENSSSCG00000029944|ENSSSCG00000009937|ENSSSCG00000037772|…	35	http://amigo.geneontology.org/amigo/term/GO:0009150	yes
BP	GO:0009108	coenzyme biosynthetic process	0.000172697	0.0112821	--	160	ENSSSCG00000009937|ENSSSCG00000002269|ENSSSCG00000000719|ENSSSCG00000010116|ENSSSCG00000036236|ENSSSCG00000017014|ENSSSCG00000017759|ENSSSCG00000016836|ENSSSCG00000005272|ENSSSCG00000024149|ENSSSCG00000034786|ENSSSCG00000014272|ENSSSCG00000006538|ENSSSCG00000010861|ENSSSCG00000000694|ENSSSCG00000015673|ENSSSCG00000027299|ENSSSCG00000035012|ENSSSCG00000022303|ENSSSCG00000007286|ENSSSCG00000002354|…	43	ENSSSCG00000002269|ENSSSCG00000005272|ENSSSCG00000024149|ENSSSCG00000017014|ENSSSCG00000034758|ENSSSCG00000017759|ENSSSCG00000015673|ENSSSCG00000017694|ENSSSCG00000025284|ENSSSCG00000038967|ENSSSCG00000010116|ENSSSCG00000034811|ENSSSCG00000031299|ENSSSCG00000028080|ENSSSCG00000022303|ENSSSCG00000035012|ENSSSCG00000036236|ENSSSCG00000010275|ENSSSCG00000007007|ENSSSCG00000017904|ENSSSCG00000014272|…	23	ENSSSCG00000010861|ENSSSCG00000039425|ENSSSCG00000000694|ENSSSCG00000002354|ENSSSCG00000000685|ENSSSCG00000009937|ENSSSCG00000001930|ENSSSCG00000000719|ENSSSCG00000031825|ENSSSCG00000010456|ENSSSCG00000021129|ENSSSCG00000010253|ENSSSCG00000016223|ENSSSCG00000017203|ENSSSCG00000006538|ENSSSCG00000010517|ENSSSCG00000034655|ENSSSCG00000027299|ENSSSCG00000012440|ENSSSCG00000007286	20	http://amigo.geneontology.org/amigo/term/GO:0009108	yes
BP	GO:0055117	regulation of cardiac muscle contraction	0.000180458	0.0117089	--	56	ENSSSCG00000009125|ENSSSCG00000011259|ENSSSCG00000039556|ENSSSCG00000010142|ENSSSCG00000039896|ENSSSCG00000011833|ENSSSCG00000009856|ENSSSCG00000003156|ENSSSCG00000037815|ENSSSCG00000000528|ENSSSCG00000012138|ENSSSCG00000006296|ENSSSCG00000024777|ENSSSCG00000034386|ENSSSCG00000022672|ENSSSCG00000027725|ENSSSCG00000021059|ENSSSCG00000015298|ENSSSCG00000035842|ENSSSCG00000017041	20	ENSSSCG00000021059|ENSSSCG00000035842|ENSSSCG00000039896|ENSSSCG00000015298|ENSSSCG00000037815|ENSSSCG00000017041|ENSSSCG00000027725|ENSSSCG00000024777|ENSSSCG00000011833|ENSSSCG00000022672|ENSSSCG00000010142|ENSSSCG00000012138|ENSSSCG00000009856	13	ENSSSCG00000000528|ENSSSCG00000006296|ENSSSCG00000034386|ENSSSCG00000011259|ENSSSCG00000039556|ENSSSCG00000009125|ENSSSCG00000003156	7	http://amigo.geneontology.org/amigo/term/GO:0055117	yes
BP	GO:0009259	ribonucleotide metabolic process	0.000196278	0.0126493	GO:0009121	344	ENSSSCG00000039425|ENSSSCG00000031918|ENSSSCG00000017101|ENSSSCG00000008902|ENSSSCG00000028431|ENSSSCG00000008901|ENSSSCG00000027299|ENSSSCG00000021129|ENSSSCG00000023903|ENSSSCG00000010517|ENSSSCG00000015391|ENSSSCG00000018007|ENSSSCG00000010116|ENSSSCG00000036236|ENSSSCG00000017014|ENSSSCG00000012042|ENSSSCG00000040088|ENSSSCG00000008195|ENSSSCG00000017759|ENSSSCG00000000541|ENSSSCG00000016127|…	79	ENSSSCG00000035727|ENSSSCG00000035699|ENSSSCG00000002029|ENSSSCG00000028080|ENSSSCG00000031299|ENSSSCG00000000541|ENSSSCG00000024149|ENSSSCG00000017014|ENSSSCG00000000175|ENSSSCG00000017759|ENSSSCG00000015673|ENSSSCG00000034102|ENSSSCG00000015973|ENSSSCG00000010874|ENSSSCG00000040337|ENSSSCG00000007371|ENSSSCG00000038967|ENSSSCG00000010116|ENSSSCG00000031593|ENSSSCG00000028431|ENSSSCG00000017694|…	44	ENSSSCG00000031918|ENSSSCG00000006296|ENSSSCG00000000685|ENSSSCG00000012042|ENSSSCG00000035532|ENSSSCG00000007019|ENSSSCG00000016223|ENSSSCG00000017203|ENSSSCG00000036659|ENSSSCG00000007524|ENSSSCG00000012440|ENSSSCG00000039425|ENSSSCG00000023084|ENSSSCG00000034019|ENSSSCG00000008195|ENSSSCG00000018081|ENSSSCG00000027299|ENSSSCG00000016127|ENSSSCG00000029944|ENSSSCG00000009937|ENSSSCG00000037772|…	35	http://amigo.geneontology.org/amigo/term/GO:0009259	yes
BP	GO:0032989	cellular component morphogenesis	0.000210604	0.0134815	--	430	ENSSSCG00000007248|ENSSSCG00000005190|ENSSSCG00000012437|ENSSSCG00000003672|ENSSSCG00000031356|ENSSSCG00000006088|ENSSSCG00000021343|ENSSSCG00000010212|ENSSSCG00000032229|ENSSSCG00000011810|ENSSSCG00000009511|ENSSSCG00000015555|ENSSSCG00000005041|ENSSSCG00000022790|ENSSSCG00000003818|ENSSSCG00000024285|ENSSSCG00000031831|ENSSSCG00000017420|ENSSSCG00000012022|ENSSSCG00000009773|ENSSSCG00000015732|…	95	ENSSSCG00000011889|ENSSSCG00000017268|ENSSSCG00000001869|ENSSSCG00000005041|ENSSSCG00000031429|ENSSSCG00000023162|ENSSSCG00000009327|ENSSSCG00000036081|ENSSSCG00000012022|ENSSSCG00000034191|ENSSSCG00000000036|ENSSSCG00000016151|ENSSSCG00000031831|ENSSSCG00000010440|ENSSSCG00000015732|ENSSSCG00000025652|ENSSSCG00000010450|ENSSSCG00000014287|ENSSSCG00000008250|ENSSSCG00000009473|ENSSSCG00000007465|…	67	ENSSSCG00000009486|ENSSSCG00000014029|ENSSSCG00000022947|ENSSSCG00000010816|ENSSSCG00000012893|ENSSSCG00000003687|ENSSSCG00000003493|ENSSSCG00000001927|ENSSSCG00000003342|ENSSSCG00000007391|ENSSSCG00000004885|ENSSSCG00000008517|ENSSSCG00000006852|ENSSSCG00000011810|ENSSSCG00000010212|ENSSSCG00000014913|ENSSSCG00000005229|ENSSSCG00000034656|ENSSSCG00000006088|ENSSSCG00000023084|ENSSSCG00000038089|…	28	http://amigo.geneontology.org/amigo/term/GO:0032989	yes
BP	GO:0042761	very long-chain fatty acid biosynthetic process	0.000213675	0.0135869	--	13	ENSSSCG00000034786|ENSSSCG00000031299|ENSSSCG00000036236|ENSSSCG00000024149|ENSSSCG00000024681|ENSSSCG00000038007|ENSSSCG00000035012|ENSSSCG00000028080	8	ENSSSCG00000031299|ENSSSCG00000035012|ENSSSCG00000028080|ENSSSCG00000034786|ENSSSCG00000036236|ENSSSCG00000024149|ENSSSCG00000024681	7	ENSSSCG00000038007	1	http://amigo.geneontology.org/amigo/term/GO:0042761	yes
BP	GO:0050995	negative regulation of lipid catabolic process	0.000217055	0.0137104	--	16	ENSSSCG00000032197|ENSSSCG00000009937|ENSSSCG00000021059|ENSSSCG00000013388|ENSSSCG00000013513|ENSSSCG00000024644|ENSSSCG00000020823|ENSSSCG00000036145|ENSSSCG00000038700	9	ENSSSCG00000021059|ENSSSCG00000032197|ENSSSCG00000013388|ENSSSCG00000024644	4	ENSSSCG00000020823|ENSSSCG00000038700|ENSSSCG00000036145|ENSSSCG00000009937|ENSSSCG00000013513	5	http://amigo.geneontology.org/amigo/term/GO:0050995	yes
BP	GO:0070201	regulation of establishment of protein localization	0.000221473	0.0138974	--	611	ENSSSCG00000023374|ENSSSCG00000027072|ENSSSCG00000017730|ENSSSCG00000012644|ENSSSCG00000015298|ENSSSCG00000003578|ENSSSCG00000025295|ENSSSCG00000000975|ENSSSCG00000039103|ENSSSCG00000032422|ENSSSCG00000009613|ENSSSCG00000022361|ENSSSCG00000009888|ENSSSCG00000026092|ENSSSCG00000013992|ENSSSCG00000010253|ENSSSCG00000007371|ENSSSCG00000015107|ENSSSCG00000007143|ENSSSCG00000023269|ENSSSCG00000029313|…	128	ENSSSCG00000031547|ENSSSCG00000005512|ENSSSCG00000026422|ENSSSCG00000011889|ENSSSCG00000017730|ENSSSCG00000037647|ENSSSCG00000011550|ENSSSCG00000012644|ENSSSCG00000000784|ENSSSCG00000040811|ENSSSCG00000008274|ENSSSCG00000023374|ENSSSCG00000009327|ENSSSCG00000015135|ENSSSCG00000031831|ENSSSCG00000013397|ENSSSCG00000003113|ENSSSCG00000002003|ENSSSCG00000011579|ENSSSCG00000008138|ENSSSCG00000003578|…	77	ENSSSCG00000027072|ENSSSCG00000040682|ENSSSCG00000009904|ENSSSCG00000000423|ENSSSCG00000011884|ENSSSCG00000016223|ENSSSCG00000017754|ENSSSCG00000015311|ENSSSCG00000007291|ENSSSCG00000010816|ENSSSCG00000017773|ENSSSCG00000010260|ENSSSCG00000012893|ENSSSCG00000033171|ENSSSCG00000009412|ENSSSCG00000008577|ENSSSCG00000007336|ENSSSCG00000000975|ENSSSCG00000028875|ENSSSCG00000013940|ENSSSCG00000010290|…	51	http://amigo.geneontology.org/amigo/term/GO:0070201	yes
BP	GO:0046839	phospholipid dephosphorylation	0.000231611	0.0144386	--	37	ENSSSCG00000012650|ENSSSCG00000016912|ENSSSCG00000003839|ENSSSCG00000014004|ENSSSCG00000036732|ENSSSCG00000006121|ENSSSCG00000010691|ENSSSCG00000030345|ENSSSCG00000010440|ENSSSCG00000010687|ENSSSCG00000012743|ENSSSCG00000013620|ENSSSCG00000035119|ENSSSCG00000009666|ENSSSCG00000010765	15	ENSSSCG00000012743|ENSSSCG00000010440|ENSSSCG00000016912|ENSSSCG00000009666|ENSSSCG00000014004	5	ENSSSCG00000012650|ENSSSCG00000010691|ENSSSCG00000010687|ENSSSCG00000030345|ENSSSCG00000013620|ENSSSCG00000010765|ENSSSCG00000003839|ENSSSCG00000036732|ENSSSCG00000035119|ENSSSCG00000006121	10	http://amigo.geneontology.org/amigo/term/GO:0046839	yes
BP	GO:1902531	regulation of intracellular signal transduction	0.000241671	0.0149679	GO:0010627	1625	ENSSSCG00000016878|ENSSSCG00000022845|ENSSSCG00000039194|ENSSSCG00000011357|ENSSSCG00000011026|ENSSSCG00000032941|ENSSSCG00000021466|ENSSSCG00000010247|ENSSSCG00000009958|ENSSSCG00000020744|ENSSSCG00000001966|ENSSSCG00000017330|ENSSSCG00000015113|ENSSSCG00000036213|ENSSSCG00000011399|ENSSSCG00000008193|ENSSSCG00000010544|ENSSSCG00000015298|ENSSSCG00000001056|ENSSSCG00000003578|ENSSSCG00000000068|…	304	ENSSSCG00000011357|ENSSSCG00000027992|ENSSSCG00000012644|ENSSSCG00000010201|ENSSSCG00000040663|ENSSSCG00000005437|ENSSSCG00000008137|ENSSSCG00000015135|ENSSSCG00000009083|ENSSSCG00000010440|ENSSSCG00000011251|ENSSSCG00000011079|ENSSSCG00000000217|ENSSSCG00000010522|ENSSSCG00000007371|ENSSSCG00000017917|ENSSSCG00000010931|ENSSSCG00000030343|ENSSSCG00000006709|ENSSSCG00000011843|ENSSSCG00000039258|…	188	ENSSSCG00000030632|ENSSSCG00000036322|ENSSSCG00000001056|ENSSSCG00000014288|ENSSSCG00000032320|ENSSSCG00000013226|ENSSSCG00000014804|ENSSSCG00000006237|ENSSSCG00000001513|ENSSSCG00000009004|ENSSSCG00000013736|ENSSSCG00000016716|ENSSSCG00000006785|ENSSSCG00000027665|ENSSSCG00000029359|ENSSSCG00000001987|ENSSSCG00000003564|ENSSSCG00000022361|ENSSSCG00000007160|ENSSSCG00000017336|ENSSSCG00000017330|…	116	http://amigo.geneontology.org/amigo/term/GO:1902531	yes
BP	GO:0050793	regulation of developmental process	0.000247596	0.0151383	--	2310	ENSSSCG00000016878|ENSSSCG00000001565|ENSSSCG00000005355|ENSSSCG00000006572|ENSSSCG00000017232|ENSSSCG00000008293|ENSSSCG00000021343|ENSSSCG00000024777|ENSSSCG00000032229|ENSSSCG00000028662|ENSSSCG00000017494|ENSSSCG00000013992|ENSSSCG00000037637|ENSSSCG00000000528|ENSSSCG00000013286|ENSSSCG00000032090|ENSSSCG00000032312|ENSSSCG00000030345|ENSSSCG00000013746|ENSSSCG00000008923|ENSSSCG00000007492|…	419	ENSSSCG00000001757|ENSSSCG00000020801|ENSSSCG00000025478|ENSSSCG00000011889|ENSSSCG00000023162|ENSSSCG00000039887|ENSSSCG00000023357|ENSSSCG00000039135|ENSSSCG00000011514|ENSSSCG00000034418|ENSSSCG00000005437|ENSSSCG00000008137|ENSSSCG00000016151|ENSSSCG00000015135|ENSSSCG00000011495|ENSSSCG00000031856|ENSSSCG00000009083|ENSSSCG00000038631|ENSSSCG00000000217|ENSSSCG00000010522|ENSSSCG00000040919|…	273	ENSSSCG00000013028|ENSSSCG00000036326|ENSSSCG00000004600|ENSSSCG00000009486|ENSSSCG00000017494|ENSSSCG00000000299|ENSSSCG00000011848|ENSSSCG00000014288|ENSSSCG00000032320|ENSSSCG00000036951|ENSSSCG00000012088|ENSSSCG00000022947|ENSSSCG00000006237|ENSSSCG00000001513|ENSSSCG00000031053|ENSSSCG00000003493|ENSSSCG00000007019|ENSSSCG00000030345|ENSSSCG00000013940|ENSSSCG00000036526|ENSSSCG00000006785|…	146	http://amigo.geneontology.org/amigo/term/GO:0050793	yes
BP	GO:1901135	carbohydrate derivative metabolic process	0.000246556	0.0151383	--	803	ENSSSCG00000033926|ENSSSCG00000023903|ENSSSCG00000032731|ENSSSCG00000032141|ENSSSCG00000035539|ENSSSCG00000012847|ENSSSCG00000012437|ENSSSCG00000006572|ENSSSCG00000008195|ENSSSCG00000035532|ENSSSCG00000016127|ENSSSCG00000016223|ENSSSCG00000015486|ENSSSCG00000008293|ENSSSCG00000006878|ENSSSCG00000006088|ENSSSCG00000000175|ENSSSCG00000023172|ENSSSCG00000003773|ENSSSCG00000040007|ENSSSCG00000026719|…	162	ENSSSCG00000010200|ENSSSCG00000024149|ENSSSCG00000017014|ENSSSCG00000032731|ENSSSCG00000015973|ENSSSCG00000034394|ENSSSCG00000033926|ENSSSCG00000031593|ENSSSCG00000011916|ENSSSCG00000018007|ENSSSCG00000031299|ENSSSCG00000017544|ENSSSCG00000028080|ENSSSCG00000003773|ENSSSCG00000023172|ENSSSCG00000040007|ENSSSCG00000023366|ENSSSCG00000036236|ENSSSCG00000011453|ENSSSCG00000003402|ENSSSCG00000039224|…	96	ENSSSCG00000031918|ENSSSCG00000023903|ENSSSCG00000015110|ENSSSCG00000024363|ENSSSCG00000009489|ENSSSCG00000017365|ENSSSCG00000012042|ENSSSCG00000035532|ENSSSCG00000003662|ENSSSCG00000031329|ENSSSCG00000007019|ENSSSCG00000000050|ENSSSCG00000016223|ENSSSCG00000017203|ENSSSCG00000010631|ENSSSCG00000008039|ENSSSCG00000021638|ENSSSCG00000036659|ENSSSCG00000007524|ENSSSCG00000012440|ENSSSCG00000002414|…	66	http://amigo.geneontology.org/amigo/term/GO:1901135	yes
BP	GO:0009966	regulation of signal transduction	0.00026599	0.0161593	GO:0035466	2619	ENSSSCG00000016878|ENSSSCG00000011026|ENSSSCG00000032941|ENSSSCG00000001847|ENSSSCG00000009958|ENSSSCG00000027074|ENSSSCG00000027072|ENSSSCG00000006572|ENSSSCG00000015298|ENSSSCG00000005352|ENSSSCG00000017235|ENSSSCG00000017232|ENSSSCG00000015523|ENSSSCG00000021343|ENSSSCG00000003144|ENSSSCG00000024773|ENSSSCG00000028662|ENSSSCG00000022361|ENSSSCG00000000884|ENSSSCG00000010121|ENSSSCG00000007143|…	470	ENSSSCG00000037582|ENSSSCG00000017557|ENSSSCG00000011889|ENSSSCG00000023162|ENSSSCG00000027992|ENSSSCG00000017140|ENSSSCG00000010201|ENSSSCG00000040663|ENSSSCG00000005437|ENSSSCG00000027074|ENSSSCG00000008137|ENSSSCG00000015135|ENSSSCG00000020921|ENSSSCG00000031856|ENSSSCG00000011251|ENSSSCG00000009083|ENSSSCG00000002003|ENSSSCG00000032731|ENSSSCG00000024428|ENSSSCG00000010522|ENSSSCG00000037748|…	295	ENSSSCG00000036326|ENSSSCG00000025238|ENSSSCG00000036322|ENSSSCG00000004218|ENSSSCG00000009489|ENSSSCG00000000299|ENSSSCG00000007602|ENSSSCG00000001056|ENSSSCG00000014288|ENSSSCG00000032320|ENSSSCG00000017012|ENSSSCG00000013226|ENSSSCG00000027072|ENSSSCG00000014804|ENSSSCG00000006237|ENSSSCG00000015631|ENSSSCG00000001513|ENSSSCG00000009004|ENSSSCG00000013736|ENSSSCG00000032842|ENSSSCG00000016716|…	175	http://amigo.geneontology.org/amigo/term/GO:0009966	yes
BP	GO:0009894	regulation of catabolic process	0.000277168	0.0167318	--	771	ENSSSCG00000011101|ENSSSCG00000000068|ENSSSCG00000017489|ENSSSCG00000032942|ENSSSCG00000038455|ENSSSCG00000012841|ENSSSCG00000013538|ENSSSCG00000016243|ENSSSCG00000027072|ENSSSCG00000005643|ENSSSCG00000025295|ENSSSCG00000003619|ENSSSCG00000032718|ENSSSCG00000001898|ENSSSCG00000012133|ENSSSCG00000024777|ENSSSCG00000008503|ENSSSCG00000029151|ENSSSCG00000028123|ENSSSCG00000026092|ENSSSCG00000000884|…	156	ENSSSCG00000040663|ENSSSCG00000024895|ENSSSCG00000015135|ENSSSCG00000020921|ENSSSCG00000010440|ENSSSCG00000030343|ENSSSCG00000009249|ENSSSCG00000014207|ENSSSCG00000038397|ENSSSCG00000030996|ENSSSCG00000025188|ENSSSCG00000009327|ENSSSCG00000000475|ENSSSCG00000011340|ENSSSCG00000000068|ENSSSCG00000017140|ENSSSCG00000010824|ENSSSCG00000011101|ENSSSCG00000031103|ENSSSCG00000000784|ENSSSCG00000026092|…	106	ENSSSCG00000017195|ENSSSCG00000013538|ENSSSCG00000040682|ENSSSCG00000017209|ENSSSCG00000002995|ENSSSCG00000023792|ENSSSCG00000017938|ENSSSCG00000011765|ENSSSCG00000027072|ENSSSCG00000013513|ENSSSCG00000007291|ENSSSCG00000015320|ENSSSCG00000016291|ENSSSCG00000006237|ENSSSCG00000022058|ENSSSCG00000031174|ENSSSCG00000000423|ENSSSCG00000032842|ENSSSCG00000003342|ENSSSCG00000027902|ENSSSCG00000016732|…	50	http://amigo.geneontology.org/amigo/term/GO:0009894	yes
BP	GO:0010033	response to organic substance	0.000288681	0.0173172	--	1872	ENSSSCG00000016878|ENSSSCG00000024072|ENSSSCG00000011690|ENSSSCG00000001565|ENSSSCG00000013538|ENSSSCG00000016243|ENSSSCG00000012434|ENSSSCG00000012437|ENSSSCG00000024777|ENSSSCG00000011621|ENSSSCG00000008051|ENSSSCG00000028662|ENSSSCG00000000884|ENSSSCG00000010121|ENSSSCG00000001808|ENSSSCG00000023264|ENSSSCG00000032642|ENSSSCG00000030343|ENSSSCG00000008374|ENSSSCG00000002916|ENSSSCG00000027525|…	345	ENSSSCG00000031321|ENSSSCG00000011889|ENSSSCG00000031912|ENSSSCG00000040663|ENSSSCG00000005437|ENSSSCG00000002023|ENSSSCG00000002009|ENSSSCG00000016151|ENSSSCG00000037815|ENSSSCG00000010440|ENSSSCG00000013593|ENSSSCG00000017101|ENSSSCG00000015973|ENSSSCG00000028698|ENSSSCG00000032883|ENSSSCG00000034395|ENSSSCG00000008606|ENSSSCG00000030343|ENSSSCG00000009249|ENSSSCG00000011843|ENSSSCG00000036520|…	224	ENSSSCG00000013028|ENSSSCG00000013538|ENSSSCG00000036322|ENSSSCG00000032265|ENSSSCG00000024495|ENSSSCG00000011198|ENSSSCG00000017012|ENSSSCG00000016159|ENSSSCG00000025578|ENSSSCG00000036000|ENSSSCG00000013736|ENSSSCG00000006543|ENSSSCG00000032842|ENSSSCG00000016716|ENSSSCG00000037030|ENSSSCG00000008923|ENSSSCG00000027665|ENSSSCG00000040678|ENSSSCG00000009937|ENSSSCG00000011226|ENSSSCG00000011229|…	121	http://amigo.geneontology.org/amigo/term/GO:0010033	yes
BP	GO:0019693	ribose phosphate metabolic process	0.000298623	0.0178016	--	359	ENSSSCG00000031918|ENSSSCG00000017101|ENSSSCG00000008902|ENSSSCG00000028431|ENSSSCG00000009937|ENSSSCG00000027299|ENSSSCG00000021129|ENSSSCG00000023903|ENSSSCG00000010517|ENSSSCG00000032374|ENSSSCG00000015391|ENSSSCG00000018007|ENSSSCG00000010116|ENSSSCG00000036236|ENSSSCG00000017014|ENSSSCG00000012847|ENSSSCG00000017759|ENSSSCG00000040088|ENSSSCG00000008195|ENSSSCG00000035532|ENSSSCG00000000541|…	81	ENSSSCG00000012847|ENSSSCG00000035727|ENSSSCG00000035699|ENSSSCG00000002029|ENSSSCG00000028080|ENSSSCG00000031299|ENSSSCG00000000541|ENSSSCG00000024149|ENSSSCG00000017014|ENSSSCG00000000175|ENSSSCG00000017759|ENSSSCG00000015673|ENSSSCG00000034102|ENSSSCG00000015973|ENSSSCG00000010874|ENSSSCG00000040337|ENSSSCG00000007371|ENSSSCG00000038967|ENSSSCG00000010116|ENSSSCG00000031593|ENSSSCG00000028431|…	46	ENSSSCG00000031918|ENSSSCG00000006296|ENSSSCG00000000685|ENSSSCG00000012042|ENSSSCG00000035532|ENSSSCG00000007019|ENSSSCG00000016223|ENSSSCG00000017203|ENSSSCG00000036659|ENSSSCG00000007524|ENSSSCG00000012440|ENSSSCG00000039425|ENSSSCG00000023084|ENSSSCG00000034019|ENSSSCG00000008195|ENSSSCG00000018081|ENSSSCG00000027299|ENSSSCG00000016127|ENSSSCG00000029944|ENSSSCG00000009937|ENSSSCG00000032374|…	35	http://amigo.geneontology.org/amigo/term/GO:0019693	yes
BP	GO:0045936	negative regulation of phosphate metabolic process	0.000314619	0.0186387	--	451	ENSSSCG00000001565|ENSSSCG00000030345|ENSSSCG00000004948|ENSSSCG00000027946|ENSSSCG00000001056|ENSSSCG00000026655|ENSSSCG00000005055|ENSSSCG00000017232|ENSSSCG00000039107|ENSSSCG00000017336|ENSSSCG00000024777|ENSSSCG00000039103|ENSSSCG00000029151|ENSSSCG00000009613|ENSSSCG00000036326|ENSSSCG00000036322|ENSSSCG00000011743|ENSSSCG00000007371|ENSSSCG00000003506|ENSSSCG00000000475|ENSSSCG00000029313|…	98	ENSSSCG00000011889|ENSSSCG00000004460|ENSSSCG00000040681|ENSSSCG00000028740|ENSSSCG00000022486|ENSSSCG00000004948|ENSSSCG00000024938|ENSSSCG00000000784|ENSSSCG00000005437|ENSSSCG00000021977|ENSSSCG00000006764|ENSSSCG00000007280|ENSSSCG00000011704|ENSSSCG00000024777|ENSSSCG00000009083|ENSSSCG00000010440|ENSSSCG00000000625|ENSSSCG00000037706|ENSSSCG00000025822|ENSSSCG00000007371|ENSSSCG00000005477|…	58	ENSSSCG00000036326|ENSSSCG00000040732|ENSSSCG00000028168|ENSSSCG00000036322|ENSSSCG00000009904|ENSSSCG00000011465|ENSSSCG00000001056|ENSSSCG00000027207|ENSSSCG00000006543|ENSSSCG00000011743|ENSSSCG00000013312|ENSSSCG00000020744|ENSSSCG00000010816|ENSSSCG00000015631|ENSSSCG00000027946|ENSSSCG00000014558|ENSSSCG00000031174|ENSSSCG00000030345|ENSSSCG00000003342|ENSSSCG00000008923|ENSSSCG00000023709|…	40	http://amigo.geneontology.org/amigo/term/GO:0045936	yes
BP	GO:0060341	regulation of cellular localization	0.000320857	0.0187751	--	796	ENSSSCG00000011101|ENSSSCG00000027074|ENSSSCG00000027072|ENSSSCG00000017730|ENSSSCG00000012644|ENSSSCG00000015298|ENSSSCG00000015407|ENSSSCG00000005055|ENSSSCG00000022760|ENSSSCG00000039103|ENSSSCG00000032422|ENSSSCG00000009613|ENSSSCG00000026092|ENSSSCG00000013992|ENSSSCG00000038967|ENSSSCG00000015107|ENSSSCG00000007143|ENSSSCG00000003506|ENSSSCG00000029313|ENSSSCG00000024837|ENSSSCG00000001880|…	160	ENSSSCG00000009925|ENSSSCG00000023162|ENSSSCG00000012644|ENSSSCG00000027074|ENSSSCG00000016151|ENSSSCG00000015135|ENSSSCG00000010440|ENSSSCG00000002003|ENSSSCG00000008138|ENSSSCG00000012253|ENSSSCG00000001516|ENSSSCG00000038731|ENSSSCG00000012402|ENSSSCG00000022820|ENSSSCG00000039156|ENSSSCG00000036520|ENSSSCG00000016494|ENSSSCG00000014207|ENSSSCG00000017427|ENSSSCG00000005979|ENSSSCG00000012328|…	104	ENSSSCG00000033541|ENSSSCG00000027072|ENSSSCG00000040682|ENSSSCG00000009904|ENSSSCG00000014387|ENSSSCG00000011884|ENSSSCG00000016223|ENSSSCG00000023338|ENSSSCG00000017754|ENSSSCG00000000423|ENSSSCG00000026387|ENSSSCG00000007291|ENSSSCG00000010816|ENSSSCG00000017773|ENSSSCG00000024223|ENSSSCG00000010260|ENSSSCG00000039364|ENSSSCG00000009412|ENSSSCG00000008577|ENSSSCG00000006357|ENSSSCG00000031602|…	56	http://amigo.geneontology.org/amigo/term/GO:0060341	yes
BP	GO:0009123	nucleoside monophosphate metabolic process	0.000319926	0.0187751	--	179	ENSSSCG00000039425|ENSSSCG00000031918|ENSSSCG00000008902|ENSSSCG00000008901|ENSSSCG00000023903|ENSSSCG00000018007|ENSSSCG00000032141|ENSSSCG00000012042|ENSSSCG00000008195|ENSSSCG00000017759|ENSSSCG00000040678|ENSSSCG00000016127|ENSSSCG00000004224|ENSSSCG00000002029|ENSSSCG00000017544|ENSSSCG00000010073|ENSSSCG00000000694|ENSSSCG00000035532|ENSSSCG00000010874|ENSSSCG00000040337|ENSSSCG00000003773|…	46	ENSSSCG00000018007|ENSSSCG00000010874|ENSSSCG00000008902|ENSSSCG00000008901|ENSSSCG00000017544|ENSSSCG00000035727|ENSSSCG00000017904|ENSSSCG00000003773|ENSSSCG00000040337|ENSSSCG00000031593|ENSSSCG00000038967|ENSSSCG00000032141|ENSSSCG00000011864|ENSSSCG00000002029|ENSSSCG00000010073|ENSSSCG00000017759|ENSSSCG00000011916|ENSSSCG00000035699|ENSSSCG00000035939|ENSSSCG00000015973	20	ENSSSCG00000031918|ENSSSCG00000017203|ENSSSCG00000000685|ENSSSCG00000012042|ENSSSCG00000035532|ENSSSCG00000003662|ENSSSCG00000006296|ENSSSCG00000036659|ENSSSCG00000007524|ENSSSCG00000012440|ENSSSCG00000039425|ENSSSCG00000034019|ENSSSCG00000008195|ENSSSCG00000018081|ENSSSCG00000016127|ENSSSCG00000004224|ENSSSCG00000040678|ENSSSCG00000037772|ENSSSCG00000000694|ENSSSCG00000038399|ENSSSCG00000010253|…	26	http://amigo.geneontology.org/amigo/term/GO:0009123	yes
BP	GO:0050801	ion homeostasis	0.000330547	0.0192241	GO:2000021	639	ENSSSCG00000028005|ENSSSCG00000022846|ENSSSCG00000007437|ENSSSCG00000026718|ENSSSCG00000022005|ENSSSCG00000014063|ENSSSCG00000020783|ENSSSCG00000012437|ENSSSCG00000015402|ENSSSCG00000015298|ENSSSCG00000025295|ENSSSCG00000031288|ENSSSCG00000017232|ENSSSCG00000011183|ENSSSCG00000004636|ENSSSCG00000008740|ENSSSCG00000038969|ENSSSCG00000013992|ENSSSCG00000037637|ENSSSCG00000006391|ENSSSCG00000007371|…	132	ENSSSCG00000004460|ENSSSCG00000026422|ENSSSCG00000003216|ENSSSCG00000012022|ENSSSCG00000038545|ENSSSCG00000003788|ENSSSCG00000009141|ENSSSCG00000037536|ENSSSCG00000020945|ENSSSCG00000027898|ENSSSCG00000014063|ENSSSCG00000022005|ENSSSCG00000021059|ENSSSCG00000000625|ENSSSCG00000024428|ENSSSCG00000004765|ENSSSCG00000009169|ENSSSCG00000022353|ENSSSCG00000028698|ENSSSCG00000032684|ENSSSCG00000012402|…	78	ENSSSCG00000006391|ENSSSCG00000014880|ENSSSCG00000031288|ENSSSCG00000035066|ENSSSCG00000011848|ENSSSCG00000013354|ENSSSCG00000022846|ENSSSCG00000017951|ENSSSCG00000006296|ENSSSCG00000027198|ENSSSCG00000000423|ENSSSCG00000022947|ENSSSCG00000016159|ENSSSCG00000024022|ENSSSCG00000015320|ENSSSCG00000040682|ENSSSCG00000009125|ENSSSCG00000010212|ENSSSCG00000023084|ENSSSCG00000015301|ENSSSCG00000029567|…	54	http://amigo.geneontology.org/amigo/term/GO:0050801	yes
BP	GO:0019886	antigen processing and presentation of exogenous peptide antigen via MHC class II	0.000334279	0.0193234	GO:0042591|GO:0048005	50	ENSSSCG00000008274|ENSSSCG00000009978|ENSSSCG00000001459|ENSSSCG00000015335|ENSSSCG00000002740|ENSSSCG00000030186|ENSSSCG00000000217|ENSSSCG00000012893|ENSSSCG00000009112|ENSSSCG00000023296|ENSSSCG00000003493|ENSSSCG00000009244|ENSSSCG00000040525|ENSSSCG00000006357|ENSSSCG00000011309|ENSSSCG00000003712|ENSSSCG00000038918|ENSSSCG00000005177	18	ENSSSCG00000023296|ENSSSCG00000002740|ENSSSCG00000009244|ENSSSCG00000030186|ENSSSCG00000038918|ENSSSCG00000003712|ENSSSCG00000005177|ENSSSCG00000008274|ENSSSCG00000001459|ENSSSCG00000015335|ENSSSCG00000000217	11	ENSSSCG00000009112|ENSSSCG00000012893|ENSSSCG00000003493|ENSSSCG00000040525|ENSSSCG00000006357|ENSSSCG00000009978|ENSSSCG00000011309	7	http://amigo.geneontology.org/amigo/term/GO:0019886	yes
BP	GO:0019915	lipid storage	0.000343057	0.0194766	--	20	ENSSSCG00000021038|ENSSSCG00000037912|ENSSSCG00000015873|ENSSSCG00000034102|ENSSSCG00000001927|ENSSSCG00000000433|ENSSSCG00000032197|ENSSSCG00000024644|ENSSSCG00000020823|ENSSSCG00000017087	10	ENSSSCG00000015873|ENSSSCG00000032197|ENSSSCG00000021038|ENSSSCG00000037912|ENSSSCG00000024644|ENSSSCG00000034102|ENSSSCG00000017087	7	ENSSSCG00000000433|ENSSSCG00000020823|ENSSSCG00000001927	3	http://amigo.geneontology.org/amigo/term/GO:0019915	yes
BP	GO:0042221	response to chemical	0.000342511	0.0194766	--	2337	ENSSSCG00000016878|ENSSSCG00000024072|ENSSSCG00000011690|ENSSSCG00000001565|ENSSSCG00000013538|ENSSSCG00000016243|ENSSSCG00000012434|ENSSSCG00000012437|ENSSSCG00000040088|ENSSSCG00000003144|ENSSSCG00000024777|ENSSSCG00000011621|ENSSSCG00000008051|ENSSSCG00000028662|ENSSSCG00000000884|ENSSSCG00000037637|ENSSSCG00000010121|ENSSSCG00000038190|ENSSSCG00000001808|ENSSSCG00000023264|ENSSSCG00000032090|…	422	ENSSSCG00000004454|ENSSSCG00000031321|ENSSSCG00000011889|ENSSSCG00000023162|ENSSSCG00000031912|ENSSSCG00000011602|ENSSSCG00000040663|ENSSSCG00000005437|ENSSSCG00000016111|ENSSSCG00000002009|ENSSSCG00000016151|ENSSSCG00000009511|ENSSSCG00000010440|ENSSSCG00000010853|ENSSSCG00000017101|ENSSSCG00000015973|ENSSSCG00000028698|ENSSSCG00000032883|ENSSSCG00000034395|ENSSSCG00000008606|ENSSSCG00000009244|…	274	ENSSSCG00000013028|ENSSSCG00000013538|ENSSSCG00000036322|ENSSSCG00000032265|ENSSSCG00000024495|ENSSSCG00000011198|ENSSSCG00000040071|ENSSSCG00000017012|ENSSSCG00000016159|ENSSSCG00000014804|ENSSSCG00000017383|ENSSSCG00000036000|ENSSSCG00000013736|ENSSSCG00000006543|ENSSSCG00000032842|ENSSSCG00000016716|ENSSSCG00000037030|ENSSSCG00000008923|ENSSSCG00000027665|ENSSSCG00000040678|ENSSSCG00000009937|…	148	http://amigo.geneontology.org/amigo/term/GO:0042221	yes
BP	GO:0010563	negative regulation of phosphorus metabolic process	0.000341264	0.0194766	--	452	ENSSSCG00000001565|ENSSSCG00000030345|ENSSSCG00000004948|ENSSSCG00000027946|ENSSSCG00000001056|ENSSSCG00000026655|ENSSSCG00000005055|ENSSSCG00000017232|ENSSSCG00000039107|ENSSSCG00000017336|ENSSSCG00000024777|ENSSSCG00000039103|ENSSSCG00000029151|ENSSSCG00000009613|ENSSSCG00000036326|ENSSSCG00000036322|ENSSSCG00000011743|ENSSSCG00000007371|ENSSSCG00000003506|ENSSSCG00000000475|ENSSSCG00000029313|…	98	ENSSSCG00000011889|ENSSSCG00000004460|ENSSSCG00000040681|ENSSSCG00000028740|ENSSSCG00000022486|ENSSSCG00000004948|ENSSSCG00000024938|ENSSSCG00000000784|ENSSSCG00000005437|ENSSSCG00000021977|ENSSSCG00000006764|ENSSSCG00000007280|ENSSSCG00000011704|ENSSSCG00000024777|ENSSSCG00000009083|ENSSSCG00000010440|ENSSSCG00000000625|ENSSSCG00000037706|ENSSSCG00000025822|ENSSSCG00000007371|ENSSSCG00000005477|…	58	ENSSSCG00000036326|ENSSSCG00000040732|ENSSSCG00000028168|ENSSSCG00000036322|ENSSSCG00000009904|ENSSSCG00000011465|ENSSSCG00000001056|ENSSSCG00000027207|ENSSSCG00000006543|ENSSSCG00000011743|ENSSSCG00000013312|ENSSSCG00000020744|ENSSSCG00000010816|ENSSSCG00000015631|ENSSSCG00000021698|ENSSSCG00000014558|ENSSSCG00000031174|ENSSSCG00000030345|ENSSSCG00000003342|ENSSSCG00000008923|ENSSSCG00000023709|…	40	http://amigo.geneontology.org/amigo/term/GO:0010563	yes
BP	GO:0050896	response to stimulus	0.000363129	0.0204433	GO:0051869	4632	ENSSSCG00000016878|ENSSSCG00000024072|ENSSSCG00000011690|ENSSSCG00000001565|ENSSSCG00000009898|ENSSSCG00000032942|ENSSSCG00000032941|ENSSSCG00000013538|ENSSSCG00000016243|ENSSSCG00000027072|ENSSSCG00000015355|ENSSSCG00000012434|ENSSSCG00000012437|ENSSSCG00000040088|ENSSSCG00000017870|ENSSSCG00000033333|ENSSSCG00000007131|ENSSSCG00000008902|ENSSSCG00000003144|ENSSSCG00000024777|ENSSSCG00000010625|…	797	ENSSSCG00000040919|ENSSSCG00000027992|ENSSSCG00000004044|ENSSSCG00000040663|ENSSSCG00000002009|ENSSSCG00000016151|ENSSSCG00000003410|ENSSSCG00000009244|ENSSSCG00000009249|ENSSSCG00000033926|ENSSSCG00000016494|ENSSSCG00000014207|ENSSSCG00000023357|ENSSSCG00000004344|ENSSSCG00000016650|ENSSSCG00000007473|ENSSSCG00000011181|ENSSSCG00000023173|ENSSSCG00000011182|ENSSSCG00000026990|ENSSSCG00000011453|…	482	ENSSSCG00000013028|ENSSSCG00000033912|ENSSSCG00000013538|ENSSSCG00000001437|ENSSSCG00000004600|ENSSSCG00000032265|ENSSSCG00000024495|ENSSSCG00000009486|ENSSSCG00000017494|ENSSSCG00000039269|ENSSSCG00000011198|ENSSSCG00000031329|ENSSSCG00000032320|ENSSSCG00000017012|ENSSSCG00000012258|ENSSSCG00000027072|ENSSSCG00000000059|ENSSSCG00000036322|ENSSSCG00000016159|ENSSSCG00000031175|ENSSSCG00000032046|…	315	http://amigo.geneontology.org/amigo/term/GO:0050896	yes
BP	GO:0051188	cofactor biosynthetic process	0.00036437	0.0204433	--	205	ENSSSCG00000039425|ENSSSCG00000009937|ENSSSCG00000027299|ENSSSCG00000000719|ENSSSCG00000013988|ENSSSCG00000010116|ENSSSCG00000036236|ENSSSCG00000017014|ENSSSCG00000027072|ENSSSCG00000017759|ENSSSCG00000014272|ENSSSCG00000004678|ENSSSCG00000005272|ENSSSCG00000018023|ENSSSCG00000001488|ENSSSCG00000034786|ENSSSCG00000016836|ENSSSCG00000006538|ENSSSCG00000008012|ENSSSCG00000000694|ENSSSCG00000015673|…	51	ENSSSCG00000002269|ENSSSCG00000005272|ENSSSCG00000024149|ENSSSCG00000017014|ENSSSCG00000008012|ENSSSCG00000017759|ENSSSCG00000015673|ENSSSCG00000017694|ENSSSCG00000025284|ENSSSCG00000038967|ENSSSCG00000010116|ENSSSCG00000034811|ENSSSCG00000010275|ENSSSCG00000001488|ENSSSCG00000031299|ENSSSCG00000005287|ENSSSCG00000028080|ENSSSCG00000022303|ENSSSCG00000035012|ENSSSCG00000036236|ENSSSCG00000034758|…	26	ENSSSCG00000017203|ENSSSCG00000000685|ENSSSCG00000016223|ENSSSCG00000027072|ENSSSCG00000012440|ENSSSCG00000039425|ENSSSCG00000011437|ENSSSCG00000027299|ENSSSCG00000004678|ENSSSCG00000018023|ENSSSCG00000002354|ENSSSCG00000009937|ENSSSCG00000000694|ENSSSCG00000031825|ENSSSCG00000010456|ENSSSCG00000013988|ENSSSCG00000010253|ENSSSCG00000010517|ENSSSCG00000034655|ENSSSCG00000007286|ENSSSCG00000010861|…	25	http://amigo.geneontology.org/amigo/term/GO:0051188	yes
BP	GO:0051222	positive regulation of protein transport	0.0003928	0.0219095	--	362	ENSSSCG00000032422|ENSSSCG00000011889|ENSSSCG00000000423|ENSSSCG00000038767|ENSSSCG00000031831|ENSSSCG00000000784|ENSSSCG00000009904|ENSSSCG00000017754|ENSSSCG00000012484|ENSSSCG00000006764|ENSSSCG00000014278|ENSSSCG00000016223|ENSSSCG00000015135|ENSSSCG00000022672|ENSSSCG00000002989|ENSSSCG00000039156|ENSSSCG00000017730|ENSSSCG00000012644|ENSSSCG00000011550|ENSSSCG00000015298|ENSSSCG00000003578|…	81	ENSSSCG00000031547|ENSSSCG00000011889|ENSSSCG00000026422|ENSSSCG00000005512|ENSSSCG00000017730|ENSSSCG00000011550|ENSSSCG00000012644|ENSSSCG00000000784|ENSSSCG00000040811|ENSSSCG00000008274|ENSSSCG00000015135|ENSSSCG00000031831|ENSSSCG00000009327|ENSSSCG00000002003|ENSSSCG00000011579|ENSSSCG00000003578|ENSSSCG00000038967|ENSSSCG00000039156|ENSSSCG00000037815|ENSSSCG00000034197|ENSSSCG00000022672|…	48	ENSSSCG00000040682|ENSSSCG00000009904|ENSSSCG00000011884|ENSSSCG00000016223|ENSSSCG00000017754|ENSSSCG00000000423|ENSSSCG00000010260|ENSSSCG00000010816|ENSSSCG00000007291|ENSSSCG00000012893|ENSSSCG00000014558|ENSSSCG00000007336|ENSSSCG00000000975|ENSSSCG00000028875|ENSSSCG00000013940|ENSSSCG00000010290|ENSSSCG00000026806|ENSSSCG00000011367|ENSSSCG00000000002|ENSSSCG00000036145|ENSSSCG00000010212|…	33	http://amigo.geneontology.org/amigo/term/GO:0051222	yes
BP	GO:0034654	nucleobase-containing compound biosynthetic process	0.000400904	0.0222315	--	1046	ENSSSCG00000011514|ENSSSCG00000028553|ENSSSCG00000025440|ENSSSCG00000001565|ENSSSCG00000039196|ENSSSCG00000026894|ENSSSCG00000033926|ENSSSCG00000023903|ENSSSCG00000010116|ENSSSCG00000007248|ENSSSCG00000003018|ENSSSCG00000008902|ENSSSCG00000006572|ENSSSCG00000008195|ENSSSCG00000035532|ENSSSCG00000031736|ENSSSCG00000032710|ENSSSCG00000008293|ENSSSCG00000031483|ENSSSCG00000000175|ENSSSCG00000023172|…	203	ENSSSCG00000011514|ENSSSCG00000005437|ENSSSCG00000024149|ENSSSCG00000017014|ENSSSCG00000010440|ENSSSCG00000038631|ENSSSCG00000015973|ENSSSCG00000038260|ENSSSCG00000034395|ENSSSCG00000006709|ENSSSCG00000033926|ENSSSCG00000017420|ENSSSCG00000008721|ENSSSCG00000017707|ENSSSCG00000031593|ENSSSCG00000000994|ENSSSCG00000031299|ENSSSCG00000004311|ENSSSCG00000030996|ENSSSCG00000017544|ENSSSCG00000000477|…	122	ENSSSCG00000031918|ENSSSCG00000013028|ENSSSCG00000017203|ENSSSCG00000013312|ENSSSCG00000000685|ENSSSCG00000035538|ENSSSCG00000032798|ENSSSCG00000035901|ENSSSCG00000012042|ENSSSCG00000035532|ENSSSCG00000003662|ENSSSCG00000000272|ENSSSCG00000035101|ENSSSCG00000026427|ENSSSCG00000010631|ENSSSCG00000008039|ENSSSCG00000038053|ENSSSCG00000040607|ENSSSCG00000007524|ENSSSCG00000007019|ENSSSCG00000002752|…	81	http://amigo.geneontology.org/amigo/term/GO:0034654	yes
BP	GO:0044242	cellular lipid catabolic process	0.00041046	0.0226299	--	166	ENSSSCG00000011250|ENSSSCG00000028431|ENSSSCG00000010687|ENSSSCG00000003851|ENSSSCG00000003088|ENSSSCG00000002688|ENSSSCG00000015391|ENSSSCG00000012841|ENSSSCG00000000423|ENSSSCG00000003018|ENSSSCG00000021638|ENSSSCG00000009916|ENSSSCG00000008569|ENSSSCG00000027903|ENSSSCG00000006001|ENSSSCG00000001927|ENSSSCG00000000050|ENSSSCG00000039103|ENSSSCG00000022364|ENSSSCG00000037846|ENSSSCG00000017198|…	43	ENSSSCG00000012841|ENSSSCG00000011250|ENSSSCG00000004049|ENSSSCG00000015818|ENSSSCG00000017198|ENSSSCG00000002009|ENSSSCG00000034213|ENSSSCG00000000072|ENSSSCG00000006995|ENSSSCG00000027903|ENSSSCG00000017087|ENSSSCG00000015391|ENSSSCG00000001862|ENSSSCG00000011470|ENSSSCG00000032723|ENSSSCG00000037846|ENSSSCG00000003088|ENSSSCG00000039103|ENSSSCG00000039119|ENSSSCG00000003851|ENSSSCG00000028431|…	23	ENSSSCG00000017947|ENSSSCG00000001927|ENSSSCG00000008569|ENSSSCG00000001000|ENSSSCG00000010687|ENSSSCG00000036294|ENSSSCG00000022364|ENSSSCG00000009916|ENSSSCG00000006001|ENSSSCG00000000050|ENSSSCG00000002697|ENSSSCG00000028010|ENSSSCG00000003229|ENSSSCG00000000423|ENSSSCG00000021638|ENSSSCG00000016159|ENSSSCG00000008571|ENSSSCG00000016156|ENSSSCG00000002688|ENSSSCG00000022903	20	http://amigo.geneontology.org/amigo/term/GO:0044242	yes
BP	GO:0034976	response to endoplasmic reticulum stress	0.000414578	0.0227256	--	201	ENSSSCG00000029558|ENSSSCG00000009680|ENSSSCG00000011889|ENSSSCG00000001657|ENSSSCG00000000142|ENSSSCG00000028698|ENSSSCG00000016243|ENSSSCG00000005317|ENSSSCG00000005318|ENSSSCG00000040663|ENSSSCG00000037465|ENSSSCG00000008274|ENSSSCG00000015843|ENSSSCG00000031530|ENSSSCG00000033602|ENSSSCG00000038914|ENSSSCG00000010288|ENSSSCG00000003144|ENSSSCG00000035875|ENSSSCG00000009244|ENSSSCG00000008218|…	50	ENSSSCG00000011889|ENSSSCG00000038914|ENSSSCG00000034197|ENSSSCG00000040663|ENSSSCG00000008274|ENSSSCG00000016243|ENSSSCG00000005317|ENSSSCG00000028698|ENSSSCG00000009680|ENSSSCG00000007709|ENSSSCG00000009244|ENSSSCG00000008218|ENSSSCG00000033295|ENSSSCG00000037314|ENSSSCG00000006560|ENSSSCG00000003144|ENSSSCG00000031530|ENSSSCG00000030996|ENSSSCG00000001516|ENSSSCG00000004317|ENSSSCG00000034518|…	27	ENSSSCG00000024081|ENSSSCG00000001657|ENSSSCG00000012234|ENSSSCG00000005318|ENSSSCG00000007291|ENSSSCG00000002414|ENSSSCG00000017614|ENSSSCG00000011229|ENSSSCG00000015843|ENSSSCG00000007805|ENSSSCG00000015227|ENSSSCG00000037465|ENSSSCG00000007160|ENSSSCG00000000105|ENSSSCG00000000142|ENSSSCG00000037305|ENSSSCG00000008268|ENSSSCG00000033602|ENSSSCG00000005300|ENSSSCG00000031224|ENSSSCG00000010024|…	23	http://amigo.geneontology.org/amigo/term/GO:0034976	yes
BP	GO:0060627	regulation of vesicle-mediated transport	0.000418609	0.0228154	--	460	ENSSSCG00000027074|ENSSSCG00000015401|ENSSSCG00000003578|ENSSSCG00000017235|ENSSSCG00000005055|ENSSSCG00000022760|ENSSSCG00000034989|ENSSSCG00000039103|ENSSSCG00000008503|ENSSSCG00000027665|ENSSSCG00000009925|ENSSSCG00000011036|ENSSSCG00000013992|ENSSSCG00000015107|ENSSSCG00000003506|ENSSSCG00000028461|ENSSSCG00000024837|ENSSSCG00000006845|ENSSSCG00000011942|ENSSSCG00000032312|ENSSSCG00000024285|…	99	ENSSSCG00000040811|ENSSSCG00000011889|ENSSSCG00000017268|ENSSSCG00000025478|ENSSSCG00000009925|ENSSSCG00000012253|ENSSSCG00000023357|ENSSSCG00000036081|ENSSSCG00000000784|ENSSSCG00000027074|ENSSSCG00000000036|ENSSSCG00000016151|ENSSSCG00000011237|ENSSSCG00000015135|ENSSSCG00000010440|ENSSSCG00000011036|ENSSSCG00000039309|ENSSSCG00000003578|ENSSSCG00000038731|ENSSSCG00000022760|ENSSSCG00000022820|…	57	ENSSSCG00000034989|ENSSSCG00000024363|ENSSSCG00000004166|ENSSSCG00000016223|ENSSSCG00000023338|ENSSSCG00000017754|ENSSSCG00000000423|ENSSSCG00000010260|ENSSSCG00000006237|ENSSSCG00000023891|ENSSSCG00000001795|ENSSSCG00000040682|ENSSSCG00000006357|ENSSSCG00000032842|ENSSSCG00000003342|ENSSSCG00000027665|ENSSSCG00000028461|ENSSSCG00000002688|ENSSSCG00000023709|ENSSSCG00000017235|ENSSSCG00000005055|…	42	http://amigo.geneontology.org/amigo/term/GO:0060627	yes
BP	GO:0001933	negative regulation of protein phosphorylation	0.000428674	0.0232312	--	331	ENSSSCG00000015370|ENSSSCG00000013312|ENSSSCG00000001565|ENSSSCG00000027665|ENSSSCG00000022486|ENSSSCG00000011068|ENSSSCG00000037706|ENSSSCG00000030345|ENSSSCG00000005437|ENSSSCG00000006764|ENSSSCG00000017748|ENSSSCG00000003342|ENSSSCG00000017836|ENSSSCG00000004948|ENSSSCG00000010687|ENSSSCG00000001056|ENSSSCG00000023709|ENSSSCG00000026655|ENSSSCG00000021977|ENSSSCG00000031474|ENSSSCG00000033918|…	75	ENSSSCG00000011889|ENSSSCG00000004460|ENSSSCG00000040681|ENSSSCG00000028740|ENSSSCG00000022486|ENSSSCG00000004948|ENSSSCG00000024938|ENSSSCG00000000784|ENSSSCG00000005437|ENSSSCG00000021977|ENSSSCG00000006764|ENSSSCG00000007280|ENSSSCG00000011704|ENSSSCG00000015135|ENSSSCG00000009083|ENSSSCG00000031856|ENSSSCG00000000625|ENSSSCG00000037706|ENSSSCG00000025822|ENSSSCG00000001516|ENSSSCG00000017836|…	50	ENSSSCG00000036326|ENSSSCG00000028168|ENSSSCG00000013312|ENSSSCG00000001056|ENSSSCG00000011743|ENSSSCG00000036322|ENSSSCG00000020744|ENSSSCG00000027946|ENSSSCG00000014558|ENSSSCG00000006543|ENSSSCG00000030345|ENSSSCG00000003342|ENSSSCG00000023709|ENSSSCG00000027665|ENSSSCG00000017336|ENSSSCG00000003506|ENSSSCG00000003839|ENSSSCG00000022874|ENSSSCG00000022034|ENSSSCG00000038062|ENSSSCG00000010687|…	25	http://amigo.geneontology.org/amigo/term/GO:0001933	yes
BP	GO:0007010	cytoskeleton organization	0.000440774	0.023752	--	807	ENSSSCG00000016878|ENSSSCG00000008821|ENSSSCG00000027074|ENSSSCG00000035719|ENSSSCG00000015401|ENSSSCG00000012434|ENSSSCG00000001056|ENSSSCG00000020785|ENSSSCG00000005643|ENSSSCG00000003672|ENSSSCG00000016123|ENSSSCG00000037912|ENSSSCG00000010053|ENSSSCG00000010359|ENSSSCG00000021918|ENSSSCG00000032304|ENSSSCG00000011183|ENSSSCG00000004636|ENSSSCG00000032229|ENSSSCG00000003949|ENSSSCG00000022080|…	161	ENSSSCG00000023296|ENSSSCG00000003888|ENSSSCG00000027074|ENSSSCG00000016151|ENSSSCG00000005027|ENSSSCG00000009327|ENSSSCG00000039324|ENSSSCG00000000217|ENSSSCG00000006333|ENSSSCG00000008138|ENSSSCG00000037748|ENSSSCG00000017917|ENSSSCG00000039156|ENSSSCG00000007253|ENSSSCG00000017420|ENSSSCG00000031744|ENSSSCG00000008721|ENSSSCG00000006461|ENSSSCG00000018007|ENSSSCG00000038397|ENSSSCG00000016123|…	105	ENSSSCG00000017158|ENSSSCG00000000528|ENSSSCG00000010737|ENSSSCG00000003644|ENSSSCG00000004708|ENSSSCG00000010651|ENSSSCG00000001056|ENSSSCG00000013354|ENSSSCG00000030877|ENSSSCG00000003627|ENSSSCG00000014387|ENSSSCG00000021918|ENSSSCG00000011364|ENSSSCG00000006237|ENSSSCG00000007800|ENSSSCG00000000866|ENSSSCG00000003687|ENSSSCG00000003493|ENSSSCG00000001657|ENSSSCG00000005678|ENSSSCG00000003342|…	56	http://amigo.geneontology.org/amigo/term/GO:0007010	yes
BP	GO:0006120	mitochondrial electron transport, NADH to ubiquinone	0.000450946	0.0240286	--	24	ENSSSCG00000016127|ENSSSCG00000025284|ENSSSCG00000006166|ENSSSCG00000000045|ENSSSCG00000017114|ENSSSCG00000011003|ENSSSCG00000038826|ENSSSCG00000010795|ENSSSCG00000039494|ENSSSCG00000016349|ENSSSCG00000037455	11	ENSSSCG00000017114|ENSSSCG00000025284|ENSSSCG00000016349|ENSSSCG00000037455|ENSSSCG00000038826	5	ENSSSCG00000016127|ENSSSCG00000010795|ENSSSCG00000006166|ENSSSCG00000039494|ENSSSCG00000000045|ENSSSCG00000011003	6	http://amigo.geneontology.org/amigo/term/GO:0006120	yes
BP	GO:0090181	regulation of cholesterol metabolic process	0.000450946	0.0240286	--	24	ENSSSCG00000005970|ENSSSCG00000024954|ENSSSCG00000026092|ENSSSCG00000009937|ENSSSCG00000031680|ENSSSCG00000036236|ENSSSCG00000017947|ENSSSCG00000036145|ENSSSCG00000013004|ENSSSCG00000028517|ENSSSCG00000000272	11	ENSSSCG00000031680|ENSSSCG00000005970|ENSSSCG00000036236|ENSSSCG00000028517|ENSSSCG00000026092	5	ENSSSCG00000009937|ENSSSCG00000013004|ENSSSCG00000036145|ENSSSCG00000000272|ENSSSCG00000024954|ENSSSCG00000017947	6	http://amigo.geneontology.org/amigo/term/GO:0090181	yes
BP	GO:0090407	organophosphate biosynthetic process	0.000457043	0.0241272	--	516	ENSSSCG00000037427|ENSSSCG00000023903|ENSSSCG00000026718|ENSSSCG00000032141|ENSSSCG00000015110|ENSSSCG00000040569|ENSSSCG00000006572|ENSSSCG00000008195|ENSSSCG00000035532|ENSSSCG00000026655|ENSSSCG00000037912|ENSSSCG00000015486|ENSSSCG00000000175|ENSSSCG00000016000|ENSSSCG00000003773|ENSSSCG00000040007|ENSSSCG00000003777|ENSSSCG00000000764|ENSSSCG00000031825|ENSSSCG00000010253|ENSSSCG00000035939|…	109	ENSSSCG00000011845|ENSSSCG00000030204|ENSSSCG00000012743|ENSSSCG00000002269|ENSSSCG00000035699|ENSSSCG00000010440|ENSSSCG00000005272|ENSSSCG00000021977|ENSSSCG00000038017|ENSSSCG00000032141|ENSSSCG00000024149|ENSSSCG00000017014|ENSSSCG00000000175|ENSSSCG00000040569|ENSSSCG00000017759|ENSSSCG00000015673|ENSSSCG00000015973|ENSSSCG00000004901|ENSSSCG00000000764|ENSSSCG00000010874|ENSSSCG00000011079|…	60	ENSSSCG00000031918|ENSSSCG00000012650|ENSSSCG00000017203|ENSSSCG00000000685|ENSSSCG00000012042|ENSSSCG00000035532|ENSSSCG00000007019|ENSSSCG00000016223|ENSSSCG00000013226|ENSSSCG00000010631|ENSSSCG00000015110|ENSSSCG00000016159|ENSSSCG00000007524|ENSSSCG00000012440|ENSSSCG00000039425|ENSSSCG00000027205|ENSSSCG00000008190|ENSSSCG00000034019|ENSSSCG00000008195|ENSSSCG00000018081|ENSSSCG00000030345|…	49	http://amigo.geneontology.org/amigo/term/GO:0090407	yes
BP	GO:0019222	regulation of metabolic process	0.000457855	0.0241272	GO:0044246	5518	ENSSSCG00000016878|ENSSSCG00000012022|ENSSSCG00000006245|ENSSSCG00000009898|ENSSSCG00000032942|ENSSSCG00000020790|ENSSSCG00000003113|ENSSSCG00000032946|ENSSSCG00000027074|ENSSSCG00000017330|ENSSSCG00000013538|ENSSSCG00000016243|ENSSSCG00000027072|ENSSSCG00000005355|ENSSSCG00000012437|ENSSSCG00000015298|ENSSSCG00000017235|ENSSSCG00000001565|ENSSSCG00000017232|ENSSSCG00000021343|ENSSSCG00000003144|…	938	ENSSSCG00000023296|ENSSSCG00000020801|ENSSSCG00000008831|ENSSSCG00000027992|ENSSSCG00000031912|ENSSSCG00000006137|ENSSSCG00000040663|ENSSSCG00000034418|ENSSSCG00000027074|ENSSSCG00000009128|ENSSSCG00000015135|ENSSSCG00000009083|ENSSSCG00000031856|ENSSSCG00000002003|ENSSSCG00000032731|ENSSSCG00000009249|ENSSSCG00000008723|ENSSSCG00000016494|ENSSSCG00000005749|ENSSSCG00000014207|ENSSSCG00000009557|…	585	ENSSSCG00000013028|ENSSSCG00000013029|ENSSSCG00000013538|ENSSSCG00000039556|ENSSSCG00000032320|ENSSSCG00000017012|ENSSSCG00000027072|ENSSSCG00000014804|ENSSSCG00000017383|ENSSSCG00000033634|ENSSSCG00000035733|ENSSSCG00000004592|ENSSSCG00000003564|ENSSSCG00000006084|ENSSSCG00000017336|ENSSSCG00000017330|ENSSSCG00000023680|ENSSSCG00000016726|ENSSSCG00000014987|ENSSSCG00000021343|ENSSSCG00000024081|…	353	http://amigo.geneontology.org/amigo/term/GO:0019222	yes
BP	GO:0060054	positive regulation of epithelial cell proliferation involved in wound healing	0.000481404	0.0252288	--	6	ENSSSCG00000014987|ENSSSCG00000016878|ENSSSCG00000035454|ENSSSCG00000015089|ENSSSCG00000016111	5	ENSSSCG00000016878|ENSSSCG00000035454|ENSSSCG00000016111|ENSSSCG00000015089	4	ENSSSCG00000014987	1	http://amigo.geneontology.org/amigo/term/GO:0060054	yes
BP	GO:1901360	organic cyclic compound metabolic process	0.000500858	0.0261048	--	3173	ENSSSCG00000001565|ENSSSCG00000016877|ENSSSCG00000013538|ENSSSCG00000027072|ENSSSCG00000005355|ENSSSCG00000012437|ENSSSCG00000040088|ENSSSCG00000017870|ENSSSCG00000008293|ENSSSCG00000024776|ENSSSCG00000010625|ENSSSCG00000003773|ENSSSCG00000026896|ENSSSCG00000032220|ENSSSCG00000024679|ENSSSCG00000017499|ENSSSCG00000032798|ENSSSCG00000037637|ENSSSCG00000010121|ENSSSCG00000017288|ENSSSCG00000001808|…	558	ENSSSCG00000004049|ENSSSCG00000015135|ENSSSCG00000007046|ENSSSCG00000038631|ENSSSCG00000009249|ENSSSCG00000033920|ENSSSCG00000033926|ENSSSCG00000008721|ENSSSCG00000028423|ENSSSCG00000031593|ENSSSCG00000008729|ENSSSCG00000000994|ENSSSCG00000018007|ENSSSCG00000004344|ENSSSCG00000031299|ENSSSCG00000026006|ENSSSCG00000017707|ENSSSCG00000011182|ENSSSCG00000022070|ENSSSCG00000038749|ENSSSCG00000008756|…	361	ENSSSCG00000013028|ENSSSCG00000013029|ENSSSCG00000013538|ENSSSCG00000028168|ENSSSCG00000017499|ENSSSCG00000036613|ENSSSCG00000004358|ENSSSCG00000029039|ENSSSCG00000027072|ENSSSCG00000000059|ENSSSCG00000016159|ENSSSCG00000007524|ENSSSCG00000032046|ENSSSCG00000000859|ENSSSCG00000008796|ENSSSCG00000013406|ENSSSCG00000026806|ENSSSCG00000034019|ENSSSCG00000007019|ENSSSCG00000018081|ENSSSCG00000002807|…	197	http://amigo.geneontology.org/amigo/term/GO:1901360	yes
BP	GO:0072522	purine-containing compound biosynthetic process	0.000512978	0.0265912	--	218	ENSSSCG00000031918|ENSSSCG00000008902|ENSSSCG00000008901|ENSSSCG00000002269|ENSSSCG00000023903|ENSSSCG00000016726|ENSSSCG00000010116|ENSSSCG00000036236|ENSSSCG00000017014|ENSSSCG00000012042|ENSSSCG00000014272|ENSSSCG00000008195|ENSSSCG00000017759|ENSSSCG00000034786|ENSSSCG00000006572|ENSSSCG00000017544|ENSSSCG00000008293|ENSSSCG00000034019|ENSSSCG00000009937|ENSSSCG00000035532|ENSSSCG00000027299|…	53	ENSSSCG00000002269|ENSSSCG00000035699|ENSSSCG00000028080|ENSSSCG00000024149|ENSSSCG00000017014|ENSSSCG00000000175|ENSSSCG00000017759|ENSSSCG00000017694|ENSSSCG00000010874|ENSSSCG00000040337|ENSSSCG00000010116|ENSSSCG00000008293|ENSSSCG00000015973|ENSSSCG00000028135|ENSSSCG00000031299|ENSSSCG00000008902|ENSSSCG00000008901|ENSSSCG00000017544|ENSSSCG00000035012|ENSSSCG00000036236|ENSSSCG00000017101|…	26	ENSSSCG00000031918|ENSSSCG00000017203|ENSSSCG00000000685|ENSSSCG00000012042|ENSSSCG00000035532|ENSSSCG00000016223|ENSSSCG00000007524|ENSSSCG00000012440|ENSSSCG00000039425|ENSSSCG00000034019|ENSSSCG00000008195|ENSSSCG00000018081|ENSSSCG00000027299|ENSSSCG00000009937|ENSSSCG00000038399|ENSSSCG00000000694|ENSSSCG00000037772|ENSSSCG00000010456|ENSSSCG00000010253|ENSSSCG00000034896|ENSSSCG00000010517|…	27	http://amigo.geneontology.org/amigo/term/GO:0072522	yes
BP	GO:0032091	negative regulation of protein binding	0.000516965	0.026653	--	82	ENSSSCG00000007473|ENSSSCG00000037013|ENSSSCG00000037016|ENSSSCG00000031856|ENSSSCG00000016857|ENSSSCG00000003342|ENSSSCG00000015135|ENSSSCG00000011550|ENSSSCG00000005643|ENSSSCG00000020921|ENSSSCG00000022760|ENSSSCG00000003144|ENSSSCG00000039103|ENSSSCG00000028964|ENSSSCG00000040682|ENSSSCG00000008701|ENSSSCG00000032265|ENSSSCG00000033295|ENSSSCG00000011889|ENSSSCG00000010451|ENSSSCG00000029313|…	25	ENSSSCG00000037013|ENSSSCG00000007473|ENSSSCG00000017557|ENSSSCG00000039103|ENSSSCG00000037016|ENSSSCG00000011889|ENSSSCG00000008701|ENSSSCG00000029313|ENSSSCG00000011550|ENSSSCG00000028964|ENSSSCG00000033295|ENSSSCG00000000784|ENSSSCG00000033526|ENSSSCG00000016151|ENSSSCG00000015135|ENSSSCG00000020921|ENSSSCG00000031856|ENSSSCG00000022760|ENSSSCG00000005643|ENSSSCG00000003144	20	ENSSSCG00000016857|ENSSSCG00000003342|ENSSSCG00000032265|ENSSSCG00000040682|ENSSSCG00000010451	5	http://amigo.geneontology.org/amigo/term/GO:0032091	yes
BP	GO:0033157	regulation of intracellular protein transport	0.000524578	0.0269002	--	208	ENSSSCG00000008138|ENSSSCG00000021885|ENSSSCG00000011884|ENSSSCG00000039156|ENSSSCG00000013292|ENSSSCG00000015135|ENSSSCG00000010686|ENSSSCG00000027072|ENSSSCG00000006342|ENSSSCG00000017730|ENSSSCG00000012644|ENSSSCG00000011550|ENSSSCG00000000926|ENSSSCG00000008274|ENSSSCG00000031530|ENSSSCG00000029313|ENSSSCG00000012328|ENSSSCG00000010260|ENSSSCG00000017773|ENSSSCG00000037815|ENSSSCG00000033155|…	51	ENSSSCG00000031547|ENSSSCG00000011889|ENSSSCG00000017730|ENSSSCG00000011550|ENSSSCG00000012644|ENSSSCG00000000784|ENSSSCG00000008274|ENSSSCG00000015135|ENSSSCG00000002003|ENSSSCG00000008138|ENSSSCG00000009276|ENSSSCG00000039156|ENSSSCG00000037815|ENSSSCG00000034197|ENSSSCG00000029313|ENSSSCG00000012328|ENSSSCG00000013292|ENSSSCG00000031530|ENSSSCG00000015576|ENSSSCG00000021885|ENSSSCG00000017165|…	35	ENSSSCG00000011367|ENSSSCG00000007291|ENSSSCG00000010686|ENSSSCG00000009412|ENSSSCG00000010212|ENSSSCG00000036145|ENSSSCG00000011884|ENSSSCG00000008577|ENSSSCG00000030289|ENSSSCG00000003506|ENSSSCG00000007143|ENSSSCG00000027072|ENSSSCG00000009613|ENSSSCG00000010260|ENSSSCG00000000002|ENSSSCG00000017773	16	http://amigo.geneontology.org/amigo/term/GO:0033157	yes
BP	GO:1901653	cellular response to peptide	0.000540833	0.0275854	--	183	ENSSSCG00000008902|ENSSSCG00000010440|ENSSSCG00000037016|ENSSSCG00000027019|ENSSSCG00000032583|ENSSSCG00000000423|ENSSSCG00000033827|ENSSSCG00000002989|ENSSSCG00000015402|ENSSSCG00000012022|ENSSSCG00000005437|ENSSSCG00000001488|ENSSSCG00000023503|ENSSSCG00000024096|ENSSSCG00000011579|ENSSSCG00000022760|ENSSSCG00000009097|ENSSSCG00000013388|ENSSSCG00000039103|ENSSSCG00000000175|ENSSSCG00000008421|…	46	ENSSSCG00000011889|ENSSSCG00000031321|ENSSSCG00000016057|ENSSSCG00000010440|ENSSSCG00000012022|ENSSSCG00000027019|ENSSSCG00000002009|ENSSSCG00000000175|ENSSSCG00000022760|ENSSSCG00000011579|ENSSSCG00000011033|ENSSSCG00000008902|ENSSSCG00000017801|ENSSSCG00000034395|ENSSSCG00000006564|ENSSSCG00000006502|ENSSSCG00000001808|ENSSSCG00000034189|ENSSSCG00000030996|ENSSSCG00000012148|ENSSSCG00000001488|…	33	ENSSSCG00000009062|ENSSSCG00000006371|ENSSSCG00000035212|ENSSSCG00000023503|ENSSSCG00000001930|ENSSSCG00000015402|ENSSSCG00000026571|ENSSSCG00000000272|ENSSSCG00000009097|ENSSSCG00000035101|ENSSSCG00000000423|ENSSSCG00000033827|ENSSSCG00000016159	13	http://amigo.geneontology.org/amigo/term/GO:1901653	yes
BP	GO:0035336	long-chain fatty-acyl-CoA metabolic process	0.000563653	0.0284451	--	21	ENSSSCG00000034786|ENSSSCG00000031299|ENSSSCG00000016223|ENSSSCG00000024149|ENSSSCG00000034102|ENSSSCG00000036236|ENSSSCG00000035012|ENSSSCG00000014272|ENSSSCG00000028080|ENSSSCG00000000541	10	ENSSSCG00000031299|ENSSSCG00000014272|ENSSSCG00000035012|ENSSSCG00000028080|ENSSSCG00000000541|ENSSSCG00000034786|ENSSSCG00000036236|ENSSSCG00000024149|ENSSSCG00000034102	9	ENSSSCG00000016223	1	http://amigo.geneontology.org/amigo/term/GO:0035336	yes
BP	GO:0070727	cellular macromolecule localization	0.000563169	0.0284451	--	966	ENSSSCG00000016878|ENSSSCG00000001779|ENSSSCG00000023983|ENSSSCG00000016572|ENSSSCG00000005355|ENSSSCG00000008138|ENSSSCG00000013726|ENSSSCG00000005352|ENSSSCG00000000870|ENSSSCG00000017232|ENSSSCG00000014828|ENSSSCG00000014101|ENSSSCG00000009228|ENSSSCG00000039107|ENSSSCG00000039103|ENSSSCG00000011621|ENSSSCG00000037130|ENSSSCG00000039460|ENSSSCG00000030443|ENSSSCG00000015227|ENSSSCG00000010253|…	188	ENSSSCG00000003888|ENSSSCG00000039887|ENSSSCG00000008136|ENSSSCG00000023599|ENSSSCG00000005027|ENSSSCG00000015135|ENSSSCG00000008138|ENSSSCG00000035658|ENSSSCG00000009128|ENSSSCG00000029189|ENSSSCG00000034017|ENSSSCG00000011572|ENSSSCG00000007253|ENSSSCG00000039258|ENSSSCG00000034818|ENSSSCG00000006564|ENSSSCG00000009826|ENSSSCG00000036725|ENSSSCG00000003485|ENSSSCG00000017232|ENSSSCG00000027270|…	124	ENSSSCG00000028949|ENSSSCG00000000528|ENSSSCG00000010481|ENSSSCG00000006296|ENSSSCG00000001779|ENSSSCG00000040281|ENSSSCG00000005355|ENSSSCG00000017209|ENSSSCG00000004166|ENSSSCG00000011198|ENSSSCG00000013354|ENSSSCG00000039460|ENSSSCG00000036951|ENSSSCG00000017158|ENSSSCG00000014387|ENSSSCG00000014828|ENSSSCG00000010834|ENSSSCG00000017935|ENSSSCG00000009228|ENSSSCG00000015227|ENSSSCG00000006237|…	64	http://amigo.geneontology.org/amigo/term/GO:0070727	yes
BP	GO:0051130	positive regulation of cellular component organization	0.000570962	0.0286623	--	1140	ENSSSCG00000000672|ENSSSCG00000001757|ENSSSCG00000000068|ENSSSCG00000006245|ENSSSCG00000008821|ENSSSCG00000020744|ENSSSCG00000011514|ENSSSCG00000027072|ENSSSCG00000017730|ENSSSCG00000012644|ENSSSCG00000006001|ENSSSCG00000017235|ENSSSCG00000035733|ENSSSCG00000040811|ENSSSCG00000022760|ENSSSCG00000021343|ENSSSCG00000003144|ENSSSCG00000034989|ENSSSCG00000024777|ENSSSCG00000012138|ENSSSCG00000003949|…	218	ENSSSCG00000036455|ENSSSCG00000001757|ENSSSCG00000025478|ENSSSCG00000011889|ENSSSCG00000039887|ENSSSCG00000012644|ENSSSCG00000011514|ENSSSCG00000008137|ENSSSCG00000009327|ENSSSCG00000002003|ENSSSCG00000001516|ENSSSCG00000038731|ENSSSCG00000034395|ENSSSCG00000009249|ENSSSCG00000007253|ENSSSCG00000036520|ENSSSCG00000016494|ENSSSCG00000014207|ENSSSCG00000017427|ENSSSCG00000008729|ENSSSCG00000012328|…	137	ENSSSCG00000025238|ENSSSCG00000034989|ENSSSCG00000035066|ENSSSCG00000009874|ENSSSCG00000015815|ENSSSCG00000001657|ENSSSCG00000009613|ENSSSCG00000004166|ENSSSCG00000011884|ENSSSCG00000016605|ENSSSCG00000010241|ENSSSCG00000030877|ENSSSCG00000007602|ENSSSCG00000024019|ENSSSCG00000027072|ENSSSCG00000000423|ENSSSCG00000005896|ENSSSCG00000020744|ENSSSCG00000012780|ENSSSCG00000040466|ENSSSCG00000026259|…	81	http://amigo.geneontology.org/amigo/term/GO:0051130	yes
BP	GO:0002495	antigen processing and presentation of peptide antigen via MHC class II	0.00057851	0.0288891	--	52	ENSSSCG00000008274|ENSSSCG00000009978|ENSSSCG00000003493|ENSSSCG00000001459|ENSSSCG00000038918|ENSSSCG00000030186|ENSSSCG00000000217|ENSSSCG00000012893|ENSSSCG00000009112|ENSSSCG00000023296|ENSSSCG00000009244|ENSSSCG00000040525|ENSSSCG00000006357|ENSSSCG00000011309|ENSSSCG00000003712|ENSSSCG00000015335|ENSSSCG00000002740|ENSSSCG00000005177	18	ENSSSCG00000023296|ENSSSCG00000002740|ENSSSCG00000009244|ENSSSCG00000030186|ENSSSCG00000038918|ENSSSCG00000003712|ENSSSCG00000005177|ENSSSCG00000008274|ENSSSCG00000001459|ENSSSCG00000015335|ENSSSCG00000000217	11	ENSSSCG00000009112|ENSSSCG00000012893|ENSSSCG00000003493|ENSSSCG00000040525|ENSSSCG00000006357|ENSSSCG00000009978|ENSSSCG00000011309	7	http://amigo.geneontology.org/amigo/term/GO:0002495	yes
BP	GO:0006886	intracellular protein transport	0.00058416	0.0290194	GO:0032779	772	ENSSSCG00000009951|ENSSSCG00000014043|ENSSSCG00000011896|ENSSSCG00000023983|ENSSSCG00000016572|ENSSSCG00000011250|ENSSSCG00000013726|ENSSSCG00000000870|ENSSSCG00000038914|ENSSSCG00000007033|ENSSSCG00000014101|ENSSSCG00000009228|ENSSSCG00000011621|ENSSSCG00000037130|ENSSSCG00000039460|ENSSSCG00000037595|ENSSSCG00000011036|ENSSSCG00000013992|ENSSSCG00000013752|ENSSSCG00000015227|ENSSSCG00000009883|…	154	ENSSSCG00000010048|ENSSSCG00000006901|ENSSSCG00000040663|ENSSSCG00000040912|ENSSSCG00000008136|ENSSSCG00000024895|ENSSSCG00000004125|ENSSSCG00000015135|ENSSSCG00000014043|ENSSSCG00000008138|ENSSSCG00000035658|ENSSSCG00000038731|ENSSSCG00000034017|ENSSSCG00000009244|ENSSSCG00000034818|ENSSSCG00000000870|ENSSSCG00000015539|ENSSSCG00000017427|ENSSSCG00000036725|ENSSSCG00000037131|ENSSSCG00000012484|…	93	ENSSSCG00000028949|ENSSSCG00000011198|ENSSSCG00000001779|ENSSSCG00000031733|ENSSSCG00000040525|ENSSSCG00000017209|ENSSSCG00000039460|ENSSSCG00000017803|ENSSSCG00000014828|ENSSSCG00000010260|ENSSSCG00000009228|ENSSSCG00000028983|ENSSSCG00000015227|ENSSSCG00000006237|ENSSSCG00000036294|ENSSSCG00000014909|ENSSSCG00000000486|ENSSSCG00000012893|ENSSSCG00000016538|ENSSSCG00000008577|ENSSSCG00000026571|…	61	http://amigo.geneontology.org/amigo/term/GO:0006886	yes
BP	GO:0043085	positive regulation of catalytic activity	0.000593485	0.0293298	GO:0048554	967	ENSSSCG00000039986|ENSSSCG00000016878|ENSSSCG00000001565|ENSSSCG00000009898|ENSSSCG00000014913|ENSSSCG00000006901|ENSSSCG00000011896|ENSSSCG00000001963|ENSSSCG00000003818|ENSSSCG00000036213|ENSSSCG00000012437|ENSSSCG00000003578|ENSSSCG00000005643|ENSSSCG00000000870|ENSSSCG00000040811|ENSSSCG00000020705|ENSSSCG00000009951|ENSSSCG00000038867|ENSSSCG00000021343|ENSSSCG00000003144|ENSSSCG00000011833|…	188	ENSSSCG00000023296|ENSSSCG00000008831|ENSSSCG00000011843|ENSSSCG00000023162|ENSSSCG00000027992|ENSSSCG00000023357|ENSSSCG00000012644|ENSSSCG00000006901|ENSSSCG00000011446|ENSSSCG00000005437|ENSSSCG00000008136|ENSSSCG00000008238|ENSSSCG00000015135|ENSSSCG00000010440|ENSSSCG00000040373|ENSSSCG00000001516|ENSSSCG00000017917|ENSSSCG00000009249|ENSSSCG00000008538|ENSSSCG00000017990|ENSSSCG00000000997|…	127	ENSSSCG00000030632|ENSSSCG00000037266|ENSSSCG00000015815|ENSSSCG00000009904|ENSSSCG00000024223|ENSSSCG00000034192|ENSSSCG00000039986|ENSSSCG00000003539|ENSSSCG00000017754|ENSSSCG00000013513|ENSSSCG00000000059|ENSSSCG00000005318|ENSSSCG00000015320|ENSSSCG00000010816|ENSSSCG00000038222|ENSSSCG00000032320|ENSSSCG00000034510|ENSSSCG00000040682|ENSSSCG00000031053|ENSSSCG00000011131|ENSSSCG00000000955|…	61	http://amigo.geneontology.org/amigo/term/GO:0043085	yes
BP	GO:0046395	carboxylic acid catabolic process	0.000614313	0.0300478	--	235	ENSSSCG00000005663|ENSSSCG00000008902|ENSSSCG00000028431|ENSSSCG00000024363|ENSSSCG00000003851|ENSSSCG00000015332|ENSSSCG00000009856|ENSSSCG00000015391|ENSSSCG00000016613|ENSSSCG00000002697|ENSSSCG00000038607|ENSSSCG00000004049|ENSSSCG00000011250|ENSSSCG00000034811|ENSSSCG00000009916|ENSSSCG00000012911|ENSSSCG00000008569|ENSSSCG00000030626|ENSSSCG00000000839|ENSSSCG00000015673|ENSSSCG00000016519|…	56	ENSSSCG00000004465|ENSSSCG00000028123|ENSSSCG00000011250|ENSSSCG00000004049|ENSSSCG00000017198|ENSSSCG00000002009|ENSSSCG00000000072|ENSSSCG00000015673|ENSSSCG00000007763|ENSSSCG00000000259|ENSSSCG00000000839|ENSSSCG00000008316|ENSSSCG00000027169|ENSSSCG00000040779|ENSSSCG00000037077|ENSSSCG00000016613|ENSSSCG00000027903|ENSSSCG00000005663|ENSSSCG00000034811|ENSSSCG00000015391|ENSSSCG00000002374|…	35	ENSSSCG00000016056|ENSSSCG00000036294|ENSSSCG00000029945|ENSSSCG00000008569|ENSSSCG00000002294|ENSSSCG00000024363|ENSSSCG00000016519|ENSSSCG00000022364|ENSSSCG00000016450|ENSSSCG00000012911|ENSSSCG00000009916|ENSSSCG00000002697|ENSSSCG00000028010|ENSSSCG00000016156|ENSSSCG00000017947|ENSSSCG00000038607|ENSSSCG00000038190|ENSSSCG00000008571|ENSSSCG00000038867|ENSSSCG00000003229|ENSSSCG00000001000	21	http://amigo.geneontology.org/amigo/term/GO:0046395	yes
BP	GO:0016054	organic acid catabolic process	0.000614313	0.0300478	--	235	ENSSSCG00000016519|ENSSSCG00000008902|ENSSSCG00000028431|ENSSSCG00000024363|ENSSSCG00000003851|ENSSSCG00000015332|ENSSSCG00000009856|ENSSSCG00000015391|ENSSSCG00000016613|ENSSSCG00000002697|ENSSSCG00000038607|ENSSSCG00000004049|ENSSSCG00000011250|ENSSSCG00000034811|ENSSSCG00000009916|ENSSSCG00000012911|ENSSSCG00000008569|ENSSSCG00000030626|ENSSSCG00000000839|ENSSSCG00000015673|ENSSSCG00000005663|…	56	ENSSSCG00000004465|ENSSSCG00000028123|ENSSSCG00000011250|ENSSSCG00000004049|ENSSSCG00000017198|ENSSSCG00000002009|ENSSSCG00000000072|ENSSSCG00000015673|ENSSSCG00000007763|ENSSSCG00000000259|ENSSSCG00000000839|ENSSSCG00000008316|ENSSSCG00000027169|ENSSSCG00000040779|ENSSSCG00000037077|ENSSSCG00000016613|ENSSSCG00000027903|ENSSSCG00000005663|ENSSSCG00000034811|ENSSSCG00000015391|ENSSSCG00000002374|…	35	ENSSSCG00000016056|ENSSSCG00000036294|ENSSSCG00000029945|ENSSSCG00000038607|ENSSSCG00000002294|ENSSSCG00000024363|ENSSSCG00000016519|ENSSSCG00000022364|ENSSSCG00000016450|ENSSSCG00000002697|ENSSSCG00000009916|ENSSSCG00000012911|ENSSSCG00000028010|ENSSSCG00000016156|ENSSSCG00000017947|ENSSSCG00000008569|ENSSSCG00000038190|ENSSSCG00000008571|ENSSSCG00000038867|ENSSSCG00000003229|ENSSSCG00000001000	21	http://amigo.geneontology.org/amigo/term/GO:0016054	yes
BP	GO:0034613	cellular protein localization	0.000677325	0.032899	GO:0016249	958	ENSSSCG00000016878|ENSSSCG00000001779|ENSSSCG00000023983|ENSSSCG00000016572|ENSSSCG00000011250|ENSSSCG00000008138|ENSSSCG00000013726|ENSSSCG00000005352|ENSSSCG00000000870|ENSSSCG00000017232|ENSSSCG00000014828|ENSSSCG00000014101|ENSSSCG00000009228|ENSSSCG00000039107|ENSSSCG00000039103|ENSSSCG00000011621|ENSSSCG00000037130|ENSSSCG00000039460|ENSSSCG00000030443|ENSSSCG00000015227|ENSSSCG00000010253|…	186	ENSSSCG00000003888|ENSSSCG00000039887|ENSSSCG00000008136|ENSSSCG00000023599|ENSSSCG00000005027|ENSSSCG00000015135|ENSSSCG00000008138|ENSSSCG00000035658|ENSSSCG00000009128|ENSSSCG00000029189|ENSSSCG00000034017|ENSSSCG00000011572|ENSSSCG00000007253|ENSSSCG00000039258|ENSSSCG00000034818|ENSSSCG00000006564|ENSSSCG00000009826|ENSSSCG00000036725|ENSSSCG00000003485|ENSSSCG00000017232|ENSSSCG00000027270|…	123	ENSSSCG00000028949|ENSSSCG00000000528|ENSSSCG00000010481|ENSSSCG00000006296|ENSSSCG00000001779|ENSSSCG00000040281|ENSSSCG00000017209|ENSSSCG00000004166|ENSSSCG00000011198|ENSSSCG00000013354|ENSSSCG00000039460|ENSSSCG00000036951|ENSSSCG00000017158|ENSSSCG00000014387|ENSSSCG00000014828|ENSSSCG00000010834|ENSSSCG00000017935|ENSSSCG00000009228|ENSSSCG00000015227|ENSSSCG00000006237|ENSSSCG00000017803|…	63	http://amigo.geneontology.org/amigo/term/GO:0034613	yes
BP	GO:0007584	response to nutrient	0.000679502	0.032899	--	116	ENSSSCG00000024072|ENSSSCG00000011399|ENSSSCG00000036274|ENSSSCG00000000757|ENSSSCG00000027115|ENSSSCG00000016223|ENSSSCG00000022672|ENSSSCG00000027198|ENSSSCG00000025578|ENSSSCG00000001488|ENSSSCG00000009998|ENSSSCG00000015673|ENSSSCG00000027898|ENSSSCG00000010440|ENSSSCG00000002866|ENSSSCG00000015973|ENSSSCG00000010816|ENSSSCG00000016057|ENSSSCG00000006371|ENSSSCG00000000884|ENSSSCG00000037637|…	32	ENSSSCG00000037637|ENSSSCG00000001488|ENSSSCG00000004465|ENSSSCG00000036274|ENSSSCG00000011399|ENSSSCG00000016057|ENSSSCG00000002866|ENSSSCG00000010440|ENSSSCG00000012981|ENSSSCG00000027898|ENSSSCG00000017670|ENSSSCG00000025822|ENSSSCG00000022672|ENSSSCG00000000757|ENSSSCG00000000884|ENSSSCG00000009998|ENSSSCG00000015673|ENSSSCG00000034395|ENSSSCG00000027115|ENSSSCG00000015973	20	ENSSSCG00000006371|ENSSSCG00000040678|ENSSSCG00000017614|ENSSSCG00000001930|ENSSSCG00000027198|ENSSSCG00000011226|ENSSSCG00000016223|ENSSSCG00000024072|ENSSSCG00000034120|ENSSSCG00000009216|ENSSSCG00000010816|ENSSSCG00000025578	12	http://amigo.geneontology.org/amigo/term/GO:0007584	yes
BP	GO:1903391	regulation of adherens junction organization	0.000692645	0.0331982	--	70	ENSSSCG00000000423|ENSSSCG00000010440|ENSSSCG00000015013|ENSSSCG00000023709|ENSSSCG00000008137|ENSSSCG00000020744|ENSSSCG00000040466|ENSSSCG00000032229|ENSSSCG00000005012|ENSSSCG00000009613|ENSSSCG00000038397|ENSSSCG00000003485|ENSSSCG00000029313|ENSSSCG00000021588|ENSSSCG00000001869|ENSSSCG00000035066|ENSSSCG00000008799|ENSSSCG00000036520|ENSSSCG00000012126|ENSSSCG00000036526|ENSSSCG00000008164|…	22	ENSSSCG00000038397|ENSSSCG00000032229|ENSSSCG00000003485|ENSSSCG00000015013|ENSSSCG00000008799|ENSSSCG00000001869|ENSSSCG00000021588|ENSSSCG00000036520|ENSSSCG00000008137|ENSSSCG00000012126|ENSSSCG00000010440|ENSSSCG00000029313|ENSSSCG00000008164|ENSSSCG00000037748	14	ENSSSCG00000035066|ENSSSCG00000005012|ENSSSCG00000000423|ENSSSCG00000036526|ENSSSCG00000009613|ENSSSCG00000040466|ENSSSCG00000020744|ENSSSCG00000023709	8	http://amigo.geneontology.org/amigo/term/GO:1903391	yes
BP	GO:0032647	regulation of interferon-alpha production	0.000692348	0.0331982	--	25	ENSSSCG00000016057|ENSSSCG00000009327|ENSSSCG00000024096|ENSSSCG00000014987|ENSSSCG00000024916|ENSSSCG00000012853|ENSSSCG00000026806|ENSSSCG00000028612|ENSSSCG00000007143|ENSSSCG00000028875|ENSSSCG00000031103	11	ENSSSCG00000016057|ENSSSCG00000028612|ENSSSCG00000012853|ENSSSCG00000024096|ENSSSCG00000031103|ENSSSCG00000009327|ENSSSCG00000024916	7	ENSSSCG00000026806|ENSSSCG00000028875|ENSSSCG00000014987|ENSSSCG00000007143	4	http://amigo.geneontology.org/amigo/term/GO:0032647	yes
BP	GO:0019438	aromatic compound biosynthetic process	0.000701541	0.0334565	--	1121	ENSSSCG00000011514|ENSSSCG00000028553|ENSSSCG00000025440|ENSSSCG00000001565|ENSSSCG00000039196|ENSSSCG00000026894|ENSSSCG00000033926|ENSSSCG00000023903|ENSSSCG00000007688|ENSSSCG00000010116|ENSSSCG00000007248|ENSSSCG00000027072|ENSSSCG00000008902|ENSSSCG00000006572|ENSSSCG00000008195|ENSSSCG00000035532|ENSSSCG00000031736|ENSSSCG00000032710|ENSSSCG00000008293|ENSSSCG00000031483|ENSSSCG00000000175|…	214	ENSSSCG00000011514|ENSSSCG00000005437|ENSSSCG00000024149|ENSSSCG00000017014|ENSSSCG00000010275|ENSSSCG00000038631|ENSSSCG00000015973|ENSSSCG00000038260|ENSSSCG00000034395|ENSSSCG00000006709|ENSSSCG00000033926|ENSSSCG00000017420|ENSSSCG00000008721|ENSSSCG00000017707|ENSSSCG00000031593|ENSSSCG00000034811|ENSSSCG00000000994|ENSSSCG00000031299|ENSSSCG00000004311|ENSSSCG00000030996|ENSSSCG00000017544|…	128	ENSSSCG00000031918|ENSSSCG00000013028|ENSSSCG00000028168|ENSSSCG00000010631|ENSSSCG00000008039|ENSSSCG00000007524|ENSSSCG00000034019|ENSSSCG00000007019|ENSSSCG00000018081|ENSSSCG00000029102|ENSSSCG00000040678|ENSSSCG00000009937|ENSSSCG00000037132|ENSSSCG00000038399|ENSSSCG00000010430|ENSSSCG00000034896|ENSSSCG00000009233|ENSSSCG00000023886|ENSSSCG00000026806|ENSSSCG00000007248|ENSSSCG00000016223|…	86	http://amigo.geneontology.org/amigo/term/GO:0019438	yes
BP	GO:0031399	regulation of protein modification process	0.000711822	0.0337779	--	1568	ENSSSCG00000016878|ENSSSCG00000022845|ENSSSCG00000006709|ENSSSCG00000000068|ENSSSCG00000006245|ENSSSCG00000020790|ENSSSCG00000024096|ENSSSCG00000031356|ENSSSCG00000001757|ENSSSCG00000004948|ENSSSCG00000027946|ENSSSCG00000036213|ENSSSCG00000012434|ENSSSCG00000012644|ENSSSCG00000006001|ENSSSCG00000001056|ENSSSCG00000003578|ENSSSCG00000026655|ENSSSCG00000017235|ENSSSCG00000035733|ENSSSCG00000022611|…	290	ENSSSCG00000028602|ENSSSCG00000001757|ENSSSCG00000008831|ENSSSCG00000011843|ENSSSCG00000027992|ENSSSCG00000012644|ENSSSCG00000040663|ENSSSCG00000034418|ENSSSCG00000005437|ENSSSCG00000002385|ENSSSCG00000009083|ENSSSCG00000017748|ENSSSCG00000032731|ENSSSCG00000007371|ENSSSCG00000017917|ENSSSCG00000006709|ENSSSCG00000036520|ENSSSCG00000016494|ENSSSCG00000021374|ENSSSCG00000014207|ENSSSCG00000008538|…	186	ENSSSCG00000036326|ENSSSCG00000030632|ENSSSCG00000028168|ENSSSCG00000036322|ENSSSCG00000001056|ENSSSCG00000014288|ENSSSCG00000032320|ENSSSCG00000000059|ENSSSCG00000014804|ENSSSCG00000006237|ENSSSCG00000001513|ENSSSCG00000013736|ENSSSCG00000006543|ENSSSCG00000030345|ENSSSCG00000016716|ENSSSCG00000012816|ENSSSCG00000008923|ENSSSCG00000027665|ENSSSCG00000005055|ENSSSCG00000001987|ENSSSCG00000022361|…	104	http://amigo.geneontology.org/amigo/term/GO:0031399	yes
BP	GO:0055088	lipid homeostasis	0.000736183	0.034761	--	107	ENSSSCG00000033123|ENSSSCG00000002366|ENSSSCG00000015037|ENSSSCG00000036449|ENSSSCG00000003088|ENSSSCG00000012841|ENSSSCG00000040569|ENSSSCG00000021059|ENSSSCG00000003216|ENSSSCG00000037912|ENSSSCG00000040681|ENSSSCG00000036145|ENSSSCG00000002866|ENSSSCG00000014804|ENSSSCG00000006371|ENSSSCG00000026092|ENSSSCG00000011664|ENSSSCG00000017492|ENSSSCG00000007371|ENSSSCG00000024975|ENSSSCG00000007275|…	30	ENSSSCG00000012841|ENSSSCG00000002366|ENSSSCG00000040681|ENSSSCG00000003707|ENSSSCG00000003216|ENSSSCG00000017198|ENSSSCG00000017492|ENSSSCG00000040569|ENSSSCG00000011664|ENSSSCG00000021059|ENSSSCG00000008459|ENSSSCG00000009666|ENSSSCG00000007275|ENSSSCG00000007371|ENSSSCG00000002866|ENSSSCG00000033123|ENSSSCG00000030996|ENSSSCG00000001063|ENSSSCG00000037912|ENSSSCG00000034102|ENSSSCG00000037846|…	23	ENSSSCG00000006371|ENSSSCG00000015037|ENSSSCG00000036449|ENSSSCG00000036145|ENSSSCG00000024975|ENSSSCG00000022092|ENSSSCG00000014804	7	http://amigo.geneontology.org/amigo/term/GO:0055088	yes
BP	GO:0044093	positive regulation of molecular function	0.000758585	0.0356423	--	1304	ENSSSCG00000039986|ENSSSCG00000016878|ENSSSCG00000012022|ENSSSCG00000000068|ENSSSCG00000001565|ENSSSCG00000009898|ENSSSCG00000006947|ENSSSCG00000031356|ENSSSCG00000006901|ENSSSCG00000011896|ENSSSCG00000027074|ENSSSCG00000001963|ENSSSCG00000003818|ENSSSCG00000036213|ENSSSCG00000012644|ENSSSCG00000015402|ENSSSCG00000006296|ENSSSCG00000003578|ENSSSCG00000005643|ENSSSCG00000005055|ENSSSCG00000040811|…	245	ENSSSCG00000023296|ENSSSCG00000008831|ENSSSCG00000011843|ENSSSCG00000023162|ENSSSCG00000027992|ENSSSCG00000023357|ENSSSCG00000012644|ENSSSCG00000006901|ENSSSCG00000040663|ENSSSCG00000011446|ENSSSCG00000005437|ENSSSCG00000027074|ENSSSCG00000008238|ENSSSCG00000015135|ENSSSCG00000020921|ENSSSCG00000031856|ENSSSCG00000040373|ENSSSCG00000001516|ENSSSCG00000017917|ENSSSCG00000009249|ENSSSCG00000007253|…	160	ENSSSCG00000030632|ENSSSCG00000037266|ENSSSCG00000006296|ENSSSCG00000031288|ENSSSCG00000015815|ENSSSCG00000017614|ENSSSCG00000009904|ENSSSCG00000033381|ENSSSCG00000011884|ENSSSCG00000034192|ENSSSCG00000017951|ENSSSCG00000003539|ENSSSCG00000013513|ENSSSCG00000032320|ENSSSCG00000017754|ENSSSCG00000024223|ENSSSCG00000000059|ENSSSCG00000005318|ENSSSCG00000036659|ENSSSCG00000024022|ENSSSCG00000015320|…	85	http://amigo.geneontology.org/amigo/term/GO:0044093	yes
BP	GO:0009126	purine nucleoside monophosphate metabolic process	0.000797349	0.0357165	--	161	ENSSSCG00000039425|ENSSSCG00000031918|ENSSSCG00000008902|ENSSSCG00000008901|ENSSSCG00000023903|ENSSSCG00000018007|ENSSSCG00000012042|ENSSSCG00000008195|ENSSSCG00000017759|ENSSSCG00000016127|ENSSSCG00000002029|ENSSSCG00000017544|ENSSSCG00000010073|ENSSSCG00000034019|ENSSSCG00000035532|ENSSSCG00000010874|ENSSSCG00000040337|ENSSSCG00000035699|ENSSSCG00000037772|ENSSSCG00000015973|ENSSSCG00000018081|…	41	ENSSSCG00000018007|ENSSSCG00000010874|ENSSSCG00000008902|ENSSSCG00000008901|ENSSSCG00000017544|ENSSSCG00000035727|ENSSSCG00000017904|ENSSSCG00000035699|ENSSSCG00000040337|ENSSSCG00000031593|ENSSSCG00000038967|ENSSSCG00000002029|ENSSSCG00000010073|ENSSSCG00000017759|ENSSSCG00000011916|ENSSSCG00000003773|ENSSSCG00000015973	17	ENSSSCG00000031918|ENSSSCG00000006296|ENSSSCG00000000685|ENSSSCG00000012042|ENSSSCG00000035532|ENSSSCG00000003662|ENSSSCG00000017203|ENSSSCG00000036659|ENSSSCG00000007524|ENSSSCG00000012440|ENSSSCG00000039425|ENSSSCG00000034019|ENSSSCG00000008195|ENSSSCG00000018081|ENSSSCG00000016127|ENSSSCG00000038399|ENSSSCG00000000694|ENSSSCG00000037772|ENSSSCG00000010253|ENSSSCG00000034896|ENSSSCG00000010517|…	24	http://amigo.geneontology.org/amigo/term/GO:0009126	yes
BP	GO:0030049	muscle filament sliding	0.000796058	0.0357165	--	15	ENSSSCG00000024061|ENSSSCG00000000866|ENSSSCG00000002029|ENSSSCG00000017500|ENSSSCG00000018007|ENSSSCG00000039710|ENSSSCG00000023031|ENSSSCG00000039506	8	ENSSSCG00000018007|ENSSSCG00000024061|ENSSSCG00000039506|ENSSSCG00000002029	4	ENSSSCG00000000866|ENSSSCG00000039710|ENSSSCG00000023031|ENSSSCG00000017500	4	http://amigo.geneontology.org/amigo/term/GO:0030049	yes
BP	GO:0002026	regulation of the force of heart contraction	0.000796058	0.0357165	--	15	ENSSSCG00000039710|ENSSSCG00000002029|ENSSSCG00000010142|ENSSSCG00000009851|ENSSSCG00000009856|ENSSSCG00000034386|ENSSSCG00000011325|ENSSSCG00000013354	8	ENSSSCG00000010142|ENSSSCG00000011325|ENSSSCG00000009851|ENSSSCG00000009856|ENSSSCG00000002029	5	ENSSSCG00000039710|ENSSSCG00000034386|ENSSSCG00000013354	3	http://amigo.geneontology.org/amigo/term/GO:0002026	yes
BP	GO:0000038	very long-chain fatty acid metabolic process	0.000779911	0.0357165	--	29	ENSSSCG00000034786|ENSSSCG00000038007|ENSSSCG00000011250|ENSSSCG00000028431|ENSSSCG00000024681|ENSSSCG00000017198|ENSSSCG00000036236|ENSSSCG00000027903|ENSSSCG00000031299|ENSSSCG00000035012|ENSSSCG00000028080|ENSSSCG00000024149	12	ENSSSCG00000031299|ENSSSCG00000035012|ENSSSCG00000011250|ENSSSCG00000028080|ENSSSCG00000027903|ENSSSCG00000017198|ENSSSCG00000034786|ENSSSCG00000036236|ENSSSCG00000028431|ENSSSCG00000024681|ENSSSCG00000024149	11	ENSSSCG00000038007	1	http://amigo.geneontology.org/amigo/term/GO:0000038	yes
BP	GO:0035337	fatty-acyl-CoA metabolic process	0.000779911	0.0357165	--	29	ENSSSCG00000034786|ENSSSCG00000031299|ENSSSCG00000016223|ENSSSCG00000028431|ENSSSCG00000024149|ENSSSCG00000034102|ENSSSCG00000010116|ENSSSCG00000036236|ENSSSCG00000035012|ENSSSCG00000014272|ENSSSCG00000028080|ENSSSCG00000000541	12	ENSSSCG00000031299|ENSSSCG00000014272|ENSSSCG00000035012|ENSSSCG00000028080|ENSSSCG00000000541|ENSSSCG00000034786|ENSSSCG00000036236|ENSSSCG00000010116|ENSSSCG00000024149|ENSSSCG00000028431|ENSSSCG00000034102	11	ENSSSCG00000016223	1	http://amigo.geneontology.org/amigo/term/GO:0035337	yes
BP	GO:0007409	axonogenesis	0.000797611	0.0357165	GO:0007410	117	ENSSSCG00000010440|ENSSSCG00000022178|ENSSSCG00000017420|ENSSSCG00000003342|ENSSSCG00000017836|ENSSSCG00000016614|ENSSSCG00000005190|ENSSSCG00000015398|ENSSSCG00000022947|ENSSSCG00000012022|ENSSSCG00000021343|ENSSSCG00000009473|ENSSSCG00000016151|ENSSSCG00000006852|ENSSSCG00000008250|ENSSSCG00000038397|ENSSSCG00000007465|ENSSSCG00000013897|ENSSSCG00000011889|ENSSSCG00000034395|ENSSSCG00000039813|…	32	ENSSSCG00000011889|ENSSSCG00000017268|ENSSSCG00000012022|ENSSSCG00000016151|ENSSSCG00000010440|ENSSSCG00000008250|ENSSSCG00000009473|ENSSSCG00000007465|ENSSSCG00000017836|ENSSSCG00000008318|ENSSSCG00000010698|ENSSSCG00000017420|ENSSSCG00000016614|ENSSSCG00000039813|ENSSSCG00000009826|ENSSSCG00000038397|ENSSSCG00000022178|ENSSSCG00000015398|ENSSSCG00000003818|ENSSSCG00000034395|ENSSSCG00000005190|…	22	ENSSSCG00000009486|ENSSSCG00000010212|ENSSSCG00000003342|ENSSSCG00000014913|ENSSSCG00000016726|ENSSSCG00000022947|ENSSSCG00000034656|ENSSSCG00000008517|ENSSSCG00000006852|ENSSSCG00000021343	10	http://amigo.geneontology.org/amigo/term/GO:0007409	yes
BP	GO:0043393	regulation of protein binding	0.000791997	0.0357165	--	181	ENSSSCG00000007473|ENSSSCG00000037013|ENSSSCG00000037016|ENSSSCG00000000068|ENSSSCG00000031856|ENSSSCG00000016857|ENSSSCG00000027115|ENSSSCG00000003342|ENSSSCG00000015135|ENSSSCG00000000423|ENSSSCG00000007572|ENSSSCG00000011550|ENSSSCG00000012022|ENSSSCG00000009917|ENSSSCG00000005643|ENSSSCG00000005055|ENSSSCG00000022611|ENSSSCG00000020921|ENSSSCG00000024096|ENSSSCG00000040663|ENSSSCG00000022760|…	45	ENSSSCG00000005643|ENSSSCG00000017557|ENSSSCG00000011889|ENSSSCG00000011550|ENSSSCG00000031856|ENSSSCG00000012022|ENSSSCG00000016151|ENSSSCG00000015135|ENSSSCG00000020921|ENSSSCG00000028964|ENSSSCG00000022760|ENSSSCG00000001516|ENSSSCG00000015244|ENSSSCG00000008701|ENSSSCG00000033295|ENSSSCG00000007253|ENSSSCG00000033526|ENSSSCG00000004578|ENSSSCG00000029313|ENSSSCG00000016535|ENSSSCG00000003144|…	37	ENSSSCG00000005055|ENSSSCG00000040682|ENSSSCG00000016857|ENSSSCG00000009917|ENSSSCG00000003342|ENSSSCG00000032265|ENSSSCG00000000423|ENSSSCG00000010451	8	http://amigo.geneontology.org/amigo/term/GO:0043393	yes
BP	GO:0016197	endosomal transport	0.000780514	0.0357165	GO:0032439	191	ENSSSCG00000017140|ENSSSCG00000024267|ENSSSCG00000005969|ENSSSCG00000032968|ENSSSCG00000038362|ENSSSCG00000011997|ENSSSCG00000003793|ENSSSCG00000005585|ENSSSCG00000029262|ENSSSCG00000035658|ENSSSCG00000008274|ENSSSCG00000000870|ENSSSCG00000031288|ENSSSCG00000030535|ENSSSCG00000014828|ENSSSCG00000010151|ENSSSCG00000006901|ENSSSCG00000008138|ENSSSCG00000036828|ENSSSCG00000028123|ENSSSCG00000005012|…	47	ENSSSCG00000028123|ENSSSCG00000024267|ENSSSCG00000006901|ENSSSCG00000040912|ENSSSCG00000008274|ENSSSCG00000024895|ENSSSCG00000011036|ENSSSCG00000013752|ENSSSCG00000008138|ENSSSCG00000035658|ENSSSCG00000017801|ENSSSCG00000000870|ENSSSCG00000038362|ENSSSCG00000030535|ENSSSCG00000006564|ENSSSCG00000022790|ENSSSCG00000010151|ENSSSCG00000011997|ENSSSCG00000017747|ENSSSCG00000017140|ENSSSCG00000000755|…	26	ENSSSCG00000032312|ENSSSCG00000003793|ENSSSCG00000016497|ENSSSCG00000005012|ENSSSCG00000017209|ENSSSCG00000013256|ENSSSCG00000014913|ENSSSCG00000031288|ENSSSCG00000030183|ENSSSCG00000036828|ENSSSCG00000010250|ENSSSCG00000005300|ENSSSCG00000033297|ENSSSCG00000005585|ENSSSCG00000025151|ENSSSCG00000014828|ENSSSCG00000021145|ENSSSCG00000014804|ENSSSCG00000032968|ENSSSCG00000010900|ENSSSCG00000028762	21	http://amigo.geneontology.org/amigo/term/GO:0016197	yes
BP	GO:0033275	actin-myosin filament sliding	0.000796058	0.0357165	--	15	ENSSSCG00000024061|ENSSSCG00000039710|ENSSSCG00000002029|ENSSSCG00000017500|ENSSSCG00000018007|ENSSSCG00000000866|ENSSSCG00000039506|ENSSSCG00000023031	8	ENSSSCG00000018007|ENSSSCG00000024061|ENSSSCG00000039506|ENSSSCG00000002029	4	ENSSSCG00000039710|ENSSSCG00000000866|ENSSSCG00000023031|ENSSSCG00000017500	4	http://amigo.geneontology.org/amigo/term/GO:0033275	yes
BP	GO:0071236	cellular response to antibiotic	0.000797611	0.0357165	--	117	ENSSSCG00000011678|ENSSSCG00000008358|ENSSSCG00000036274|ENSSSCG00000010440|ENSSSCG00000012437|ENSSSCG00000001987|ENSSSCG00000015407|ENSSSCG00000022760|ENSSSCG00000037815|ENSSSCG00000005437|ENSSSCG00000000175|ENSSSCG00000007281|ENSSSCG00000036145|ENSSSCG00000008919|ENSSSCG00000027665|ENSSSCG00000024022|ENSSSCG00000017069|ENSSSCG00000016626|ENSSSCG00000040435|ENSSSCG00000016726|ENSSSCG00000005267|…	32	ENSSSCG00000035945|ENSSSCG00000005169|ENSSSCG00000000175|ENSSSCG00000012981|ENSSSCG00000005437|ENSSSCG00000010440|ENSSSCG00000032883|ENSSSCG00000022760|ENSSSCG00000009133|ENSSSCG00000037815|ENSSSCG00000036520|ENSSSCG00000008358|ENSSSCG00000017069|ENSSSCG00000036274|ENSSSCG00000005267|ENSSSCG00000000288|ENSSSCG00000040435|ENSSSCG00000011678|ENSSSCG00000007281|ENSSSCG00000017101|ENSSSCG00000012437|…	23	ENSSSCG00000027665|ENSSSCG00000036145|ENSSSCG00000035212|ENSSSCG00000001987|ENSSSCG00000012980|ENSSSCG00000008919|ENSSSCG00000016626|ENSSSCG00000016726|ENSSSCG00000024022	9	http://amigo.geneontology.org/amigo/term/GO:0071236	yes
BP	GO:0006950	response to stress	0.000805886	0.0359184	--	2598	ENSSSCG00000016878|ENSSSCG00000024072|ENSSSCG00000001565|ENSSSCG00000009898|ENSSSCG00000032942|ENSSSCG00000032941|ENSSSCG00000016243|ENSSSCG00000027072|ENSSSCG00000012434|ENSSSCG00000012437|ENSSSCG00000017870|ENSSSCG00000017237|ENSSSCG00000001898|ENSSSCG00000024777|ENSSSCG00000010625|ENSSSCG00000032220|ENSSSCG00000000884|ENSSSCG00000015227|ENSSSCG00000010121|ENSSSCG00000001808|ENSSSCG00000023269|…	461	ENSSSCG00000036455|ENSSSCG00000038455|ENSSSCG00000040919|ENSSSCG00000011889|ENSSSCG00000023162|ENSSSCG00000027992|ENSSSCG00000023357|ENSSSCG00000011602|ENSSSCG00000040663|ENSSSCG00000011446|ENSSSCG00000005437|ENSSSCG00000002023|ENSSSCG00000002009|ENSSSCG00000032531|ENSSSCG00000009511|ENSSSCG00000020921|ENSSSCG00000010440|ENSSSCG00000013593|ENSSSCG00000003410|ENSSSCG00000010522|ENSSSCG00000037748|…	279	ENSSSCG00000030632|ENSSSCG00000005102|ENSSSCG00000006357|ENSSSCG00000002414|ENSSSCG00000031913|ENSSSCG00000036613|ENSSSCG00000031329|ENSSSCG00000032320|ENSSSCG00000012258|ENSSSCG00000027072|ENSSSCG00000000059|ENSSSCG00000016159|ENSSSCG00000031175|ENSSSCG00000032046|ENSSSCG00000000859|ENSSSCG00000021675|ENSSSCG00000012893|ENSSSCG00000001657|ENSSSCG00000006543|ENSSSCG00000013940|ENSSSCG00000036526|…	182	http://amigo.geneontology.org/amigo/term/GO:0006950	yes
BP	GO:0061515	myeloid cell development	0.000846274	0.0375431	--	41	ENSSSCG00000004578|ENSSSCG00000000068|ENSSSCG00000032304|ENSSSCG00000017505|ENSSSCG00000008729|ENSSSCG00000034191|ENSSSCG00000017836|ENSSSCG00000003660|ENSSSCG00000011079|ENSSSCG00000035847|ENSSSCG00000009613|ENSSSCG00000012022|ENSSSCG00000024127|ENSSSCG00000011810|ENSSSCG00000030289	15	ENSSSCG00000017836|ENSSSCG00000011079|ENSSSCG00000024127|ENSSSCG00000012022|ENSSSCG00000034191|ENSSSCG00000003660|ENSSSCG00000004578|ENSSSCG00000000068|ENSSSCG00000032304|ENSSSCG00000035847|ENSSSCG00000008729|ENSSSCG00000017505	12	ENSSSCG00000011810|ENSSSCG00000030289|ENSSSCG00000009613	3	http://amigo.geneontology.org/amigo/term/GO:0061515	yes
BP	GO:0034440	lipid oxidation	0.000857771	0.0377024	--	71	ENSSSCG00000011250|ENSSSCG00000028431|ENSSSCG00000000757|ENSSSCG00000003851|ENSSSCG00000032687|ENSSSCG00000015391|ENSSSCG00000004049|ENSSSCG00000008569|ENSSSCG00000006720|ENSSSCG00000039103|ENSSSCG00000010931|ENSSSCG00000022364|ENSSSCG00000003229|ENSSSCG00000017198|ENSSSCG00000001000|ENSSSCG00000000072|ENSSSCG00000017947|ENSSSCG00000036145|ENSSSCG00000037846|ENSSSCG00000001862|ENSSSCG00000008571|…	22	ENSSSCG00000000072|ENSSSCG00000015391|ENSSSCG00000039103|ENSSSCG00000011250|ENSSSCG00000010931|ENSSSCG00000004049|ENSSSCG00000001862|ENSSSCG00000017198|ENSSSCG00000003851|ENSSSCG00000032687|ENSSSCG00000028431|ENSSSCG00000006720|ENSSSCG00000000757|ENSSSCG00000037846	14	ENSSSCG00000022364|ENSSSCG00000008569|ENSSSCG00000001000|ENSSSCG00000036145|ENSSSCG00000008571|ENSSSCG00000016156|ENSSSCG00000017947|ENSSSCG00000003229	8	http://amigo.geneontology.org/amigo/term/GO:0034440	yes
BP	GO:0019395	fatty acid oxidation	0.000857771	0.0377024	--	71	ENSSSCG00000011250|ENSSSCG00000028431|ENSSSCG00000000757|ENSSSCG00000003851|ENSSSCG00000032687|ENSSSCG00000015391|ENSSSCG00000004049|ENSSSCG00000008569|ENSSSCG00000006720|ENSSSCG00000039103|ENSSSCG00000010931|ENSSSCG00000022364|ENSSSCG00000003229|ENSSSCG00000017198|ENSSSCG00000001000|ENSSSCG00000000072|ENSSSCG00000017947|ENSSSCG00000036145|ENSSSCG00000037846|ENSSSCG00000001862|ENSSSCG00000008571|…	22	ENSSSCG00000000072|ENSSSCG00000015391|ENSSSCG00000039103|ENSSSCG00000011250|ENSSSCG00000010931|ENSSSCG00000004049|ENSSSCG00000001862|ENSSSCG00000017198|ENSSSCG00000003851|ENSSSCG00000032687|ENSSSCG00000028431|ENSSSCG00000006720|ENSSSCG00000000757|ENSSSCG00000037846	14	ENSSSCG00000022364|ENSSSCG00000008569|ENSSSCG00000001000|ENSSSCG00000036145|ENSSSCG00000008571|ENSSSCG00000016156|ENSSSCG00000017947|ENSSSCG00000003229	8	http://amigo.geneontology.org/amigo/term/GO:0019395	yes
BP	GO:0046034	ATP metabolic process	0.000862333	0.037729	--	132	ENSSSCG00000039425|ENSSSCG00000031918|ENSSSCG00000023903|ENSSSCG00000018007|ENSSSCG00000012042|ENSSSCG00000008195|ENSSSCG00000017759|ENSSSCG00000016127|ENSSSCG00000017544|ENSSSCG00000010073|ENSSSCG00000034019|ENSSSCG00000035532|ENSSSCG00000040337|ENSSSCG00000035699|ENSSSCG00000011916|ENSSSCG00000015973|ENSSSCG00000018081|ENSSSCG00000002029|ENSSSCG00000012440|ENSSSCG00000038399|ENSSSCG00000007524|…	35	ENSSSCG00000018007|ENSSSCG00000017544|ENSSSCG00000035727|ENSSSCG00000017904|ENSSSCG00000035699|ENSSSCG00000040337|ENSSSCG00000038967|ENSSSCG00000002029|ENSSSCG00000010073|ENSSSCG00000017759|ENSSSCG00000011916|ENSSSCG00000003773|ENSSSCG00000015973	13	ENSSSCG00000031918|ENSSSCG00000017203|ENSSSCG00000000685|ENSSSCG00000012042|ENSSSCG00000035532|ENSSSCG00000006296|ENSSSCG00000036659|ENSSSCG00000007524|ENSSSCG00000012440|ENSSSCG00000039425|ENSSSCG00000034019|ENSSSCG00000008195|ENSSSCG00000018081|ENSSSCG00000016127|ENSSSCG00000037772|ENSSSCG00000000694|ENSSSCG00000038399|ENSSSCG00000010253|ENSSSCG00000010517|ENSSSCG00000001930|ENSSSCG00000023903|…	22	http://amigo.geneontology.org/amigo/term/GO:0046034	yes
BP	GO:0023014	signal transduction by protein phosphorylation	0.000884675	0.0385298	--	228	ENSSSCG00000016878|ENSSSCG00000038767|ENSSSCG00000015037|ENSSSCG00000011672|ENSSSCG00000022496|ENSSSCG00000000753|ENSSSCG00000017753|ENSSSCG00000017748|ENSSSCG00000017917|ENSSSCG00000009283|ENSSSCG00000033689|ENSSSCG00000017754|ENSSSCG00000023434|ENSSSCG00000039535|ENSSSCG00000009874|ENSSSCG00000009714|ENSSSCG00000020705|ENSSSCG00000024096|ENSSSCG00000022478|ENSSSCG00000017505|ENSSSCG00000009228|…	54	ENSSSCG00000026297|ENSSSCG00000011843|ENSSSCG00000010201|ENSSSCG00000000784|ENSSSCG00000011446|ENSSSCG00000025192|ENSSSCG00000004334|ENSSSCG00000017753|ENSSSCG00000012275|ENSSSCG00000002023|ENSSSCG00000017917|ENSSSCG00000020705|ENSSSCG00000024285|ENSSSCG00000010698|ENSSSCG00000009511|ENSSSCG00000008164|ENSSSCG00000016494|ENSSSCG00000011833|ENSSSCG00000017505|ENSSSCG00000038397|ENSSSCG00000022478|…	34	ENSSSCG00000009874|ENSSSCG00000030632|ENSSSCG00000010816|ENSSSCG00000040682|ENSSSCG00000015037|ENSSSCG00000001056|ENSSSCG00000023434|ENSSSCG00000008691|ENSSSCG00000033171|ENSSSCG00000039798|ENSSSCG00000015815|ENSSSCG00000009283|ENSSSCG00000040595|ENSSSCG00000017754|ENSSSCG00000038767|ENSSSCG00000012203|ENSSSCG00000011672|ENSSSCG00000009228|ENSSSCG00000017330|ENSSSCG00000037025	20	http://amigo.geneontology.org/amigo/term/GO:0023014	yes
BP	GO:0043270	positive regulation of ion transport	0.000901749	0.0390949	--	223	ENSSSCG00000017951|ENSSSCG00000039556|ENSSSCG00000022496|ENSSSCG00000026422|ENSSSCG00000000753|ENSSSCG00000011259|ENSSSCG00000002688|ENSSSCG00000000528|ENSSSCG00000022820|ENSSSCG00000017427|ENSSSCG00000040569|ENSSSCG00000021059|ENSSSCG00000015426|ENSSSCG00000015402|ENSSSCG00000015298|ENSSSCG00000021977|ENSSSCG00000005055|ENSSSCG00000004578|ENSSSCG00000017232|ENSSSCG00000011833|ENSSSCG00000010073|…	53	ENSSSCG00000027903|ENSSSCG00000032478|ENSSSCG00000021977|ENSSSCG00000026422|ENSSSCG00000012138|ENSSSCG00000040569|ENSSSCG00000021059|ENSSSCG00000012253|ENSSSCG00000001516|ENSSSCG00000012402|ENSSSCG00000022820|ENSSSCG00000004578|ENSSSCG00000025281|ENSSSCG00000021374|ENSSSCG00000011833|ENSSSCG00000017427|ENSSSCG00000010073|ENSSSCG00000017232|ENSSSCG00000022496|ENSSSCG00000035402|ENSSSCG00000015298|…	31	ENSSSCG00000033541|ENSSSCG00000000528|ENSSSCG00000006296|ENSSSCG00000029977|ENSSSCG00000011259|ENSSSCG00000017951|ENSSSCG00000036659|ENSSSCG00000024022|ENSSSCG00000009125|ENSSSCG00000023084|ENSSSCG00000002688|ENSSSCG00000005055|ENSSSCG00000011322|ENSSSCG00000010212|ENSSSCG00000036828|ENSSSCG00000003506|ENSSSCG00000039556|ENSSSCG00000010629|ENSSSCG00000034510|ENSSSCG00000012699|ENSSSCG00000015402|…	22	http://amigo.geneontology.org/amigo/term/GO:0043270	yes
BP	GO:0009612	response to mechanical stimulus	0.000907896	0.0391833	--	157	ENSSSCG00000013339|ENSSSCG00000031912|ENSSSCG00000010686|ENSSSCG00000014277|ENSSSCG00000013354|ENSSSCG00000001488|ENSSSCG00000034765|ENSSSCG00000012981|ENSSSCG00000017500|ENSSSCG00000010522|ENSSSCG00000037066|ENSSSCG00000024777|ENSSSCG00000017330|ENSSSCG00000040682|ENSSSCG00000006857|ENSSSCG00000018016|ENSSSCG00000011602|ENSSSCG00000015973|ENSSSCG00000001516|ENSSSCG00000038397|ENSSSCG00000000706|…	40	ENSSSCG00000011889|ENSSSCG00000017268|ENSSSCG00000001488|ENSSSCG00000013339|ENSSSCG00000031912|ENSSSCG00000011602|ENSSSCG00000021899|ENSSSCG00000024777|ENSSSCG00000034765|ENSSSCG00000010522|ENSSSCG00000015973|ENSSSCG00000001516|ENSSSCG00000004795|ENSSSCG00000006857|ENSSSCG00000010459|ENSSSCG00000038397|ENSSSCG00000012981|ENSSSCG00000003429|ENSSSCG00000024428|ENSSSCG00000014010|ENSSSCG00000014277|…	26	ENSSSCG00000023084|ENSSSCG00000040682|ENSSSCG00000000706|ENSSSCG00000013736|ENSSSCG00000010686|ENSSSCG00000013354|ENSSSCG00000016034|ENSSSCG00000011226|ENSSSCG00000017330|ENSSSCG00000030289|ENSSSCG00000040071|ENSSSCG00000035583|ENSSSCG00000021867|ENSSSCG00000017500	14	http://amigo.geneontology.org/amigo/term/GO:0009612	yes
BP	GO:0032880	regulation of protein localization	0.000912704	0.0392134	--	860	ENSSSCG00000011101|ENSSSCG00000000672|ENSSSCG00000012328|ENSSSCG00000023374|ENSSSCG00000027072|ENSSSCG00000017730|ENSSSCG00000012644|ENSSSCG00000015298|ENSSSCG00000007336|ENSSSCG00000015407|ENSSSCG00000005055|ENSSSCG00000022760|ENSSSCG00000009473|ENSSSCG00000000975|ENSSSCG00000039103|ENSSSCG00000032229|ENSSSCG00000032422|ENSSSCG00000009613|ENSSSCG00000022361|ENSSSCG00000009888|ENSSSCG00000026092|…	168	ENSSSCG00000023357|ENSSSCG00000012644|ENSSSCG00000012484|ENSSSCG00000016151|ENSSSCG00000015135|ENSSSCG00000009327|ENSSSCG00000002003|ENSSSCG00000008138|ENSSSCG00000022820|ENSSSCG00000039156|ENSSSCG00000008337|ENSSSCG00000036520|ENSSSCG00000014207|ENSSSCG00000022672|ENSSSCG00000005979|ENSSSCG00000003468|ENSSSCG00000012328|ENSSSCG00000032229|ENSSSCG00000032422|ENSSSCG00000015298|ENSSSCG00000004317|…	104	ENSSSCG00000006357|ENSSSCG00000027072|ENSSSCG00000040682|ENSSSCG00000009904|ENSSSCG00000024223|ENSSSCG00000011884|ENSSSCG00000013940|ENSSSCG00000016223|ENSSSCG00000017754|ENSSSCG00000000423|ENSSSCG00000030289|ENSSSCG00000007291|ENSSSCG00000010816|ENSSSCG00000017773|ENSSSCG00000010260|ENSSSCG00000012893|ENSSSCG00000039364|ENSSSCG00000009412|ENSSSCG00000008577|ENSSSCG00000007336|ENSSSCG00000000975|…	64	http://amigo.geneontology.org/amigo/term/GO:0032880	yes
BP	GO:0006164	purine nucleotide biosynthetic process	0.000949654	0.0403421	--	208	ENSSSCG00000031918|ENSSSCG00000008902|ENSSSCG00000008901|ENSSSCG00000002269|ENSSSCG00000023903|ENSSSCG00000016726|ENSSSCG00000010116|ENSSSCG00000036236|ENSSSCG00000017014|ENSSSCG00000012042|ENSSSCG00000014272|ENSSSCG00000008195|ENSSSCG00000017759|ENSSSCG00000034786|ENSSSCG00000006572|ENSSSCG00000017544|ENSSSCG00000000694|ENSSSCG00000009937|ENSSSCG00000035532|ENSSSCG00000027299|ENSSSCG00000037044|…	50	ENSSSCG00000002269|ENSSSCG00000035699|ENSSSCG00000028080|ENSSSCG00000024149|ENSSSCG00000017014|ENSSSCG00000000175|ENSSSCG00000017759|ENSSSCG00000017694|ENSSSCG00000010874|ENSSSCG00000040337|ENSSSCG00000010116|ENSSSCG00000015973|ENSSSCG00000031299|ENSSSCG00000008902|ENSSSCG00000008901|ENSSSCG00000017544|ENSSSCG00000035012|ENSSSCG00000036236|ENSSSCG00000017101|ENSSSCG00000017904|ENSSSCG00000014272|…	24	ENSSSCG00000031918|ENSSSCG00000017203|ENSSSCG00000000685|ENSSSCG00000012042|ENSSSCG00000035532|ENSSSCG00000016223|ENSSSCG00000007524|ENSSSCG00000012440|ENSSSCG00000039425|ENSSSCG00000034019|ENSSSCG00000008195|ENSSSCG00000018081|ENSSSCG00000027299|ENSSSCG00000009937|ENSSSCG00000038399|ENSSSCG00000000694|ENSSSCG00000037772|ENSSSCG00000010456|ENSSSCG00000010253|ENSSSCG00000034896|ENSSSCG00000010517|…	26	http://amigo.geneontology.org/amigo/term/GO:0006164	yes
BP	GO:0035383	thioester metabolic process	0.000951664	0.0403421	--	76	ENSSSCG00000028431|ENSSSCG00000009937|ENSSSCG00000016613|ENSSSCG00000036236|ENSSSCG00000040088|ENSSSCG00000000541|ENSSSCG00000034786|ENSSSCG00000014272|ENSSSCG00000007019|ENSSSCG00000015673|ENSSSCG00000035012|ENSSSCG00000007286|ENSSSCG00000002697|ENSSSCG00000024149|ENSSSCG00000007371|ENSSSCG00000029944|ENSSSCG00000002374|ENSSSCG00000017694|ENSSSCG00000031299|ENSSSCG00000034102|ENSSSCG00000010116|…	23	ENSSSCG00000007371|ENSSSCG00000002374|ENSSSCG00000014272|ENSSSCG00000035012|ENSSSCG00000028080|ENSSSCG00000031299|ENSSSCG00000000541|ENSSSCG00000034786|ENSSSCG00000036236|ENSSSCG00000016613|ENSSSCG00000028431|ENSSSCG00000010116|ENSSSCG00000024149|ENSSSCG00000034102|ENSSSCG00000015673|ENSSSCG00000017694	16	ENSSSCG00000029944|ENSSSCG00000016223|ENSSSCG00000009937|ENSSSCG00000040088|ENSSSCG00000007019|ENSSSCG00000002697|ENSSSCG00000007286	7	http://amigo.geneontology.org/amigo/term/GO:0035383	yes
BP	GO:0006637	acyl-CoA metabolic process	0.000951664	0.0403421	--	76	ENSSSCG00000028431|ENSSSCG00000009937|ENSSSCG00000016613|ENSSSCG00000036236|ENSSSCG00000040088|ENSSSCG00000000541|ENSSSCG00000034786|ENSSSCG00000014272|ENSSSCG00000007019|ENSSSCG00000015673|ENSSSCG00000035012|ENSSSCG00000007286|ENSSSCG00000002697|ENSSSCG00000024149|ENSSSCG00000007371|ENSSSCG00000031299|ENSSSCG00000002374|ENSSSCG00000017694|ENSSSCG00000029944|ENSSSCG00000034102|ENSSSCG00000010116|…	23	ENSSSCG00000007371|ENSSSCG00000031299|ENSSSCG00000014272|ENSSSCG00000035012|ENSSSCG00000028080|ENSSSCG00000002374|ENSSSCG00000000541|ENSSSCG00000034786|ENSSSCG00000036236|ENSSSCG00000016613|ENSSSCG00000028431|ENSSSCG00000010116|ENSSSCG00000024149|ENSSSCG00000034102|ENSSSCG00000015673|ENSSSCG00000017694	16	ENSSSCG00000029944|ENSSSCG00000016223|ENSSSCG00000009937|ENSSSCG00000040088|ENSSSCG00000007019|ENSSSCG00000002697|ENSSSCG00000007286	7	http://amigo.geneontology.org/amigo/term/GO:0006637	yes
BP	GO:0009152	purine ribonucleotide biosynthetic process	0.000964172	0.0406915	--	203	ENSSSCG00000031918|ENSSSCG00000008902|ENSSSCG00000008901|ENSSSCG00000027299|ENSSSCG00000023903|ENSSSCG00000010517|ENSSSCG00000010116|ENSSSCG00000016223|ENSSSCG00000017014|ENSSSCG00000017759|ENSSSCG00000006572|ENSSSCG00000008195|ENSSSCG00000035532|ENSSSCG00000034786|ENSSSCG00000014272|ENSSSCG00000017544|ENSSSCG00000034019|ENSSSCG00000009937|ENSSSCG00000037044|ENSSSCG00000000175|ENSSSCG00000010874|…	49	ENSSSCG00000035699|ENSSSCG00000028080|ENSSSCG00000024149|ENSSSCG00000017014|ENSSSCG00000000175|ENSSSCG00000017759|ENSSSCG00000017694|ENSSSCG00000010874|ENSSSCG00000040337|ENSSSCG00000010116|ENSSSCG00000015973|ENSSSCG00000031299|ENSSSCG00000008902|ENSSSCG00000008901|ENSSSCG00000017544|ENSSSCG00000035012|ENSSSCG00000036236|ENSSSCG00000017101|ENSSSCG00000017904|ENSSSCG00000006572|ENSSSCG00000034786|…	23	ENSSSCG00000031918|ENSSSCG00000017203|ENSSSCG00000000685|ENSSSCG00000012042|ENSSSCG00000035532|ENSSSCG00000016223|ENSSSCG00000007524|ENSSSCG00000012440|ENSSSCG00000039425|ENSSSCG00000034019|ENSSSCG00000008195|ENSSSCG00000018081|ENSSSCG00000027299|ENSSSCG00000009937|ENSSSCG00000038399|ENSSSCG00000000694|ENSSSCG00000037772|ENSSSCG00000010456|ENSSSCG00000010253|ENSSSCG00000034896|ENSSSCG00000010517|…	26	http://amigo.geneontology.org/amigo/term/GO:0009152	yes
BP	GO:1902532	negative regulation of intracellular signal transduction	0.000968449	0.0406919	GO:0010741	449	ENSSSCG00000011026|ENSSSCG00000032941|ENSSSCG00000015113|ENSSSCG00000015298|ENSSSCG00000001056|ENSSSCG00000017232|ENSSSCG00000009851|ENSSSCG00000039103|ENSSSCG00000028662|ENSSSCG00000029151|ENSSSCG00000011810|ENSSSCG00000022361|ENSSSCG00000027665|ENSSSCG00000036322|ENSSSCG00000011743|ENSSSCG00000010121|ENSSSCG00000007371|ENSSSCG00000017416|ENSSSCG00000003506|ENSSSCG00000001804|ENSSSCG00000000475|…	95	ENSSSCG00000016057|ENSSSCG00000009083|ENSSSCG00000011889|ENSSSCG00000011313|ENSSSCG00000012981|ENSSSCG00000003729|ENSSSCG00000021977|ENSSSCG00000006764|ENSSSCG00000015135|ENSSSCG00000003434|ENSSSCG00000031856|ENSSSCG00000013397|ENSSSCG00000006745|ENSSSCG00000002023|ENSSSCG00000025822|ENSSSCG00000007371|ENSSSCG00000011399|ENSSSCG00000010931|ENSSSCG00000011833|ENSSSCG00000013499|ENSSSCG00000032941|…	62	ENSSSCG00000009874|ENSSSCG00000036322|ENSSSCG00000035066|ENSSSCG00000001056|ENSSSCG00000030480|ENSSSCG00000015113|ENSSSCG00000005318|ENSSSCG00000011743|ENSSSCG00000013312|ENSSSCG00000020744|ENSSSCG00000001513|ENSSSCG00000021466|ENSSSCG00000014558|ENSSSCG00000031174|ENSSSCG00000013940|ENSSSCG00000001804|ENSSSCG00000023709|ENSSSCG00000027665|ENSSSCG00000029359|ENSSSCG00000036145|ENSSSCG00000003564|…	33	http://amigo.geneontology.org/amigo/term/GO:1902532	yes
BP	GO:0009896	positive regulation of catabolic process	0.000998968	0.0417902	--	362	ENSSSCG00000009732|ENSSSCG00000011889|ENSSSCG00000000423|ENSSSCG00000031856|ENSSSCG00000037015|ENSSSCG00000016857|ENSSSCG00000000784|ENSSSCG00000038455|ENSSSCG00000003434|ENSSSCG00000006063|ENSSSCG00000027115|ENSSSCG00000013292|ENSSSCG00000012841|ENSSSCG00000013538|ENSSSCG00000015135|ENSSSCG00000016243|ENSSSCG00000013513|ENSSSCG00000027072|ENSSSCG00000021059|ENSSSCG00000002989|ENSSSCG00000015370|…	79	ENSSSCG00000012841|ENSSSCG00000011889|ENSSSCG00000038455|ENSSSCG00000001488|ENSSSCG00000034197|ENSSSCG00000028964|ENSSSCG00000000784|ENSSSCG00000004334|ENSSSCG00000011575|ENSSSCG00000024895|ENSSSCG00000016243|ENSSSCG00000015135|ENSSSCG00000003434|ENSSSCG00000031856|ENSSSCG00000021059|ENSSSCG00000009327|ENSSSCG00000020964|ENSSSCG00000008740|ENSSSCG00000008989|ENSSSCG00000011079|ENSSSCG00000009249|…	55	ENSSSCG00000017195|ENSSSCG00000013538|ENSSSCG00000040682|ENSSSCG00000017209|ENSSSCG00000002995|ENSSSCG00000012133|ENSSSCG00000013513|ENSSSCG00000027072|ENSSSCG00000000423|ENSSSCG00000007291|ENSSSCG00000016291|ENSSSCG00000003342|ENSSSCG00000011367|ENSSSCG00000023761|ENSSSCG00000036145|ENSSSCG00000006084|ENSSSCG00000003506|ENSSSCG00000014394|ENSSSCG00000007160|ENSSSCG00000010686|ENSSSCG00000016857|…	24	http://amigo.geneontology.org/amigo/term/GO:0009896	yes
BP	GO:0001932	regulation of protein phosphorylation	0.00100943	0.0417916	--	1240	ENSSSCG00000016878|ENSSSCG00000022845|ENSSSCG00000006709|ENSSSCG00000001565|ENSSSCG00000030345|ENSSSCG00000004948|ENSSSCG00000027946|ENSSSCG00000036213|ENSSSCG00000011399|ENSSSCG00000012644|ENSSSCG00000006001|ENSSSCG00000001056|ENSSSCG00000003578|ENSSSCG00000026655|ENSSSCG00000035733|ENSSSCG00000010698|ENSSSCG00000031356|ENSSSCG00000017232|ENSSSCG00000020705|ENSSSCG00000021343|ENSSSCG00000029313|…	233	ENSSSCG00000028602|ENSSSCG00000023296|ENSSSCG00000011843|ENSSSCG00000027992|ENSSSCG00000012644|ENSSSCG00000034418|ENSSSCG00000005437|ENSSSCG00000015135|ENSSSCG00000009083|ENSSSCG00000010440|ENSSSCG00000032731|ENSSSCG00000001516|ENSSSCG00000017917|ENSSSCG00000006709|ENSSSCG00000036520|ENSSSCG00000016494|ENSSSCG00000014207|ENSSSCG00000008538|ENSSSCG00000017990|ENSSSCG00000038397|ENSSSCG00000031356|…	143	ENSSSCG00000036326|ENSSSCG00000030632|ENSSSCG00000028168|ENSSSCG00000036322|ENSSSCG00000001056|ENSSSCG00000014288|ENSSSCG00000032320|ENSSSCG00000000059|ENSSSCG00000014804|ENSSSCG00000006237|ENSSSCG00000001513|ENSSSCG00000013736|ENSSSCG00000006543|ENSSSCG00000030345|ENSSSCG00000016716|ENSSSCG00000012816|ENSSSCG00000008923|ENSSSCG00000027665|ENSSSCG00000035733|ENSSSCG00000001987|ENSSSCG00000022361|…	90	http://amigo.geneontology.org/amigo/term/GO:0001932	yes
BP	GO:0006725	cellular aromatic compound metabolic process	0.00101215	0.0417916	--	2989	ENSSSCG00000001565|ENSSSCG00000016877|ENSSSCG00000013538|ENSSSCG00000027072|ENSSSCG00000005355|ENSSSCG00000012437|ENSSSCG00000040088|ENSSSCG00000017870|ENSSSCG00000008293|ENSSSCG00000024776|ENSSSCG00000010625|ENSSSCG00000003773|ENSSSCG00000026896|ENSSSCG00000032220|ENSSSCG00000024679|ENSSSCG00000032798|ENSSSCG00000037637|ENSSSCG00000010121|ENSSSCG00000017288|ENSSSCG00000001808|ENSSSCG00000004070|…	524	ENSSSCG00000028602|ENSSSCG00000003773|ENSSSCG00000011514|ENSSSCG00000020954|ENSSSCG00000020842|ENSSSCG00000036455|ENSSSCG00000011602|ENSSSCG00000003018|ENSSSCG00000005437|ENSSSCG00000002023|ENSSSCG00000032531|ENSSSCG00000024149|ENSSSCG00000017014|ENSSSCG00000010275|ENSSSCG00000005190|ENSSSCG00000004403|ENSSSCG00000038631|ENSSSCG00000012366|ENSSSCG00000015973|ENSSSCG00000038260|ENSSSCG00000017817|…	340	ENSSSCG00000013028|ENSSSCG00000013029|ENSSSCG00000013538|ENSSSCG00000028168|ENSSSCG00000021129|ENSSSCG00000036613|ENSSSCG00000004358|ENSSSCG00000010631|ENSSSCG00000027072|ENSSSCG00000000059|ENSSSCG00000016159|ENSSSCG00000007524|ENSSSCG00000032046|ENSSSCG00000000859|ENSSSCG00000008796|ENSSSCG00000026806|ENSSSCG00000034019|ENSSSCG00000007019|ENSSSCG00000018081|ENSSSCG00000002807|ENSSSCG00000023078|…	184	http://amigo.geneontology.org/amigo/term/GO:0006725	yes
BP	GO:0090316	positive regulation of intracellular protein transport	0.00101158	0.0417916	--	138	ENSSSCG00000032422|ENSSSCG00000011884|ENSSSCG00000039156|ENSSSCG00000013292|ENSSSCG00000015135|ENSSSCG00000010686|ENSSSCG00000017730|ENSSSCG00000002989|ENSSSCG00000012644|ENSSSCG00000011550|ENSSSCG00000008274|ENSSSCG00000013257|ENSSSCG00000010260|ENSSSCG00000012328|ENSSSCG00000029313|ENSSSCG00000033155|ENSSSCG00000036145|ENSSSCG00000011367|ENSSSCG00000026092|ENSSSCG00000034197|ENSSSCG00000002003|…	36	ENSSSCG00000031547|ENSSSCG00000011889|ENSSSCG00000017730|ENSSSCG00000011550|ENSSSCG00000012644|ENSSSCG00000008274|ENSSSCG00000015135|ENSSSCG00000002003|ENSSSCG00000039156|ENSSSCG00000015576|ENSSSCG00000034197|ENSSSCG00000029313|ENSSSCG00000012328|ENSSSCG00000013292|ENSSSCG00000017165|ENSSSCG00000032422|ENSSSCG00000013257|ENSSSCG00000016453|ENSSSCG00000015107|ENSSSCG00000004751|ENSSSCG00000037815|…	26	ENSSSCG00000011367|ENSSSCG00000007291|ENSSSCG00000010686|ENSSSCG00000010212|ENSSSCG00000036145|ENSSSCG00000011884|ENSSSCG00000003506|ENSSSCG00000007143|ENSSSCG00000010260|ENSSSCG00000000002	10	http://amigo.geneontology.org/amigo/term/GO:0090316	yes
BP	GO:0009260	ribonucleotide biosynthetic process	0.00104411	0.0425587	--	214	ENSSSCG00000031918|ENSSSCG00000008902|ENSSSCG00000008901|ENSSSCG00000027299|ENSSSCG00000023903|ENSSSCG00000016726|ENSSSCG00000010116|ENSSSCG00000016223|ENSSSCG00000017014|ENSSSCG00000012042|ENSSSCG00000014272|ENSSSCG00000008195|ENSSSCG00000017759|ENSSSCG00000034786|ENSSSCG00000006572|ENSSSCG00000017544|ENSSSCG00000034019|ENSSSCG00000009937|ENSSSCG00000035532|ENSSSCG00000037044|ENSSSCG00000000175|…	51	ENSSSCG00000035699|ENSSSCG00000028080|ENSSSCG00000024149|ENSSSCG00000017014|ENSSSCG00000000175|ENSSSCG00000017759|ENSSSCG00000017694|ENSSSCG00000010874|ENSSSCG00000040337|ENSSSCG00000010116|ENSSSCG00000015973|ENSSSCG00000031299|ENSSSCG00000035012|ENSSSCG00000008902|ENSSSCG00000008901|ENSSSCG00000017544|ENSSSCG00000035939|ENSSSCG00000036236|ENSSSCG00000017101|ENSSSCG00000017904|ENSSSCG00000014272|…	25	ENSSSCG00000031918|ENSSSCG00000017203|ENSSSCG00000000685|ENSSSCG00000012042|ENSSSCG00000035532|ENSSSCG00000016223|ENSSSCG00000007524|ENSSSCG00000012440|ENSSSCG00000039425|ENSSSCG00000034019|ENSSSCG00000008195|ENSSSCG00000018081|ENSSSCG00000027299|ENSSSCG00000009937|ENSSSCG00000038399|ENSSSCG00000000694|ENSSSCG00000037772|ENSSSCG00000010456|ENSSSCG00000010253|ENSSSCG00000034896|ENSSSCG00000010517|…	26	http://amigo.geneontology.org/amigo/term/GO:0009260	yes
BP	GO:1901655	cellular response to ketone	0.00103886	0.0425587	--	81	ENSSSCG00000002009|ENSSSCG00000011678|ENSSSCG00000015231|ENSSSCG00000005437|ENSSSCG00000022760|ENSSSCG00000027898|ENSSSCG00000035811|ENSSSCG00000010877|ENSSSCG00000015407|ENSSSCG00000000175|ENSSSCG00000036145|ENSSSCG00000025822|ENSSSCG00000031101|ENSSSCG00000008919|ENSSSCG00000017069|ENSSSCG00000016626|ENSSSCG00000017670|ENSSSCG00000016726|ENSSSCG00000035212|ENSSSCG00000009216|ENSSSCG00000017101|…	24	ENSSSCG00000035811|ENSSSCG00000017069|ENSSSCG00000035945|ENSSSCG00000010877|ENSSSCG00000015231|ENSSSCG00000017670|ENSSSCG00000027898|ENSSSCG00000005437|ENSSSCG00000036520|ENSSSCG00000002009|ENSSSCG00000011678|ENSSSCG00000015407|ENSSSCG00000031101|ENSSSCG00000000175|ENSSSCG00000017101|ENSSSCG00000022760|ENSSSCG00000025822	17	ENSSSCG00000035212|ENSSSCG00000036145|ENSSSCG00000008919|ENSSSCG00000016626|ENSSSCG00000009216|ENSSSCG00000016726|ENSSSCG00000022034	7	http://amigo.geneontology.org/amigo/term/GO:1901655	yes
BP	GO:0044057	regulation of system process	0.00104365	0.0425587	--	428	ENSSSCG00000016878|ENSSSCG00000036984|ENSSSCG00000006572|ENSSSCG00000015298|ENSSSCG00000017232|ENSSSCG00000024777|ENSSSCG00000039103|ENSSSCG00000012138|ENSSSCG00000010629|ENSSSCG00000015823|ENSSSCG00000029096|ENSSSCG00000017041|ENSSSCG00000010325|ENSSSCG00000024285|ENSSSCG00000015815|ENSSSCG00000031053|ENSSSCG00000038969|ENSSSCG00000011538|ENSSSCG00000003156|ENSSSCG00000022672|ENSSSCG00000029088|…	91	ENSSSCG00000011889|ENSSSCG00000017268|ENSSSCG00000027898|ENSSSCG00000002029|ENSSSCG00000016113|ENSSSCG00000012022|ENSSSCG00000021588|ENSSSCG00000005437|ENSSSCG00000003788|ENSSSCG00000037457|ENSSSCG00000024777|ENSSSCG00000021059|ENSSSCG00000012138|ENSSSCG00000006745|ENSSSCG00000035842|ENSSSCG00000024061|ENSSSCG00000011399|ENSSSCG00000024285|ENSSSCG00000037815|ENSSSCG00000011833|ENSSSCG00000022672|…	59	ENSSSCG00000016056|ENSSSCG00000040731|ENSSSCG00000006296|ENSSSCG00000015815|ENSSSCG00000000528|ENSSSCG00000011538|ENSSSCG00000011259|ENSSSCG00000034192|ENSSSCG00000013354|ENSSSCG00000014288|ENSSSCG00000010816|ENSSSCG00000009125|ENSSSCG00000023084|ENSSSCG00000031053|ENSSSCG00000003342|ENSSSCG00000029567|ENSSSCG00000027902|ENSSSCG00000021596|ENSSSCG00000038902|ENSSSCG00000030289|ENSSSCG00000023031|…	32	http://amigo.geneontology.org/amigo/term/GO:0044057	yes
BP	GO:0018130	heterocycle biosynthetic process	0.0010554	0.0426541	--	1118	ENSSSCG00000011514|ENSSSCG00000028553|ENSSSCG00000025440|ENSSSCG00000001565|ENSSSCG00000039196|ENSSSCG00000026894|ENSSSCG00000033926|ENSSSCG00000023903|ENSSSCG00000010116|ENSSSCG00000007248|ENSSSCG00000027072|ENSSSCG00000008902|ENSSSCG00000006572|ENSSSCG00000008195|ENSSSCG00000035532|ENSSSCG00000031736|ENSSSCG00000032710|ENSSSCG00000008293|ENSSSCG00000031483|ENSSSCG00000000175|ENSSSCG00000023172|…	212	ENSSSCG00000011514|ENSSSCG00000005437|ENSSSCG00000024149|ENSSSCG00000017014|ENSSSCG00000010275|ENSSSCG00000038631|ENSSSCG00000015973|ENSSSCG00000038260|ENSSSCG00000034395|ENSSSCG00000006709|ENSSSCG00000033926|ENSSSCG00000017420|ENSSSCG00000008721|ENSSSCG00000017707|ENSSSCG00000031593|ENSSSCG00000034811|ENSSSCG00000000994|ENSSSCG00000031299|ENSSSCG00000004311|ENSSSCG00000030996|ENSSSCG00000017544|…	126	ENSSSCG00000031918|ENSSSCG00000013028|ENSSSCG00000028168|ENSSSCG00000010631|ENSSSCG00000008039|ENSSSCG00000016159|ENSSSCG00000007524|ENSSSCG00000034019|ENSSSCG00000007019|ENSSSCG00000018081|ENSSSCG00000029102|ENSSSCG00000040678|ENSSSCG00000009937|ENSSSCG00000037132|ENSSSCG00000038399|ENSSSCG00000010430|ENSSSCG00000034896|ENSSSCG00000009233|ENSSSCG00000023886|ENSSSCG00000026806|ENSSSCG00000007248|…	86	http://amigo.geneontology.org/amigo/term/GO:0018130	yes
BP	GO:0034220	ion transmembrane transport	0.00105369	0.0426541	--	595	ENSSSCG00000013339|ENSSSCG00000023903|ENSSSCG00000026718|ENSSSCG00000016877|ENSSSCG00000010116|ENSSSCG00000012844|ENSSSCG00000012437|ENSSSCG00000015402|ENSSSCG00000008195|ENSSSCG00000035532|ENSSSCG00000033620|ENSSSCG00000026791|ENSSSCG00000011183|ENSSSCG00000004636|ENSSSCG00000003144|ENSSSCG00000007437|ENSSSCG00000039267|ENSSSCG00000006391|ENSSSCG00000015105|ENSSSCG00000037536|ENSSSCG00000006561|…	121	ENSSSCG00000027898|ENSSSCG00000004460|ENSSSCG00000012844|ENSSSCG00000013339|ENSSSCG00000035699|ENSSSCG00000006137|ENSSSCG00000024325|ENSSSCG00000005257|ENSSSCG00000009141|ENSSSCG00000037536|ENSSSCG00000020945|ENSSSCG00000015543|ENSSSCG00000024756|ENSSSCG00000009169|ENSSSCG00000001516|ENSSSCG00000021909|ENSSSCG00000000707|ENSSSCG00000011296|ENSSSCG00000030343|ENSSSCG00000010116|ENSSSCG00000037314|…	64	ENSSSCG00000031918|ENSSSCG00000006391|ENSSSCG00000022236|ENSSSCG00000016287|ENSSSCG00000006802|ENSSSCG00000018075|ENSSSCG00000012042|ENSSSCG00000006771|ENSSSCG00000035532|ENSSSCG00000017951|ENSSSCG00000023338|ENSSSCG00000022947|ENSSSCG00000024144|ENSSSCG00000024022|ENSSSCG00000037101|ENSSSCG00000006296|ENSSSCG00000023084|ENSSSCG00000007524|ENSSSCG00000013550|ENSSSCG00000010163|ENSSSCG00000008195|…	57	http://amigo.geneontology.org/amigo/term/GO:0034220	yes
BP	GO:0051051	negative regulation of transport	0.00106882	0.0430144	--	390	ENSSSCG00000017761|ENSSSCG00000011399|ENSSSCG00000010440|ENSSSCG00000034989|ENSSSCG00000039556|ENSSSCG00000015311|ENSSSCG00000012484|ENSSSCG00000022496|ENSSSCG00000000753|ENSSSCG00000006764|ENSSSCG00000006105|ENSSSCG00000023374|ENSSSCG00000010816|ENSSSCG00000022820|ENSSSCG00000010686|ENSSSCG00000017754|ENSSSCG00000021059|ENSSSCG00000002989|ENSSSCG00000012437|ENSSSCG00000012623|ENSSSCG00000015298|…	84	ENSSSCG00000023357|ENSSSCG00000012484|ENSSSCG00000003788|ENSSSCG00000006764|ENSSSCG00000023374|ENSSSCG00000004317|ENSSSCG00000015576|ENSSSCG00000010440|ENSSSCG00000040569|ENSSSCG00000021059|ENSSSCG00000006745|ENSSSCG00000025822|ENSSSCG00000009888|ENSSSCG00000022820|ENSSSCG00000011399|ENSSSCG00000008606|ENSSSCG00000024285|ENSSSCG00000008701|ENSSSCG00000037815|ENSSSCG00000000753|ENSSSCG00000016494|…	51	ENSSSCG00000034989|ENSSSCG00000012623|ENSSSCG00000034192|ENSSSCG00000006105|ENSSSCG00000017754|ENSSSCG00000032164|ENSSSCG00000023891|ENSSSCG00000010629|ENSSSCG00000010816|ENSSSCG00000031874|ENSSSCG00000006237|ENSSSCG00000015631|ENSSSCG00000001795|ENSSSCG00000013940|ENSSSCG00000027665|ENSSSCG00000006785|ENSSSCG00000017235|ENSSSCG00000005055|ENSSSCG00000013256|ENSSSCG00000010212|ENSSSCG00000022361|…	33	http://amigo.geneontology.org/amigo/term/GO:0051051	yes
BP	GO:0071495	cellular response to endogenous stimulus	0.00108981	0.0436747	--	635	ENSSSCG00000024072|ENSSSCG00000033827|ENSSSCG00000008902|ENSSSCG00000012437|ENSSSCG00000015402|ENSSSCG00000023503|ENSSSCG00000022760|ENSSSCG00000039556|ENSSSCG00000029313|ENSSSCG00000024777|ENSSSCG00000039103|ENSSSCG00000000175|ENSSSCG00000013388|ENSSSCG00000028662|ENSSSCG00000000272|ENSSSCG00000039156|ENSSSCG00000000884|ENSSSCG00000011033|ENSSSCG00000006564|ENSSSCG00000001808|ENSSSCG00000035212|…	128	ENSSSCG00000031321|ENSSSCG00000011843|ENSSSCG00000031912|ENSSSCG00000005437|ENSSSCG00000002009|ENSSSCG00000010440|ENSSSCG00000034395|ENSSSCG00000030343|ENSSSCG00000039156|ENSSSCG00000036520|ENSSSCG00000016494|ENSSSCG00000022672|ENSSSCG00000023357|ENSSSCG00000035811|ENSSSCG00000038397|ENSSSCG00000030996|ENSSSCG00000039896|ENSSSCG00000012325|ENSSSCG00000000784|ENSSSCG00000012437|ENSSSCG00000031101|…	90	ENSSSCG00000009216|ENSSSCG00000040682|ENSSSCG00000014387|ENSSSCG00000000272|ENSSSCG00000016034|ENSSSCG00000016035|ENSSSCG00000035101|ENSSSCG00000017012|ENSSSCG00000000423|ENSSSCG00000033827|ENSSSCG00000016159|ENSSSCG00000020744|ENSSSCG00000014804|ENSSSCG00000006371|ENSSSCG00000013736|ENSSSCG00000026571|ENSSSCG00000013940|ENSSSCG00000027902|ENSSSCG00000009062|ENSSSCG00000006785|ENSSSCG00000013307|…	38	http://amigo.geneontology.org/amigo/term/GO:0071495	yes
BP	GO:0033875	ribonucleoside bisphosphate metabolic process	0.00111134	0.0439834	--	100	ENSSSCG00000028431|ENSSSCG00000009937|ENSSSCG00000027299|ENSSSCG00000015391|ENSSSCG00000010116|ENSSSCG00000016223|ENSSSCG00000017014|ENSSSCG00000014272|ENSSSCG00000000541|ENSSSCG00000034786|ENSSSCG00000040088|ENSSSCG00000007019|ENSSSCG00000015673|ENSSSCG00000035012|ENSSSCG00000007286|ENSSSCG00000002697|ENSSSCG00000024149|ENSSSCG00000007371|ENSSSCG00000031299|ENSSSCG00000002374|ENSSSCG00000032374|…	28	ENSSSCG00000015391|ENSSSCG00000031299|ENSSSCG00000007371|ENSSSCG00000016613|ENSSSCG00000014272|ENSSSCG00000035012|ENSSSCG00000028080|ENSSSCG00000002374|ENSSSCG00000000541|ENSSSCG00000034786|ENSSSCG00000036236|ENSSSCG00000010116|ENSSSCG00000028431|ENSSSCG00000017014|ENSSSCG00000024149|ENSSSCG00000034102|ENSSSCG00000015673|ENSSSCG00000017694	18	ENSSSCG00000002697|ENSSSCG00000029944|ENSSSCG00000009937|ENSSSCG00000032374|ENSSSCG00000040088|ENSSSCG00000007019|ENSSSCG00000010456|ENSSSCG00000016223|ENSSSCG00000027299|ENSSSCG00000007286	10	http://amigo.geneontology.org/amigo/term/GO:0033875	yes
BP	GO:0034032	purine nucleoside bisphosphate metabolic process	0.00111134	0.0439834	--	100	ENSSSCG00000028431|ENSSSCG00000009937|ENSSSCG00000027299|ENSSSCG00000015391|ENSSSCG00000010116|ENSSSCG00000016223|ENSSSCG00000017014|ENSSSCG00000014272|ENSSSCG00000000541|ENSSSCG00000034786|ENSSSCG00000040088|ENSSSCG00000007019|ENSSSCG00000015673|ENSSSCG00000035012|ENSSSCG00000007286|ENSSSCG00000002697|ENSSSCG00000024149|ENSSSCG00000007371|ENSSSCG00000031299|ENSSSCG00000002374|ENSSSCG00000032374|…	28	ENSSSCG00000015391|ENSSSCG00000031299|ENSSSCG00000007371|ENSSSCG00000016613|ENSSSCG00000014272|ENSSSCG00000035012|ENSSSCG00000028080|ENSSSCG00000002374|ENSSSCG00000000541|ENSSSCG00000034786|ENSSSCG00000036236|ENSSSCG00000010116|ENSSSCG00000028431|ENSSSCG00000017014|ENSSSCG00000024149|ENSSSCG00000034102|ENSSSCG00000015673|ENSSSCG00000017694	18	ENSSSCG00000002697|ENSSSCG00000029944|ENSSSCG00000009937|ENSSSCG00000032374|ENSSSCG00000040088|ENSSSCG00000007019|ENSSSCG00000010456|ENSSSCG00000016223|ENSSSCG00000027299|ENSSSCG00000007286	10	http://amigo.geneontology.org/amigo/term/GO:0034032	yes
BP	GO:0033865	nucleoside bisphosphate metabolic process	0.00111134	0.0439834	--	100	ENSSSCG00000028431|ENSSSCG00000009937|ENSSSCG00000027299|ENSSSCG00000015391|ENSSSCG00000016613|ENSSSCG00000016223|ENSSSCG00000017014|ENSSSCG00000014272|ENSSSCG00000000541|ENSSSCG00000034786|ENSSSCG00000040088|ENSSSCG00000007019|ENSSSCG00000015673|ENSSSCG00000035012|ENSSSCG00000007286|ENSSSCG00000002697|ENSSSCG00000024149|ENSSSCG00000007371|ENSSSCG00000029944|ENSSSCG00000002374|ENSSSCG00000032374|…	28	ENSSSCG00000015391|ENSSSCG00000002374|ENSSSCG00000007371|ENSSSCG00000028080|ENSSSCG00000014272|ENSSSCG00000035012|ENSSSCG00000010116|ENSSSCG00000031299|ENSSSCG00000000541|ENSSSCG00000034786|ENSSSCG00000036236|ENSSSCG00000016613|ENSSSCG00000028431|ENSSSCG00000017014|ENSSSCG00000024149|ENSSSCG00000034102|ENSSSCG00000015673|ENSSSCG00000017694	18	ENSSSCG00000002697|ENSSSCG00000029944|ENSSSCG00000009937|ENSSSCG00000032374|ENSSSCG00000040088|ENSSSCG00000007019|ENSSSCG00000010456|ENSSSCG00000016223|ENSSSCG00000027299|ENSSSCG00000007286	10	http://amigo.geneontology.org/amigo/term/GO:0033865	yes
BP	GO:0032879	regulation of localization	0.00112873	0.044487	--	2457	ENSSSCG00000027677|ENSSSCG00000016878|ENSSSCG00000027074|ENSSSCG00000016243|ENSSSCG00000027072|ENSSSCG00000012437|ENSSSCG00000006572|ENSSSCG00000015298|ENSSSCG00000017235|ENSSSCG00000017232|ENSSSCG00000024777|ENSSSCG00000032229|ENSSSCG00000012138|ENSSSCG00000008503|ENSSSCG00000010629|ENSSSCG00000022361|ENSSSCG00000013992|ENSSSCG00000007143|ENSSSCG00000023269|ENSSSCG00000001804|ENSSSCG00000032090|…	436	ENSSSCG00000028602|ENSSSCG00000004205|ENSSSCG00000036984|ENSSSCG00000025478|ENSSSCG00000009925|ENSSSCG00000023162|ENSSSCG00000023357|ENSSSCG00000012644|ENSSSCG00000012484|ENSSSCG00000034418|ENSSSCG00000005437|ENSSSCG00000027074|ENSSSCG00000016151|ENSSSCG00000015135|ENSSSCG00000010440|ENSSSCG00000002003|ENSSSCG00000010073|ENSSSCG00000011399|ENSSSCG00000037748|ENSSSCG00000007371|ENSSSCG00000038731|…	259	ENSSSCG00000017158|ENSSSCG00000027677|ENSSSCG00000007336|ENSSSCG00000009489|ENSSSCG00000014288|ENSSSCG00000012088|ENSSSCG00000027072|ENSSSCG00000015311|ENSSSCG00000023891|ENSSSCG00000028983|ENSSSCG00000014804|ENSSSCG00000006237|ENSSSCG00000015631|ENSSSCG00000022283|ENSSSCG00000012893|ENSSSCG00000032842|ENSSSCG00000013940|ENSSSCG00000002805|ENSSSCG00000036526|ENSSSCG00000006785|ENSSSCG00000017235|…	177	http://amigo.geneontology.org/amigo/term/GO:0032879	yes
BP	GO:0006575	cellular modified amino acid metabolic process	0.00117907	0.0462798	--	159	ENSSSCG00000037427|ENSSSCG00000006049|ENSSSCG00000017505|ENSSSCG00000006324|ENSSSCG00000005688|ENSSSCG00000015391|ENSSSCG00000022649|ENSSSCG00000032580|ENSSSCG00000001963|ENSSSCG00000004672|ENSSSCG00000023585|ENSSSCG00000040569|ENSSSCG00000004678|ENSSSCG00000001488|ENSSSCG00000006087|ENSSSCG00000033727|ENSSSCG00000030626|ENSSSCG00000000839|ENSSSCG00000005663|ENSSSCG00000002269|ENSSSCG00000027205|…	40	ENSSSCG00000036208|ENSSSCG00000015391|ENSSSCG00000002269|ENSSSCG00000008012|ENSSSCG00000040569|ENSSSCG00000001963|ENSSSCG00000000839|ENSSSCG00000014247|ENSSSCG00000037077|ENSSSCG00000004672|ENSSSCG00000017505|ENSSSCG00000037427|ENSSSCG00000030626|ENSSSCG00000033727|ENSSSCG00000014119|ENSSSCG00000006049|ENSSSCG00000006324|ENSSSCG00000037637|ENSSSCG00000005663|ENSSSCG00000007849|ENSSSCG00000039054|…	25	ENSSSCG00000010172|ENSSSCG00000040678|ENSSSCG00000032374|ENSSSCG00000022364|ENSSSCG00000012171|ENSSSCG00000012911|ENSSSCG00000014998|ENSSSCG00000027205|ENSSSCG00000006087|ENSSSCG00000016156|ENSSSCG00000005911|ENSSSCG00000002995|ENSSSCG00000023585|ENSSSCG00000004678|ENSSSCG00000005688	15	http://amigo.geneontology.org/amigo/term/GO:0006575	yes
BP	GO:0030036	actin cytoskeleton organization	0.00118532	0.0463344	--	337	ENSSSCG00000016878|ENSSSCG00000008358|ENSSSCG00000005267|ENSSSCG00000013746|ENSSSCG00000036501|ENSSSCG00000000145|ENSSSCG00000003693|ENSSSCG00000027074|ENSSSCG00000017917|ENSSSCG00000008721|ENSSSCG00000017836|ENSSSCG00000011237|ENSSSCG00000005317|ENSSSCG00000016368|ENSSSCG00000009613|ENSSSCG00000013354|ENSSSCG00000002290|ENSSSCG00000003672|ENSSSCG00000033272|ENSSSCG00000034364|ENSSSCG00000010053|…	74	ENSSSCG00000016368|ENSSSCG00000007586|ENSSSCG00000022353|ENSSSCG00000008799|ENSSSCG00000027074|ENSSSCG00000000036|ENSSSCG00000011237|ENSSSCG00000005317|ENSSSCG00000002029|ENSSSCG00000039324|ENSSSCG00000000217|ENSSSCG00000014287|ENSSSCG00000025822|ENSSSCG00000017917|ENSSSCG00000017836|ENSSSCG00000017232|ENSSSCG00000006564|ENSSSCG00000008721|ENSSSCG00000006461|ENSSSCG00000011833|ENSSSCG00000036501|…	46	ENSSSCG00000003644|ENSSSCG00000003493|ENSSSCG00000013354|ENSSSCG00000030877|ENSSSCG00000014387|ENSSSCG00000006237|ENSSSCG00000003687|ENSSSCG00000039710|ENSSSCG00000028113|ENSSSCG00000011810|ENSSSCG00000017500|ENSSSCG00000033272|ENSSSCG00000012309|ENSSSCG00000005012|ENSSSCG00000013568|ENSSSCG00000034630|ENSSSCG00000023031|ENSSSCG00000016605|ENSSSCG00000000145|ENSSSCG00000003693|ENSSSCG00000003871|…	28	http://amigo.geneontology.org/amigo/term/GO:0030036	yes
BP	GO:0002504	antigen processing and presentation of peptide or polysaccharide antigen via MHC class II	0.00122502	0.0476907	--	55	ENSSSCG00000008274|ENSSSCG00000009978|ENSSSCG00000001459|ENSSSCG00000015335|ENSSSCG00000002740|ENSSSCG00000030186|ENSSSCG00000000217|ENSSSCG00000012893|ENSSSCG00000009112|ENSSSCG00000023296|ENSSSCG00000003493|ENSSSCG00000009244|ENSSSCG00000040525|ENSSSCG00000006357|ENSSSCG00000011309|ENSSSCG00000003712|ENSSSCG00000038918|ENSSSCG00000005177	18	ENSSSCG00000023296|ENSSSCG00000002740|ENSSSCG00000009244|ENSSSCG00000030186|ENSSSCG00000038918|ENSSSCG00000003712|ENSSSCG00000005177|ENSSSCG00000008274|ENSSSCG00000001459|ENSSSCG00000015335|ENSSSCG00000000217	11	ENSSSCG00000009112|ENSSSCG00000012893|ENSSSCG00000003493|ENSSSCG00000040525|ENSSSCG00000006357|ENSSSCG00000009978|ENSSSCG00000011309	7	http://amigo.geneontology.org/amigo/term/GO:0002504	yes
BP	GO:0001816	cytokine production	0.00129189	0.0496856	--	73	ENSSSCG00000015037|ENSSSCG00000012022|ENSSSCG00000034347|ENSSSCG00000000799|ENSSSCG00000011833|ENSSSCG00000015540|ENSSSCG00000040607|ENSSSCG00000040681|ENSSSCG00000031103|ENSSSCG00000012402|ENSSSCG00000008819|ENSSSCG00000013940|ENSSSCG00000012853|ENSSSCG00000006508|ENSSSCG00000010450|ENSSSCG00000006357|ENSSSCG00000011198|ENSSSCG00000007007|ENSSSCG00000003132|ENSSSCG00000015815|ENSSSCG00000002815|…	22	ENSSSCG00000012853|ENSSSCG00000000799|ENSSSCG00000007007|ENSSSCG00000040681|ENSSSCG00000010450|ENSSSCG00000031103|ENSSSCG00000012022|ENSSSCG00000015540|ENSSSCG00000012402|ENSSSCG00000008819|ENSSSCG00000011833|ENSSSCG00000006508|ENSSSCG00000002815|ENSSSCG00000003132	14	ENSSSCG00000034347|ENSSSCG00000011198|ENSSSCG00000015815|ENSSSCG00000015037|ENSSSCG00000006357|ENSSSCG00000013940|ENSSSCG00000040607|ENSSSCG00000010900	8	http://amigo.geneontology.org/amigo/term/GO:0001816	yes
BP	GO:0051893	regulation of focal adhesion assembly	0.00128789	0.0496856	--	64	ENSSSCG00000008137|ENSSSCG00000012126|ENSSSCG00000038397|ENSSSCG00000010440|ENSSSCG00000035066|ENSSSCG00000008799|ENSSSCG00000020744|ENSSSCG00000036526|ENSSSCG00000008164|ENSSSCG00000036520|ENSSSCG00000001869|ENSSSCG00000023709|ENSSSCG00000000423|ENSSSCG00000032229|ENSSSCG00000037748|ENSSSCG00000040466|ENSSSCG00000003485|ENSSSCG00000029313|ENSSSCG00000009613|ENSSSCG00000021588	20	ENSSSCG00000038397|ENSSSCG00000003485|ENSSSCG00000032229|ENSSSCG00000008799|ENSSSCG00000001869|ENSSSCG00000021588|ENSSSCG00000036520|ENSSSCG00000008137|ENSSSCG00000012126|ENSSSCG00000010440|ENSSSCG00000029313|ENSSSCG00000008164|ENSSSCG00000037748	13	ENSSSCG00000035066|ENSSSCG00000009613|ENSSSCG00000036526|ENSSSCG00000000423|ENSSSCG00000040466|ENSSSCG00000020744|ENSSSCG00000023709	7	http://amigo.geneontology.org/amigo/term/GO:0051893	yes
BP	GO:0090109	regulation of cell-substrate junction assembly	0.00128789	0.0496856	--	64	ENSSSCG00000008137|ENSSSCG00000012126|ENSSSCG00000038397|ENSSSCG00000010440|ENSSSCG00000035066|ENSSSCG00000008799|ENSSSCG00000020744|ENSSSCG00000036526|ENSSSCG00000008164|ENSSSCG00000036520|ENSSSCG00000001869|ENSSSCG00000023709|ENSSSCG00000000423|ENSSSCG00000032229|ENSSSCG00000037748|ENSSSCG00000040466|ENSSSCG00000003485|ENSSSCG00000029313|ENSSSCG00000009613|ENSSSCG00000021588	20	ENSSSCG00000038397|ENSSSCG00000003485|ENSSSCG00000032229|ENSSSCG00000008799|ENSSSCG00000001869|ENSSSCG00000021588|ENSSSCG00000036520|ENSSSCG00000008137|ENSSSCG00000012126|ENSSSCG00000010440|ENSSSCG00000029313|ENSSSCG00000008164|ENSSSCG00000037748	13	ENSSSCG00000035066|ENSSSCG00000009613|ENSSSCG00000036526|ENSSSCG00000000423|ENSSSCG00000040466|ENSSSCG00000020744|ENSSSCG00000023709	7	http://amigo.geneontology.org/amigo/term/GO:0090109	yes
BP	GO:1904951	positive regulation of establishment of protein localization	0.00129832	0.0497326	--	387	ENSSSCG00000032422|ENSSSCG00000000423|ENSSSCG00000038767|ENSSSCG00000031831|ENSSSCG00000012484|ENSSSCG00000039156|ENSSSCG00000015370|ENSSSCG00000017165|ENSSSCG00000006764|ENSSSCG00000014278|ENSSSCG00000037248|ENSSSCG00000016223|ENSSSCG00000015135|ENSSSCG00000010686|ENSSSCG00000017754|ENSSSCG00000013292|ENSSSCG00000002989|ENSSSCG00000022283|ENSSSCG00000037815|ENSSSCG00000015298|ENSSSCG00000012644|…	83	ENSSSCG00000040811|ENSSSCG00000031547|ENSSSCG00000026422|ENSSSCG00000011889|ENSSSCG00000017730|ENSSSCG00000037647|ENSSSCG00000011550|ENSSSCG00000012644|ENSSSCG00000012484|ENSSSCG00000008274|ENSSSCG00000015135|ENSSSCG00000031831|ENSSSCG00000009327|ENSSSCG00000002003|ENSSSCG00000011579|ENSSSCG00000005512|ENSSSCG00000003578|ENSSSCG00000038967|ENSSSCG00000039156|ENSSSCG00000037815|ENSSSCG00000034197|…	49	ENSSSCG00000040682|ENSSSCG00000009904|ENSSSCG00000011884|ENSSSCG00000016223|ENSSSCG00000017754|ENSSSCG00000000423|ENSSSCG00000010260|ENSSSCG00000010816|ENSSSCG00000007291|ENSSSCG00000012893|ENSSSCG00000014558|ENSSSCG00000007336|ENSSSCG00000000975|ENSSSCG00000028875|ENSSSCG00000013940|ENSSSCG00000010290|ENSSSCG00000026806|ENSSSCG00000011367|ENSSSCG00000000002|ENSSSCG00000036145|ENSSSCG00000010212|…	34	http://amigo.geneontology.org/amigo/term/GO:1904951	yes
CC	GO:0044424	intracellular part	3.32253e-51	4.41564e-48	--	14590	ENSSSCG00000027677|ENSSSCG00000016878|ENSSSCG00000000466|ENSSSCG00000006324|ENSSSCG00000032941|ENSSSCG00000021007|ENSSSCG00000032946|ENSSSCG00000016877|ENSSSCG00000027074|ENSSSCG00000005358|ENSSSCG00000027072|ENSSSCG00000005355|ENSSSCG00000005352|ENSSSCG00000001565|ENSSSCG00000010053|ENSSSCG00000008293|ENSSSCG00000008058|ENSSSCG00000001205|ENSSSCG00000008051|ENSSSCG00000022364|ENSSSCG00000003773|…	2606	ENSSSCG00000008833|ENSSSCG00000008831|ENSSSCG00000006137|ENSSSCG00000009128|ENSSSCG00000032731|ENSSSCG00000021706|ENSSSCG00000028054|ENSSSCG00000008721|ENSSSCG00000010116|ENSSSCG00000014207|ENSSSCG00000008729|ENSSSCG00000018007|ENSSSCG00000018003|ENSSSCG00000029558|ENSSSCG00000032423|ENSSSCG00000002722|ENSSSCG00000009230|ENSSSCG00000010825|ENSSSCG00000010824|ENSSSCG00000001565|ENSSSCG00000016151|…	1579	ENSSSCG00000013028|ENSSSCG00000027677|ENSSSCG00000005102|ENSSSCG00000039556|ENSSSCG00000013029|ENSSSCG00000007853|ENSSSCG00000037439|ENSSSCG00000013538|ENSSSCG00000007857|ENSSSCG00000032320|ENSSSCG00000017012|ENSSSCG00000016157|ENSSSCG00000013436|ENSSSCG00000027072|ENSSSCG00000015311|ENSSSCG00000009926|ENSSSCG00000016159|ENSSSCG00000023891|ENSSSCG00000007524|ENSSSCG00000032046|ENSSSCG00000009125|…	1027	http://amigo.geneontology.org/amigo/term/GO:0044424	yes
CC	GO:0044444	cytoplasmic part	1.23763e-44	8.22405e-42	--	9437	ENSSSCG00000000466|ENSSSCG00000016877|ENSSSCG00000027074|ENSSSCG00000005358|ENSSSCG00000027072|ENSSSCG00000005355|ENSSSCG00000005352|ENSSSCG00000001565|ENSSSCG00000008293|ENSSSCG00000008058|ENSSSCG00000008051|ENSSSCG00000022364|ENSSSCG00000008054|ENSSSCG00000024679|ENSSSCG00000017498|ENSSSCG00000017499|ENSSSCG00000017494|ENSSSCG00000000884|ENSSSCG00000017492|ENSSSCG00000010121|ENSSSCG00000015414|…	1831	ENSSSCG00000023296|ENSSSCG00000000466|ENSSSCG00000020803|ENSSSCG00000012253|ENSSSCG00000027992|ENSSSCG00000023357|ENSSSCG00000006209|ENSSSCG00000040663|ENSSSCG00000040912|ENSSSCG00000027074|ENSSSCG00000002009|ENSSSCG00000009128|ENSSSCG00000017014|ENSSSCG00000009083|ENSSSCG00000031856|ENSSSCG00000004684|ENSSSCG00000038633|ENSSSCG00000007522|ENSSSCG00000002003|ENSSSCG00000032731|ENSSSCG00000015512|…	1094	ENSSSCG00000031918|ENSSSCG00000013029|ENSSSCG00000013538|ENSSSCG00000003644|ENSSSCG00000031913|ENSSSCG00000037439|ENSSSCG00000007857|ENSSSCG00000032320|ENSSSCG00000017012|ENSSSCG00000016157|ENSSSCG00000016156|ENSSSCG00000027072|ENSSSCG00000009926|ENSSSCG00000016159|ENSSSCG00000023891|ENSSSCG00000007524|ENSSSCG00000007019|ENSSSCG00000009125|ENSSSCG00000017383|ENSSSCG00000026981|ENSSSCG00000016497|…	737	http://amigo.geneontology.org/amigo/term/GO:0044444	yes
CC	GO:0044422	organelle part	9.74832e-29	4.31851e-26	--	9305	ENSSSCG00000000466|ENSSSCG00000032946|ENSSSCG00000016877|ENSSSCG00000005358|ENSSSCG00000005355|ENSSSCG00000017870|ENSSSCG00000001565|ENSSSCG00000010053|ENSSSCG00000008293|ENSSSCG00000008051|ENSSSCG00000022364|ENSSSCG00000028922|ENSSSCG00000024679|ENSSSCG00000017499|ENSSSCG00000017494|ENSSSCG00000000884|ENSSSCG00000017492|ENSSSCG00000010121|ENSSSCG00000004364|ENSSSCG00000004170|ENSSSCG00000032090|…	1736	ENSSSCG00000023296|ENSSSCG00000000466|ENSSSCG00000020803|ENSSSCG00000012253|ENSSSCG00000027992|ENSSSCG00000023357|ENSSSCG00000006209|ENSSSCG00000040411|ENSSSCG00000040663|ENSSSCG00000040912|ENSSSCG00000002009|ENSSSCG00000023599|ENSSSCG00000015135|ENSSSCG00000031856|ENSSSCG00000023593|ENSSSCG00000038633|ENSSSCG00000032731|ENSSSCG00000038731|ENSSSCG00000021909|ENSSSCG00000004048|ENSSSCG00000033926|…	1057	ENSSSCG00000013028|ENSSSCG00000013029|ENSSSCG00000005102|ENSSSCG00000003644|ENSSSCG00000007853|ENSSSCG00000037439|ENSSSCG00000013538|ENSSSCG00000007857|ENSSSCG00000032320|ENSSSCG00000016157|ENSSSCG00000013436|ENSSSCG00000009926|ENSSSCG00000040466|ENSSSCG00000007524|ENSSSCG00000032046|ENSSSCG00000009125|ENSSSCG00000026981|ENSSSCG00000033634|ENSSSCG00000040981|ENSSSCG00000037236|ENSSSCG00000032609|…	679	http://amigo.geneontology.org/amigo/term/GO:0044422	yes
CC	GO:0044446	intracellular organelle part	2.09288e-27	6.95361e-25	--	8994	ENSSSCG00000000466|ENSSSCG00000032946|ENSSSCG00000016877|ENSSSCG00000005358|ENSSSCG00000005355|ENSSSCG00000017870|ENSSSCG00000001565|ENSSSCG00000010053|ENSSSCG00000008293|ENSSSCG00000008051|ENSSSCG00000022364|ENSSSCG00000028922|ENSSSCG00000024679|ENSSSCG00000017499|ENSSSCG00000017494|ENSSSCG00000000884|ENSSSCG00000017492|ENSSSCG00000010121|ENSSSCG00000004364|ENSSSCG00000004170|ENSSSCG00000032090|…	1680	ENSSSCG00000023296|ENSSSCG00000000466|ENSSSCG00000020803|ENSSSCG00000012253|ENSSSCG00000027992|ENSSSCG00000023357|ENSSSCG00000006209|ENSSSCG00000040411|ENSSSCG00000040663|ENSSSCG00000040912|ENSSSCG00000002009|ENSSSCG00000023599|ENSSSCG00000015135|ENSSSCG00000031856|ENSSSCG00000023593|ENSSSCG00000038633|ENSSSCG00000032731|ENSSSCG00000038731|ENSSSCG00000021909|ENSSSCG00000004048|ENSSSCG00000033926|…	1031	ENSSSCG00000013028|ENSSSCG00000013029|ENSSSCG00000005102|ENSSSCG00000003644|ENSSSCG00000007853|ENSSSCG00000037439|ENSSSCG00000013538|ENSSSCG00000007857|ENSSSCG00000032320|ENSSSCG00000016157|ENSSSCG00000013436|ENSSSCG00000009926|ENSSSCG00000040466|ENSSSCG00000007524|ENSSSCG00000032046|ENSSSCG00000014804|ENSSSCG00000026981|ENSSSCG00000033634|ENSSSCG00000040981|ENSSSCG00000037236|ENSSSCG00000016127|…	649	http://amigo.geneontology.org/amigo/term/GO:0044446	yes
CC	GO:0043229	intracellular organelle	2.39118e-22	6.35575e-20	--	9651	ENSSSCG00000016878|ENSSSCG00000032941|ENSSSCG00000032946|ENSSSCG00000016877|ENSSSCG00000027074|ENSSSCG00000005358|ENSSSCG00000027072|ENSSSCG00000005355|ENSSSCG00000005352|ENSSSCG00000001565|ENSSSCG00000010053|ENSSSCG00000008293|ENSSSCG00000008058|ENSSSCG00000001205|ENSSSCG00000008051|ENSSSCG00000022364|ENSSSCG00000008054|ENSSSCG00000024679|ENSSSCG00000017499|ENSSSCG00000009849|ENSSSCG00000000884|…	1754	ENSSSCG00000023296|ENSSSCG00000008833|ENSSSCG00000020801|ENSSSCG00000008831|ENSSSCG00000004049|ENSSSCG00000027992|ENSSSCG00000023357|ENSSSCG00000001884|ENSSSCG00000040663|ENSSSCG00000040912|ENSSSCG00000027074|ENSSSCG00000002009|ENSSSCG00000009128|ENSSSCG00000015135|ENSSSCG00000031856|ENSSSCG00000023593|ENSSSCG00000023890|ENSSSCG00000038631|ENSSSCG00000032731|ENSSSCG00000002290|ENSSSCG00000038731|…	1100	ENSSSCG00000013028|ENSSSCG00000031918|ENSSSCG00000005102|ENSSSCG00000032265|ENSSSCG00000037439|ENSSSCG00000013538|ENSSSCG00000032320|ENSSSCG00000017012|ENSSSCG00000016157|ENSSSCG00000013436|ENSSSCG00000027072|ENSSSCG00000009926|ENSSSCG00000040466|ENSSSCG00000023891|ENSSSCG00000032046|ENSSSCG00000009125|ENSSSCG00000017383|ENSSSCG00000007800|ENSSSCG00000012893|ENSSSCG00000033634|ENSSSCG00000016497|…	654	http://amigo.geneontology.org/amigo/term/GO:0043229	yes
CC	GO:0043226	organelle	7.89814e-22	1.74944e-19	--	10407	ENSSSCG00000016878|ENSSSCG00000032941|ENSSSCG00000032946|ENSSSCG00000016877|ENSSSCG00000027074|ENSSSCG00000005358|ENSSSCG00000027072|ENSSSCG00000005355|ENSSSCG00000005352|ENSSSCG00000001565|ENSSSCG00000010053|ENSSSCG00000004244|ENSSSCG00000008293|ENSSSCG00000008058|ENSSSCG00000001205|ENSSSCG00000008051|ENSSSCG00000022364|ENSSSCG00000008054|ENSSSCG00000024679|ENSSSCG00000017499|ENSSSCG00000009849|…	1868	ENSSSCG00000023296|ENSSSCG00000008833|ENSSSCG00000040919|ENSSSCG00000008831|ENSSSCG00000004049|ENSSSCG00000027992|ENSSSCG00000023357|ENSSSCG00000001884|ENSSSCG00000040663|ENSSSCG00000040912|ENSSSCG00000027074|ENSSSCG00000002009|ENSSSCG00000009128|ENSSSCG00000015135|ENSSSCG00000031856|ENSSSCG00000023593|ENSSSCG00000023890|ENSSSCG00000038631|ENSSSCG00000003410|ENSSSCG00000020801|ENSSSCG00000031600|…	1172	ENSSSCG00000013028|ENSSSCG00000031918|ENSSSCG00000005102|ENSSSCG00000032265|ENSSSCG00000037439|ENSSSCG00000013538|ENSSSCG00000032320|ENSSSCG00000017012|ENSSSCG00000016157|ENSSSCG00000013436|ENSSSCG00000027072|ENSSSCG00000009926|ENSSSCG00000040466|ENSSSCG00000023891|ENSSSCG00000032046|ENSSSCG00000009125|ENSSSCG00000017383|ENSSSCG00000007800|ENSSSCG00000012893|ENSSSCG00000033634|ENSSSCG00000016497|…	696	http://amigo.geneontology.org/amigo/term/GO:0043226	yes
CC	GO:0043227	membrane-bounded organelle	2.2233e-21	4.22109e-19	--	9025	ENSSSCG00000016878|ENSSSCG00000032941|ENSSSCG00000032946|ENSSSCG00000016877|ENSSSCG00000027074|ENSSSCG00000027072|ENSSSCG00000017870|ENSSSCG00000001565|ENSSSCG00000004244|ENSSSCG00000008293|ENSSSCG00000008058|ENSSSCG00000001205|ENSSSCG00000008051|ENSSSCG00000022364|ENSSSCG00000008054|ENSSSCG00000024679|ENSSSCG00000017499|ENSSSCG00000009849|ENSSSCG00000000884|ENSSSCG00000017492|ENSSSCG00000010121|…	1650	ENSSSCG00000023296|ENSSSCG00000003660|ENSSSCG00000020801|ENSSSCG00000008831|ENSSSCG00000004049|ENSSSCG00000027992|ENSSSCG00000023357|ENSSSCG00000001884|ENSSSCG00000040663|ENSSSCG00000040912|ENSSSCG00000027074|ENSSSCG00000002009|ENSSSCG00000009128|ENSSSCG00000015135|ENSSSCG00000031856|ENSSSCG00000023593|ENSSSCG00000023890|ENSSSCG00000038631|ENSSSCG00000003410|ENSSSCG00000040919|ENSSSCG00000031600|…	1029	ENSSSCG00000013028|ENSSSCG00000031918|ENSSSCG00000013538|ENSSSCG00000032265|ENSSSCG00000037439|ENSSSCG00000032320|ENSSSCG00000017012|ENSSSCG00000013436|ENSSSCG00000027072|ENSSSCG00000009926|ENSSSCG00000040466|ENSSSCG00000023891|ENSSSCG00000032046|ENSSSCG00000009125|ENSSSCG00000017383|ENSSSCG00000007800|ENSSSCG00000012893|ENSSSCG00000033634|ENSSSCG00000037236|ENSSSCG00000016127|ENSSSCG00000035733|…	621	http://amigo.geneontology.org/amigo/term/GO:0043227	yes
CC	GO:0043231	intracellular membrane-bounded organelle	2.02087e-19	3.35718e-17	--	7869	ENSSSCG00000016878|ENSSSCG00000032941|ENSSSCG00000032946|ENSSSCG00000016877|ENSSSCG00000027074|ENSSSCG00000027072|ENSSSCG00000017870|ENSSSCG00000001565|ENSSSCG00000008293|ENSSSCG00000008058|ENSSSCG00000001205|ENSSSCG00000008051|ENSSSCG00000022364|ENSSSCG00000008054|ENSSSCG00000024679|ENSSSCG00000017499|ENSSSCG00000009849|ENSSSCG00000000884|ENSSSCG00000017492|ENSSSCG00000010121|ENSSSCG00000004364|…	1454	ENSSSCG00000023296|ENSSSCG00000020801|ENSSSCG00000008831|ENSSSCG00000004049|ENSSSCG00000007741|ENSSSCG00000027992|ENSSSCG00000023357|ENSSSCG00000040411|ENSSSCG00000040663|ENSSSCG00000040912|ENSSSCG00000027074|ENSSSCG00000002009|ENSSSCG00000009128|ENSSSCG00000015135|ENSSSCG00000031856|ENSSSCG00000023593|ENSSSCG00000023890|ENSSSCG00000038631|ENSSSCG00000032731|ENSSSCG00000038731|ENSSSCG00000016590|…	908	ENSSSCG00000013028|ENSSSCG00000031918|ENSSSCG00000013538|ENSSSCG00000032265|ENSSSCG00000003644|ENSSSCG00000037439|ENSSSCG00000032320|ENSSSCG00000017012|ENSSSCG00000013436|ENSSSCG00000027072|ENSSSCG00000009926|ENSSSCG00000040466|ENSSSCG00000023891|ENSSSCG00000032046|ENSSSCG00000009125|ENSSSCG00000017383|ENSSSCG00000012893|ENSSSCG00000033634|ENSSSCG00000037236|ENSSSCG00000016127|ENSSSCG00000022176|…	546	http://amigo.geneontology.org/amigo/term/GO:0043231	yes
CC	GO:0005829	cytosol	9.66499e-17	1.4272e-14	--	4025	ENSSSCG00000001565|ENSSSCG00000000466|ENSSSCG00000011026|ENSSSCG00000006785|ENSSSCG00000028712|ENSSSCG00000023983|ENSSSCG00000013538|ENSSSCG00000005358|ENSSSCG00000015355|ENSSSCG00000012437|ENSSSCG00000038991|ENSSSCG00000015298|ENSSSCG00000005352|ENSSSCG00000015480|ENSSSCG00000008293|ENSSSCG00000009951|ENSSSCG00000021343|ENSSSCG00000003144|ENSSSCG00000008058|ENSSSCG00000024777|ENSSSCG00000024776|…	802	ENSSSCG00000023296|ENSSSCG00000000466|ENSSSCG00000004049|ENSSSCG00000023357|ENSSSCG00000030585|ENSSSCG00000040912|ENSSSCG00000002009|ENSSSCG00000016151|ENSSSCG00000017014|ENSSSCG00000009083|ENSSSCG00000031856|ENSSSCG00000004684|ENSSSCG00000023890|ENSSSCG00000002003|ENSSSCG00000033730|ENSSSCG00000009244|ENSSSCG00000009249|ENSSSCG00000020803|ENSSSCG00000033926|ENSSSCG00000008336|ENSSSCG00000016494|…	515	ENSSSCG00000036326|ENSSSCG00000009874|ENSSSCG00000013538|ENSSSCG00000014880|ENSSSCG00000031288|ENSSSCG00000002739|ENSSSCG00000006372|ENSSSCG00000017494|ENSSSCG00000007602|ENSSSCG00000001056|ENSSSCG00000040732|ENSSSCG00000004358|ENSSSCG00000016287|ENSSSCG00000006732|ENSSSCG00000032320|ENSSSCG00000036115|ENSSSCG00000033297|ENSSSCG00000016318|ENSSSCG00000000059|ENSSSCG00000036322|ENSSSCG00000011309|…	287	http://amigo.geneontology.org/amigo/term/GO:0005829	yes
CC	GO:0044429	mitochondrial part	1.81061e-13	2.4063e-11	--	1121	ENSSSCG00000037536|ENSSSCG00000007492|ENSSSCG00000037869|ENSSSCG00000011356|ENSSSCG00000023903|ENSSSCG00000001696|ENSSSCG00000010290|ENSSSCG00000016877|ENSSSCG00000001692|ENSSSCG00000005196|ENSSSCG00000005361|ENSSSCG00000010116|ENSSSCG00000012844|ENSSSCG00000022303|ENSSSCG00000022005|ENSSSCG00000014063|ENSSSCG00000023277|ENSSSCG00000003384|ENSSSCG00000028414|ENSSSCG00000040088|ENSSSCG00000008195|…	266	ENSSSCG00000039887|ENSSSCG00000002009|ENSSSCG00000037536|ENSSSCG00000032472|ENSSSCG00000012257|ENSSSCG00000015973|ENSSSCG00000001516|ENSSSCG00000034395|ENSSSCG00000001696|ENSSSCG00000033926|ENSSSCG00000017420|ENSSSCG00000020686|ENSSSCG00000027270|ENSSSCG00000017544|ENSSSCG00000005425|ENSSSCG00000017907|ENSSSCG00000012926|ENSSSCG00000023599|ENSSSCG00000028346|ENSSSCG00000009851|ENSSSCG00000001638|…	116	ENSSSCG00000031918|ENSSSCG00000032129|ENSSSCG00000011356|ENSSSCG00000037782|ENSSSCG00000031913|ENSSSCG00000029179|ENSSSCG00000007857|ENSSSCG00000014289|ENSSSCG00000007803|ENSSSCG00000013226|ENSSSCG00000013436|ENSSSCG00000034655|ENSSSCG00000022947|ENSSSCG00000024144|ENSSSCG00000016159|ENSSSCG00000007524|ENSSSCG00000026981|ENSSSCG00000018086|ENSSSCG00000034019|ENSSSCG00000018082|ENSSSCG00000001692|…	150	http://amigo.geneontology.org/amigo/term/GO:0044429	yes
CC	GO:0031090	organelle membrane	4.716e-13	5.69779e-11	--	2547	ENSSSCG00000009951|ENSSSCG00000016877|ENSSSCG00000023709|ENSSSCG00000013436|ENSSSCG00000012435|ENSSSCG00000003384|ENSSSCG00000012437|ENSSSCG00000015298|ENSSSCG00000033620|ENSSSCG00000001892|ENSSSCG00000007033|ENSSSCG00000014184|ENSSSCG00000003144|ENSSSCG00000008051|ENSSSCG00000022364|ENSSSCG00000028922|ENSSSCG00000012508|ENSSSCG00000017499|ENSSSCG00000013440|ENSSSCG00000007143|ENSSSCG00000022396|…	524	ENSSSCG00000028602|ENSSSCG00000013001|ENSSSCG00000011357|ENSSSCG00000012253|ENSSSCG00000039887|ENSSSCG00000004044|ENSSSCG00000010048|ENSSSCG00000012484|ENSSSCG00000040912|ENSSSCG00000011195|ENSSSCG00000008136|ENSSSCG00000007281|ENSSSCG00000023599|ENSSSCG00000015244|ENSSSCG00000015135|ENSSSCG00000001459|ENSSSCG00000004684|ENSSSCG00000013634|ENSSSCG00000004672|ENSSSCG00000032731|ENSSSCG00000008237|…	313	ENSSSCG00000031918|ENSSSCG00000033541|ENSSSCG00000017499|ENSSSCG00000026981|ENSSSCG00000040731|ENSSSCG00000000111|ENSSSCG00000029179|ENSSSCG00000007803|ENSSSCG00000013226|ENSSSCG00000013436|ENSSSCG00000034655|ENSSSCG00000022947|ENSSSCG00000031288|ENSSSCG00000010834|ENSSSCG00000007524|ENSSSCG00000014804|ENSSSCG00000006237|ENSSSCG00000008602|ENSSSCG00000010631|ENSSSCG00000006232|ENSSSCG00000006230|…	211	http://amigo.geneontology.org/amigo/term/GO:0031090	yes
CC	GO:0098796	membrane protein complex	3.5916e-12	3.9777e-10	--	1192	ENSSSCG00000028005|ENSSSCG00000011101|ENSSSCG00000037869|ENSSSCG00000039550|ENSSSCG00000015214|ENSSSCG00000023903|ENSSSCG00000014913|ENSSSCG00000023277|ENSSSCG00000038417|ENSSSCG00000008193|ENSSSCG00000015402|ENSSSCG00000035532|ENSSSCG00000015407|ENSSSCG00000016127|ENSSSCG00000038914|ENSSSCG00000015486|ENSSSCG00000007033|ENSSSCG00000014101|ENSSSCG00000015886|ENSSSCG00000017238|ENSSSCG00000003144|…	274	ENSSSCG00000008833|ENSSSCG00000023162|ENSSSCG00000017867|ENSSSCG00000040663|ENSSSCG00000040912|ENSSSCG00000017492|ENSSSCG00000004125|ENSSSCG00000001459|ENSSSCG00000028123|ENSSSCG00000008034|ENSSSCG00000015973|ENSSSCG00000001516|ENSSSCG00000038731|ENSSSCG00000022820|ENSSSCG00000010931|ENSSSCG00000009244|ENSSSCG00000016349|ENSSSCG00000031744|ENSSSCG00000020686|ENSSSCG00000021374|ENSSSCG00000014207|…	144	ENSSSCG00000031918|ENSSSCG00000032129|ENSSSCG00000000111|ENSSSCG00000031913|ENSSSCG00000037101|ENSSSCG00000014289|ENSSSCG00000036951|ENSSSCG00000011764|ENSSSCG00000022947|ENSSSCG00000024144|ENSSSCG00000007524|ENSSSCG00000010325|ENSSSCG00000006237|ENSSSCG00000018086|ENSSSCG00000034019|ENSSSCG00000018082|ENSSSCG00000018081|ENSSSCG00000004885|ENSSSCG00000016127|ENSSSCG00000038399|ENSSSCG00000017238|…	130	http://amigo.geneontology.org/amigo/term/GO:0098796	yes
CC	GO:0005739	mitochondrion	3.50073e-11	3.57882e-09	--	1125	ENSSSCG00000023866|ENSSSCG00000039194|ENSSSCG00000011356|ENSSSCG00000024197|ENSSSCG00000001696|ENSSSCG00000030438|ENSSSCG00000016877|ENSSSCG00000028712|ENSSSCG00000005361|ENSSSCG00000023983|ENSSSCG00000015113|ENSSSCG00000016243|ENSSSCG00000022005|ENSSSCG00000027072|ENSSSCG00000003384|ENSSSCG00000023820|ENSSSCG00000040088|ENSSSCG00000016127|ENSSSCG00000033620|ENSSSCG00000033926|ENSSSCG00000030626|…	257	ENSSSCG00000004049|ENSSSCG00000039887|ENSSSCG00000011602|ENSSSCG00000008136|ENSSSCG00000009084|ENSSSCG00000010440|ENSSSCG00000015732|ENSSSCG00000032472|ENSSSCG00000040373|ENSSSCG00000001516|ENSSSCG00000014327|ENSSSCG00000001696|ENSSSCG00000027169|ENSSSCG00000033926|ENSSSCG00000016494|ENSSSCG00000017427|ENSSSCG00000004454|ENSSSCG00000027270|ENSSSCG00000027847|ENSSSCG00000030626|ENSSSCG00000006560|…	134	ENSSSCG00000031918|ENSSSCG00000016056|ENSSSCG00000022187|ENSSSCG00000011356|ENSSSCG00000029179|ENSSSCG00000017947|ENSSSCG00000017012|ENSSSCG00000013436|ENSSSCG00000008039|ENSSSCG00000017499|ENSSSCG00000009125|ENSSSCG00000018082|ENSSSCG00000036722|ENSSSCG00000006469|ENSSSCG00000008923|ENSSSCG00000016127|ENSSSCG00000040678|ENSSSCG00000009937|ENSSSCG00000011884|ENSSSCG00000022364|ENSSSCG00000036047|…	123	http://amigo.geneontology.org/amigo/term/GO:0005739	yes
CC	GO:0044455	mitochondrial membrane part	6.45978e-11	6.13218e-09	--	281	ENSSSCG00000018075|ENSSSCG00000023903|ENSSSCG00000023277|ENSSSCG00000028414|ENSSSCG00000035532|ENSSSCG00000016127|ENSSSCG00000027307|ENSSSCG00000002316|ENSSSCG00000003506|ENSSSCG00000031433|ENSSSCG00000017803|ENSSSCG00000038969|ENSSSCG00000040305|ENSSSCG00000003261|ENSSSCG00000014116|ENSSSCG00000032390|ENSSSCG00000035727|ENSSSCG00000015034|ENSSSCG00000020686|ENSSSCG00000011003|ENSSSCG00000016349|…	87	ENSSSCG00000037455|ENSSSCG00000029034|ENSSSCG00000016349|ENSSSCG00000035727|ENSSSCG00000027307|ENSSSCG00000035699|ENSSSCG00000000784|ENSSSCG00000013778|ENSSSCG00000009141|ENSSSCG00000020945|ENSSSCG00000003434|ENSSSCG00000017114|ENSSSCG00000024756|ENSSSCG00000015973|ENSSSCG00000001516|ENSSSCG00000030328|ENSSSCG00000020686|ENSSSCG00000010073|ENSSSCG00000038969|ENSSSCG00000016650|ENSSSCG00000000453|…	33	ENSSSCG00000031918|ENSSSCG00000032129|ENSSSCG00000000719|ENSSSCG00000024144|ENSSSCG00000018075|ENSSSCG00000012042|ENSSSCG00000023277|ENSSSCG00000031913|ENSSSCG00000035532|ENSSSCG00000014289|ENSSSCG00000012258|ENSSSCG00000011764|ENSSSCG00000037953|ENSSSCG00000022947|ENSSSCG00000032165|ENSSSCG00000007524|ENSSSCG00000003903|ENSSSCG00000040281|ENSSSCG00000010795|ENSSSCG00000006166|ENSSSCG00000018086|…	54	http://amigo.geneontology.org/amigo/term/GO:0044455	yes
CC	GO:0098803	respiratory chain complex	7.24202e-11	6.41643e-09	--	108	ENSSSCG00000031918|ENSSSCG00000000905|ENSSSCG00000015034|ENSSSCG00000020686|ENSSSCG00000011003|ENSSSCG00000038826|ENSSSCG00000014371|ENSSSCG00000039494|ENSSSCG00000016349|ENSSSCG00000023277|ENSSSCG00000014560|ENSSSCG00000016127|ENSSSCG00000016100|ENSSSCG00000024550|ENSSSCG00000006166|ENSSSCG00000024313|ENSSSCG00000017114|ENSSSCG00000027307|ENSSSCG00000024144|ENSSSCG00000011764|ENSSSCG00000029034|…	45	ENSSSCG00000013778|ENSSSCG00000029034|ENSSSCG00000016349|ENSSSCG00000030328|ENSSSCG00000027307|ENSSSCG00000014371|ENSSSCG00000038826|ENSSSCG00000020686|ENSSSCG00000036789|ENSSSCG00000037455|ENSSSCG00000017114|ENSSSCG00000003261	12	ENSSSCG00000031918|ENSSSCG00000032129|ENSSSCG00000018075|ENSSSCG00000023277|ENSSSCG00000018078|ENSSSCG00000031913|ENSSSCG00000014289|ENSSSCG00000011764|ENSSSCG00000024144|ENSSSCG00000003903|ENSSSCG00000010795|ENSSSCG00000006166|ENSSSCG00000018086|ENSSSCG00000018082|ENSSSCG00000002907|ENSSSCG00000016100|ENSSSCG00000016127|ENSSSCG00000032390|ENSSSCG00000003653|ENSSSCG00000024550|ENSSSCG00000037869|…	33	http://amigo.geneontology.org/amigo/term/GO:0098803	yes
CC	GO:0044432	endoplasmic reticulum part	8.10699e-11	6.73387e-09	--	1225	ENSSSCG00000037427|ENSSSCG00000025087|ENSSSCG00000000672|ENSSSCG00000006245|ENSSSCG00000015214|ENSSSCG00000032723|ENSSSCG00000026719|ENSSSCG00000022845|ENSSSCG00000009958|ENSSSCG00000016243|ENSSSCG00000015110|ENSSSCG00000012435|ENSSSCG00000016406|ENSSSCG00000015298|ENSSSCG00000006084|ENSSSCG00000031692|ENSSSCG00000037912|ENSSSCG00000038914|ENSSSCG00000015486|ENSSSCG00000000379|ENSSSCG00000017925|…	274	ENSSSCG00000011845|ENSSSCG00000008218|ENSSSCG00000011357|ENSSSCG00000039887|ENSSSCG00000040663|ENSSSCG00000017492|ENSSSCG00000024149|ENSSSCG00000006337|ENSSSCG00000007072|ENSSSCG00000010853|ENSSSCG00000008237|ENSSSCG00000006702|ENSSSCG00000038731|ENSSSCG00000034394|ENSSSCG00000038255|ENSSSCG00000006709|ENSSSCG00000029186|ENSSSCG00000003367|ENSSSCG00000033757|ENSSSCG00000039813|ENSSSCG00000037314|…	173	ENSSSCG00000033541|ENSSSCG00000017499|ENSSSCG00000000299|ENSSSCG00000037101|ENSSSCG00000027205|ENSSSCG00000031692|ENSSSCG00000015311|ENSSSCG00000010834|ENSSSCG00000014040|ENSSSCG00000006237|ENSSSCG00000012893|ENSSSCG00000007019|ENSSSCG00000015843|ENSSSCG00000037236|ENSSSCG00000003369|ENSSSCG00000034163|ENSSSCG00000036449|ENSSSCG00000030183|ENSSSCG00000006084|ENSSSCG00000000105|ENSSSCG00000000672|…	101	http://amigo.geneontology.org/amigo/term/GO:0044432	yes
CC	GO:0005783	endoplasmic reticulum	2.80195e-10	2.19047e-08	--	966	ENSSSCG00000029305|ENSSSCG00000006245|ENSSSCG00000011755|ENSSSCG00000022592|ENSSSCG00000001966|ENSSSCG00000016243|ENSSSCG00000012435|ENSSSCG00000012437|ENSSSCG00000015402|ENSSSCG00000006084|ENSSSCG00000006087|ENSSSCG00000031724|ENSSSCG00000023503|ENSSSCG00000001435|ENSSSCG00000039556|ENSSSCG00000034131|ENSSSCG00000003144|ENSSSCG00000012133|ENSSSCG00000039103|ENSSSCG00000035034|ENSSSCG00000011621|…	223	ENSSSCG00000011845|ENSSSCG00000011357|ENSSSCG00000039887|ENSSSCG00000012644|ENSSSCG00000040663|ENSSSCG00000017492|ENSSSCG00000016151|ENSSSCG00000015135|ENSSSCG00000006337|ENSSSCG00000006702|ENSSSCG00000038731|ENSSSCG00000009244|ENSSSCG00000024267|ENSSSCG00000005970|ENSSSCG00000017427|ENSSSCG00000033123|ENSSSCG00000031299|ENSSSCG00000026554|ENSSSCG00000030996|ENSSSCG00000025993|ENSSSCG00000006560|…	142	ENSSSCG00000024189|ENSSSCG00000035066|ENSSSCG00000014880|ENSSSCG00000004244|ENSSSCG00000024363|ENSSSCG00000012171|ENSSSCG00000038007|ENSSSCG00000012234|ENSSSCG00000001503|ENSSSCG00000011259|ENSSSCG00000005656|ENSSSCG00000005060|ENSSSCG00000037305|ENSSSCG00000012133|ENSSSCG00000013004|ENSSSCG00000012088|ENSSSCG00000007160|ENSSSCG00000031288|ENSSSCG00000026387|ENSSSCG00000023891|ENSSSCG00000008517|…	81	http://amigo.geneontology.org/amigo/term/GO:0005783	yes
CC	GO:0098588	bounding membrane of organelle	1.11056e-09	7.76805e-08	--	1692	ENSSSCG00000023983|ENSSSCG00000012435|ENSSSCG00000003384|ENSSSCG00000012437|ENSSSCG00000015298|ENSSSCG00000001892|ENSSSCG00000003144|ENSSSCG00000008051|ENSSSCG00000022364|ENSSSCG00000012508|ENSSSCG00000017499|ENSSSCG00000013440|ENSSSCG00000007143|ENSSSCG00000022396|ENSSSCG00000032090|ENSSSCG00000032312|ENSSSCG00000004771|ENSSSCG00000030183|ENSSSCG00000031744|ENSSSCG00000034994|ENSSSCG00000037121|…	353	ENSSSCG00000012253|ENSSSCG00000039887|ENSSSCG00000004044|ENSSSCG00000010048|ENSSSCG00000012484|ENSSSCG00000040912|ENSSSCG00000011195|ENSSSCG00000024895|ENSSSCG00000015244|ENSSSCG00000015135|ENSSSCG00000001459|ENSSSCG00000004684|ENSSSCG00000013634|ENSSSCG00000012257|ENSSSCG00000032731|ENSSSCG00000008237|ENSSSCG00000035658|ENSSSCG00000001516|ENSSSCG00000038731|ENSSSCG00000039630|ENSSSCG00000022820|…	223	ENSSSCG00000017499|ENSSSCG00000002739|ENSSSCG00000031329|ENSSSCG00000031692|ENSSSCG00000031288|ENSSSCG00000010834|ENSSSCG00000010631|ENSSSCG00000014804|ENSSSCG00000008602|ENSSSCG00000006232|ENSSSCG00000006230|ENSSSCG00000027665|ENSSSCG00000005055|ENSSSCG00000009937|ENSSSCG00000038156|ENSSSCG00000022364|ENSSSCG00000030183|ENSSSCG00000000433|ENSSSCG00000000105|ENSSSCG00000005229|ENSSSCG00000005585|…	130	http://amigo.geneontology.org/amigo/term/GO:0098588	yes
CC	GO:0098800	inner mitochondrial membrane protein complex	1.05666e-09	7.76805e-08	--	189	ENSSSCG00000031918|ENSSSCG00000010290|ENSSSCG00000015034|ENSSSCG00000020686|ENSSSCG00000024313|ENSSSCG00000011003|ENSSSCG00000038826|ENSSSCG00000014371|ENSSSCG00000039494|ENSSSCG00000016349|ENSSSCG00000023277|ENSSSCG00000022947|ENSSSCG00000028414|ENSSSCG00000035532|ENSSSCG00000016127|ENSSSCG00000016100|ENSSSCG00000006166|ENSSSCG00000016650|ENSSSCG00000017544|ENSSSCG00000014289|ENSSSCG00000010073|…	63	ENSSSCG00000030328|ENSSSCG00000013778|ENSSSCG00000016650|ENSSSCG00000029034|ENSSSCG00000017544|ENSSSCG00000009141|ENSSSCG00000027307|ENSSSCG00000035699|ENSSSCG00000016349|ENSSSCG00000014371|ENSSSCG00000038826|ENSSSCG00000020686|ENSSSCG00000036789|ENSSSCG00000037455|ENSSSCG00000020945|ENSSSCG00000017114|ENSSSCG00000010073|ENSSSCG00000024756|ENSSSCG00000010289|ENSSSCG00000003261|ENSSSCG00000015973	21	ENSSSCG00000031918|ENSSSCG00000000719|ENSSSCG00000018075|ENSSSCG00000023277|ENSSSCG00000031913|ENSSSCG00000035532|ENSSSCG00000014289|ENSSSCG00000032390|ENSSSCG00000011764|ENSSSCG00000017803|ENSSSCG00000022947|ENSSSCG00000024144|ENSSSCG00000007524|ENSSSCG00000003903|ENSSSCG00000010795|ENSSSCG00000006166|ENSSSCG00000037869|ENSSSCG00000018086|ENSSSCG00000034019|ENSSSCG00000018081|ENSSSCG00000010290|…	42	http://amigo.geneontology.org/amigo/term/GO:0098800	yes
CC	GO:0044464	cell part	1.20981e-09	8.03916e-08	--	17567	ENSSSCG00000027677|ENSSSCG00000016878|ENSSSCG00000024072|ENSSSCG00000000466|ENSSSCG00000006324|ENSSSCG00000032941|ENSSSCG00000021007|ENSSSCG00000032946|ENSSSCG00000016877|ENSSSCG00000027074|ENSSSCG00000005358|ENSSSCG00000027072|ENSSSCG00000005355|ENSSSCG00000005352|ENSSSCG00000001565|ENSSSCG00000010053|ENSSSCG00000004244|ENSSSCG00000008293|ENSSSCG00000008058|ENSSSCG00000001205|ENSSSCG00000008051|…	2839	ENSSSCG00000008833|ENSSSCG00000008831|ENSSSCG00000028973|ENSSSCG00000009128|ENSSSCG00000032731|ENSSSCG00000021706|ENSSSCG00000028054|ENSSSCG00000005950|ENSSSCG00000008721|ENSSSCG00000033757|ENSSSCG00000014207|ENSSSCG00000008729|ENSSSCG00000018007|ENSSSCG00000018003|ENSSSCG00000029558|ENSSSCG00000032423|ENSSSCG00000032422|ENSSSCG00000002722|ENSSSCG00000009230|ENSSSCG00000010825|ENSSSCG00000010824|…	1720	ENSSSCG00000013028|ENSSSCG00000027677|ENSSSCG00000005102|ENSSSCG00000039556|ENSSSCG00000013029|ENSSSCG00000007853|ENSSSCG00000013024|ENSSSCG00000013538|ENSSSCG00000007857|ENSSSCG00000032320|ENSSSCG00000017012|ENSSSCG00000016157|ENSSSCG00000013436|ENSSSCG00000027072|ENSSSCG00000009926|ENSSSCG00000016159|ENSSSCG00000023891|ENSSSCG00000007524|ENSSSCG00000032046|ENSSSCG00000009125|ENSSSCG00000017383|…	1119	http://amigo.geneontology.org/amigo/term/GO:0044464	yes
CC	GO:0032991	protein-containing complex	1.37106e-08	8.67684e-07	GO:0043234	5700	ENSSSCG00000007799|ENSSSCG00000006245|ENSSSCG00000000466|ENSSSCG00000032941|ENSSSCG00000007340|ENSSSCG00000038628|ENSSSCG00000001646|ENSSSCG00000016245|ENSSSCG00000005358|ENSSSCG00000030386|ENSSSCG00000012435|ENSSSCG00000005355|ENSSSCG00000006572|ENSSSCG00000017870|ENSSSCG00000037980|ENSSSCG00000033332|ENSSSCG00000001565|ENSSSCG00000010053|ENSSSCG00000015486|ENSSSCG00000003679|ENSSSCG00000009898|…	1020	ENSSSCG00000023296|ENSSSCG00000008833|ENSSSCG00000000466|ENSSSCG00000020803|ENSSSCG00000027992|ENSSSCG00000023357|ENSSSCG00000028973|ENSSSCG00000040663|ENSSSCG00000040912|ENSSSCG00000002008|ENSSSCG00000023599|ENSSSCG00000007331|ENSSSCG00000035788|ENSSSCG00000023593|ENSSSCG00000038633|ENSSSCG00000002003|ENSSSCG00000038731|ENSSSCG00000039265|ENSSSCG00000004048|ENSSSCG00000009244|ENSSSCG00000021706|…	627	ENSSSCG00000031918|ENSSSCG00000013029|ENSSSCG00000013538|ENSSSCG00000032265|ENSSSCG00000031913|ENSSSCG00000037439|ENSSSCG00000034949|ENSSSCG00000016157|ENSSSCG00000016159|ENSSSCG00000023891|ENSSSCG00000007524|ENSSSCG00000032046|ENSSSCG00000014804|ENSSSCG00000033634|ENSSSCG00000004885|ENSSSCG00000037236|ENSSSCG00000016127|ENSSSCG00000035733|ENSSSCG00000023078|ENSSSCG00000010430|ENSSSCG00000022778|…	393	http://amigo.geneontology.org/amigo/term/GO:0032991	yes
CC	GO:0098805	whole membrane	1.95093e-08	1.17854e-06	--	1099	ENSSSCG00000028005|ENSSSCG00000035658|ENSSSCG00000014184|ENSSSCG00000023983|ENSSSCG00000015113|ENSSSCG00000035538|ENSSSCG00000012435|ENSSSCG00000003384|ENSSSCG00000012437|ENSSSCG00000015298|ENSSSCG00000005055|ENSSSCG00000001892|ENSSSCG00000017561|ENSSSCG00000014101|ENSSSCG00000003144|ENSSSCG00000014272|ENSSSCG00000037131|ENSSSCG00000008051|ENSSSCG00000022364|ENSSSCG00000012508|ENSSSCG00000002257|…	239	ENSSSCG00000039887|ENSSSCG00000004044|ENSSSCG00000007985|ENSSSCG00000040912|ENSSSCG00000024895|ENSSSCG00000015135|ENSSSCG00000001459|ENSSSCG00000004684|ENSSSCG00000013634|ENSSSCG00000023890|ENSSSCG00000012257|ENSSSCG00000014043|ENSSSCG00000011572|ENSSSCG00000035658|ENSSSCG00000001516|ENSSSCG00000039630|ENSSSCG00000022820|ENSSSCG00000009244|ENSSSCG00000030343|ENSSSCG00000039258|ENSSSCG00000017420|…	151	ENSSSCG00000017499|ENSSSCG00000010631|ENSSSCG00000031288|ENSSSCG00000014804|ENSSSCG00000008602|ENSSSCG00000006230|ENSSSCG00000027665|ENSSSCG00000005055|ENSSSCG00000009937|ENSSSCG00000022364|ENSSSCG00000030183|ENSSSCG00000005229|ENSSSCG00000005585|ENSSSCG00000016857|ENSSSCG00000010024|ENSSSCG00000007088|ENSSSCG00000028101|ENSSSCG00000040525|ENSSSCG00000015113|ENSSSCG00000006121|ENSSSCG00000032591|…	88	http://amigo.geneontology.org/amigo/term/GO:0098805	yes
CC	GO:0098798	mitochondrial protein complex	3.65178e-08	2.1101e-06	--	340	ENSSSCG00000018075|ENSSSCG00000023903|ENSSSCG00000001696|ENSSSCG00000001692|ENSSSCG00000039295|ENSSSCG00000023277|ENSSSCG00000028414|ENSSSCG00000035532|ENSSSCG00000016127|ENSSSCG00000003144|ENSSSCG00000029425|ENSSSCG00000027307|ENSSSCG00000023599|ENSSSCG00000017803|ENSSSCG00000040154|ENSSSCG00000038826|ENSSSCG00000021007|ENSSSCG00000003261|ENSSSCG00000014116|ENSSSCG00000013118|ENSSSCG00000032390|…	92	ENSSSCG00000004465|ENSSSCG00000001638|ENSSSCG00000040154|ENSSSCG00000037455|ENSSSCG00000029034|ENSSSCG00000016349|ENSSSCG00000010560|ENSSSCG00000027307|ENSSSCG00000035699|ENSSSCG00000013001|ENSSSCG00000013778|ENSSSCG00000009141|ENSSSCG00000023599|ENSSSCG00000020945|ENSSSCG00000039295|ENSSSCG00000017114|ENSSSCG00000024756|ENSSSCG00000007763|ENSSSCG00000015973|ENSSSCG00000030328|ENSSSCG00000001696|…	36	ENSSSCG00000031918|ENSSSCG00000037782|ENSSSCG00000000719|ENSSSCG00000024242|ENSSSCG00000026981|ENSSSCG00000018075|ENSSSCG00000012042|ENSSSCG00000023277|ENSSSCG00000031913|ENSSSCG00000035532|ENSSSCG00000012021|ENSSSCG00000014289|ENSSSCG00000032275|ENSSSCG00000018081|ENSSSCG00000037953|ENSSSCG00000022947|ENSSSCG00000032165|ENSSSCG00000007524|ENSSSCG00000003903|ENSSSCG00000029425|ENSSSCG00000010795|…	56	http://amigo.geneontology.org/amigo/term/GO:0098798	yes
CC	GO:0031966	mitochondrial membrane	4.11036e-08	2.27611e-06	--	596	ENSSSCG00000011356|ENSSSCG00000001696|ENSSSCG00000016877|ENSSSCG00000001692|ENSSSCG00000005196|ENSSSCG00000010116|ENSSSCG00000013436|ENSSSCG00000022005|ENSSSCG00000014063|ENSSSCG00000003384|ENSSSCG00000008195|ENSSSCG00000003578|ENSSSCG00000033620|ENSSSCG00000005055|ENSSSCG00000024059|ENSSSCG00000003144|ENSSSCG00000022364|ENSSSCG00000012508|ENSSSCG00000014197|ENSSSCG00000015113|ENSSSCG00000010253|…	143	ENSSSCG00000001852|ENSSSCG00000017268|ENSSSCG00000032472|ENSSSCG00000012844|ENSSSCG00000016076|ENSSSCG00000010560|ENSSSCG00000039887|ENSSSCG00000037536|ENSSSCG00000000784|ENSSSCG00000002472|ENSSSCG00000012508|ENSSSCG00000009141|ENSSSCG00000035619|ENSSSCG00000020945|ENSSSCG00000039295|ENSSSCG00000022005|ENSSSCG00000024756|ENSSSCG00000040373|ENSSSCG00000002023|ENSSSCG00000004765|ENSSSCG00000003578|…	65	ENSSSCG00000033541|ENSSSCG00000032554|ENSSSCG00000035066|ENSSSCG00000024242|ENSSSCG00000011356|ENSSSCG00000040731|ENSSSCG00000038287|ENSSSCG00000014560|ENSSSCG00000012623|ENSSSCG00000000045|ENSSSCG00000037782|ENSSSCG00000012021|ENSSSCG00000018082|ENSSSCG00000017947|ENSSSCG00000016223|ENSSSCG00000013226|ENSSSCG00000013436|ENSSSCG00000034655|ENSSSCG00000022947|ENSSSCG00000012111|ENSSSCG00000036659|…	78	http://amigo.geneontology.org/amigo/term/GO:0031966	yes
CC	GO:0045271	respiratory chain complex I	9.0695e-08	4.46421e-06	GO:0045279	68	ENSSSCG00000000905|ENSSSCG00000031913|ENSSSCG00000038826|ENSSSCG00000014371|ENSSSCG00000016349|ENSSSCG00000023277|ENSSSCG00000016127|ENSSSCG00000016100|ENSSSCG00000006166|ENSSSCG00000017114|ENSSSCG00000011764|ENSSSCG00000037953|ENSSSCG00000011003|ENSSSCG00000013778|ENSSSCG00000024144|ENSSSCG00000018086|ENSSSCG00000010795|ENSSSCG00000037869|ENSSSCG00000037455|ENSSSCG00000003653|ENSSSCG00000000719|…	29	ENSSSCG00000013778|ENSSSCG00000016349|ENSSSCG00000030328|ENSSSCG00000027307|ENSSSCG00000014371|ENSSSCG00000038826|ENSSSCG00000037455|ENSSSCG00000017114|ENSSSCG00000003261	9	ENSSSCG00000016100|ENSSSCG00000016127|ENSSSCG00000010795|ENSSSCG00000000719|ENSSSCG00000039494|ENSSSCG00000006166|ENSSSCG00000037869|ENSSSCG00000030017|ENSSSCG00000023277|ENSSSCG00000000905|ENSSSCG00000031913|ENSSSCG00000000045|ENSSSCG00000032390|ENSSSCG00000011764|ENSSSCG00000018086|ENSSSCG00000024144|ENSSSCG00000037953|ENSSSCG00000011003|ENSSSCG00000002449|ENSSSCG00000003653	20	http://amigo.geneontology.org/amigo/term/GO:0045271	yes
CC	GO:0030964	NADH dehydrogenase complex	9.0695e-08	4.46421e-06	GO:0030025|GO:0030966|GO:0031675|GO:0031677|GO:0031678|GO:0045280	68	ENSSSCG00000000905|ENSSSCG00000000719|ENSSSCG00000038826|ENSSSCG00000014371|ENSSSCG00000016349|ENSSSCG00000023277|ENSSSCG00000016127|ENSSSCG00000016100|ENSSSCG00000006166|ENSSSCG00000017114|ENSSSCG00000011764|ENSSSCG00000037953|ENSSSCG00000031913|ENSSSCG00000013778|ENSSSCG00000024144|ENSSSCG00000018086|ENSSSCG00000010795|ENSSSCG00000037869|ENSSSCG00000037455|ENSSSCG00000003653|ENSSSCG00000011003|…	29	ENSSSCG00000013778|ENSSSCG00000016349|ENSSSCG00000030328|ENSSSCG00000027307|ENSSSCG00000014371|ENSSSCG00000038826|ENSSSCG00000037455|ENSSSCG00000017114|ENSSSCG00000003261	9	ENSSSCG00000016100|ENSSSCG00000016127|ENSSSCG00000010795|ENSSSCG00000031913|ENSSSCG00000039494|ENSSSCG00000006166|ENSSSCG00000037869|ENSSSCG00000030017|ENSSSCG00000023277|ENSSSCG00000000905|ENSSSCG00000000719|ENSSSCG00000000045|ENSSSCG00000032390|ENSSSCG00000011764|ENSSSCG00000018086|ENSSSCG00000024144|ENSSSCG00000037953|ENSSSCG00000011003|ENSSSCG00000002449|ENSSSCG00000003653	20	http://amigo.geneontology.org/amigo/term/GO:0030964	yes
CC	GO:0005747	mitochondrial respiratory chain complex I	9.0695e-08	4.46421e-06	GO:0005748	68	ENSSSCG00000000905|ENSSSCG00000000719|ENSSSCG00000038826|ENSSSCG00000014371|ENSSSCG00000016349|ENSSSCG00000023277|ENSSSCG00000016127|ENSSSCG00000016100|ENSSSCG00000003653|ENSSSCG00000017114|ENSSSCG00000011764|ENSSSCG00000037953|ENSSSCG00000031913|ENSSSCG00000013778|ENSSSCG00000024144|ENSSSCG00000018086|ENSSSCG00000010795|ENSSSCG00000037869|ENSSSCG00000037455|ENSSSCG00000006166|ENSSSCG00000011003|…	29	ENSSSCG00000013778|ENSSSCG00000016349|ENSSSCG00000030328|ENSSSCG00000027307|ENSSSCG00000014371|ENSSSCG00000038826|ENSSSCG00000037455|ENSSSCG00000017114|ENSSSCG00000003261	9	ENSSSCG00000016100|ENSSSCG00000016127|ENSSSCG00000010795|ENSSSCG00000031913|ENSSSCG00000039494|ENSSSCG00000003653|ENSSSCG00000037869|ENSSSCG00000030017|ENSSSCG00000023277|ENSSSCG00000000905|ENSSSCG00000000719|ENSSSCG00000000045|ENSSSCG00000032390|ENSSSCG00000011764|ENSSSCG00000018086|ENSSSCG00000024144|ENSSSCG00000037953|ENSSSCG00000011003|ENSSSCG00000002449|ENSSSCG00000006166	20	http://amigo.geneontology.org/amigo/term/GO:0005747	yes
CC	GO:1990204	oxidoreductase complex	1.04374e-07	4.95404e-06	--	140	ENSSSCG00000031918|ENSSSCG00000000905|ENSSSCG00000015034|ENSSSCG00000020686|ENSSSCG00000000719|ENSSSCG00000038826|ENSSSCG00000014371|ENSSSCG00000016349|ENSSSCG00000023277|ENSSSCG00000013298|ENSSSCG00000004678|ENSSSCG00000027198|ENSSSCG00000016127|ENSSSCG00000016100|ENSSSCG00000006166|ENSSSCG00000017114|ENSSSCG00000015443|ENSSSCG00000024144|ENSSSCG00000011764|ENSSSCG00000037953|ENSSSCG00000027085|…	47	ENSSSCG00000004465|ENSSSCG00000013778|ENSSSCG00000002374|ENSSSCG00000012229|ENSSSCG00000016349|ENSSSCG00000030328|ENSSSCG00000027307|ENSSSCG00000014371|ENSSSCG00000038826|ENSSSCG00000020686|ENSSSCG00000037455|ENSSSCG00000017114|ENSSSCG00000003261|ENSSSCG00000008034|ENSSSCG00000007763|ENSSSCG00000021977	16	ENSSSCG00000031918|ENSSSCG00000018075|ENSSSCG00000023277|ENSSSCG00000031913|ENSSSCG00000014289|ENSSSCG00000032390|ENSSSCG00000011764|ENSSSCG00000024144|ENSSSCG00000003903|ENSSSCG00000010795|ENSSSCG00000006166|ENSSSCG00000018086|ENSSSCG00000004678|ENSSSCG00000016100|ENSSSCG00000016127|ENSSSCG00000027198|ENSSSCG00000003653|ENSSSCG00000024550|ENSSSCG00000013298|ENSSSCG00000037869|ENSSSCG00000027085|…	31	http://amigo.geneontology.org/amigo/term/GO:1990204	yes
CC	GO:0005737	cytoplasm	1.46683e-07	6.72212e-06	--	4774	ENSSSCG00000027677|ENSSSCG00000000466|ENSSSCG00000006324|ENSSSCG00000011026|ENSSSCG00000032941|ENSSSCG00000001779|ENSSSCG00000030438|ENSSSCG00000027074|ENSSSCG00000017730|ENSSSCG00000015355|ENSSSCG00000000720|ENSSSCG00000017870|ENSSSCG00000033332|ENSSSCG00000007131|ENSSSCG00000010053|ENSSSCG00000007033|ENSSSCG00000008293|ENSSSCG00000009951|ENSSSCG00000003144|ENSSSCG00000008058|ENSSSCG00000008821|…	859	ENSSSCG00000008833|ENSSSCG00000000466|ENSSSCG00000004049|ENSSSCG00000023357|ENSSSCG00000010570|ENSSSCG00000039135|ENSSSCG00000005027|ENSSSCG00000027074|ENSSSCG00000009084|ENSSSCG00000016151|ENSSSCG00000003189|ENSSSCG00000031856|ENSSSCG00000004684|ENSSSCG00000009244|ENSSSCG00000033926|ENSSSCG00000008336|ENSSSCG00000016494|ENSSSCG00000014207|ENSSSCG00000031593|ENSSSCG00000008729|ENSSSCG00000000994|…	553	ENSSSCG00000017158|ENSSSCG00000027677|ENSSSCG00000011198|ENSSSCG00000014880|ENSSSCG00000017499|ENSSSCG00000012318|ENSSSCG00000002739|ENSSSCG00000012521|ENSSSCG00000000299|ENSSSCG00000039885|ENSSSCG00000001056|ENSSSCG00000036613|ENSSSCG00000040071|ENSSSCG00000000050|ENSSSCG00000032320|ENSSSCG00000036951|ENSSSCG00000038038|ENSSSCG00000004600|ENSSSCG00000016159|ENSSSCG00000010527|ENSSSCG00000024417|…	306	http://amigo.geneontology.org/amigo/term/GO:0005737	yes
CC	GO:0031982	vesicle	6.54518e-07	2.89951e-05	GO:0031988	2233	ENSSSCG00000015196|ENSSSCG00000012437|ENSSSCG00000015298|ENSSSCG00000016275|ENSSSCG00000017235|ENSSSCG00000001892|ENSSSCG00000017232|ENSSSCG00000008051|ENSSSCG00000017499|ENSSSCG00000000884|ENSSSCG00000037637|ENSSSCG00000015227|ENSSSCG00000038190|ENSSSCG00000039506|ENSSSCG00000015555|ENSSSCG00000033527|ENSSSCG00000032312|ENSSSCG00000033937|ENSSSCG00000032768|ENSSSCG00000004771|ENSSSCG00000028814|…	429	ENSSSCG00000021106|ENSSSCG00000040919|ENSSSCG00000025478|ENSSSCG00000004049|ENSSSCG00000012253|ENSSSCG00000004044|ENSSSCG00000012484|ENSSSCG00000011195|ENSSSCG00000007281|ENSSSCG00000024895|ENSSSCG00000006664|ENSSSCG00000015135|ENSSSCG00000009327|ENSSSCG00000004684|ENSSSCG00000013634|ENSSSCG00000003410|ENSSSCG00000015512|ENSSSCG00000008236|ENSSSCG00000031600|ENSSSCG00000017917|ENSSSCG00000022820|…	273	ENSSSCG00000030632|ENSSSCG00000011198|ENSSSCG00000017499|ENSSSCG00000003493|ENSSSCG00000039885|ENSSSCG00000037439|ENSSSCG00000009125|ENSSSCG00000006237|ENSSSCG00000017915|ENSSSCG00000017383|ENSSSCG00000007800|ENSSSCG00000012893|ENSSSCG00000028139|ENSSSCG00000032842|ENSSSCG00000003105|ENSSSCG00000000145|ENSSSCG00000006785|ENSSSCG00000017235|ENSSSCG00000005055|ENSSSCG00000000080|ENSSSCG00000037130|…	156	http://amigo.geneontology.org/amigo/term/GO:0031982	yes
CC	GO:0005789	endoplasmic reticulum membrane	1.80532e-06	7.7396e-05	--	866	ENSSSCG00000037427|ENSSSCG00000025087|ENSSSCG00000022845|ENSSSCG00000006245|ENSSSCG00000026719|ENSSSCG00000000672|ENSSSCG00000009958|ENSSSCG00000016243|ENSSSCG00000015110|ENSSSCG00000015298|ENSSSCG00000006084|ENSSSCG00000031692|ENSSSCG00000011357|ENSSSCG00000003144|ENSSSCG00000029652|ENSSSCG00000011621|ENSSSCG00000008218|ENSSSCG00000040007|ENSSSCG00000031510|ENSSSCG00000039486|ENSSSCG00000017499|…	186	ENSSSCG00000011845|ENSSSCG00000011357|ENSSSCG00000039887|ENSSSCG00000040663|ENSSSCG00000006337|ENSSSCG00000010853|ENSSSCG00000008237|ENSSSCG00000006702|ENSSSCG00000038731|ENSSSCG00000034394|ENSSSCG00000009244|ENSSSCG00000006709|ENSSSCG00000029186|ENSSSCG00000005970|ENSSSCG00000025109|ENSSSCG00000033123|ENSSSCG00000031299|ENSSSCG00000025993|ENSSSCG00000039896|ENSSSCG00000031510|ENSSSCG00000015298|…	118	ENSSSCG00000029652|ENSSSCG00000033541|ENSSSCG00000017499|ENSSSCG00000004244|ENSSSCG00000000563|ENSSSCG00000012174|ENSSSCG00000013004|ENSSSCG00000037101|ENSSSCG00000013586|ENSSSCG00000016223|ENSSSCG00000031692|ENSSSCG00000015110|ENSSSCG00000005318|ENSSSCG00000026387|ENSSSCG00000017935|ENSSSCG00000010834|ENSSSCG00000014040|ENSSSCG00000006237|ENSSSCG00000012893|ENSSSCG00000007019|ENSSSCG00000006501|…	68	http://amigo.geneontology.org/amigo/term/GO:0005789	yes
CC	GO:0030135	coated vesicle	2.82981e-06	0.000117525	GO:0005909	124	ENSSSCG00000028005|ENSSSCG00000016857|ENSSSCG00000001934|ENSSSCG00000002740|ENSSSCG00000032968|ENSSSCG00000038156|ENSSSCG00000003342|ENSSSCG00000000423|ENSSSCG00000010687|ENSSSCG00000005585|ENSSSCG00000012437|ENSSSCG00000004044|ENSSSCG00000012022|ENSSSCG00000005643|ENSSSCG00000006230|ENSSSCG00000022659|ENSSSCG00000014040|ENSSSCG00000032262|ENSSSCG00000028336|ENSSSCG00000009244|ENSSSCG00000010931|…	40	ENSSSCG00000030053|ENSSSCG00000004044|ENSSSCG00000015818|ENSSSCG00000012022|ENSSSCG00000025243|ENSSSCG00000039309|ENSSSCG00000008236|ENSSSCG00000028336|ENSSSCG00000010931|ENSSSCG00000009244|ENSSSCG00000008317|ENSSSCG00000008337|ENSSSCG00000030535|ENSSSCG00000005386|ENSSSCG00000005643|ENSSSCG00000022178|ENSSSCG00000032262|ENSSSCG00000015107|ENSSSCG00000002740|ENSSSCG00000012437|ENSSSCG00000001934|…	23	ENSSSCG00000012650|ENSSSCG00000038156|ENSSSCG00000022236|ENSSSCG00000010687|ENSSSCG00000006230|ENSSSCG00000016857|ENSSSCG00000026571|ENSSSCG00000014913|ENSSSCG00000003342|ENSSSCG00000017047|ENSSSCG00000022659|ENSSSCG00000000423|ENSSSCG00000005585|ENSSSCG00000032968|ENSSSCG00000025406|ENSSSCG00000010900|ENSSSCG00000014040	17	http://amigo.geneontology.org/amigo/term/GO:0030135	yes
CC	GO:0044428	nuclear part	3.27938e-06	0.00013207	--	4174	ENSSSCG00000012022|ENSSSCG00000001565|ENSSSCG00000000466|ENSSSCG00000024197|ENSSSCG00000028712|ENSSSCG00000023983|ENSSSCG00000013538|ENSSSCG00000005358|ENSSSCG00000010450|ENSSSCG00000033301|ENSSSCG00000005355|ENSSSCG00000023820|ENSSSCG00000015298|ENSSSCG00000017870|ENSSSCG00000033620|ENSSSCG00000021343|ENSSSCG00000024773|ENSSSCG00000024777|ENSSSCG00000024776|ENSSSCG00000010625|ENSSSCG00000026896|…	747	ENSSSCG00000023296|ENSSSCG00000000466|ENSSSCG00000020803|ENSSSCG00000004044|ENSSSCG00000030585|ENSSSCG00000034418|ENSSSCG00000016151|ENSSSCG00000015135|ENSSSCG00000031856|ENSSSCG00000023593|ENSSSCG00000009249|ENSSSCG00000004049|ENSSSCG00000033926|ENSSSCG00000028423|ENSSSCG00000007311|ENSSSCG00000008729|ENSSSCG00000031912|ENSSSCG00000026550|ENSSSCG00000004344|ENSSSCG00000016123|ENSSSCG00000003485|…	499	ENSSSCG00000013028|ENSSSCG00000013029|ENSSSCG00000013538|ENSSSCG00000028168|ENSSSCG00000004600|ENSSSCG00000011841|ENSSSCG00000017494|ENSSSCG00000000299|ENSSSCG00000007853|ENSSSCG00000005102|ENSSSCG00000004358|ENSSSCG00000016287|ENSSSCG00000027207|ENSSSCG00000006732|ENSSSCG00000032320|ENSSSCG00000011764|ENSSSCG00000008039|ENSSSCG00000015962|ENSSSCG00000000059|ENSSSCG00000016159|ENSSSCG00000028981|…	248	http://amigo.geneontology.org/amigo/term/GO:0044428	yes
CC	GO:0031974	membrane-enclosed lumen	3.81102e-06	0.00014069	--	788	ENSSSCG00000011357|ENSSSCG00000023374|ENSSSCG00000027946|ENSSSCG00000040088|ENSSSCG00000003578|ENSSSCG00000016127|ENSSSCG00000031288|ENSSSCG00000008293|ENSSSCG00000038918|ENSSSCG00000006088|ENSSSCG00000026395|ENSSSCG00000009888|ENSSSCG00000009889|ENSSSCG00000039468|ENSSSCG00000000884|ENSSSCG00000038190|ENSSSCG00000010795|ENSSSCG00000002496|ENSSSCG00000003506|ENSSSCG00000005361|ENSSSCG00000009290|…	170	ENSSSCG00000011357|ENSSSCG00000004044|ENSSSCG00000011603|ENSSSCG00000002009|ENSSSCG00000015135|ENSSSCG00000034395|ENSSSCG00000033926|ENSSSCG00000039813|ENSSSCG00000012328|ENSSSCG00000000784|ENSSSCG00000027270|ENSSSCG00000040366|ENSSSCG00000039224|ENSSSCG00000012926|ENSSSCG00000028431|ENSSSCG00000038918|ENSSSCG00000000133|ENSSSCG00000011575|ENSSSCG00000008012|ENSSSCG00000007743|ENSSSCG00000009888|…	97	ENSSSCG00000024189|ENSSSCG00000011377|ENSSSCG00000007803|ENSSSCG00000031288|ENSSSCG00000002496|ENSSSCG00000035066|ENSSSCG00000009489|ENSSSCG00000025492|ENSSSCG00000011465|ENSSSCG00000040678|ENSSSCG00000024184|ENSSSCG00000007857|ENSSSCG00000016034|ENSSSCG00000016035|ENSSSCG00000016156|ENSSSCG00000008491|ENSSSCG00000016159|ENSSSCG00000007291|ENSSSCG00000007524|ENSSSCG00000009202|ENSSSCG00000010517|…	73	http://amigo.geneontology.org/amigo/term/GO:0031974	yes
CC	GO:0043233	organelle lumen	3.81102e-06	0.00014069	--	788	ENSSSCG00000011357|ENSSSCG00000023374|ENSSSCG00000027946|ENSSSCG00000040088|ENSSSCG00000003578|ENSSSCG00000016127|ENSSSCG00000031288|ENSSSCG00000008293|ENSSSCG00000038918|ENSSSCG00000006088|ENSSSCG00000026395|ENSSSCG00000009888|ENSSSCG00000009889|ENSSSCG00000039468|ENSSSCG00000000884|ENSSSCG00000038190|ENSSSCG00000010795|ENSSSCG00000002496|ENSSSCG00000003506|ENSSSCG00000005361|ENSSSCG00000009290|…	170	ENSSSCG00000011357|ENSSSCG00000004044|ENSSSCG00000011603|ENSSSCG00000002009|ENSSSCG00000015135|ENSSSCG00000034395|ENSSSCG00000033926|ENSSSCG00000039813|ENSSSCG00000012328|ENSSSCG00000000784|ENSSSCG00000027270|ENSSSCG00000040366|ENSSSCG00000039224|ENSSSCG00000012926|ENSSSCG00000028431|ENSSSCG00000038918|ENSSSCG00000000133|ENSSSCG00000011575|ENSSSCG00000008012|ENSSSCG00000007743|ENSSSCG00000009888|…	97	ENSSSCG00000024189|ENSSSCG00000011377|ENSSSCG00000007803|ENSSSCG00000031288|ENSSSCG00000002496|ENSSSCG00000035066|ENSSSCG00000009489|ENSSSCG00000025492|ENSSSCG00000011465|ENSSSCG00000040678|ENSSSCG00000024184|ENSSSCG00000007857|ENSSSCG00000016034|ENSSSCG00000016035|ENSSSCG00000016156|ENSSSCG00000008491|ENSSSCG00000016159|ENSSSCG00000007291|ENSSSCG00000007524|ENSSSCG00000009202|ENSSSCG00000010517|…	73	http://amigo.geneontology.org/amigo/term/GO:0043233	yes
CC	GO:0070013	intracellular organelle lumen	3.81102e-06	0.00014069	--	788	ENSSSCG00000011357|ENSSSCG00000023983|ENSSSCG00000027946|ENSSSCG00000040088|ENSSSCG00000003578|ENSSSCG00000016127|ENSSSCG00000012576|ENSSSCG00000008293|ENSSSCG00000038918|ENSSSCG00000006088|ENSSSCG00000026395|ENSSSCG00000009888|ENSSSCG00000009889|ENSSSCG00000039468|ENSSSCG00000000884|ENSSSCG00000038190|ENSSSCG00000010795|ENSSSCG00000002496|ENSSSCG00000003506|ENSSSCG00000005361|ENSSSCG00000009290|…	170	ENSSSCG00000011357|ENSSSCG00000004044|ENSSSCG00000011603|ENSSSCG00000002009|ENSSSCG00000015135|ENSSSCG00000034395|ENSSSCG00000033926|ENSSSCG00000039813|ENSSSCG00000012328|ENSSSCG00000000784|ENSSSCG00000027270|ENSSSCG00000040366|ENSSSCG00000039224|ENSSSCG00000012926|ENSSSCG00000028431|ENSSSCG00000038918|ENSSSCG00000000133|ENSSSCG00000011575|ENSSSCG00000008012|ENSSSCG00000007743|ENSSSCG00000009888|…	97	ENSSSCG00000024189|ENSSSCG00000011377|ENSSSCG00000007803|ENSSSCG00000031288|ENSSSCG00000002496|ENSSSCG00000035066|ENSSSCG00000009489|ENSSSCG00000025492|ENSSSCG00000011465|ENSSSCG00000040678|ENSSSCG00000024184|ENSSSCG00000007857|ENSSSCG00000016034|ENSSSCG00000016035|ENSSSCG00000016156|ENSSSCG00000027198|ENSSSCG00000008491|ENSSSCG00000016159|ENSSSCG00000007291|ENSSSCG00000007524|ENSSSCG00000009202|…	73	http://amigo.geneontology.org/amigo/term/GO:0070013	yes
CC	GO:0070069	cytochrome complex	5.79143e-06	0.000208022	--	32	ENSSSCG00000031918|ENSSSCG00000024550|ENSSSCG00000018075|ENSSSCG00000036274|ENSSSCG00000003903|ENSSSCG00000032129|ENSSSCG00000014289|ENSSSCG00000002907|ENSSSCG00000036789|ENSSSCG00000024313|ENSSSCG00000029034|ENSSSCG00000027085|ENSSSCG00000018078|ENSSSCG00000018082|ENSSSCG00000014560|ENSSSCG00000018023	16	ENSSSCG00000036274|ENSSSCG00000036789|ENSSSCG00000029034	3	ENSSSCG00000031918|ENSSSCG00000032129|ENSSSCG00000018078|ENSSSCG00000018075|ENSSSCG00000024550|ENSSSCG00000014560|ENSSSCG00000018082|ENSSSCG00000014289|ENSSSCG00000018023|ENSSSCG00000024313|ENSSSCG00000027085|ENSSSCG00000003903|ENSSSCG00000002907	13	http://amigo.geneontology.org/amigo/term/GO:0070069	yes
CC	GO:0005794	Golgi apparatus	8.46706e-06	0.000296124	--	859	ENSSSCG00000009951|ENSSSCG00000022592|ENSSSCG00000023374|ENSSSCG00000028512|ENSSSCG00000004948|ENSSSCG00000012437|ENSSSCG00000008785|ENSSSCG00000005643|ENSSSCG00000006087|ENSSSCG00000001892|ENSSSCG00000033627|ENSSSCG00000007033|ENSSSCG00000014101|ENSSSCG00000011183|ENSSSCG00000009128|ENSSSCG00000036512|ENSSSCG00000016000|ENSSSCG00000026499|ENSSSCG00000008054|ENSSSCG00000011810|ENSSSCG00000013440|…	181	ENSSSCG00000028602|ENSSSCG00000004044|ENSSSCG00000012644|ENSSSCG00000006901|ENSSSCG00000011603|ENSSSCG00000011195|ENSSSCG00000009128|ENSSSCG00000004125|ENSSSCG00000015135|ENSSSCG00000020921|ENSSSCG00000013634|ENSSSCG00000032731|ENSSSCG00000008138|ENSSSCG00000037748|ENSSSCG00000017917|ENSSSCG00000007253|ENSSSCG00000031744|ENSSSCG00000022672|ENSSSCG00000036893|ENSSSCG00000010048|ENSSSCG00000001821|…	119	ENSSSCG00000009876|ENSSSCG00000028168|ENSSSCG00000031288|ENSSSCG00000035066|ENSSSCG00000012741|ENSSSCG00000040525|ENSSSCG00000017209|ENSSSCG00000016768|ENSSSCG00000016223|ENSSSCG00000012088|ENSSSCG00000003743|ENSSSCG00000014828|ENSSSCG00000023891|ENSSSCG00000008054|ENSSSCG00000014040|ENSSSCG00000022903|ENSSSCG00000008602|ENSSSCG00000017258|ENSSSCG00000022396|ENSSSCG00000040682|ENSSSCG00000000706|…	62	http://amigo.geneontology.org/amigo/term/GO:0005794	yes
CC	GO:0044433	cytoplasmic vesicle part	9.65965e-06	0.000329171	--	1090	ENSSSCG00000028005|ENSSSCG00000012328|ENSSSCG00000035658|ENSSSCG00000009951|ENSSSCG00000010517|ENSSSCG00000038156|ENSSSCG00000023374|ENSSSCG00000039798|ENSSSCG00000027946|ENSSSCG00000012435|ENSSSCG00000012437|ENSSSCG00000006452|ENSSSCG00000015298|ENSSSCG00000003578|ENSSSCG00000005055|ENSSSCG00000006877|ENSSSCG00000001892|ENSSSCG00000007033|ENSSSCG00000014101|ENSSSCG00000014184|ENSSSCG00000034131|…	222	ENSSSCG00000012484|ENSSSCG00000040912|ENSSSCG00000024895|ENSSSCG00000015135|ENSSSCG00000001459|ENSSSCG00000013634|ENSSSCG00000014043|ENSSSCG00000035658|ENSSSCG00000030535|ENSSSCG00000022820|ENSSSCG00000010931|ENSSSCG00000009244|ENSSSCG00000030343|ENSSSCG00000006564|ENSSSCG00000009827|ENSSSCG00000012328|ENSSSCG00000002257|ENSSSCG00000028612|ENSSSCG00000013440|ENSSSCG00000037131|ENSSSCG00000022478|…	136	ENSSSCG00000017499|ENSSSCG00000000111|ENSSSCG00000000059|ENSSSCG00000014804|ENSSSCG00000006237|ENSSSCG00000008602|ENSSSCG00000006230|ENSSSCG00000027665|ENSSSCG00000005055|ENSSSCG00000030183|ENSSSCG00000005585|ENSSSCG00000038156|ENSSSCG00000016857|ENSSSCG00000007088|ENSSSCG00000028101|ENSSSCG00000000455|ENSSSCG00000040525|ENSSSCG00000027617|ENSSSCG00000008491|ENSSSCG00000010260|ENSSSCG00000006121|…	86	http://amigo.geneontology.org/amigo/term/GO:0044433	yes
CC	GO:0005743	mitochondrial inner membrane	1.08317e-05	0.000359884	--	389	ENSSSCG00000011356|ENSSSCG00000001696|ENSSSCG00000016877|ENSSSCG00000001692|ENSSSCG00000005196|ENSSSCG00000010116|ENSSSCG00000013436|ENSSSCG00000039295|ENSSSCG00000008195|ENSSSCG00000003578|ENSSSCG00000033620|ENSSSCG00000005055|ENSSSCG00000032554|ENSSSCG00000023599|ENSSSCG00000003506|ENSSSCG00000025284|ENSSSCG00000038826|ENSSSCG00000021007|ENSSSCG00000010290|ENSSSCG00000012844|ENSSSCG00000002907|…	93	ENSSSCG00000001852|ENSSSCG00000001638|ENSSSCG00000032472|ENSSSCG00000012844|ENSSSCG00000016076|ENSSSCG00000010560|ENSSSCG00000037536|ENSSSCG00000000784|ENSSSCG00000013001|ENSSSCG00000009141|ENSSSCG00000023599|ENSSSCG00000020945|ENSSSCG00000039295|ENSSSCG00000024756|ENSSSCG00000007811|ENSSSCG00000003578|ENSSSCG00000001696|ENSSSCG00000017420|ENSSSCG00000025284|ENSSSCG00000037077|ENSSSCG00000010116|…	37	ENSSSCG00000031918|ENSSSCG00000032554|ENSSSCG00000007803|ENSSSCG00000024242|ENSSSCG00000011356|ENSSSCG00000040731|ENSSSCG00000011770|ENSSSCG00000014560|ENSSSCG00000012623|ENSSSCG00000037782|ENSSSCG00000012021|ENSSSCG00000018082|ENSSSCG00000017947|ENSSSCG00000013226|ENSSSCG00000013436|ENSSSCG00000034655|ENSSSCG00000022947|ENSSSCG00000012111|ENSSSCG00000007524|ENSSSCG00000016159|ENSSSCG00000035066|…	56	http://amigo.geneontology.org/amigo/term/GO:0005743	yes
CC	GO:0044449	contractile fiber part	1.2942e-05	0.000419509	--	220	ENSSSCG00000004570|ENSSSCG00000039557|ENSSSCG00000037030|ENSSSCG00000011259|ENSSSCG00000003693|ENSSSCG00000018007|ENSSSCG00000036669|ENSSSCG00000010686|ENSSSCG00000010522|ENSSSCG00000015298|ENSSSCG00000038801|ENSSSCG00000020785|ENSSSCG00000033272|ENSSSCG00000002029|ENSSSCG00000010359|ENSSSCG00000006745|ENSSSCG00000009856|ENSSSCG00000017500|ENSSSCG00000010212|ENSSSCG00000031822|ENSSSCG00000024777|…	59	ENSSSCG00000005041|ENSSSCG00000011441|ENSSSCG00000024777|ENSSSCG00000002029|ENSSSCG00000006745|ENSSSCG00000010522|ENSSSCG00000024061|ENSSSCG00000039506|ENSSSCG00000031744|ENSSSCG00000010359|ENSSSCG00000020785|ENSSSCG00000018007|ENSSSCG00000010493|ENSSSCG00000038801|ENSSSCG00000031822|ENSSSCG00000011325|ENSSSCG00000015298|ENSSSCG00000027725|ENSSSCG00000036669|ENSSSCG00000011471|ENSSSCG00000039557|…	29	ENSSSCG00000003644|ENSSSCG00000003493|ENSSSCG00000011259|ENSSSCG00000013354|ENSSSCG00000009125|ENSSSCG00000037418|ENSSSCG00000039710|ENSSSCG00000031608|ENSSSCG00000037030|ENSSSCG00000004570|ENSSSCG00000017500|ENSSSCG00000033272|ENSSSCG00000010212|ENSSSCG00000023031|ENSSSCG00000009172|ENSSSCG00000007022|ENSSSCG00000016605|ENSSSCG00000006174|ENSSSCG00000003693|ENSSSCG00000009111|ENSSSCG00000008147|…	30	http://amigo.geneontology.org/amigo/term/GO:0044449	yes
CC	GO:0043228	non-membrane-bounded organelle	2.28706e-05	0.00072369	--	2673	ENSSSCG00000006245|ENSSSCG00000009898|ENSSSCG00000027074|ENSSSCG00000023983|ENSSSCG00000013538|ENSSSCG00000005358|ENSSSCG00000005355|ENSSSCG00000005352|ENSSSCG00000001565|ENSSSCG00000010053|ENSSSCG00000010359|ENSSSCG00000021343|ENSSSCG00000024776|ENSSSCG00000024679|ENSSSCG00000017288|ENSSSCG00000001808|ENSSSCG00000015558|ENSSSCG00000018034|ENSSSCG00000004170|ENSSSCG00000040494|ENSSSCG00000010651|…	490	ENSSSCG00000028602|ENSSSCG00000023296|ENSSSCG00000008833|ENSSSCG00000017747|ENSSSCG00000003888|ENSSSCG00000012253|ENSSSCG00000024127|ENSSSCG00000012644|ENSSSCG00000006901|ENSSSCG00000003018|ENSSSCG00000015288|ENSSSCG00000017987|ENSSSCG00000027074|ENSSSCG00000008238|ENSSSCG00000016151|ENSSSCG00000013239|ENSSSCG00000037815|ENSSSCG00000004684|ENSSSCG00000016368|ENSSSCG00000000217|ENSSSCG00000006333|…	324	ENSSSCG00000013028|ENSSSCG00000013538|ENSSSCG00000011841|ENSSSCG00000003493|ENSSSCG00000000111|ENSSSCG00000007602|ENSSSCG00000005102|ENSSSCG00000027207|ENSSSCG00000007803|ENSSSCG00000032320|ENSSSCG00000016157|ENSSSCG00000000059|ENSSSCG00000016159|ENSSSCG00000010527|ENSSSCG00000024417|ENSSSCG00000009125|ENSSSCG00000006237|ENSSSCG00000022874|ENSSSCG00000001513|ENSSSCG00000033634|ENSSSCG00000006543|…	166	http://amigo.geneontology.org/amigo/term/GO:0043228	yes
CC	GO:0030133	transport vesicle	2.62827e-05	0.000812319	--	220	ENSSSCG00000032842|ENSSSCG00000033041|ENSSSCG00000031831|ENSSSCG00000000755|ENSSSCG00000032968|ENSSSCG00000036673|ENSSSCG00000000145|ENSSSCG00000017526|ENSSSCG00000004125|ENSSSCG00000017427|ENSSSCG00000015401|ENSSSCG00000012437|ENSSSCG00000004044|ENSSSCG00000012022|ENSSSCG00000034609|ENSSSCG00000009713|ENSSSCG00000003046|ENSSSCG00000001892|ENSSSCG00000033627|ENSSSCG00000014828|ENSSSCG00000010882|…	58	ENSSSCG00000013119|ENSSSCG00000004044|ENSSSCG00000036494|ENSSSCG00000012022|ENSSSCG00000012982|ENSSSCG00000011195|ENSSSCG00000020964|ENSSSCG00000009128|ENSSSCG00000004125|ENSSSCG00000031831|ENSSSCG00000013634|ENSSSCG00000025531|ENSSSCG00000013752|ENSSSCG00000036385|ENSSSCG00000003046|ENSSSCG00000024285|ENSSSCG00000024837|ENSSSCG00000040593|ENSSSCG00000017427|ENSSSCG00000005979|ENSSSCG00000008236|…	40	ENSSSCG00000038156|ENSSSCG00000007800|ENSSSCG00000001892|ENSSSCG00000004538|ENSSSCG00000026571|ENSSSCG00000037439|ENSSSCG00000010882|ENSSSCG00000000105|ENSSSCG00000032842|ENSSSCG00000014913|ENSSSCG00000017526|ENSSSCG00000000145|ENSSSCG00000032312|ENSSSCG00000014828|ENSSSCG00000014909|ENSSSCG00000032968|ENSSSCG00000034609|ENSSSCG00000014040	18	http://amigo.geneontology.org/amigo/term/GO:0030133	yes
CC	GO:0043232	intracellular non-membrane-bounded organelle	2.78002e-05	0.000839694	--	2654	ENSSSCG00000006245|ENSSSCG00000009898|ENSSSCG00000027074|ENSSSCG00000023983|ENSSSCG00000013538|ENSSSCG00000005358|ENSSSCG00000005355|ENSSSCG00000005352|ENSSSCG00000001565|ENSSSCG00000010053|ENSSSCG00000010359|ENSSSCG00000021343|ENSSSCG00000024776|ENSSSCG00000024679|ENSSSCG00000017288|ENSSSCG00000001808|ENSSSCG00000015558|ENSSSCG00000018034|ENSSSCG00000004170|ENSSSCG00000040494|ENSSSCG00000010651|…	486	ENSSSCG00000028602|ENSSSCG00000023296|ENSSSCG00000008833|ENSSSCG00000017747|ENSSSCG00000003888|ENSSSCG00000012253|ENSSSCG00000024127|ENSSSCG00000012644|ENSSSCG00000006901|ENSSSCG00000003018|ENSSSCG00000015288|ENSSSCG00000017987|ENSSSCG00000027074|ENSSSCG00000008238|ENSSSCG00000016151|ENSSSCG00000013239|ENSSSCG00000037815|ENSSSCG00000004684|ENSSSCG00000016368|ENSSSCG00000000217|ENSSSCG00000012366|…	322	ENSSSCG00000013028|ENSSSCG00000013538|ENSSSCG00000011841|ENSSSCG00000003493|ENSSSCG00000000111|ENSSSCG00000007602|ENSSSCG00000005102|ENSSSCG00000027207|ENSSSCG00000007803|ENSSSCG00000032320|ENSSSCG00000016157|ENSSSCG00000000059|ENSSSCG00000016159|ENSSSCG00000010527|ENSSSCG00000024417|ENSSSCG00000009125|ENSSSCG00000006237|ENSSSCG00000022874|ENSSSCG00000033634|ENSSSCG00000006543|ENSSSCG00000016497|…	164	http://amigo.geneontology.org/amigo/term/GO:0043232	yes
CC	GO:0031968	organelle outer membrane	3.12535e-05	0.000923019	--	173	ENSSSCG00000007492|ENSSSCG00000009937|ENSSSCG00000039887|ENSSSCG00000003434|ENSSSCG00000032684|ENSSSCG00000017420|ENSSSCG00000016223|ENSSSCG00000015113|ENSSSCG00000035538|ENSSSCG00000032580|ENSSSCG00000003384|ENSSSCG00000004765|ENSSSCG00000009658|ENSSSCG00000014272|ENSSSCG00000008569|ENSSSCG00000009851|ENSSSCG00000040328|ENSSSCG00000005425|ENSSSCG00000003144|ENSSSCG00000005669|ENSSSCG00000022364|…	48	ENSSSCG00000037000|ENSSSCG00000002495|ENSSSCG00000002494|ENSSSCG00000039887|ENSSSCG00000000784|ENSSSCG00000012508|ENSSSCG00000003434|ENSSSCG00000012257|ENSSSCG00000002023|ENSSSCG00000008237|ENSSSCG00000001516|ENSSSCG00000017420|ENSSSCG00000031744|ENSSSCG00000004765|ENSSSCG00000003144|ENSSSCG00000038969|ENSSSCG00000007492|ENSSSCG00000032684|ENSSSCG00000005425|ENSSSCG00000003384|ENSSSCG00000010258|…	30	ENSSSCG00000035066|ENSSSCG00000036659|ENSSSCG00000008569|ENSSSCG00000009937|ENSSSCG00000035538|ENSSSCG00000010253|ENSSSCG00000022364|ENSSSCG00000005669|ENSSSCG00000010024|ENSSSCG00000016223|ENSSSCG00000034994|ENSSSCG00000003506|ENSSSCG00000015113|ENSSSCG00000014197|ENSSSCG00000010320|ENSSSCG00000007026|ENSSSCG00000010631|ENSSSCG00000007143	18	http://amigo.geneontology.org/amigo/term/GO:0031968	yes
CC	GO:0019867	outer membrane	3.67128e-05	0.00106068	--	174	ENSSSCG00000028346|ENSSSCG00000009937|ENSSSCG00000039887|ENSSSCG00000035538|ENSSSCG00000032684|ENSSSCG00000017420|ENSSSCG00000007492|ENSSSCG00000015113|ENSSSCG00000003434|ENSSSCG00000032580|ENSSSCG00000003384|ENSSSCG00000014272|ENSSSCG00000009658|ENSSSCG00000008569|ENSSSCG00000009851|ENSSSCG00000014197|ENSSSCG00000040328|ENSSSCG00000003144|ENSSSCG00000004404|ENSSSCG00000022364|ENSSSCG00000004765|…	48	ENSSSCG00000037000|ENSSSCG00000002495|ENSSSCG00000002494|ENSSSCG00000039887|ENSSSCG00000000784|ENSSSCG00000012508|ENSSSCG00000003434|ENSSSCG00000012257|ENSSSCG00000002023|ENSSSCG00000004765|ENSSSCG00000001516|ENSSSCG00000017420|ENSSSCG00000031744|ENSSSCG00000008237|ENSSSCG00000003144|ENSSSCG00000038969|ENSSSCG00000007492|ENSSSCG00000032684|ENSSSCG00000005425|ENSSSCG00000003384|ENSSSCG00000010258|…	30	ENSSSCG00000035066|ENSSSCG00000036659|ENSSSCG00000008569|ENSSSCG00000009937|ENSSSCG00000035538|ENSSSCG00000010253|ENSSSCG00000022364|ENSSSCG00000005669|ENSSSCG00000010024|ENSSSCG00000016223|ENSSSCG00000034994|ENSSSCG00000003506|ENSSSCG00000015113|ENSSSCG00000014197|ENSSSCG00000010320|ENSSSCG00000007026|ENSSSCG00000010631|ENSSSCG00000007143	18	http://amigo.geneontology.org/amigo/term/GO:0019867	yes
CC	GO:0005654	nucleoplasm	4.04679e-05	0.0011443	--	2508	ENSSSCG00000001565|ENSSSCG00000000466|ENSSSCG00000013538|ENSSSCG00000005358|ENSSSCG00000005355|ENSSSCG00000023820|ENSSSCG00000015298|ENSSSCG00000033620|ENSSSCG00000024773|ENSSSCG00000024777|ENSSSCG00000010625|ENSSSCG00000017494|ENSSSCG00000010121|ENSSSCG00000001808|ENSSSCG00000004070|ENSSSCG00000004170|ENSSSCG00000004772|ENSSSCG00000031744|ENSSSCG00000027157|ENSSSCG00000037647|ENSSSCG00000008923|…	460	ENSSSCG00000024261|ENSSSCG00000023296|ENSSSCG00000030204|ENSSSCG00000020954|ENSSSCG00000000466|ENSSSCG00000009925|ENSSSCG00000031912|ENSSSCG00000011602|ENSSSCG00000030585|ENSSSCG00000015288|ENSSSCG00000005437|ENSSSCG00000012156|ENSSSCG00000024895|ENSSSCG00000037815|ENSSSCG00000003189|ENSSSCG00000031856|ENSSSCG00000025704|ENSSSCG00000039324|ENSSSCG00000000217|ENSSSCG00000008138|ENSSSCG00000006703|…	313	ENSSSCG00000013028|ENSSSCG00000013029|ENSSSCG00000013538|ENSSSCG00000004600|ENSSSCG00000011841|ENSSSCG00000017494|ENSSSCG00000007853|ENSSSCG00000005102|ENSSSCG00000011764|ENSSSCG00000008039|ENSSSCG00000000059|ENSSSCG00000028981|ENSSSCG00000032046|ENSSSCG00000006237|ENSSSCG00000013406|ENSSSCG00000013736|ENSSSCG00000033634|ENSSSCG00000006543|ENSSSCG00000000111|ENSSSCG00000022034|ENSSSCG00000008923|…	147	http://amigo.geneontology.org/amigo/term/GO:0005654	yes
CC	GO:0019866	organelle inner membrane	5.2782e-05	0.0014614	--	436	ENSSSCG00000011356|ENSSSCG00000001696|ENSSSCG00000016877|ENSSSCG00000001692|ENSSSCG00000005196|ENSSSCG00000010116|ENSSSCG00000013436|ENSSSCG00000039295|ENSSSCG00000008195|ENSSSCG00000003578|ENSSSCG00000033620|ENSSSCG00000005055|ENSSSCG00000025284|ENSSSCG00000037536|ENSSSCG00000003506|ENSSSCG00000032554|ENSSSCG00000038826|ENSSSCG00000021007|ENSSSCG00000010290|ENSSSCG00000012844|ENSSSCG00000002907|…	99	ENSSSCG00000001852|ENSSSCG00000001638|ENSSSCG00000037000|ENSSSCG00000012844|ENSSSCG00000016076|ENSSSCG00000010560|ENSSSCG00000000784|ENSSSCG00000013001|ENSSSCG00000009141|ENSSSCG00000037536|ENSSSCG00000020945|ENSSSCG00000021837|ENSSSCG00000039295|ENSSSCG00000032472|ENSSSCG00000024756|ENSSSCG00000007811|ENSSSCG00000003578|ENSSSCG00000001696|ENSSSCG00000017420|ENSSSCG00000025284|ENSSSCG00000037077|…	40	ENSSSCG00000031918|ENSSSCG00000032554|ENSSSCG00000007803|ENSSSCG00000024242|ENSSSCG00000011356|ENSSSCG00000040731|ENSSSCG00000011770|ENSSSCG00000014560|ENSSSCG00000012623|ENSSSCG00000037782|ENSSSCG00000012021|ENSSSCG00000018082|ENSSSCG00000017947|ENSSSCG00000013226|ENSSSCG00000013436|ENSSSCG00000034655|ENSSSCG00000022947|ENSSSCG00000012111|ENSSSCG00000007524|ENSSSCG00000016159|ENSSSCG00000018078|…	59	http://amigo.geneontology.org/amigo/term/GO:0019866	yes
CC	GO:1902494	catalytic complex	6.7152e-05	0.00182133	--	1393	ENSSSCG00000024261|ENSSSCG00000011104|ENSSSCG00000023349|ENSSSCG00000001565|ENSSSCG00000039196|ENSSSCG00000015214|ENSSSCG00000032941|ENSSSCG00000016234|ENSSSCG00000038749|ENSSSCG00000038628|ENSSSCG00000029774|ENSSSCG00000038520|ENSSSCG00000023277|ENSSSCG00000017730|ENSSSCG00000006296|ENSSSCG00000001056|ENSSSCG00000015407|ENSSSCG00000000068|ENSSSCG00000037980|ENSSSCG00000010700|ENSSSCG00000001657|…	269	ENSSSCG00000024261|ENSSSCG00000012649|ENSSSCG00000020803|ENSSSCG00000028973|ENSSSCG00000015288|ENSSSCG00000017492|ENSSSCG00000012157|ENSSSCG00000008987|ENSSSCG00000008034|ENSSSCG00000006703|ENSSSCG00000008831|ENSSSCG00000010931|ENSSSCG00000014327|ENSSSCG00000036505|ENSSSCG00000020686|ENSSSCG00000028423|ENSSSCG00000007311|ENSSSCG00000017990|ENSSSCG00000036725|ENSSSCG00000010700|ENSSSCG00000020715|…	165	ENSSSCG00000031918|ENSSSCG00000030632|ENSSSCG00000028168|ENSSSCG00000031913|ENSSSCG00000001056|ENSSSCG00000014289|ENSSSCG00000011764|ENSSSCG00000022947|ENSSSCG00000024144|ENSSSCG00000039701|ENSSSCG00000018086|ENSSSCG00000011917|ENSSSCG00000016127|ENSSSCG00000023761|ENSSSCG00000023078|ENSSSCG00000038628|ENSSSCG00000022778|ENSSSCG00000015486|ENSSSCG00000015214|ENSSSCG00000011229|ENSSSCG00000026806|…	104	http://amigo.geneontology.org/amigo/term/GO:1902494	yes
CC	GO:0030136	clathrin-coated vesicle	8.00114e-05	0.0021267	--	78	ENSSSCG00000028005|ENSSSCG00000016857|ENSSSCG00000002740|ENSSSCG00000032968|ENSSSCG00000003342|ENSSSCG00000000423|ENSSSCG00000010687|ENSSSCG00000005585|ENSSSCG00000012437|ENSSSCG00000004044|ENSSSCG00000026571|ENSSSCG00000022659|ENSSSCG00000008236|ENSSSCG00000012650|ENSSSCG00000034841|ENSSSCG00000006230|ENSSSCG00000015107|ENSSSCG00000022178|ENSSSCG00000017047|ENSSSCG00000022236|ENSSSCG00000014913|…	26	ENSSSCG00000022178|ENSSSCG00000004044|ENSSSCG00000012437|ENSSSCG00000025243|ENSSSCG00000008337|ENSSSCG00000030535|ENSSSCG00000028005|ENSSSCG00000015107|ENSSSCG00000034841|ENSSSCG00000002740|ENSSSCG00000008236	11	ENSSSCG00000012650|ENSSSCG00000022236|ENSSSCG00000010687|ENSSSCG00000026571|ENSSSCG00000016857|ENSSSCG00000006230|ENSSSCG00000014913|ENSSSCG00000003342|ENSSSCG00000017047|ENSSSCG00000022659|ENSSSCG00000000423|ENSSSCG00000005585|ENSSSCG00000032968|ENSSSCG00000025406|ENSSSCG00000010900	15	http://amigo.geneontology.org/amigo/term/GO:0030136	yes
CC	GO:0070062	extracellular exosome	0.000105448	0.00274784	--	1033	ENSSSCG00000012328|ENSSSCG00000000675|ENSSSCG00000034484|ENSSSCG00000015196|ENSSSCG00000032141|ENSSSCG00000027946|ENSSSCG00000015401|ENSSSCG00000026653|ENSSSCG00000015402|ENSSSCG00000015298|ENSSSCG00000003578|ENSSSCG00000026655|ENSSSCG00000005055|ENSSSCG00000001892|ENSSSCG00000017232|ENSSSCG00000038918|ENSSSCG00000034131|ENSSSCG00000037918|ENSSSCG00000004133|ENSSSCG00000000176|ENSSSCG00000000274|…	205	ENSSSCG00000015129|ENSSSCG00000004049|ENSSSCG00000006664|ENSSSCG00000015135|ENSSSCG00000003402|ENSSSCG00000000217|ENSSSCG00000040919|ENSSSCG00000015512|ENSSSCG00000017917|ENSSSCG00000017420|ENSSSCG00000027907|ENSSSCG00000005979|ENSSSCG00000000994|ENSSSCG00000018007|ENSSSCG00000028612|ENSSSCG00000017232|ENSSSCG00000022478|ENSSSCG00000015298|ENSSSCG00000002722|ENSSSCG00000005425|ENSSSCG00000007166|…	136	ENSSSCG00000030632|ENSSSCG00000011377|ENSSSCG00000011198|ENSSSCG00000022230|ENSSSCG00000035066|ENSSSCG00000003493|ENSSSCG00000000274|ENSSSCG00000013256|ENSSSCG00000039460|ENSSSCG00000035733|ENSSSCG00000000176|ENSSSCG00000032312|ENSSSCG00000008491|ENSSSCG00000017810|ENSSSCG00000035610|ENSSSCG00000034656|ENSSSCG00000015227|ENSSSCG00000009364|ENSSSCG00000007675|ENSSSCG00000021624|ENSSSCG00000023084|…	69	http://amigo.geneontology.org/amigo/term/GO:0070062	yes
CC	GO:0062023	collagen-containing extracellular matrix	0.00011117	0.00284124	--	261	ENSSSCG00000009545|ENSSSCG00000009004|ENSSSCG00000013667|ENSSSCG00000025858|ENSSSCG00000012680|ENSSSCG00000017754|ENSSSCG00000026994|ENSSSCG00000027114|ENSSSCG00000016245|ENSSSCG00000038066|ENSSSCG00000028814|ENSSSCG00000023728|ENSSSCG00000009364|ENSSSCG00000038801|ENSSSCG00000017052|ENSSSCG00000015175|ENSSSCG00000014029|ENSSSCG00000005055|ENSSSCG00000004578|ENSSSCG00000004658|ENSSSCG00000016034|…	64	ENSSSCG00000015555|ENSSSCG00000012253|ENSSSCG00000038918|ENSSSCG00000017052|ENSSSCG00000016245|ENSSSCG00000025822|ENSSSCG00000008073|ENSSSCG00000015175|ENSSSCG00000031273|ENSSSCG00000012680|ENSSSCG00000036520|ENSSSCG00000004578|ENSSSCG00000016614|ENSSSCG00000011833|ENSSSCG00000004658|ENSSSCG00000006857|ENSSSCG00000028814|ENSSSCG00000037376|ENSSSCG00000011928|ENSSSCG00000039813|ENSSSCG00000028911|…	37	ENSSSCG00000005699|ENSSSCG00000035066|ENSSSCG00000011377|ENSSSCG00000009489|ENSSSCG00000012234|ENSSSCG00000016034|ENSSSCG00000016035|ENSSSCG00000024678|ENSSSCG00000017754|ENSSSCG00000009202|ENSSSCG00000010816|ENSSSCG00000009364|ENSSSCG00000039364|ENSSSCG00000009004|ENSSSCG00000023728|ENSSSCG00000026994|ENSSSCG00000011959|ENSSSCG00000005055|ENSSSCG00000006911|ENSSSCG00000021624|ENSSSCG00000006088|…	27	http://amigo.geneontology.org/amigo/term/GO:0062023	yes
CC	GO:0031410	cytoplasmic vesicle	0.000118153	0.0029106	GO:0016023	1294	ENSSSCG00000028005|ENSSSCG00000011101|ENSSSCG00000024837|ENSSSCG00000015335|ENSSSCG00000038156|ENSSSCG00000005191|ENSSSCG00000015401|ENSSSCG00000012437|ENSSSCG00000014909|ENSSSCG00000031951|ENSSSCG00000004538|ENSSSCG00000005643|ENSSSCG00000001892|ENSSSCG00000033627|ENSSSCG00000014828|ENSSSCG00000039107|ENSSSCG00000031228|ENSSSCG00000036512|ENSSSCG00000039267|ENSSSCG00000008051|ENSSSCG00000009613|…	250	ENSSSCG00000025478|ENSSSCG00000011843|ENSSSCG00000004044|ENSSSCG00000012484|ENSSSCG00000011195|ENSSSCG00000007281|ENSSSCG00000024895|ENSSSCG00000004125|ENSSSCG00000015135|ENSSSCG00000009327|ENSSSCG00000004684|ENSSSCG00000013634|ENSSSCG00000014043|ENSSSCG00000008236|ENSSSCG00000022820|ENSSSCG00000010931|ENSSSCG00000009244|ENSSSCG00000030343|ENSSSCG00000021706|ENSSSCG00000033926|ENSSSCG00000008337|…	155	ENSSSCG00000011198|ENSSSCG00000017499|ENSSSCG00000039885|ENSSSCG00000037439|ENSSSCG00000009125|ENSSSCG00000006237|ENSSSCG00000017383|ENSSSCG00000012893|ENSSSCG00000006230|ENSSSCG00000032842|ENSSSCG00000003105|ENSSSCG00000010900|ENSSSCG00000006785|ENSSSCG00000017235|ENSSSCG00000000080|ENSSSCG00000011848|ENSSSCG00000000105|ENSSSCG00000005585|ENSSSCG00000038156|ENSSSCG00000016857|ENSSSCG00000022404|…	95	http://amigo.geneontology.org/amigo/term/GO:0031410	yes
CC	GO:0005741	mitochondrial outer membrane	0.000118264	0.0029106	--	148	ENSSSCG00000028346|ENSSSCG00000009937|ENSSSCG00000039887|ENSSSCG00000003434|ENSSSCG00000032684|ENSSSCG00000017420|ENSSSCG00000007492|ENSSSCG00000015113|ENSSSCG00000035538|ENSSSCG00000032580|ENSSSCG00000003384|ENSSSCG00000004765|ENSSSCG00000009658|ENSSSCG00000014272|ENSSSCG00000008569|ENSSSCG00000009851|ENSSSCG00000005425|ENSSSCG00000003144|ENSSSCG00000005669|ENSSSCG00000022364|ENSSSCG00000001516|…	41	ENSSSCG00000039887|ENSSSCG00000000784|ENSSSCG00000012508|ENSSSCG00000003434|ENSSSCG00000012257|ENSSSCG00000002023|ENSSSCG00000004765|ENSSSCG00000001516|ENSSSCG00000017420|ENSSSCG00000032580|ENSSSCG00000003144|ENSSSCG00000017670|ENSSSCG00000007492|ENSSSCG00000032684|ENSSSCG00000005425|ENSSSCG00000003384|ENSSSCG00000010258|ENSSSCG00000009658|ENSSSCG00000024059|ENSSSCG00000014272|ENSSSCG00000004404|…	23	ENSSSCG00000035066|ENSSSCG00000036659|ENSSSCG00000008569|ENSSSCG00000009937|ENSSSCG00000035538|ENSSSCG00000010253|ENSSSCG00000022364|ENSSSCG00000005669|ENSSSCG00000010024|ENSSSCG00000016223|ENSSSCG00000034994|ENSSSCG00000003506|ENSSSCG00000015113|ENSSSCG00000014197|ENSSSCG00000010320|ENSSSCG00000007026|ENSSSCG00000010631|ENSSSCG00000007143	18	http://amigo.geneontology.org/amigo/term/GO:0005741	yes
CC	GO:0030120	vesicle coat	0.000121964	0.0029471	--	39	ENSSSCG00000030053|ENSSSCG00000032090|ENSSSCG00000022659|ENSSSCG00000006386|ENSSSCG00000010260|ENSSSCG00000010931|ENSSSCG00000001934|ENSSSCG00000011662|ENSSSCG00000038156|ENSSSCG00000037131|ENSSSCG00000017526|ENSSSCG00000009244|ENSSSCG00000011572|ENSSSCG00000003477|ENSSSCG00000009112|ENSSSCG00000013392	16	ENSSSCG00000030053|ENSSSCG00000010931|ENSSSCG00000009244|ENSSSCG00000006386|ENSSSCG00000001934|ENSSSCG00000032090|ENSSSCG00000011572|ENSSSCG00000037131|ENSSSCG00000013392|ENSSSCG00000011662	10	ENSSSCG00000038156|ENSSSCG00000009112|ENSSSCG00000003477|ENSSSCG00000017526|ENSSSCG00000022659|ENSSSCG00000010260	6	http://amigo.geneontology.org/amigo/term/GO:0030120	yes
CC	GO:0097708	intracellular vesicle	0.000130743	0.00304837	--	1296	ENSSSCG00000028005|ENSSSCG00000011101|ENSSSCG00000024837|ENSSSCG00000015335|ENSSSCG00000038156|ENSSSCG00000005191|ENSSSCG00000015401|ENSSSCG00000012437|ENSSSCG00000014909|ENSSSCG00000031951|ENSSSCG00000004538|ENSSSCG00000005643|ENSSSCG00000001892|ENSSSCG00000033627|ENSSSCG00000014828|ENSSSCG00000039107|ENSSSCG00000031228|ENSSSCG00000036512|ENSSSCG00000039267|ENSSSCG00000008051|ENSSSCG00000009613|…	250	ENSSSCG00000025478|ENSSSCG00000011843|ENSSSCG00000004044|ENSSSCG00000012484|ENSSSCG00000011195|ENSSSCG00000007281|ENSSSCG00000024895|ENSSSCG00000004125|ENSSSCG00000015135|ENSSSCG00000009327|ENSSSCG00000004684|ENSSSCG00000013634|ENSSSCG00000014043|ENSSSCG00000035658|ENSSSCG00000022820|ENSSSCG00000010931|ENSSSCG00000009244|ENSSSCG00000030343|ENSSSCG00000021706|ENSSSCG00000033926|ENSSSCG00000008337|…	155	ENSSSCG00000011198|ENSSSCG00000017499|ENSSSCG00000039885|ENSSSCG00000037439|ENSSSCG00000009125|ENSSSCG00000006237|ENSSSCG00000017383|ENSSSCG00000012893|ENSSSCG00000006230|ENSSSCG00000032842|ENSSSCG00000003105|ENSSSCG00000010900|ENSSSCG00000006785|ENSSSCG00000017235|ENSSSCG00000022659|ENSSSCG00000011848|ENSSSCG00000000105|ENSSSCG00000005585|ENSSSCG00000038156|ENSSSCG00000016857|ENSSSCG00000022404|…	95	http://amigo.geneontology.org/amigo/term/GO:0097708	yes
CC	GO:0000776	kinetochore	0.000128456	0.00304837	GO:0005699	125	ENSSSCG00000038766|ENSSSCG00000015335|ENSSSCG00000017836|ENSSSCG00000011572|ENSSSCG00000004946|ENSSSCG00000027984|ENSSSCG00000029228|ENSSSCG00000017759|ENSSSCG00000008274|ENSSSCG00000018034|ENSSSCG00000033444|ENSSSCG00000004782|ENSSSCG00000012491|ENSSSCG00000033842|ENSSSCG00000013249|ENSSSCG00000039107|ENSSSCG00000023296|ENSSSCG00000024618|ENSSSCG00000010877|ENSSSCG00000010972|ENSSSCG00000006333|…	36	ENSSSCG00000013249|ENSSSCG00000023296|ENSSSCG00000024618|ENSSSCG00000029228|ENSSSCG00000008274|ENSSSCG00000015576|ENSSSCG00000011572|ENSSSCG00000005995|ENSSSCG00000017759|ENSSSCG00000006333|ENSSSCG00000001880|ENSSSCG00000008579|ENSSSCG00000010972|ENSSSCG00000033842|ENSSSCG00000014207|ENSSSCG00000016946|ENSSSCG00000027984|ENSSSCG00000012491|ENSSSCG00000012325|ENSSSCG00000038766|ENSSSCG00000004775|…	28	ENSSSCG00000039107|ENSSSCG00000033444|ENSSSCG00000009904|ENSSSCG00000000486|ENSSSCG00000016313|ENSSSCG00000004946|ENSSSCG00000018034|ENSSSCG00000038543	8	http://amigo.geneontology.org/amigo/term/GO:0000776	yes
CC	GO:0005634	nucleus	0.000177817	0.00407447	--	5232	ENSSSCG00000016878|ENSSSCG00000006245|ENSSSCG00000032941|ENSSSCG00000032946|ENSSSCG00000027074|ENSSSCG00000013538|ENSSSCG00000011841|ENSSSCG00000022693|ENSSSCG00000012437|ENSSSCG00000023498|ENSSSCG00000017870|ENSSSCG00000033620|ENSSSCG00000001565|ENSSSCG00000008293|ENSSSCG00000021343|ENSSSCG00000003144|ENSSSCG00000008058|ENSSSCG00000001205|ENSSSCG00000024777|ENSSSCG00000024776|ENSSSCG00000009230|…	898	ENSSSCG00000023296|ENSSSCG00000020801|ENSSSCG00000008831|ENSSSCG00000004049|ENSSSCG00000023357|ENSSSCG00000030585|ENSSSCG00000040912|ENSSSCG00000027074|ENSSSCG00000035788|ENSSSCG00000031856|ENSSSCG00000023593|ENSSSCG00000023890|ENSSSCG00000038631|ENSSSCG00000009249|ENSSSCG00000028054|ENSSSCG00000033926|ENSSSCG00000008336|ENSSSCG00000008337|ENSSSCG00000016494|ENSSSCG00000005749|ENSSSCG00000028423|…	572	ENSSSCG00000013028|ENSSSCG00000036326|ENSSSCG00000013538|ENSSSCG00000008096|ENSSSCG00000004600|ENSSSCG00000011841|ENSSSCG00000002739|ENSSSCG00000009489|ENSSSCG00000002443|ENSSSCG00000039885|ENSSSCG00000001056|ENSSSCG00000008577|ENSSSCG00000004358|ENSSSCG00000005233|ENSSSCG00000032320|ENSSSCG00000013226|ENSSSCG00000008039|ENSSSCG00000034655|ENSSSCG00000000059|ENSSSCG00000040466|ENSSSCG00000010527|…	326	http://amigo.geneontology.org/amigo/term/GO:0005634	yes
CC	GO:0043292	contractile fiber	0.000184222	0.00414968	--	52	ENSSSCG00000031822|ENSSSCG00000011830|ENSSSCG00000000798|ENSSSCG00000002029|ENSSSCG00000004570|ENSSSCG00000016605|ENSSSCG00000016535|ENSSSCG00000010522|ENSSSCG00000007288|ENSSSCG00000007007|ENSSSCG00000039710|ENSSSCG00000023031|ENSSSCG00000018003|ENSSSCG00000017730|ENSSSCG00000016157|ENSSSCG00000031163|ENSSSCG00000000866|ENSSSCG00000038801|ENSSSCG00000011435	19	ENSSSCG00000000798|ENSSSCG00000007007|ENSSSCG00000017730|ENSSSCG00000031822|ENSSSCG00000038801|ENSSSCG00000007288|ENSSSCG00000011830|ENSSSCG00000002029|ENSSSCG00000018003|ENSSSCG00000016535|ENSSSCG00000010522	11	ENSSSCG00000031163|ENSSSCG00000000866|ENSSSCG00000039710|ENSSSCG00000016157|ENSSSCG00000023031|ENSSSCG00000011435|ENSSSCG00000004570|ENSSSCG00000016605	8	http://amigo.geneontology.org/amigo/term/GO:0043292	yes
CC	GO:0043230	extracellular organelle	0.000187468	0.00415242	--	1049	ENSSSCG00000012328|ENSSSCG00000000675|ENSSSCG00000015196|ENSSSCG00000006172|ENSSSCG00000010116|ENSSSCG00000027946|ENSSSCG00000034484|ENSSSCG00000011399|ENSSSCG00000015402|ENSSSCG00000015298|ENSSSCG00000003578|ENSSSCG00000026655|ENSSSCG00000005055|ENSSSCG00000001892|ENSSSCG00000017232|ENSSSCG00000038918|ENSSSCG00000034131|ENSSSCG00000037918|ENSSSCG00000000176|ENSSSCG00000000274|ENSSSCG00000037130|…	206	ENSSSCG00000007166|ENSSSCG00000004049|ENSSSCG00000006664|ENSSSCG00000015135|ENSSSCG00000034484|ENSSSCG00000000217|ENSSSCG00000040919|ENSSSCG00000015512|ENSSSCG00000017917|ENSSSCG00000017420|ENSSSCG00000027907|ENSSSCG00000005979|ENSSSCG00000000994|ENSSSCG00000018007|ENSSSCG00000028612|ENSSSCG00000017232|ENSSSCG00000022478|ENSSSCG00000015298|ENSSSCG00000002722|ENSSSCG00000005425|ENSSSCG00000015129|…	136	ENSSSCG00000030632|ENSSSCG00000011377|ENSSSCG00000011198|ENSSSCG00000010476|ENSSSCG00000022230|ENSSSCG00000035066|ENSSSCG00000003493|ENSSSCG00000000274|ENSSSCG00000038190|ENSSSCG00000039460|ENSSSCG00000035733|ENSSSCG00000000176|ENSSSCG00000032312|ENSSSCG00000008491|ENSSSCG00000017810|ENSSSCG00000035610|ENSSSCG00000005308|ENSSSCG00000015227|ENSSSCG00000009364|ENSSSCG00000007675|ENSSSCG00000021624|…	70	http://amigo.geneontology.org/amigo/term/GO:0043230	yes
CC	GO:1903561	extracellular vesicle	0.000195202	0.00425283	--	1044	ENSSSCG00000012328|ENSSSCG00000000675|ENSSSCG00000015196|ENSSSCG00000006172|ENSSSCG00000010116|ENSSSCG00000027946|ENSSSCG00000034484|ENSSSCG00000011399|ENSSSCG00000015402|ENSSSCG00000015298|ENSSSCG00000003578|ENSSSCG00000026655|ENSSSCG00000005055|ENSSSCG00000001892|ENSSSCG00000017232|ENSSSCG00000038918|ENSSSCG00000034131|ENSSSCG00000037918|ENSSSCG00000000176|ENSSSCG00000000274|ENSSSCG00000037130|…	205	ENSSSCG00000015129|ENSSSCG00000004049|ENSSSCG00000006664|ENSSSCG00000015135|ENSSSCG00000034484|ENSSSCG00000000217|ENSSSCG00000040919|ENSSSCG00000015512|ENSSSCG00000017917|ENSSSCG00000017420|ENSSSCG00000027907|ENSSSCG00000005979|ENSSSCG00000000994|ENSSSCG00000018007|ENSSSCG00000028612|ENSSSCG00000017232|ENSSSCG00000022478|ENSSSCG00000015298|ENSSSCG00000002722|ENSSSCG00000005425|ENSSSCG00000007166|…	136	ENSSSCG00000030632|ENSSSCG00000011377|ENSSSCG00000011198|ENSSSCG00000010476|ENSSSCG00000022230|ENSSSCG00000035066|ENSSSCG00000003493|ENSSSCG00000000274|ENSSSCG00000038190|ENSSSCG00000039460|ENSSSCG00000035733|ENSSSCG00000000176|ENSSSCG00000032312|ENSSSCG00000008491|ENSSSCG00000017810|ENSSSCG00000035610|ENSSSCG00000005308|ENSSSCG00000015227|ENSSSCG00000009364|ENSSSCG00000007675|ENSSSCG00000021624|…	69	http://amigo.geneontology.org/amigo/term/GO:1903561	yes
CC	GO:0031227	intrinsic component of endoplasmic reticulum membrane	0.000215858	0.00462702	--	128	ENSSSCG00000036236|ENSSSCG00000016243|ENSSSCG00000005318|ENSSSCG00000016406|ENSSSCG00000009917|ENSSSCG00000015843|ENSSSCG00000031530|ENSSSCG00000037912|ENSSSCG00000027902|ENSSSCG00000015930|ENSSSCG00000010288|ENSSSCG00000035012|ENSSSCG00000013004|ENSSSCG00000024149|ENSSSCG00000017867|ENSSSCG00000034197|ENSSSCG00000037305|ENSSSCG00000015105|ENSSSCG00000031299|ENSSSCG00000007709|ENSSSCG00000010554|…	36	ENSSSCG00000034197|ENSSSCG00000028080|ENSSSCG00000031299|ENSSSCG00000024149|ENSSSCG00000007709|ENSSSCG00000008317|ENSSSCG00000032723|ENSSSCG00000032197|ENSSSCG00000025281|ENSSSCG00000029608|ENSSSCG00000037314|ENSSSCG00000021319|ENSSSCG00000031530|ENSSSCG00000030996|ENSSSCG00000010554|ENSSSCG00000035012|ENSSSCG00000036236|ENSSSCG00000037912|ENSSSCG00000017867|ENSSSCG00000034102|ENSSSCG00000000379|…	23	ENSSSCG00000015930|ENSSSCG00000013004|ENSSSCG00000016406|ENSSSCG00000009917|ENSSSCG00000005060|ENSSSCG00000015105|ENSSSCG00000001931|ENSSSCG00000015843|ENSSSCG00000027902|ENSSSCG00000020823|ENSSSCG00000005318|ENSSSCG00000037305|ENSSSCG00000008268	13	http://amigo.geneontology.org/amigo/term/GO:0031227	yes
CC	GO:0030018	Z disc	0.000255086	0.0053811	--	129	ENSSSCG00000039557|ENSSSCG00000011259|ENSSSCG00000003693|ENSSSCG00000010686|ENSSSCG00000015298|ENSSSCG00000013354|ENSSSCG00000033272|ENSSSCG00000010359|ENSSSCG00000006745|ENSSSCG00000009856|ENSSSCG00000017500|ENSSSCG00000024777|ENSSSCG00000020785|ENSSSCG00000009125|ENSSSCG00000008147|ENSSSCG00000002029|ENSSSCG00000036534|ENSSSCG00000027725|ENSSSCG00000037418|ENSSSCG00000010212|ENSSSCG00000003644|…	36	ENSSSCG00000010493|ENSSSCG00000002029|ENSSSCG00000011471|ENSSSCG00000015298|ENSSSCG00000027725|ENSSSCG00000038786|ENSSSCG00000024777|ENSSSCG00000010359|ENSSSCG00000039557|ENSSSCG00000010142|ENSSSCG00000006745|ENSSSCG00000009856|ENSSSCG00000010925|ENSSSCG00000020785	14	ENSSSCG00000003644|ENSSSCG00000037418|ENSSSCG00000011259|ENSSSCG00000013354|ENSSSCG00000009125|ENSSSCG00000031608|ENSSSCG00000017500|ENSSSCG00000033272|ENSSSCG00000010212|ENSSSCG00000009172|ENSSSCG00000007022|ENSSSCG00000006174|ENSSSCG00000003693|ENSSSCG00000009111|ENSSSCG00000008147|ENSSSCG00000010686|ENSSSCG00000032838|ENSSSCG00000000866|ENSSSCG00000009192|ENSSSCG00000036534|ENSSSCG00000010144|…	22	http://amigo.geneontology.org/amigo/term/GO:0030018	yes
CC	GO:0030176	integral component of endoplasmic reticulum membrane	0.000273785	0.00568531	--	120	ENSSSCG00000036236|ENSSSCG00000016243|ENSSSCG00000005318|ENSSSCG00000009917|ENSSSCG00000015843|ENSSSCG00000031530|ENSSSCG00000037912|ENSSSCG00000027902|ENSSSCG00000015930|ENSSSCG00000010288|ENSSSCG00000035012|ENSSSCG00000013004|ENSSSCG00000024149|ENSSSCG00000017867|ENSSSCG00000034197|ENSSSCG00000037305|ENSSSCG00000015105|ENSSSCG00000031299|ENSSSCG00000007709|ENSSSCG00000010554|ENSSSCG00000000379|…	34	ENSSSCG00000034197|ENSSSCG00000028080|ENSSSCG00000031299|ENSSSCG00000024149|ENSSSCG00000007709|ENSSSCG00000008317|ENSSSCG00000032723|ENSSSCG00000032197|ENSSSCG00000025281|ENSSSCG00000029608|ENSSSCG00000037314|ENSSSCG00000021319|ENSSSCG00000031530|ENSSSCG00000030996|ENSSSCG00000010554|ENSSSCG00000035012|ENSSSCG00000036236|ENSSSCG00000037912|ENSSSCG00000017867|ENSSSCG00000034102|ENSSSCG00000000379|…	23	ENSSSCG00000015930|ENSSSCG00000013004|ENSSSCG00000009917|ENSSSCG00000005060|ENSSSCG00000015105|ENSSSCG00000015843|ENSSSCG00000027902|ENSSSCG00000020823|ENSSSCG00000005318|ENSSSCG00000037305|ENSSSCG00000008268	11	http://amigo.geneontology.org/amigo/term/GO:0030176	yes
CC	GO:0005769	early endosome	0.000344445	0.00704257	--	235	ENSSSCG00000028005|ENSSSCG00000000423|ENSSSCG00000008966|ENSSSCG00000024363|ENSSSCG00000017383|ENSSSCG00000039885|ENSSSCG00000010687|ENSSSCG00000036569|ENSSSCG00000012474|ENSSSCG00000022903|ENSSSCG00000025151|ENSSSCG00000015135|ENSSSCG00000017427|ENSSSCG00000026422|ENSSSCG00000002989|ENSSSCG00000004044|ENSSSCG00000012022|ENSSSCG00000006785|ENSSSCG00000017235|ENSSSCG00000010647|ENSSSCG00000024809|…	57	ENSSSCG00000028123|ENSSSCG00000026422|ENSSSCG00000004044|ENSSSCG00000031530|ENSSSCG00000000036|ENSSSCG00000009128|ENSSSCG00000015135|ENSSSCG00000002451|ENSSSCG00000005477|ENSSSCG00000031172|ENSSSCG00000017895|ENSSSCG00000017427|ENSSSCG00000024809|ENSSSCG00000008359|ENSSSCG00000010647|ENSSSCG00000022178|ENSSSCG00000026697|ENSSSCG00000005177|ENSSSCG00000012022|ENSSSCG00000024761|ENSSSCG00000015107|…	32	ENSSSCG00000012650|ENSSSCG00000011198|ENSSSCG00000024363|ENSSSCG00000028875|ENSSSCG00000039885|ENSSSCG00000027324|ENSSSCG00000000423|ENSSSCG00000031951|ENSSSCG00000009125|ENSSSCG00000022903|ENSSSCG00000017383|ENSSSCG00000040682|ENSSSCG00000028139|ENSSSCG00000006785|ENSSSCG00000017235|ENSSSCG00000008966|ENSSSCG00000005012|ENSSSCG00000036569|ENSSSCG00000014913|ENSSSCG00000039556|ENSSSCG00000015586|…	25	http://amigo.geneontology.org/amigo/term/GO:0005769	yes
CC	GO:0044437	vacuolar part	0.000507112	0.0100862	--	408	ENSSSCG00000028005|ENSSSCG00000003429|ENSSSCG00000012435|ENSSSCG00000013720|ENSSSCG00000031288|ENSSSCG00000017561|ENSSSCG00000014101|ENSSSCG00000034131|ENSSSCG00000006121|ENSSSCG00000039267|ENSSSCG00000023715|ENSSSCG00000015107|ENSSSCG00000004684|ENSSSCG00000037583|ENSSSCG00000035218|ENSSSCG00000002707|ENSSSCG00000006488|ENSSSCG00000030343|ENSSSCG00000013114|ENSSSCG00000011535|ENSSSCG00000000563|…	89	ENSSSCG00000012731|ENSSSCG00000011535|ENSSSCG00000009872|ENSSSCG00000003707|ENSSSCG00000004486|ENSSSCG00000004044|ENSSSCG00000038918|ENSSSCG00000016175|ENSSSCG00000021588|ENSSSCG00000006488|ENSSSCG00000011572|ENSSSCG00000001459|ENSSSCG00000004684|ENSSSCG00000038633|ENSSSCG00000014101|ENSSSCG00000034131|ENSSSCG00000002740|ENSSSCG00000022820|ENSSSCG00000030343|ENSSSCG00000012680|ENSSSCG00000039258|…	62	ENSSSCG00000040732|ENSSSCG00000031288|ENSSSCG00000000563|ENSSSCG00000040525|ENSSSCG00000000423|ENSSSCG00000006121|ENSSSCG00000014804|ENSSSCG00000032591|ENSSSCG00000008602|ENSSSCG00000033297|ENSSSCG00000009489|ENSSSCG00000031602|ENSSSCG00000009978|ENSSSCG00000017561|ENSSSCG00000031577|ENSSSCG00000017668|ENSSSCG00000006237|ENSSSCG00000022058|ENSSSCG00000013114|ENSSSCG00000005174|ENSSSCG00000005229|…	27	http://amigo.geneontology.org/amigo/term/GO:0044437	yes
CC	GO:0005811	lipid droplet	0.000508484	0.0100862	--	73	ENSSSCG00000023890|ENSSSCG00000006245|ENSSSCG00000012841|ENSSSCG00000016223|ENSSSCG00000013513|ENSSSCG00000013512|ENSSSCG00000011557|ENSSSCG00000017935|ENSSSCG00000009225|ENSSSCG00000035619|ENSSSCG00000007346|ENSSSCG00000033669|ENSSSCG00000037000|ENSSSCG00000011664|ENSSSCG00000001844|ENSSSCG00000003018|ENSSSCG00000005656|ENSSSCG00000012903|ENSSSCG00000026349|ENSSSCG00000025357|ENSSSCG00000034102|…	23	ENSSSCG00000012841|ENSSSCG00000031600|ENSSSCG00000037000|ENSSSCG00000001844|ENSSSCG00000034102|ENSSSCG00000006245|ENSSSCG00000011557|ENSSSCG00000009225|ENSSSCG00000003018|ENSSSCG00000035619|ENSSSCG00000013512|ENSSSCG00000011664|ENSSSCG00000025357|ENSSSCG00000023890|ENSSSCG00000007346|ENSSSCG00000024644	16	ENSSSCG00000026349|ENSSSCG00000005656|ENSSSCG00000013513|ENSSSCG00000016223|ENSSSCG00000012903|ENSSSCG00000033669|ENSSSCG00000017935	7	http://amigo.geneontology.org/amigo/term/GO:0005811	yes
CC	GO:0045277	respiratory chain complex IV	0.000563653	0.0108564	GO:0045287	21	ENSSSCG00000024313|ENSSSCG00000032129|ENSSSCG00000036789|ENSSSCG00000018075|ENSSSCG00000029034|ENSSSCG00000027085|ENSSSCG00000018078|ENSSSCG00000018082|ENSSSCG00000014560|ENSSSCG00000002907	10	ENSSSCG00000036789|ENSSSCG00000029034	2	ENSSSCG00000032129|ENSSSCG00000018075|ENSSSCG00000018078|ENSSSCG00000014560|ENSSSCG00000018082|ENSSSCG00000024313|ENSSSCG00000027085|ENSSSCG00000002907	8	http://amigo.geneontology.org/amigo/term/GO:0045277	yes
CC	GO:0005798	Golgi-associated vesicle	0.000555779	0.0108564	--	69	ENSSSCG00000001934|ENSSSCG00000012437|ENSSSCG00000004044|ENSSSCG00000012022|ENSSSCG00000005643|ENSSSCG00000014860|ENSSSCG00000014040|ENSSSCG00000038156|ENSSSCG00000028336|ENSSSCG00000009244|ENSSSCG00000010931|ENSSSCG00000008236|ENSSSCG00000012650|ENSSSCG00000026571|ENSSSCG00000039309|ENSSSCG00000017047|ENSSSCG00000030053|ENSSSCG00000008317|ENSSSCG00000016214|ENSSSCG00000000784|ENSSSCG00000015818|…	22	ENSSSCG00000005643|ENSSSCG00000028336|ENSSSCG00000015818|ENSSSCG00000010931|ENSSSCG00000009244|ENSSSCG00000012022|ENSSSCG00000008317|ENSSSCG00000004044|ENSSSCG00000012437|ENSSSCG00000014860|ENSSSCG00000001934|ENSSSCG00000000784|ENSSSCG00000030053|ENSSSCG00000005386|ENSSSCG00000016214|ENSSSCG00000039309|ENSSSCG00000008236	17	ENSSSCG00000012650|ENSSSCG00000038156|ENSSSCG00000017047|ENSSSCG00000026571|ENSSSCG00000014040	5	http://amigo.geneontology.org/amigo/term/GO:0005798	yes
CC	GO:0071439	clathrin complex	0.000591621	0.0112324	--	4	ENSSSCG00000037131|ENSSSCG00000000111|ENSSSCG00000029943|ENSSSCG00000022659	4	ENSSSCG00000037131	1	ENSSSCG00000000111|ENSSSCG00000029943|ENSSSCG00000022659	3	http://amigo.geneontology.org/amigo/term/GO:0071439	yes
CC	GO:0005604	basement membrane	0.000701292	0.013127	GO:0005605|GO:0008003	79	ENSSSCG00000011377|ENSSSCG00000009545|ENSSSCG00000016245|ENSSSCG00000038066|ENSSSCG00000038801|ENSSSCG00000004578|ENSSSCG00000011833|ENSSSCG00000015444|ENSSSCG00000009364|ENSSSCG00000005030|ENSSSCG00000039025|ENSSSCG00000010816|ENSSSCG00000005699|ENSSSCG00000012253|ENSSSCG00000008991|ENSSSCG00000004425|ENSSSCG00000015555|ENSSSCG00000028911|ENSSSCG00000021624|ENSSSCG00000036520|ENSSSCG00000038089|…	24	ENSSSCG00000008991|ENSSSCG00000011928|ENSSSCG00000038066|ENSSSCG00000028911|ENSSSCG00000015555|ENSSSCG00000038801|ENSSSCG00000004578|ENSSSCG00000036520|ENSSSCG00000009545|ENSSSCG00000016245|ENSSSCG00000005030|ENSSSCG00000004425|ENSSSCG00000011833|ENSSSCG00000015444|ENSSSCG00000017082|ENSSSCG00000002916|ENSSSCG00000039025|ENSSSCG00000012253	18	ENSSSCG00000009364|ENSSSCG00000011377|ENSSSCG00000038089|ENSSSCG00000005699|ENSSSCG00000021624|ENSSSCG00000010816	6	http://amigo.geneontology.org/amigo/term/GO:0005604	yes
CC	GO:0044431	Golgi apparatus part	0.000745732	0.013765	--	862	ENSSSCG00000007730|ENSSSCG00000000672|ENSSSCG00000006709|ENSSSCG00000022845|ENSSSCG00000035539|ENSSSCG00000015401|ENSSSCG00000012437|ENSSSCG00000010544|ENSSSCG00000005643|ENSSSCG00000000870|ENSSSCG00000001892|ENSSSCG00000014828|ENSSSCG00000011183|ENSSSCG00000006088|ENSSSCG00000001503|ENSSSCG00000037131|ENSSSCG00000029151|ENSSSCG00000009244|ENSSSCG00000026092|ENSSSCG00000026626|ENSSSCG00000013752|…	169	ENSSSCG00000004044|ENSSSCG00000010048|ENSSSCG00000010200|ENSSSCG00000011195|ENSSSCG00000015135|ENSSSCG00000013634|ENSSSCG00000032731|ENSSSCG00000008138|ENSSSCG00000008236|ENSSSCG00000038731|ENSSSCG00000010931|ENSSSCG00000009244|ENSSSCG00000006709|ENSSSCG00000006564|ENSSSCG00000015539|ENSSSCG00000037131|ENSSSCG00000020715|ENSSSCG00000016000|ENSSSCG00000011183|ENSSSCG00000004751|ENSSSCG00000039224|…	109	ENSSSCG00000012650|ENSSSCG00000040525|ENSSSCG00000017209|ENSSSCG00000037439|ENSSSCG00000000130|ENSSSCG00000015619|ENSSSCG00000036951|ENSSSCG00000037121|ENSSSCG00000003743|ENSSSCG00000012174|ENSSSCG00000014828|ENSSSCG00000010834|ENSSSCG00000010260|ENSSSCG00000038156|ENSSSCG00000014040|ENSSSCG00000022903|ENSSSCG00000002390|ENSSSCG00000022396|ENSSSCG00000006232|ENSSSCG00000039364|ENSSSCG00000000433|…	60	http://amigo.geneontology.org/amigo/term/GO:0044431	yes
CC	GO:0033267	axon part	0.000781865	0.0142342	--	397	ENSSSCG00000037510|ENSSSCG00000015401|ENSSSCG00000017730|ENSSSCG00000007033|ENSSSCG00000014101|ENSSSCG00000010212|ENSSSCG00000032423|ENSSSCG00000017498|ENSSSCG00000009925|ENSSSCG00000014054|ENSSSCG00000007022|ENSSSCG00000010325|ENSSSCG00000013119|ENSSSCG00000003818|ENSSSCG00000011435|ENSSSCG00000024285|ENSSSCG00000014853|ENSSSCG00000030345|ENSSSCG00000011535|ENSSSCG00000015560|ENSSSCG00000038767|…	86	ENSSSCG00000007586|ENSSSCG00000011889|ENSSSCG00000037000|ENSSSCG00000017498|ENSSSCG00000009925|ENSSSCG00000017730|ENSSSCG00000008337|ENSSSCG00000037510|ENSSSCG00000012022|ENSSSCG00000012156|ENSSSCG00000016151|ENSSSCG00000026422|ENSSSCG00000021059|ENSSSCG00000005477|ENSSSCG00000007033|ENSSSCG00000024756|ENSSSCG00000014101|ENSSSCG00000011535|ENSSSCG00000010459|ENSSSCG00000022760|ENSSSCG00000017836|…	54	ENSSSCG00000035066|ENSSSCG00000009904|ENSSSCG00000038767|ENSSSCG00000000423|ENSSSCG00000023891|ENSSSCG00000024417|ENSSSCG00000009125|ENSSSCG00000006802|ENSSSCG00000003687|ENSSSCG00000040334|ENSSSCG00000030345|ENSSSCG00000003342|ENSSSCG00000031608|ENSSSCG00000009062|ENSSSCG00000033514|ENSSSCG00000008517|ENSSSCG00000032968|ENSSSCG00000023761|ENSSSCG00000010212|ENSSSCG00000021145|ENSSSCG00000014054|…	32	http://amigo.geneontology.org/amigo/term/GO:0033267	yes
CC	GO:0031012	extracellular matrix	0.000839055	0.015069	GO:0005578	387	ENSSSCG00000009545|ENSSSCG00000011377|ENSSSCG00000016689|ENSSSCG00000013667|ENSSSCG00000025858|ENSSSCG00000000759|ENSSSCG00000009364|ENSSSCG00000012680|ENSSSCG00000012101|ENSSSCG00000026994|ENSSSCG00000027114|ENSSSCG00000002385|ENSSSCG00000014316|ENSSSCG00000016245|ENSSSCG00000038066|ENSSSCG00000028814|ENSSSCG00000017754|ENSSSCG00000016614|ENSSSCG00000040919|ENSSSCG00000036520|ENSSSCG00000038801|…	84	ENSSSCG00000015555|ENSSSCG00000040919|ENSSSCG00000037376|ENSSSCG00000038918|ENSSSCG00000017052|ENSSSCG00000016245|ENSSSCG00000034887|ENSSSCG00000028814|ENSSSCG00000008073|ENSSSCG00000015175|ENSSSCG00000031273|ENSSSCG00000012680|ENSSSCG00000002385|ENSSSCG00000036520|ENSSSCG00000004578|ENSSSCG00000016614|ENSSSCG00000011833|ENSSSCG00000004658|ENSSSCG00000006857|ENSSSCG00000012253|ENSSSCG00000028549|…	46	ENSSSCG00000011377|ENSSSCG00000035066|ENSSSCG00000005699|ENSSSCG00000009489|ENSSSCG00000012234|ENSSSCG00000014029|ENSSSCG00000016035|ENSSSCG00000024678|ENSSSCG00000017754|ENSSSCG00000005896|ENSSSCG00000009202|ENSSSCG00000026259|ENSSSCG00000009364|ENSSSCG00000039364|ENSSSCG00000009004|ENSSSCG00000016689|ENSSSCG00000023728|ENSSSCG00000010071|ENSSSCG00000026994|ENSSSCG00000011959|ENSSSCG00000000455|…	38	http://amigo.geneontology.org/amigo/term/GO:0031012	yes
[truncated: 101 more rows]

## Sheet: KEGG enrichment analysis
Name	Map	Count1	Count2	Count3	Count4	p	q	Gene_in_Target	Up_Gene	Up_Count	Down_Gene	Down_Count	Links	Result
[truncated: 335 more rows]
