# Supplementary material for: Exploring the lncRNAs Related to Skeletal Muscle Fiber Types and Meat Quality Traits in Pigs
Source: Genes (Basel). 2020 Aug 4;11(8):883. doi: 10.3390/genes11080883 (PMC7465969; doi:10.3390/genes11080883)
Supplement: Supplementary file 1 [file genes-11-00883-s001.zip › Additional file 12 Table S8 53 DE lncRNAs.xls]

## Sheet: 53_DE_Lnc_normallize
Gene	Bf28	Bf35	Bf36	Sol28	Sol35	Sol36
mstrg.66740	0.267864	0.595538	0.354291	0.027657	0.0131165	0.0174585
mstrg.66894	0.214291	0.632759	0.490556	0.0138285	0.0131165	0.0349171
mstrg.12739	0.160718	0.446654	0.408797	0.0138285	0.0131165	0.0349171
mstrg.93222	0.428582	1.48885	0.953859	0.165942	0.0524662	0.139668
mstrg.81844	0.133932	1.56329	0.463303	0.0138285	0.0131165	0.0174585
enssscg00000039815	0.910737	1.86106	1.22639	0.138285	0.183632	0.104751
enssscg00000033943	0.991096	4.91319	2.39827	0.27657	0.393496	0.244419
mstrg.127479	0.0803591	0.0744423	0.0272531	0.802053	0.393496	0.279336
mstrg.155370	1.74111	4.01988	2.50729	0.580797	0.865692	0.384088
mstrg.160710	0.455368	0.409432	0.272531	0.0138285	0.0131165	0.0174585
mstrg.145175	0.5893	3.12658	1.41716	0.0829709	0.104932	0.0174585
mstrg.58222	0.29465	0.446654	0.790341	0.0138285	0.0262331	0.0349171
mstrg.30742	0.241077	1.63773	0.599569	0.0138285	0.0262331	0.0174585
mstrg.17918	0.267864	0.297769	1.00837	0.027657	0.0262331	0.0698341
mstrg.71240	1.5804	6.25315	6.75877	0.248913	0.708293	0.663424
mstrg.28162	0.0267864	0.0186106	0.0136266	0.967994	1.07556	0.872926
mstrg.25928	5.22334	10.5336	8.83001	2.46147	3.4103	3.84088
mstrg.23038	0.267864	0.558317	0.218025	1.49348	2.49214	1.4316
mstrg.103084	2.62506	5.13652	3.24312	0.91268	1.23295	1.46652
mstrg.115157	1.82147	8.89585	2.97059	0.470169	0.262331	0.0698341
mstrg.152301	1.28575	7.70478	1.41716	0.248913	0.0786993	0.0349171
mstrg.99993	0.0133932	0.0372211	0.0817594	0.636111	0.236098	1.25701
mstrg.74426	6.93767	17.7917	5.75041	2.54444	2.36098	1.8506
mstrg.119438	0.696446	0.483875	0.272531	3.42947	1.25919	0.733258
mstrg.140470	4.36618	17.1962	4.08797	1.27222	2.33474	1.78077
mstrg.136748	2.22327	1.45162	0.953859	0.248913	0.472196	0.244419
mstrg.93232	1.55361	2.97769	2.18025	0.110628	0.236098	0.244419
mstrg.27251	0.0133932	0.0186106	0.0272531	1.13394	0.236098	0.314253
mstrg.53747	0.0803591	0.0372211	0.0272531	4.70169	0.603361	1.2221
mstrg.147492	0.214291	0.0744423	0.218025	4.39746	0.734526	0.872926
mstrg.19814	0.160718	0.0744423	0.0817594	3.87198	0.813226	0.663424
mstrg.43472	0.375009	1.07941	0.408797	3.92729	2.64954	1.71094
mstrg.125288	0.348223	0.0372211	0.354291	3.84432	1.39035	1.60618
mstrg.105061	0.375009	0.409432	0.381544	3.73369	1.02309	3.66629
mstrg.37125	0.482155	0.483875	0.517809	3.92729	1.57399	3.56154
mstrg.87	6.2948	18.4245	188.374	1.57645	2.49214	87.2577
mstrg.48838	6.21444	10.3103	7.3856	1.57645	3.20044	2.33944
mstrg.95188	1.20539	0.893307	0.490556	12.7499	1.94125	1.81569
mstrg.164288	0.241077	0.930528	0.327037	9.73526	3.06927	4.25988
mstrg.63656	0.803591	0.66998	0.136266	11.1181	4.32846	4.43447
mstrg.71859	18.2147	6.5137	13.245	3.87198	1.99371	4.74872
mstrg.35730	0.0803591	0.372211	0.708581	7.05253	1.28542	3.73612
mstrg.100518	0.696446	0.632759	0.626822	7.85458	1.54775	2.02519
mstrg.92474	30.0543	40.0499	26.272	13.6902	11.8574	10.6148
mstrg.63150	10.0717	9.04474	6.84053	102.746	36.0443	51.5725
mstrg.41646	0.0267864	0.260548	0.0545062	53.7928	4.48586	5.83115
mstrg.28489	0.562514	0.707202	0.708581	23.2319	2.72824	5.7264
mstrg.42018	0.5893	1.15386	1.25364	17.3686	4.27599	7.99601
mstrg.15646	0.321437	0.521096	0.109012	14.7412	3.20044	4.85347
mstrg.18853	28.3936	25.422	14.4169	62.1176	59.6278	89.4226
mstrg.97440	0.0133932	0.0186106	0.0136266	18.0877	0.314797	3.77104
mstrg.42019	39.8313	56.5389	63.3363	787.809	294.598	437.371
mstrg.41643	0.241077	0.707202	0.218025	110.49	9.12911	17.8077
