# Supplementary material for: Exploring the lncRNAs Related to Skeletal Muscle Fiber Types and Meat Quality Traits in Pigs
Source: Genes (Basel). 2020 Aug 4;11(8):883. doi: 10.3390/genes11080883 (PMC7465969; doi:10.3390/genes11080883)
Supplement: Supplementary file 1 [file genes-11-00883-s001.zip › Additional file 6 Table S2 Novel predicted lncRNA transcripts.xls]

## Sheet: Table S2-1 CNCI.result
Transcript ID	index	score	start	end	length
MSTRG.6.1	noncoding	-0.028672	1170	1281	3344
MSTRG.22.1	noncoding	-0.101581	0	540	793
MSTRG.23.1	noncoding	-0.0274432	987	1254	1411
MSTRG.32.1	noncoding	-0.167117	0	60	332
MSTRG.87.1	noncoding	-0.047104	7110	7584	12382
MSTRG.105.1	noncoding	-0.0671744	0	522	1466
MSTRG.144.1	noncoding	-0.04096	81	201	358
MSTRG.201.13	coding	0.435	0	270	1931
MSTRG.201.16	coding	0.508	2283	2874	4527
MSTRG.201.20	noncoding	-0.0827392	2550	3330	5161
MSTRG.202.1	noncoding	-0.144589	0	117	270
MSTRG.230.1	noncoding	-0.155648	93	165	375
MSTRG.670.6	noncoding	-0.0626688	1845	1902	2703
MSTRG.311.1	noncoding	-0.0290816	285	543	697
MSTRG.323.1	noncoding	-0.065536	270	369	2281
MSTRG.353.1	noncoding	-0.0651264	19608	20166	20507
MSTRG.353.2	noncoding	-0.073728	444	516	715
MSTRG.368.1	noncoding	-0.0835584	0	96	261
MSTRG.368.2	noncoding	-0.0024576	24	312	468
MSTRG.368.4	noncoding	-0.0360448	402	654	807
MSTRG.368.3	noncoding	-0.0237568	432	678	835
MSTRG.497.1	noncoding	-0.0684032	1650	1740	1896
MSTRG.497.2	noncoding	-0.0253952	1692	1755	1911
MSTRG.498.1	noncoding	-0.016384	4356	4482	13102
MSTRG.501.1	noncoding	-0.0004096	0	0	1759
MSTRG.502.1	noncoding	-0.02048	7545	7779	13456
MSTRG.504.1	noncoding	-0.02048	792	900	4218
MSTRG.505.1	noncoding	-0.016384	1959	2058	4080
MSTRG.386.2	noncoding	-0.034816	384	1233	2719
MSTRG.425.1	noncoding	-0.024576	198	258	1105
MSTRG.545.2	noncoding	-0.129024	0	201	714
MSTRG.545.3	noncoding	-0.0380928	3861	4014	7228
MSTRG.554.1	noncoding	-0.0004096	0	0	274
MSTRG.625.1	noncoding	-0.0200704	111	471	2536
MSTRG.626.1	noncoding	-0.057344	1374	1479	1703
MSTRG.625.2	noncoding	-0.0200704	111	471	9071
MSTRG.644.1	noncoding	-0.137216	0	231	919
MSTRG.712.1	noncoding	-0.148685	0	90	2086
MSTRG.756.1	noncoding	-0.421888	1533	1545	1721
MSTRG.757.1	coding	0.13	3645	3774	12508
MSTRG.757.2	noncoding	-0.0344064	1581	1806	5320
MSTRG.757.3	noncoding	-0.047104	11301	11493	12318
MSTRG.757.4	noncoding	-0.0135168	849	972	1304
MSTRG.753.1	noncoding	-0.0012288	462	474	630
MSTRG.754.2	noncoding	-0.0282624	3159	3264	7001
MSTRG.890.1	coding	0.326	0	162	3833
MSTRG.891.3	noncoding	-0.045056	3570	3915	4404
MSTRG.891.4	noncoding	-0.016384	2226	2379	2599
MSTRG.892.1	noncoding	-0.0512	807	1179	4091
MSTRG.801.1	noncoding	-0.0004096	0	0	414
MSTRG.1070.1	noncoding	-0.0131072	168	342	4716
MSTRG.1070.3	noncoding	-0.016384	168	333	2878
MSTRG.1070.2	noncoding	-0.0131072	168	342	2970
MSTRG.1070.4	noncoding	-0.008192	24	165	998
MSTRG.1070.5	noncoding	-0.0131072	168	342	1722
MSTRG.1071.1	noncoding	-0.028672	0	75	322
MSTRG.876.2	noncoding	-0.0692224	477	693	1247
MSTRG.1078.1	noncoding	-0.0724992	0	189	342
MSTRG.1101.1	noncoding	-0.103629	0	129	2810
MSTRG.906.1	noncoding	-0.0684032	15	849	4406
MSTRG.906.2	noncoding	-0.045056	453	555	735
MSTRG.906.3	noncoding	-0.0720896	0	750	905
MSTRG.915.1	noncoding	-0.0405504	0	132	365
MSTRG.941.1	noncoding	-0.069632	24	27	212
MSTRG.922.1	noncoding	-0.0110592	201	261	839
MSTRG.917.4	noncoding	-0.0335872	6147	6342	15688
MSTRG.923.1	noncoding	-0.0180224	207	345	1130
MSTRG.949.1	noncoding	-0.024576	807	849	1085
MSTRG.950.1	noncoding	-0.02048	8979	9087	9681
MSTRG.947.1	noncoding	-0.0602112	60	369	600
MSTRG.972.1	noncoding	-0.08192	72	126	279
MSTRG.1024.1	noncoding	-0.0479232	792	804	1217
MSTRG.1024.2	noncoding	-0.100762	558	579	1084
MSTRG.1024.3	noncoding	-0.04096	3030	3135	19296
MSTRG.1024.4	noncoding	-0.0126976	3984	4134	4478
MSTRG.1024.5	noncoding	-0.0249856	1488	1605	7693
MSTRG.1419.1	noncoding	-0.177766	0	78	291
MSTRG.1378.1	noncoding	-0.053248	87	90	541
MSTRG.1694.1	noncoding	-0.118784	735	765	921
MSTRG.1732.1	noncoding	-0.118784	303	360	1464
MSTRG.1704.1	noncoding	-0.188416	243	309	553
MSTRG.1706.1	noncoding	-0.045056	855	969	1877
MSTRG.1701.1	noncoding	-0.0221184	54	207	370
MSTRG.1746.1	noncoding	-0.140083	0	96	1443
MSTRG.1792.1	noncoding	-0.0004096	123	171	328
MSTRG.1847.1	noncoding	-0.053248	123	180	363
MSTRG.1848.1	noncoding	-0.135168	4941	4998	5189
MSTRG.1859.1	noncoding	-0.02048	6162	6291	6446
MSTRG.1867.1	noncoding	-0.094208	1920	2022	2530
MSTRG.1868.1	noncoding	-0.0004096	0	0	972
MSTRG.2035.1	noncoding	-0.0004096	81	81	236
MSTRG.2283.1	noncoding	-0.024576	1020	1092	1744
MSTRG.2426.1	noncoding	-0.032768	609	714	1060
MSTRG.2518.2	noncoding	-0.057344	1245	1497	2047
MSTRG.2509.1	noncoding	-0.0212992	1152	1287	1502
MSTRG.2545.22	noncoding	-0.045056	13572	13791	25982
MSTRG.2545.21	noncoding	-0.045056	13572	13791	25983
MSTRG.2637.1	noncoding	-0.14336	30	99	1047
MSTRG.2639.1	noncoding	-0.0004096	0	0	498
MSTRG.2639.2	noncoding	-0.0004096	0	0	339
MSTRG.2659.2	noncoding	-0.0208896	1338	1479	1638
MSTRG.2659.1	noncoding	-0.063488	5004	5301	5462
MSTRG.2659.3	noncoding	-0.0131072	489	678	833
MSTRG.3039.1	noncoding	-0.02048	180	399	4110
MSTRG.3039.2	noncoding	-0.0188416	795	798	1202
MSTRG.2792.1	noncoding	-0.0270336	4545	4665	6684
MSTRG.2873.1	noncoding	-0.0004096	777	777	1020
MSTRG.2874.1	noncoding	-0.08192	1920	1935	3724
MSTRG.2875.1	noncoding	-0.0004096	0	0	756
MSTRG.2876.1	noncoding	-0.0004096	402	402	1517
MSTRG.2840.1	noncoding	-0.094208	0	30	227
MSTRG.2883.1	noncoding	-0.0004096	0	0	1783
MSTRG.2962.1	noncoding	-0.006144	66	132	497
MSTRG.3020.1	noncoding	-0.0004096	0	0	468
MSTRG.3047.2	noncoding	-0.069632	0	138	765
MSTRG.3046.1	noncoding	-0.008192	0	69	231
MSTRG.3053.1	noncoding	-0.0004096	0	0	258
MSTRG.3199.1	noncoding	-0.0004096	0	0	278
MSTRG.3324.1	noncoding	-0.0004096	132	132	291
MSTRG.3233.1	noncoding	-0.004096	990	1032	2908
MSTRG.3488.1	noncoding	-0.028672	363	384	925
MSTRG.3626.1	noncoding	-0.06144	0	33	3487
MSTRG.3625.3	noncoding	-0.168346	0	201	4767
MSTRG.3625.4	noncoding	-0.0749568	15111	15558	15713
MSTRG.3625.5	coding	0.424	0	240	1844
MSTRG.3628.1	noncoding	-0.0249856	4560	4686	6754
MSTRG.3633.1	noncoding	-0.11305	0	87	1528
MSTRG.3925.1	noncoding	-0.0004096	0	0	232
MSTRG.3932.3	noncoding	-0.14336	1482	1554	1710
MSTRG.3932.1	noncoding	-0.0274432	177	321	1572
MSTRG.3932.4	noncoding	-0.0032768	3984	4095	4252
MSTRG.3932.2	noncoding	-0.0155648	381	507	5124
MSTRG.3932.5	noncoding	-0.012288	9537	9579	13595
MSTRG.3932.6	noncoding	-0.02048	150	171	1185
MSTRG.3932.7	noncoding	-0.02048	150	171	1763
MSTRG.3933.1	noncoding	-0.0270336	5040	5181	18378
MSTRG.3935.1	noncoding	-0.028672	192	312	9934
MSTRG.3937.1	noncoding	-0.012288	1851	1950	3555
MSTRG.3509.1	noncoding	-0.090112	99	141	313
MSTRG.3547.1	noncoding	-0.0004096	0	0	301
MSTRG.3534.1	noncoding	-0.0004096	0	0	222
MSTRG.3578.1	coding	0.131	0	369	522
MSTRG.3697.1	noncoding	-0.224051	0	51	206
MSTRG.3685.1	noncoding	-0.356352	54	66	233
MSTRG.3957.1	noncoding	-0.0172032	3054	3240	6028
MSTRG.3958.1	noncoding	-0.008192	2751	2838	7645
MSTRG.3959.1	noncoding	-0.0004096	0	0	709
MSTRG.3960.1	coding	0.065	15894	16059	19593
MSTRG.3961.1	noncoding	-0.032768	2907	3009	3605
MSTRG.3962.1	noncoding	-0.108954	0	273	428
MSTRG.3963.1	noncoding	-0.057344	12	105	343
MSTRG.3974.1	noncoding	-0.049152	2082	2205	8425
MSTRG.4087.1	noncoding	-0.03072	0	486	3569
MSTRG.4130.1	noncoding	-0.0098304	0	15	264
MSTRG.4128.1	noncoding	-0.006144	306	318	1102
MSTRG.4203.1	noncoding	-0.10199	405	429	1190
MSTRG.4410.1	noncoding	-0.0004096	0	0	256
MSTRG.4229.2	noncoding	-0.004096	426	507	1294
MSTRG.4237.2	noncoding	-0.016384	783	918	2700
MSTRG.4239.1	noncoding	-0.0487424	270	447	1097
MSTRG.4425.14	noncoding	-0.057344	27162	27753	27907
MSTRG.4425.15	noncoding	-0.0475136	60108	60951	61105
MSTRG.4425.16	noncoding	-0.0413696	240	564	56499
MSTRG.4425.17	noncoding	-0.0413696	240	564	56305
MSTRG.4309.1	noncoding	-0.0126976	252	300	2112
MSTRG.4594.1	noncoding	-0.0004096	0	0	392
MSTRG.4645.1	noncoding	-0.155648	48	84	238
MSTRG.4845.1	noncoding	-0.012288	6	12	264
MSTRG.4885.1	noncoding	-0.0323584	372	759	1215
MSTRG.4885.2	noncoding	-0.0278528	474	558	2309
MSTRG.5193.1	noncoding	-0.0077824	81	234	759
MSTRG.4943.1	noncoding	-0.012288	426	543	853
MSTRG.5007.1	noncoding	-0.02048	519	645	1128
MSTRG.5067.1	noncoding	-0.0004096	324	468	1336
MSTRG.5080.1	noncoding	-0.0499712	723	1062	1217
MSTRG.5130.1	noncoding	-0.0745472	2676	3309	3729
MSTRG.5130.2	noncoding	-0.0745472	3717	4350	4770
MSTRG.5168.1	noncoding	-0.159744	333	378	1154
MSTRG.5421.9	noncoding	-0.0094208	198	264	423
MSTRG.5317.1	noncoding	-0.0004096	0	0	324
MSTRG.5332.1	noncoding	-0.106496	1875	1899	2101
MSTRG.5390.1	noncoding	-0.028672	486	585	4568
MSTRG.5390.2	noncoding	-0.0364544	4059	4179	4633
MSTRG.5719.1	noncoding	-0.028672	6048	6168	6348
MSTRG.5719.2	noncoding	-0.0004096	4911	4977	7822
MSTRG.5719.5	noncoding	-0.0565248	13620	14310	14465
MSTRG.5719.7	noncoding	-0.0577536	9813	11037	11191
MSTRG.5719.6	noncoding	-0.0577536	2088	3312	3467
MSTRG.5719.8	noncoding	-0.0794624	21093	21765	21920
MSTRG.5719.9	noncoding	-0.0753664	8934	9576	9732
MSTRG.5719.10	noncoding	-0.0765952	2328	2985	3141
MSTRG.5419.1	noncoding	-0.0159744	27	84	1023
MSTRG.5435.1	noncoding	-0.016384	0	6	226
MSTRG.5558.1	noncoding	-0.0004096	165	165	394
MSTRG.6102.1	noncoding	-0.0233472	81	384	1022
MSTRG.6102.2	noncoding	-0.0172032	78	315	687
MSTRG.6102.3	noncoding	-0.146637	0	51	1104
MSTRG.5796.1	noncoding	-0.0004096	0	24	826
MSTRG.6167.1	noncoding	-0.045056	93	201	665
MSTRG.6186.1	noncoding	-0.0147456	0	135	407
MSTRG.6200.1	noncoding	-0.0004096	0	0	277
MSTRG.6203.1	noncoding	-0.0004096	138	138	370
MSTRG.6204.1	noncoding	-0.0004096	0	0	231
MSTRG.6288.1	noncoding	-0.036864	1065	1134	3319
MSTRG.6290.1	noncoding	-0.0434176	1566	1845	3205
MSTRG.6304.1	noncoding	-0.180224	30	81	234
MSTRG.6329.1	noncoding	-0.34816	972	1023	1176
MSTRG.6357.1	noncoding	-0.0004096	0	0	2073
MSTRG.6406.1	noncoding	-0.03072	450	537	691
MSTRG.6430.1	noncoding	-0.098304	804	858	1013
MSTRG.6441.1	noncoding	-0.0180224	156	246	400
MSTRG.6641.1	noncoding	-0.0434176	0	486	1790
MSTRG.6635.1	noncoding	-0.0876544	0	78	233
MSTRG.6701.1	noncoding	-0.0004096	0	0	395
MSTRG.6775.1	noncoding	-0.0004096	0	0	485
MSTRG.6863.1	noncoding	-0.131072	0	63	224
MSTRG.6851.1	noncoding	-0.100352	0	117	274
MSTRG.6891.1	noncoding	-0.0487424	6	183	658
MSTRG.6892.1	noncoding	-0.004096	864	963	1300
MSTRG.6966.1	noncoding	-0.0004096	0	0	431
MSTRG.6957.5	noncoding	-0.0303104	318	582	738
MSTRG.6957.7	noncoding	-0.0004096	42	42	795
MSTRG.6957.8	noncoding	-0.004096	15	183	339
MSTRG.7012.1	noncoding	-0.0618496	1506	1800	4335
MSTRG.7012.2	noncoding	-0.0126976	825	987	2435
MSTRG.7169.1	noncoding	-0.147456	4584	4644	4798
MSTRG.7171.1	noncoding	-0.057344	465	531	2820
MSTRG.7160.11	noncoding	-0.0700416	12333	12642	12796
MSTRG.7160.12	noncoding	-0.0212992	2391	2541	3448
MSTRG.7160.13	noncoding	-0.012288	3225	3303	4624
MSTRG.7243.1	noncoding	-0.0540672	156	462	266498
MSTRG.7243.3	noncoding	-0.0540672	150	456	181028
MSTRG.7243.2	noncoding	-0.0671744	18639	18930	19219
MSTRG.7243.5	noncoding	-0.0540672	120	426	160645
MSTRG.7243.6	noncoding	-0.0540672	120	426	166671
MSTRG.7243.4	noncoding	-0.0540672	120	426	441773
MSTRG.7243.7	noncoding	-0.0643072	93	639	210871
MSTRG.7243.8	noncoding	-0.0643072	48	594	500924
MSTRG.7243.9	noncoding	-0.0643072	48	594	135730
MSTRG.7243.10	noncoding	-0.0692224	0	531	138775
MSTRG.7243.12	noncoding	-0.0692224	0	531	184093
MSTRG.7243.11	noncoding	-0.0692224	0	531	87162
MSTRG.7243.13	noncoding	-0.028672	50187	50391	109624
MSTRG.7243.15	noncoding	-0.028672	13068	13272	163545
MSTRG.7243.14	noncoding	-0.028672	12081	12285	162598
MSTRG.7243.16	noncoding	-0.0126976	69516	69654	85238
MSTRG.7243.18	noncoding	-0.0253952	27564	27738	69946
MSTRG.7243.17	noncoding	-0.0598016	2088	2289	37522
MSTRG.7243.19	noncoding	-0.0401408	5796	6075	37335
MSTRG.7243.20	noncoding	-0.0401408	197538	197817	230018
MSTRG.7243.21	noncoding	-0.0528384	48465	48780	164707
MSTRG.7243.23	noncoding	-0.0528384	12087	12402	132057
MSTRG.7243.24	noncoding	-0.0528384	12423	12738	130519
MSTRG.7243.22	noncoding	-0.0528384	55869	56184	168520
MSTRG.7243.25	noncoding	-0.0401408	34044	34284	85865
MSTRG.7243.26	noncoding	-0.0167936	19749	19917	21881
MSTRG.7243.27	noncoding	-0.0528384	60042	60357	92116
MSTRG.7243.29	noncoding	-0.0458752	20406	20607	29525
MSTRG.7243.28	noncoding	-0.0458752	32205	32406	41324
MSTRG.7243.30	noncoding	-0.053248	3363	3495	9891
MSTRG.7186.4	noncoding	-0.0172032	498	579	4033
MSTRG.7195.1	noncoding	-0.0278528	105	195	390
MSTRG.7318.1	noncoding	-0.0004096	0	0	503
MSTRG.7291.1	noncoding	-0.0786432	0	84	242
MSTRG.7563.1	noncoding	-0.053248	0	84	273
MSTRG.7563.2	noncoding	-0.016384	117	237	503
MSTRG.7563.3	noncoding	-0.0258048	138	159	383
MSTRG.7341.1	noncoding	-0.012288	36	171	1116
MSTRG.7342.1	coding	0.085	1359	1617	3904
MSTRG.7413.1	coding	0.055	150	339	494
MSTRG.7481.1	noncoding	-0.0606208	0	396	1195
MSTRG.7481.2	noncoding	-0.0118784	270	273	597
MSTRG.7481.3	noncoding	-0.0118784	234	237	676
MSTRG.7507.1	noncoding	-0.0372736	63	468	1260
MSTRG.7547.1	noncoding	-0.106906	0	363	1204
MSTRG.7717.1	noncoding	-0.065536	2121	2214	3158
MSTRG.7690.1	noncoding	-0.0598016	48	51	708
MSTRG.7690.2	noncoding	-0.0598016	66	69	540
MSTRG.7690.3	coding	0.002	1227	1368	2027
MSTRG.7701.1	noncoding	-0.103629	3048	3339	3672
MSTRG.7774.1	noncoding	-0.0004096	0	0	329
MSTRG.7835.2	noncoding	-0.1024	105	135	290
MSTRG.8343.2	noncoding	-0.0004096	0	0	350
MSTRG.8350.1	noncoding	-0.024576	969	1068	1491
MSTRG.8361.1	noncoding	-0.016384	246	288	492
MSTRG.8369.1	noncoding	-0.02048	393	486	649
MSTRG.8415.4	noncoding	-0.004096	5577	5709	8208
MSTRG.8415.5	noncoding	-0.004096	4875	5007	5986
MSTRG.8027.1	noncoding	-0.0176128	0	81	235
MSTRG.8063.1	noncoding	-0.067584	21	51	411
MSTRG.8063.2	noncoding	-0.0413696	21	72	228
MSTRG.8065.1	noncoding	-0.167936	405	432	959
MSTRG.8085.1	noncoding	-0.012288	420	501	2924
MSTRG.8085.2	noncoding	-0.0557056	4227	4707	4862
MSTRG.8085.3	noncoding	-0.0495616	1569	2037	2193
MSTRG.8085.4	noncoding	-0.069632	1254	1281	1679
MSTRG.8085.5	noncoding	-0.012288	360	441	3034
MSTRG.8085.6	noncoding	-0.069632	369	396	725
MSTRG.8085.7	noncoding	-0.0004096	0	0	696
MSTRG.8212.1	noncoding	-0.0004096	9	9	636
MSTRG.8447.1	noncoding	-0.0765952	0	45	1247
MSTRG.8492.1	noncoding	-0.028672	642	744	2279
MSTRG.8537.1	noncoding	-0.073728	258	366	566
MSTRG.8589.1	noncoding	-0.0077824	4473	4611	5299
MSTRG.8589.2	noncoding	-0.065536	573	639	2921
MSTRG.8613.1	noncoding	-0.0004096	0	0	284
MSTRG.8672.1	noncoding	-0.0319488	537	846	1452
MSTRG.8686.1	noncoding	-0.0258048	117	213	367
MSTRG.8947.1	noncoding	-0.0004096	0	0	420
MSTRG.9368.1	noncoding	-0.0004096	0	0	338
MSTRG.9370.1	noncoding	-0.026624	15	156	311
MSTRG.9474.1	noncoding	-0.0425984	642	1218	1639
MSTRG.9461.1	noncoding	-0.0131072	87	207	426
MSTRG.9462.1	noncoding	-0.0425984	0	132	290
MSTRG.9463.1	noncoding	-0.0155648	0	150	306
MSTRG.9465.1	noncoding	-0.043008	1359	1815	2157
MSTRG.9853.1	noncoding	-0.0417792	2499	2679	3236
MSTRG.9634.1	noncoding	-0.0004096	0	0	207
MSTRG.9636.1	noncoding	-0.028672	39	54	299
MSTRG.9648.1	noncoding	-0.0090112	1197	1386	1852
MSTRG.9690.1	noncoding	-0.02048	426	477	1148
MSTRG.9690.2	noncoding	-0.043008	0	198	5680
MSTRG.9746.14	noncoding	-0.0106496	3837	4035	13208
MSTRG.9746.15	noncoding	-0.0106496	3699	3897	13008
MSTRG.9746.16	noncoding	-0.073728	1311	1398	3480
MSTRG.9779.1	noncoding	-0.0487424	0	96	251
MSTRG.10005.1	noncoding	-0.0299008	1524	1659	2768
MSTRG.10038.1	noncoding	-0.024576	24	93	246
MSTRG.10222.1	noncoding	-0.0139264	183	306	710
MSTRG.10341.1	noncoding	-0.057344	27	63	220
MSTRG.10392.1	noncoding	-0.142541	0	27	1389
MSTRG.10392.2	noncoding	-0.016384	183	243	1292
MSTRG.10392.3	noncoding	-0.004096	678	687	1282
MSTRG.10392.4	noncoding	-0.038912	1059	1092	1424
MSTRG.10598.1	noncoding	-0.0032768	573	627	780
MSTRG.10904.1	noncoding	-0.008192	2034	2175	2992
MSTRG.10904.2	noncoding	-0.200704	810	885	1075
MSTRG.10904.3	noncoding	-0.0139264	969	1134	2676
MSTRG.10904.4	noncoding	-0.0294912	87	270	1077
MSTRG.10904.5	noncoding	-0.151552	0	45	1370
MSTRG.10904.6	noncoding	-0.034816	4482	4794	5590
MSTRG.10904.7	noncoding	-0.0262144	3411	3615	10288
MSTRG.10904.8	noncoding	-0.0262144	3591	3795	10094
MSTRG.10904.9	noncoding	-0.0598016	10011	10266	22138
MSTRG.10904.10	noncoding	-0.0598016	2061	2316	13951
MSTRG.10904.11	noncoding	-0.0253952	3447	3636	7714
MSTRG.10904.12	noncoding	-0.034816	6525	6837	7632
MSTRG.10904.13	noncoding	-0.0253952	2400	2589	3691
MSTRG.10904.14	noncoding	-0.0253952	2148	2337	6884
MSTRG.10904.15	noncoding	-0.0253952	2127	2316	3736
MSTRG.10709.1	noncoding	-0.0466944	141	387	681
MSTRG.10725.1	noncoding	-0.0004096	0	0	262
MSTRG.10783.1	noncoding	-0.036864	303	369	556
MSTRG.10771.1	noncoding	-0.0077824	1848	1914	3091
MSTRG.10886.7	noncoding	-0.038912	15687	16158	36985
MSTRG.10886.8	noncoding	-0.038912	15681	16152	36981
MSTRG.10886.9	noncoding	-0.038912	14517	14988	35723
MSTRG.10886.10	noncoding	-0.0806912	13140	13407	27655
MSTRG.10886.11	noncoding	-0.0339968	2070	2505	12701
MSTRG.10886.12	noncoding	-0.0806912	1809	2076	15467
MSTRG.10890.1	noncoding	-0.0569344	17781	18078	19033
MSTRG.10965.1	noncoding	-0.125747	0	75	577
MSTRG.11076.1	noncoding	-0.0643072	3210	4017	4174
MSTRG.11176.1	noncoding	-0.0118784	5565	5715	8731
MSTRG.11176.2	noncoding	-0.028672	339	426	7243
MSTRG.11126.1	noncoding	-0.0311296	192	459	870
MSTRG.11191.1	noncoding	-0.172032	2358	2436	2623
MSTRG.11209.1	noncoding	-0.0004096	0	0	944
MSTRG.11228.4	noncoding	-0.016384	201	258	717
MSTRG.11242.1	noncoding	-0.032768	2919	2994	3695
MSTRG.11310.1	noncoding	-0.0004096	0	0	215
MSTRG.11319.1	noncoding	-0.0380928	7659	7887	8093
MSTRG.11319.2	noncoding	-0.0434176	4704	4881	34020
MSTRG.11324.1	coding	0.101	285	465	621
MSTRG.11354.1	noncoding	-0.0016384	309	339	843
MSTRG.11444.1	noncoding	-0.063488	18	39	230
MSTRG.11480.1	noncoding	-0.0811008	5709	6234	6795
MSTRG.11632.1	noncoding	-0.0004096	0	0	254
MSTRG.11639.1	noncoding	-0.0004096	0	0	243
MSTRG.11560.2	noncoding	-0.0671744	4038	4602	4756
MSTRG.11622.2	noncoding	-0.0258048	0	138	293
MSTRG.11622.1	noncoding	-0.0258048	0	138	293
MSTRG.11622.5	noncoding	-0.0094208	0	135	290
MSTRG.11622.3	noncoding	-0.057344	0	231	552
MSTRG.11622.6	noncoding	-0.047104	0	135	290
MSTRG.11622.4	noncoding	-0.0188416	0	129	286
MSTRG.11582.1	noncoding	-0.012288	150	156	572
MSTRG.11584.1	noncoding	-0.0004096	0	3	326
MSTRG.11597.1	noncoding	-0.274432	18	81	887
MSTRG.11646.2	noncoding	-0.028672	321	402	1158
MSTRG.11646.1	noncoding	-0.028672	321	402	1120
MSTRG.11646.3	noncoding	-0.028672	321	402	959
MSTRG.11659.2	noncoding	-0.08192	432	453	1397
MSTRG.11664.1	noncoding	-0.0159744	369	513	766
MSTRG.11849.1	noncoding	-0.06144	555	585	1060
MSTRG.11965.2	noncoding	-0.0036864	1485	1611	1824
MSTRG.11967.8	noncoding	-0.0258048	39	78	232
MSTRG.11967.1	noncoding	-0.111002	0	60	215
MSTRG.11967.3	noncoding	-0.047104	0	42	214
MSTRG.11967.4	noncoding	-0.0147456	0	54	209
MSTRG.11967.6	noncoding	-0.249856	30	48	203
MSTRG.11967.2	noncoding	-0.016384	0	15	312
MSTRG.11967.5	noncoding	-0.0741376	0	51	205
MSTRG.11967.7	noncoding	-0.0299008	0	48	206
MSTRG.12053.1	noncoding	-0.0004096	0	0	325
MSTRG.12066.1	noncoding	-0.0237568	765	987	1144
MSTRG.12063.1	noncoding	-0.008192	18	27	210
MSTRG.12117.1	noncoding	-0.22528	1470	1503	1658
MSTRG.12154.1	noncoding	-0.0004096	390	471	1348
MSTRG.12157.1	noncoding	-0.0114688	1608	1716	2279
MSTRG.12159.1	noncoding	-0.012288	660	762	924
MSTRG.12133.1	noncoding	-0.0004096	0	0	606
MSTRG.12305.2	coding	0.356	0	366	11638
MSTRG.12306.1	noncoding	-0.0417792	9447	9597	15428
MSTRG.12305.3	noncoding	-0.036864	1230	1308	12981
MSTRG.12307.1	noncoding	-0.0356352	3846	4113	19735
MSTRG.12302.1	noncoding	-0.049152	15	54	211
MSTRG.12358.1	noncoding	-0.0004096	3423	3546	3700
MSTRG.12358.2	noncoding	-0.06144	3033	3135	3290
MSTRG.12360.1	noncoding	-0.049152	219	309	970
MSTRG.12358.3	noncoding	-0.0004096	2256	2379	2533
MSTRG.12358.4	noncoding	-0.06144	1302	1404	1557
MSTRG.12348.1	noncoding	-0.0495616	105	309	15076
MSTRG.12348.2	noncoding	-0.004096	7269	7377	10553
MSTRG.12348.3	noncoding	-0.004096	1368	1476	4746
MSTRG.12348.4	noncoding	-0.0258048	75	216	3270
MSTRG.12348.5	noncoding	-0.028672	75	96	1426
MSTRG.12511.1	noncoding	-0.073728	4569	5121	8846
MSTRG.12511.2	noncoding	-0.0311296	693	1041	1308
MSTRG.12513.2	noncoding	-0.0372736	288	612	6133
MSTRG.12513.4	noncoding	-0.0135168	63	234	2882
MSTRG.12513.5	noncoding	-0.0180224	2427	2667	22314
MSTRG.12513.6	noncoding	-0.02048	0	75	1332
MSTRG.12513.7	noncoding	-0.008192	4311	4449	11981
MSTRG.12513.8	noncoding	-0.0049152	1203	1326	6935
MSTRG.12513.9	noncoding	-0.008192	5139	5235	10850
MSTRG.12518.1	noncoding	-0.0438272	1248	1785	2011
MSTRG.12553.1	noncoding	-0.0745472	18177	18537	47342
MSTRG.12553.2	noncoding	-0.008192	786	927	5359
MSTRG.12581.1	noncoding	-0.0356352	426	747	1720
MSTRG.12590.1	noncoding	-0.104038	2157	3240	6868
MSTRG.12590.2	noncoding	-0.032768	3321	3450	3729
MSTRG.12590.3	noncoding	-0.0438272	2964	3426	3581
MSTRG.12839.1	noncoding	-0.141312	0	312	935
MSTRG.12839.2	noncoding	-0.17408	0	105	298
MSTRG.12739.2	noncoding	-0.028672	18	27	222
MSTRG.12742.1	noncoding	-0.012288	480	585	1039
MSTRG.12917.2	noncoding	-0.028672	9792	9996	10371
MSTRG.12917.1	noncoding	-0.0385024	15120	15378	21938
MSTRG.12917.4	noncoding	-0.0417792	9792	9966	10326
MSTRG.12917.3	noncoding	-0.0688128	3312	3507	3971
MSTRG.12917.5	noncoding	-0.026624	723	912	1270
MSTRG.12918.1	noncoding	-0.110592	630	732	2412
MSTRG.12919.1	noncoding	-0.0004096	735	831	1478
MSTRG.12863.1	noncoding	-0.0815104	756	1161	1315
MSTRG.12863.2	noncoding	-0.139674	0	264	1283
MSTRG.12890.1	noncoding	-0.0004096	0	0	245
MSTRG.12927.1	coding	0.048	0	120	277
MSTRG.13008.1	noncoding	-0.0004096	0	0	723
MSTRG.13145.1	noncoding	-0.0827392	4692	5094	5586
MSTRG.13146.1	coding	0.231	102	480	644
MSTRG.13148.1	noncoding	-0.0974848	0	363	642
MSTRG.13150.1	noncoding	-0.0004096	0	0	805
MSTRG.13145.2	noncoding	-0.0679936	1668	2142	12963
MSTRG.13145.3	noncoding	-0.086016	1899	1983	2820
MSTRG.13145.4	noncoding	-0.0651264	1326	1605	1762
MSTRG.13145.7	noncoding	-0.188416	507	546	699
MSTRG.13145.9	noncoding	-0.065536	183	294	1402
MSTRG.13145.10	noncoding	-0.0729088	1299	1659	2070
MSTRG.13145.12	noncoding	-0.0679936	1704	2178	4278
MSTRG.13145.13	noncoding	-0.0868352	630	1047	1604
MSTRG.13145.21	noncoding	-0.0405504	933	1161	3394
MSTRG.13145.24	noncoding	-0.0385024	660	915	1367
MSTRG.13145.25	noncoding	-0.038912	306	546	804
MSTRG.13026.1	noncoding	-0.0364544	822	996	3460
MSTRG.13053.1	noncoding	-0.086016	1731	1788	5118
MSTRG.13053.2	noncoding	-0.004096	2289	2406	3202
MSTRG.13053.3	noncoding	-0.0544768	603	819	3384
MSTRG.13064.7	noncoding	-0.0192512	423	477	799
MSTRG.13064.10	noncoding	-0.0557056	2043	2280	2910
MSTRG.13188.1	noncoding	-0.069632	129	147	355
MSTRG.13263.2	noncoding	-0.0376832	462	657	941
MSTRG.13263.1	noncoding	-0.0028672	0	123	677
MSTRG.13263.4	noncoding	-0.0016384	795	945	1183
MSTRG.13263.3	noncoding	-0.088064	0	57	737
MSTRG.13263.5	noncoding	-0.113869	0	99	307
MSTRG.13263.6	noncoding	-0.01024	204	351	565
MSTRG.13319.1	noncoding	-0.0004096	0	0	287
MSTRG.13342.1	noncoding	-0.04096	0	66	220
MSTRG.13359.2	noncoding	-0.008192	1473	1527	1684
MSTRG.13520.1	noncoding	-0.049152	0	51	216
MSTRG.13741.2	noncoding	-0.022528	2004	2166	8833
MSTRG.13741.3	noncoding	-0.036864	2355	2493	3241
MSTRG.13742.1	noncoding	-0.0352256	5571	5658	8848
MSTRG.13572.1	coding	0.042	108	243	397
MSTRG.13651.1	noncoding	-0.016384	459	636	6614
MSTRG.13891.1	noncoding	-0.034816	804	969	1123
MSTRG.13891.2	noncoding	-0.0454656	3807	4179	4449
MSTRG.14093.5	noncoding	-0.0815104	0	180	1416
MSTRG.14093.6	noncoding	-0.113869	0	111	943
MSTRG.14094.1	noncoding	-0.032768	174	303	12895
MSTRG.14093.7	coding	0.007	1944	2655	4599
MSTRG.14098.1	noncoding	-0.0004096	0	0	231
MSTRG.14024.1	noncoding	-0.0393216	900	1296	1570
MSTRG.14071.1	noncoding	-0.012288	231	300	474
MSTRG.14398.1	noncoding	-0.012288	450	468	931
MSTRG.14694.7	noncoding	-0.0303104	162	321	864
MSTRG.14694.8	noncoding	-0.0303104	66	225	718
MSTRG.14694.9	noncoding	-0.176128	99	120	1545
MSTRG.14664.1	noncoding	-0.22487	63	81	252
MSTRG.14698.13	noncoding	-0.0303104	2088	2325	2531
MSTRG.14698.14	noncoding	-0.0180224	1680	1803	2075
MSTRG.14698.15	noncoding	-0.0004096	1488	1608	1763
MSTRG.14698.16	noncoding	-0.0004096	1254	1365	1602
MSTRG.14698.17	noncoding	-0.0004096	372	483	728
MSTRG.14698.18	noncoding	-0.0004096	465	570	817
MSTRG.14716.1	noncoding	-0.086016	48	147	632
MSTRG.14802.1	noncoding	-0.06144	1953	2046	2232
MSTRG.15054.1	noncoding	-0.045056	78	141	421
MSTRG.15151.1	noncoding	-0.022528	495	1344	1500
MSTRG.15132.1	noncoding	-0.0151552	0	108	263
MSTRG.15121.1	noncoding	-0.04096	9	108	1643
MSTRG.15262.1	noncoding	-0.0004096	183	312	530
MSTRG.15208.1	noncoding	-0.0376832	138	354	1238
MSTRG.15343.1	noncoding	-0.0069632	0	33	281
MSTRG.15361.1	noncoding	-0.0004096	0	0	420
MSTRG.15447.1	noncoding	-0.120832	0	117	271
MSTRG.15513.1	noncoding	-0.0352256	486	708	3069
MSTRG.15474.1	noncoding	-0.135168	0	6	231
MSTRG.15646.2	noncoding	-0.0106496	1542	1692	5760
MSTRG.15646.1	noncoding	-0.0106496	270	420	5661
MSTRG.15646.3	noncoding	-0.0106496	270	420	4357
MSTRG.15772.1	noncoding	-0.0135168	7548	7686	10857
MSTRG.15772.2	noncoding	-0.0503808	5595	6000	6217
MSTRG.15873.1	noncoding	-0.0004096	567	615	2319
MSTRG.15791.1	noncoding	-0.073728	42	117	841
MSTRG.15791.2	noncoding	-0.0217088	162	315	1214
MSTRG.15782.1	noncoding	-0.0131072	4224	4377	4754
MSTRG.16013.2	noncoding	-0.0004096	3	3	459
MSTRG.16013.3	noncoding	-0.0004096	0	57	275
MSTRG.15913.1	noncoding	-0.0028672	4980	5073	14115
MSTRG.15913.2	noncoding	-0.169574	552	585	970
MSTRG.15931.1	noncoding	-0.0454656	144	228	826
MSTRG.15930.1	noncoding	-0.0004096	0	0	286
MSTRG.16213.1	noncoding	-0.129843	0	120	275
MSTRG.16294.1	noncoding	-0.04096	249	270	595
MSTRG.16195.1	noncoding	-0.0004096	0	0	344
MSTRG.16220.2	noncoding	-0.0446464	1413	1626	3633
MSTRG.16220.3	noncoding	-0.0446464	1377	1590	2795
MSTRG.16224.2	noncoding	-0.079872	6057	6402	8383
MSTRG.16225.1	noncoding	-0.0208896	132	285	1807
MSTRG.16263.1	noncoding	-0.0004096	0	0	254
MSTRG.16290.1	noncoding	-0.057344	210	336	1363
MSTRG.16293.1	noncoding	-0.0380928	0	72	772
MSTRG.16277.4	noncoding	-0.024576	720	819	1008
MSTRG.16280.2	noncoding	-0.135168	189	249	406
MSTRG.16280.1	noncoding	-0.0417792	0	225	1379
MSTRG.16461.1	noncoding	-0.0688128	0	147	522
MSTRG.16461.2	coding	0.091	30	264	499
MSTRG.16478.1	noncoding	-0.103629	4659	4719	5639
MSTRG.16478.2	noncoding	-0.103629	1974	2034	2824
MSTRG.16541.2	noncoding	-0.045056	1002	1269	1478
MSTRG.16593.1	noncoding	-0.090112	144	165	629
MSTRG.16594.1	noncoding	-0.090112	1239	1335	2027
MSTRG.16622.1	noncoding	-0.0004096	0	0	222
MSTRG.16632.1	noncoding	-0.0315392	915	1146	1884
MSTRG.16687.1	noncoding	-0.0004096	0	0	261
MSTRG.16691.1	noncoding	-0.045056	444	546	1672
MSTRG.16803.1	noncoding	-0.0139264	153	228	770
MSTRG.16802.1	noncoding	-0.073728	33	66	223
MSTRG.16895.2	noncoding	-0.01024	534	699	955
MSTRG.16916.1	noncoding	-0.0004096	0	0	211
MSTRG.16918.9	noncoding	-0.0475136	1740	2298	3414
MSTRG.17051.1	noncoding	-0.0196608	258	321	508
MSTRG.17060.1	noncoding	-0.09216	0	210	3171
MSTRG.17060.2	noncoding	-0.172032	63	90	468
MSTRG.17064.5	noncoding	-0.0393216	7587	8250	11138
MSTRG.17064.4	noncoding	-0.0393216	7587	8250	12656
MSTRG.17064.8	noncoding	-0.0393216	9174	9837	13385
MSTRG.17067.2	noncoding	-0.0180224	2805	2964	4623
MSTRG.17153.1	coding	0.033	0	78	233
MSTRG.17167.1	noncoding	-0.032768	0	66	222
MSTRG.17199.1	noncoding	-0.0094208	501	993	1300
MSTRG.17199.3	noncoding	-0.008192	54	129	285
MSTRG.17199.2	noncoding	-0.0077824	123	435	715
MSTRG.17199.4	noncoding	-0.0077824	495	807	1060
MSTRG.17198.1	noncoding	-0.028672	96	129	284
MSTRG.17351.1	noncoding	-0.0413696	9492	9675	18141
MSTRG.17351.2	noncoding	-0.028672	2253	2349	4081
MSTRG.17595.1	noncoding	-0.0659456	345	432	587
MSTRG.17429.1	noncoding	-0.0004096	0	0	264
MSTRG.17631.1	noncoding	-0.0004096	0	0	229
MSTRG.17632.1	noncoding	-0.0647168	507	729	967
MSTRG.17637.1	noncoding	-0.0729088	0	51	369
MSTRG.17608.1	noncoding	-0.065536	45	147	302
MSTRG.17662.1	noncoding	-0.0606208	0	126	343
MSTRG.17749.1	noncoding	-0.0139264	357	675	1255
MSTRG.17674.1	noncoding	-0.0008192	390	807	1318
MSTRG.17682.1	noncoding	-0.0299008	207	309	559
MSTRG.17682.2	noncoding	-0.045056	1035	1128	1310
MSTRG.17783.1	noncoding	-0.094208	120	156	465
MSTRG.17789.1	noncoding	-0.0004096	0	0	857
MSTRG.17790.1	noncoding	-0.0114688	117	147	401
MSTRG.17792.1	noncoding	-0.0356352	222	402	5526
MSTRG.17793.1	noncoding	-0.0319488	228	369	2240
MSTRG.17910.1	noncoding	-0.047104	6705	7965	12549
MSTRG.17891.1	noncoding	-0.028672	318	450	606
MSTRG.17893.1	noncoding	-0.0188416	762	1656	2755
MSTRG.17923.1	noncoding	-0.118374	0	294	451
MSTRG.17925.1	noncoding	-0.0843776	1956	2247	3237
MSTRG.17925.2	noncoding	-0.0843776	1944	2235	3122
MSTRG.17925.3	noncoding	-0.0466944	723	1227	1423
MSTRG.17918.1	noncoding	-0.0106496	0	114	1306
MSTRG.17985.2	noncoding	-0.0352256	2985	3534	3734
MSTRG.17955.1	noncoding	-0.197018	0	66	328
MSTRG.18047.4	coding	0.347	309	2451	7371
MSTRG.18122.1	noncoding	-0.199066	0	54	207
MSTRG.18169.1	noncoding	-0.0004096	63	207	496
MSTRG.18170.1	noncoding	-0.0442368	2052	3015	3312
MSTRG.18170.2	noncoding	-0.0442368	1962	2925	3175
MSTRG.18181.2	noncoding	-0.0118784	231	507	944
MSTRG.18183.1	noncoding	-0.038912	108	426	1389
MSTRG.18183.2	noncoding	-0.0114688	24	249	405
MSTRG.18195.1	noncoding	-0.0913408	0	57	210
MSTRG.18209.1	noncoding	-0.0512	198	546	1687
MSTRG.18209.2	noncoding	-0.028672	495	591	1270
MSTRG.18209.3	noncoding	-0.077824	429	519	673
MSTRG.18211.2	noncoding	-0.028672	69	921	1077
MSTRG.18211.1	noncoding	-0.0167936	561	2976	3131
MSTRG.18224.1	noncoding	-0.13353	0	204	442
MSTRG.18225.1	noncoding	-0.0053248	81	135	289
MSTRG.18226.1	noncoding	-0.134349	0	72	246
MSTRG.18307.1	noncoding	-0.0290816	144	171	327
MSTRG.18432.1	noncoding	-0.0004096	0	0	1053
MSTRG.18851.1	noncoding	-0.036864	6765	6888	7740
MSTRG.18852.1	noncoding	-0.0004096	0	129	4250
MSTRG.18852.2	noncoding	-0.0413696	11868	12060	18383
MSTRG.18852.3	noncoding	-0.0139264	1041	1179	2274
MSTRG.18853.1	noncoding	-0.0274432	38931	39405	40098
MSTRG.18853.2	noncoding	-0.024576	9687	9813	11397
MSTRG.18853.3	noncoding	-0.0098304	732	867	7874
MSTRG.18853.4	noncoding	-0.0098304	732	867	7878
MSTRG.18853.5	noncoding	-0.016384	1626	1746	3887
MSTRG.18834.25	noncoding	-0.026624	10875	11013	11167
MSTRG.18834.26	noncoding	-0.026624	3549	3678	6283
MSTRG.18858.1	noncoding	-0.0413696	6216	6384	6632
MSTRG.18858.2	noncoding	-0.0540672	663	1065	16504
MSTRG.18834.27	noncoding	-0.0585728	32112	32322	35018
MSTRG.18834.28	noncoding	-0.0462848	70539	70854	75483
MSTRG.18834.29	noncoding	-0.0462848	72861	73176	87952
MSTRG.18834.30	coding	0.146	4707	4872	12156
MSTRG.18834.31	coding	0.146	4647	4812	6438
MSTRG.18834.32	noncoding	-0.0274432	13554	13725	21646
MSTRG.18834.33	noncoding	-0.0212992	3897	4101	4373
MSTRG.18834.35	noncoding	-0.0274432	11745	11916	19836
MSTRG.18834.34	noncoding	-0.0364544	25050	25227	27248
MSTRG.18834.37	noncoding	-0.0462848	14124	14439	24074
MSTRG.18834.36	noncoding	-0.0462848	14124	14439	29115
MSTRG.18834.38	noncoding	-0.0004096	0	0	465
MSTRG.18862.1	noncoding	-0.022528	20661	20814	24557
MSTRG.18864.1	noncoding	-0.113459	0	99	4601
MSTRG.18865.1	noncoding	-0.0487424	495	885	8485
MSTRG.18516.1	noncoding	-0.0405504	72	195	350
MSTRG.18513.1	noncoding	-0.014336	12	150	340
MSTRG.18540.1	noncoding	-0.114688	9	90	756
MSTRG.18642.1	noncoding	-0.117555	0	207	907
MSTRG.18642.2	noncoding	-0.122061	0	189	1038
MSTRG.18646.1	noncoding	-0.0356352	21	63	584
MSTRG.18684.1	noncoding	-0.111411	24	57	268
MSTRG.18736.1	noncoding	-0.0761856	1029	1098	1254
MSTRG.18742.1	noncoding	-0.0045056	3048	3312	3975
MSTRG.18746.1	noncoding	-0.16384	0	249	660
MSTRG.18685.1	noncoding	-0.0135168	414	615	771
MSTRG.18711.1	noncoding	-0.103629	0	27	235
MSTRG.18711.2	noncoding	-0.0462848	1341	1530	1707
MSTRG.18728.1	noncoding	-0.0196608	51	90	263
MSTRG.18759.1	noncoding	-0.108954	339	384	539
MSTRG.19022.1	coding	0.228	177	846	1083
MSTRG.18868.1	noncoding	-0.098304	495	555	712
MSTRG.18888.3	noncoding	-0.004096	4035	4176	4606
MSTRG.18918.1	noncoding	-0.0004096	0	0	365
MSTRG.18965.1	noncoding	-0.045056	1998	2385	2627
MSTRG.18968.1	noncoding	-0.0458752	57	402	557
MSTRG.19057.1	noncoding	-0.028672	141	249	2648
MSTRG.19053.15	noncoding	-0.124928	0	405	60185
MSTRG.19053.16	noncoding	-0.0339968	9237	9444	17353
MSTRG.19053.17	noncoding	-0.111002	0	330	18890
MSTRG.19053.18	noncoding	-0.124928	0	405	22709
MSTRG.19053.19	noncoding	-0.124928	0	405	45109
MSTRG.19053.20	noncoding	-0.036864	2040	2472	6101
MSTRG.19123.1	noncoding	-0.0503808	0	18	747
MSTRG.19126.1	noncoding	-0.0192512	4251	4437	5375
MSTRG.19298.1	noncoding	-0.0421888	0	267	422
MSTRG.19298.2	noncoding	-0.0417792	0	411	567
MSTRG.19302.1	noncoding	-0.0393216	819	1083	3439
MSTRG.19303.2	noncoding	-0.0647168	72	1071	1408
MSTRG.19366.1	noncoding	-0.069632	768	852	1185
MSTRG.19430.1	noncoding	-0.122061	0	45	385
MSTRG.19442.1	noncoding	-0.0671744	327	573	729
MSTRG.19454.1	noncoding	-0.14336	1014	1101	5926
MSTRG.19450.2	noncoding	-0.04096	291	696	853
MSTRG.19455.1	noncoding	-0.069632	105	150	604
MSTRG.19455.2	noncoding	-0.14377	0	18	268
MSTRG.19455.3	noncoding	-0.0692224	117	144	380
MSTRG.19500.1	noncoding	-0.0720896	0	306	4105
MSTRG.19662.1	noncoding	-0.0413696	3813	4446	8403
MSTRG.19662.3	noncoding	-0.036864	3114	3216	4047
MSTRG.19662.2	noncoding	-0.0524288	0	381	2527
MSTRG.19669.2	noncoding	-0.0372736	1026	1182	1588
MSTRG.19655.1	noncoding	-0.024576	51	57	287
MSTRG.19705.1	coding	0.1	12	288	2361
MSTRG.19706.1	noncoding	-0.04096	591	726	1191
MSTRG.19705.2	noncoding	-0.0311296	6870	7101	13610
MSTRG.19705.3	noncoding	-0.02048	8187	8292	26129
MSTRG.19782.1	noncoding	-0.119603	0	78	232
MSTRG.19775.7	noncoding	-0.049152	0	201	2120
MSTRG.19775.8	noncoding	-0.0004096	0	117	1029
MSTRG.19775.9	noncoding	-0.0434176	126	246	550
MSTRG.19814.1	noncoding	-0.053248	453	657	1644
MSTRG.19871.1	noncoding	-0.0270336	618	1098	3406
MSTRG.19880.1	noncoding	-0.0577536	2535	2973	3723
MSTRG.19880.2	noncoding	-0.04096	0	966	2452
MSTRG.19851.1	noncoding	-0.077824	0	114	269
MSTRG.19914.1	noncoding	-0.0004096	249	390	2315
MSTRG.19914.2	noncoding	-0.0339968	858	1143	1297
MSTRG.19905.1	coding	0.192	1746	2148	2609
MSTRG.19930.1	noncoding	-0.12288	0	12	404
MSTRG.19951.1	noncoding	-0.0004096	0	0	214
MSTRG.20250.2	noncoding	-0.0487424	2304	2505	2960
MSTRG.20111.1	noncoding	-0.0004096	0	0	204
MSTRG.20135.1	noncoding	-0.032768	2691	2790	3828
MSTRG.20137.1	noncoding	-0.12288	36	66	360
MSTRG.20127.1	noncoding	-0.0004096	45	45	236
MSTRG.20301.1	noncoding	-0.004096	7239	7401	8018
MSTRG.20304.1	noncoding	-0.04096	456	591	1029
MSTRG.20280.1	noncoding	-0.0036864	81	186	340
MSTRG.20279.1	noncoding	-0.0077824	258	414	686
MSTRG.20315.3	noncoding	-0.004096	768	798	1249
MSTRG.20388.1	noncoding	-0.0004096	0	0	223
MSTRG.20372.1	noncoding	-0.006144	3	39	324
MSTRG.20404.1	noncoding	-0.0004096	0	0	476
MSTRG.20479.1	noncoding	-0.0479232	360	432	646
MSTRG.20582.1	noncoding	-0.024576	1479	1530	1686
MSTRG.20582.2	noncoding	-0.0487424	1473	1878	2033
MSTRG.20584.1	noncoding	-0.0004096	0	0	645
MSTRG.20586.1	noncoding	-0.0004096	0	0	395
MSTRG.20486.1	noncoding	-0.123699	0	75	230
MSTRG.20625.1	noncoding	-0.086016	240	246	404
MSTRG.20632.1	noncoding	-0.0098304	4656	4830	5343
MSTRG.20689.1	noncoding	-0.0188416	4053	4233	4407
MSTRG.20690.9	noncoding	-0.0438272	2079	2313	3764
MSTRG.20696.2	noncoding	-0.0110592	618	981	2591
MSTRG.20661.1	noncoding	-0.0004096	0	0	446
MSTRG.20661.2	noncoding	-0.0262144	279	465	619
MSTRG.21019.2	noncoding	-0.008192	108	237	392
MSTRG.21019.1	noncoding	-0.059392	141	273	428
MSTRG.21026.1	noncoding	-0.098304	357	381	1035
MSTRG.21026.2	noncoding	-0.0954368	33	87	757
MSTRG.21020.18	noncoding	-0.131072	96	108	462
MSTRG.20809.1	noncoding	-0.0512	12	54	209
MSTRG.20869.1	noncoding	-0.036864	13956	14055	15882
MSTRG.20869.2	noncoding	-0.036864	615	714	1653
MSTRG.20869.3	noncoding	-0.0004096	0	0	1166
MSTRG.20878.1	noncoding	-0.0167936	0	138	2246
MSTRG.20894.1	noncoding	-0.0360448	273	369	525
MSTRG.20947.1	noncoding	-0.124518	0	210	10029
MSTRG.20947.3	noncoding	-0.124518	0	210	9830
MSTRG.20951.1	noncoding	-0.180224	156	186	1026
MSTRG.20947.4	noncoding	-0.126157	0	213	10639
MSTRG.20947.5	noncoding	-0.0004096	5505	5646	5801
MSTRG.20947.6	noncoding	-0.0831488	45	528	11488
MSTRG.20947.7	noncoding	-0.0077824	3930	4074	4229
MSTRG.20947.8	noncoding	-0.008192	1266	1425	1581
MSTRG.20947.9	noncoding	-0.148685	0	84	4071
MSTRG.20947.10	noncoding	-0.0004096	3732	3870	4024
MSTRG.20973.1	noncoding	-0.0356352	5985	6165	9524
MSTRG.20973.2	noncoding	-0.057344	1617	1713	4637
MSTRG.20944.1	noncoding	-0.024576	441	492	915
MSTRG.20985.1	noncoding	-0.0200704	102	354	649
MSTRG.20985.2	noncoding	-0.0004096	0	0	250
MSTRG.21059.1	noncoding	-0.0475136	1389	1581	1937
MSTRG.21059.2	noncoding	-0.0401408	966	1755	6712
MSTRG.21059.3	noncoding	-0.0397312	582	900	1831
MSTRG.21059.4	noncoding	-0.036864	1302	1629	5302
MSTRG.21056.1	noncoding	-0.028672	360	489	4318
MSTRG.21112.1	noncoding	-0.118374	0	126	282
MSTRG.21198.1	noncoding	-0.057344	3423	4134	4362
MSTRG.21198.2	noncoding	-0.0397312	2421	2976	3132
MSTRG.21198.3	noncoding	-0.0503808	1974	2667	2823
MSTRG.21198.4	noncoding	-0.0548864	1974	2568	2723
MSTRG.21198.5	noncoding	-0.0704512	861	1113	1312
MSTRG.21199.18	noncoding	-0.0434176	26175	26331	80206
MSTRG.21199.20	noncoding	-0.0012288	5634	5793	8974
MSTRG.21199.21	noncoding	-0.0012288	5634	5793	8954
MSTRG.21199.22	noncoding	-0.0012288	5739	5898	8999
MSTRG.21123.1	noncoding	-0.0679936	2046	2232	2854
MSTRG.21129.1	noncoding	-0.0405504	969	1161	2268
MSTRG.21182.1	noncoding	-0.065536	78	138	323
MSTRG.21238.3	noncoding	-0.08192	4431	4524	7148
MSTRG.21239.1	noncoding	-0.016384	4095	4191	6631
MSTRG.21238.5	noncoding	-0.0032768	2319	2478	3986
MSTRG.21233.1	noncoding	-0.0004096	0	0	232
MSTRG.21250.2	noncoding	-0.069632	150	234	731
MSTRG.21765.2	noncoding	-0.222413	0	57	516
MSTRG.21772.2	noncoding	-0.0004096	0	63	4366
MSTRG.21772.3	noncoding	-0.0651264	417	663	1079
MSTRG.21476.1	noncoding	-0.106496	0	69	664
MSTRG.21333.1	noncoding	-0.069632	0	51	207
MSTRG.21529.3	noncoding	-0.0712704	54	396	616
MSTRG.21529.1	noncoding	-0.0667648	0	519	827
MSTRG.21529.2	noncoding	-0.047104	0	51	209
MSTRG.21537.1	noncoding	-0.0004096	0	0	257
MSTRG.21601.1	noncoding	-0.0561152	423	1077	1234
MSTRG.21601.3	noncoding	-0.12247	0	237	644
MSTRG.21601.2	noncoding	-0.12247	0	237	1241
MSTRG.21562.1	noncoding	-0.0131072	57	207	688
MSTRG.21626.1	noncoding	-0.045056	174	267	459
MSTRG.21627.1	noncoding	-0.0487424	0	45	358
MSTRG.21643.1	noncoding	-0.0004096	111	246	6522
MSTRG.21644.1	noncoding	-0.077824	435	504	4236
MSTRG.21692.1	noncoding	-0.129434	0	60	219
MSTRG.21694.1	noncoding	-0.0765952	15	24	206
MSTRG.21695.1	noncoding	-0.0004096	0	78	279
MSTRG.21784.1	noncoding	-0.07168	138	321	1545
MSTRG.21785.1	noncoding	-0.028672	120	210	385
MSTRG.21786.1	noncoding	-0.217088	168	216	1327
MSTRG.21784.2	noncoding	-0.0380928	138	279	994
MSTRG.21784.3	noncoding	-0.0499712	0	606	2021
MSTRG.21891.1	noncoding	-0.0004096	0	0	202
MSTRG.21909.1	noncoding	-0.114688	36	84	291
MSTRG.21907.1	coding	0.042	225	435	899
MSTRG.21972.1	noncoding	-0.036864	174	261	5503
MSTRG.21973.1	noncoding	-0.0004096	1329	1383	2059
MSTRG.21975.1	noncoding	-0.032768	1116	1221	2208
MSTRG.21976.1	coding	0.001	5787	6024	11143
MSTRG.21944.1	noncoding	-0.077824	0	51	206
MSTRG.22116.1	noncoding	-0.0004096	0	0	252
MSTRG.22140.1	noncoding	-0.09216	0	42	398
MSTRG.22176.1	noncoding	-0.10199	0	33	212
MSTRG.22294.4	noncoding	-0.0094208	0	165	925
MSTRG.22295.1	noncoding	-0.077824	0	33	2723
MSTRG.22294.11	noncoding	-0.188416	2088	2100	2517
MSTRG.22294.12	noncoding	-0.0344064	834	1002	1483
MSTRG.22265.1	noncoding	-0.016384	984	1119	1383
MSTRG.22346.1	noncoding	-0.0733184	12	492	10382
MSTRG.22346.2	noncoding	-0.094208	0	441	7392
MSTRG.22346.3	noncoding	-0.108134	0	282	8386
MSTRG.22346.5	noncoding	-0.105267	0	276	8318
MSTRG.22346.4	noncoding	-0.105267	0	276	7641
MSTRG.22346.6	noncoding	-0.103629	0	264	7546
MSTRG.22346.7	noncoding	-0.111002	0	252	6700
MSTRG.22346.8	noncoding	-0.0094208	1251	1431	4895
MSTRG.22346.9	noncoding	-0.049152	0	132	842
MSTRG.22346.10	noncoding	-0.0512	4641	4818	7040
MSTRG.22346.11	noncoding	-0.0221184	2601	2850	3042
MSTRG.22347.1	noncoding	-0.0466944	264	363	2407
MSTRG.22279.1	noncoding	-0.004096	828	1011	1165
MSTRG.22279.2	noncoding	-0.0012288	1617	1761	6245
MSTRG.22282.2	noncoding	-0.0004096	3105	3270	5733
MSTRG.22349.1	coding	0.039	2373	2526	3493
MSTRG.22350.1	noncoding	-0.008192	1977	2064	2970
MSTRG.22351.1	noncoding	-0.0356352	2631	2859	7458
MSTRG.22348.13	noncoding	-0.0503808	7122	7392	16890
MSTRG.22348.16	noncoding	-0.0233472	8442	8787	21640
MSTRG.22348.14	noncoding	-0.0233472	8421	8766	21653
MSTRG.22358.1	noncoding	-0.0221184	3984	4191	4380
MSTRG.22359.1	noncoding	-0.991232	486	630	4215
MSTRG.22360.1	noncoding	-0.0126976	135	225	2186
MSTRG.22361.1	noncoding	-0.180224	207	267	525
MSTRG.22362.1	noncoding	-0.0569344	5298	5754	10898
MSTRG.22358.2	noncoding	-0.0413696	57	375	3510
MSTRG.22358.3	noncoding	-0.0290816	3459	3954	19969
MSTRG.22358.4	noncoding	-0.0282624	4857	5046	11477
MSTRG.22358.5	noncoding	-0.086016	4944	5055	5906
MSTRG.22358.6	noncoding	-0.0282624	3312	3501	10139
MSTRG.22358.7	noncoding	-0.008192	657	756	2780
MSTRG.22348.27	noncoding	-0.03072	1863	2322	9518
MSTRG.22364.1	noncoding	-0.0385024	1185	1347	3492
MSTRG.22365.1	noncoding	-0.0372736	1188	1446	3473
MSTRG.22366.1	noncoding	-0.053248	5658	5763	6030
MSTRG.22348.30	noncoding	-0.0561152	4866	5337	6438
MSTRG.22348.31	noncoding	-0.0561152	4833	5304	6432
MSTRG.22384.1	noncoding	-0.032768	3609	3807	3963
MSTRG.22384.2	noncoding	-0.057344	7560	7644	9268
MSTRG.22376.1	noncoding	-0.0249856	9402	9594	9749
MSTRG.22376.2	noncoding	-0.008192	6807	6933	7088
MSTRG.22612.1	noncoding	-0.212992	120	165	319
MSTRG.22613.1	noncoding	-0.01024	474	492	647
MSTRG.22588.1	noncoding	-0.0544768	915	1110	3147
MSTRG.22589.1	noncoding	-0.004096	462	606	2119
MSTRG.22589.2	noncoding	-0.024576	1578	1707	3754
MSTRG.22591.1	noncoding	-0.0335872	246	456	2274
MSTRG.22593.1	noncoding	-0.036864	963	1083	4643
MSTRG.22594.1	noncoding	-0.028672	4374	4860	13795
MSTRG.22595.1	noncoding	-0.06144	99	105	858
MSTRG.22596.1	noncoding	-0.028672	312	420	2219
MSTRG.22747.1	noncoding	-0.0929792	0	42	216
MSTRG.22732.1	noncoding	-0.0499712	123	321	477
MSTRG.22764.1	noncoding	-0.0425984	3564	3786	4164
MSTRG.22767.1	noncoding	-0.0229376	2349	2715	5944
MSTRG.22808.1	noncoding	-0.0004096	0	0	207
MSTRG.22837.1	noncoding	-0.0053248	492	981	1622
MSTRG.22847.1	noncoding	-0.0094208	129	273	426
MSTRG.22882.1	coding	0.153	414	468	638
MSTRG.22892.1	noncoding	-0.0688128	1194	1611	1854
MSTRG.22892.2	noncoding	-0.0770048	882	1143	1387
MSTRG.22892.3	noncoding	-0.0770048	5727	5991	6205
MSTRG.22986.1	noncoding	-0.110592	69	120	276
MSTRG.23038.1	noncoding	-0.0241664	705	891	2256
MSTRG.23166.1	noncoding	-0.0417792	96	282	638
MSTRG.23135.1	noncoding	-0.0663552	2103	2340	2501
MSTRG.23135.2	noncoding	-0.0503808	756	999	1469
MSTRG.23209.1	noncoding	-0.0221184	0	351	949
MSTRG.23440.1	noncoding	-0.0503808	0	69	396
MSTRG.23443.1	noncoding	-0.008192	0	30	509
MSTRG.23444.10	noncoding	-0.0782336	21699	21996	27875
MSTRG.23444.11	noncoding	-0.0782336	21669	21966	26734
MSTRG.23293.1	noncoding	-0.0557056	0	642	865
MSTRG.23464.1	noncoding	-0.065536	291	390	760
MSTRG.23522.1	noncoding	-0.032768	5529	5724	7436
MSTRG.23615.1	noncoding	-0.0503808	0	81	235
MSTRG.23714.5	noncoding	-0.043008	3444	4176	6156
MSTRG.23673.1	noncoding	-0.06144	0	135	841
MSTRG.23676.1	noncoding	-0.0241664	1233	1437	1831
MSTRG.23726.1	noncoding	-0.16384	207	252	406
MSTRG.23791.1	noncoding	-0.045056	12	93	249
MSTRG.23799.1	noncoding	-0.0466944	291	345	499
MSTRG.23799.2	noncoding	-0.0905216	192	285	440
MSTRG.23804.2	noncoding	-0.004096	921	999	1846
MSTRG.23844.1	noncoding	-0.0004096	0	0	239
MSTRG.23846.1	noncoding	-0.0004096	0	0	314
MSTRG.23867.1	noncoding	-0.106906	0	39	258
MSTRG.23867.2	noncoding	-0.0565248	0	180	456
MSTRG.23807.1	noncoding	-0.0905216	0	114	743
MSTRG.23838.1	noncoding	-0.018432	3003	3507	3692
MSTRG.23838.2	coding	0.117	3330	3525	4586
MSTRG.23838.3	noncoding	-0.018432	4725	5229	5413
MSTRG.23944.1	noncoding	-0.0446464	4437	4686	6268
MSTRG.23944.3	noncoding	-0.0167936	2301	2580	2804
MSTRG.23944.2	noncoding	-0.022528	2301	2577	2868
MSTRG.23944.4	noncoding	-0.0004096	366	510	2536
MSTRG.23944.5	noncoding	-0.02048	780	873	2808
MSTRG.23944.6	noncoding	-0.0401408	1137	1323	4952
MSTRG.23944.7	noncoding	-0.02048	93	186	2629
MSTRG.23952.1	noncoding	-0.008192	678	852	1582
MSTRG.23931.1	noncoding	-0.0663552	510	564	804
MSTRG.23931.2	noncoding	-0.0811008	57	120	862
MSTRG.23957.2	noncoding	-0.0004096	0	0	444
MSTRG.24014.1	noncoding	-0.008192	3267	3405	5450
MSTRG.24162.1	noncoding	-0.0401408	10812	11301	14931
MSTRG.24162.3	noncoding	-0.0630784	2244	2553	5866
MSTRG.24162.5	noncoding	-0.0438272	3828	4026	5671
MSTRG.24172.1	noncoding	-0.0323584	306	462	2796
MSTRG.24172.2	coding	0.067	24	255	1656
MSTRG.24172.3	noncoding	-0.038912	192	456	2235
MSTRG.24103.1	noncoding	-0.0753664	32646	33012	33277
MSTRG.24103.2	noncoding	-0.0483328	3714	4311	9427
MSTRG.24103.3	noncoding	-0.0323584	606	870	3877
MSTRG.24106.1	noncoding	-0.0651264	1254	1584	4679
MSTRG.24106.2	noncoding	-0.0434176	216	282	769
MSTRG.24113.1	noncoding	-0.0004096	0	0	481
MSTRG.24115.1	noncoding	-0.053248	102	213	900
MSTRG.24118.1	noncoding	-0.135168	483	570	724
MSTRG.24127.1	noncoding	-0.0229376	2139	2886	4092
MSTRG.24140.1	noncoding	-0.0086016	0	108	261
MSTRG.24159.1	noncoding	-0.0528384	0	111	429
MSTRG.24198.1	noncoding	-0.0360448	300	495	724
MSTRG.24188.1	noncoding	-0.0483328	57	285	601
MSTRG.24240.4	noncoding	-0.012288	369	462	2230
MSTRG.24241.1	noncoding	-0.0294912	156	297	11723
MSTRG.24242.1	noncoding	-0.036864	213	321	4581
MSTRG.24243.1	noncoding	-0.016384	1707	1773	2127
MSTRG.24244.1	noncoding	-0.016384	1029	1155	1742
MSTRG.24245.1	noncoding	-0.0503808	453	831	9754
MSTRG.24246.2	noncoding	-0.0229376	594	858	1946
MSTRG.24246.1	noncoding	-0.0229376	597	861	1950
MSTRG.24262.1	noncoding	-0.0004096	0	0	230
MSTRG.24277.1	noncoding	-0.0520192	10992	11424	11580
MSTRG.24291.1	noncoding	-0.045056	645	735	994
MSTRG.24676.1	coding	0.072	699	888	1277
MSTRG.24675.19	noncoding	-0.0176128	5520	5658	7255
MSTRG.24675.20	noncoding	-0.0970752	0	117	5502
MSTRG.24675.21	noncoding	-0.0540672	3870	4152	19892
MSTRG.24675.22	noncoding	-0.0487424	936	1185	5904
MSTRG.24675.24	noncoding	-0.016384	4260	4377	8858
MSTRG.24675.25	noncoding	-0.016384	4263	4380	8861
MSTRG.24675.23	noncoding	-0.016384	4260	4377	8860
MSTRG.24683.1	noncoding	-0.0086016	42	108	507
MSTRG.24684.1	noncoding	-0.0815104	0	42	214
MSTRG.24685.1	noncoding	-0.04096	7215	7305	8567
MSTRG.24685.2	noncoding	-0.0004096	0	0	543
MSTRG.24411.1	noncoding	-0.0004096	531	660	817
MSTRG.24431.1	noncoding	-0.012288	33	162	607
MSTRG.25671.1	noncoding	-0.008192	3	147	772
MSTRG.25676.1	noncoding	-0.024576	1899	1971	3288
MSTRG.25671.2	noncoding	-0.196608	327	360	662
MSTRG.25677.1	noncoding	-0.0147456	333	357	522
MSTRG.25671.3	noncoding	-0.0004096	0	0	857
MSTRG.24454.1	noncoding	-0.073728	66	75	261
MSTRG.24501.1	noncoding	-0.008192	198	279	613
MSTRG.24960.1	noncoding	-0.107725	0	249	2888
MSTRG.24960.2	noncoding	-0.0929792	0	225	1652
MSTRG.24960.3	noncoding	-0.0339968	1356	1587	3426
MSTRG.24969.1	noncoding	-0.0004096	0	0	259
MSTRG.24971.1	noncoding	-0.02048	2721	2748	3108
MSTRG.24972.1	noncoding	-0.0073728	6966	7116	9662
MSTRG.24960.8	noncoding	-0.0212992	4587	4704	5554
MSTRG.24882.1	noncoding	-0.0004096	0	0	329
MSTRG.24912.1	noncoding	-0.0049152	30	51	305
MSTRG.24918.1	noncoding	-0.16384	228	312	1385
MSTRG.24918.2	noncoding	-0.126976	384	477	1001
MSTRG.25218.1	noncoding	-0.0004096	759	903	5165
MSTRG.25219.1	noncoding	-0.0360448	126	297	866
MSTRG.25327.1	noncoding	-0.0004096	0	0	267
MSTRG.25334.1	noncoding	-0.0028672	567	714	907
MSTRG.25314.1	noncoding	-0.0004096	0	0	240
MSTRG.25295.1	noncoding	-0.0548864	0	48	342
MSTRG.25296.1	noncoding	-0.16384	0	138	293
MSTRG.25417.2	noncoding	-0.0475136	3123	3507	3664
MSTRG.25610.1	noncoding	-0.0004096	96	213	439
MSTRG.25730.1	noncoding	-0.004096	90	114	267
MSTRG.25730.2	noncoding	-0.0970752	0	174	373
MSTRG.25755.1	noncoding	-0.0196608	21396	21558	22225
MSTRG.25730.3	noncoding	-0.0270336	555	1413	1638
MSTRG.25755.3	noncoding	-0.0446464	26625	27672	28077
MSTRG.25755.6	noncoding	-0.0135168	9876	10032	11638
MSTRG.25755.5	noncoding	-0.0135168	21030	21186	22792
MSTRG.25755.7	noncoding	-0.0196608	2064	2226	8427
MSTRG.25755.8	noncoding	-0.0446464	1836	2097	2269
MSTRG.25755.12	noncoding	-0.0700416	3765	4428	12696
MSTRG.25755.13	noncoding	-0.126976	3183	3270	4069
MSTRG.25755.14	noncoding	-0.1024	3897	3963	10149
MSTRG.25755.15	noncoding	-0.073728	7653	8412	35841
MSTRG.25755.16	noncoding	-0.028672	10593	10722	20793
MSTRG.25755.17	noncoding	-0.028672	15789	15918	16674
MSTRG.25664.1	noncoding	-0.059392	5463	6054	11416
MSTRG.25706.2	noncoding	-0.109363	150	168	3561
MSTRG.25707.1	noncoding	-0.004096	2595	2730	3706
MSTRG.25698.1	noncoding	-0.0421888	0	84	239
MSTRG.25699.1	noncoding	-0.0507904	324	627	783
MSTRG.25703.1	noncoding	-0.0311296	2658	2880	3175
MSTRG.25703.2	noncoding	-0.053248	756	828	984
MSTRG.25891.1	noncoding	-0.0745472	57	240	582
MSTRG.25863.1	noncoding	-0.026624	1146	1365	1615
MSTRG.25851.1	noncoding	-0.0282624	87	288	940
MSTRG.25928.1	noncoding	-0.049152	4788	4902	7820
MSTRG.25982.4	noncoding	-0.002048	1350	1674	1828
MSTRG.25982.5	noncoding	-0.0004096	741	1059	1213
MSTRG.25982.6	noncoding	-0.0425984	210	363	912
MSTRG.26248.1	noncoding	-0.0126976	1833	2001	4243
MSTRG.26254.2	noncoding	-0.0004096	345	429	599
MSTRG.26255.1	noncoding	-0.0004096	0	0	348
MSTRG.26256.1	noncoding	-0.0004096	1572	1788	2518
MSTRG.26276.1	noncoding	-0.094208	2670	2703	2943
MSTRG.26276.2	noncoding	-0.0507904	1698	2538	2868
MSTRG.26332.1	noncoding	-0.0069632	2025	2142	3681
MSTRG.26332.2	noncoding	-0.0069632	333	450	2604
MSTRG.26325.1	noncoding	-0.0380928	768	936	1174
MSTRG.26433.1	noncoding	-0.0106496	69	234	752
MSTRG.26435.1	noncoding	-0.106496	153	234	466
MSTRG.26433.2	noncoding	-0.0106496	858	1035	1190
MSTRG.26433.3	noncoding	-0.059392	828	1155	1310
MSTRG.26447.1	noncoding	-0.0479232	270	405	560
MSTRG.26548.3	coding	0.062	675	972	1151
MSTRG.26458.1	noncoding	-0.11264	0	75	232
MSTRG.26473.1	noncoding	-0.118784	36	102	257
MSTRG.26486.1	noncoding	-0.0794624	0	117	1544
MSTRG.26486.2	noncoding	-0.0692224	0	54	885
MSTRG.29018.1	noncoding	-0.008192	1374	1395	3239
MSTRG.26662.1	noncoding	-0.115507	0	63	244
MSTRG.26840.2	noncoding	-0.0401408	1950	2106	3344
MSTRG.26847.1	noncoding	-0.0528384	414	480	634
MSTRG.26848.1	noncoding	-0.073728	2808	2898	12680
MSTRG.26849.1	noncoding	-0.0299008	5898	6132	6379
MSTRG.26849.2	noncoding	-0.028672	1812	1896	2348
MSTRG.26874.1	noncoding	-0.06144	522	579	1517
MSTRG.27016.1	noncoding	-0.0004096	0	0	203
MSTRG.27220.1	noncoding	-0.045056	48	147	353
MSTRG.27293.1	noncoding	-0.0004096	0	0	868
MSTRG.27251.1	noncoding	-0.0135168	126	237	455
MSTRG.27251.2	noncoding	-0.02048	156	273	428
MSTRG.27281.1	noncoding	-0.0782336	3	555	952
MSTRG.27354.1	noncoding	-0.0106496	141	294	888
MSTRG.27355.1	noncoding	-0.057344	180	243	564
MSTRG.27371.1	noncoding	-0.0720896	42	111	647
MSTRG.27378.1	noncoding	-0.032768	0	102	319
MSTRG.27424.1	noncoding	-0.0004096	0	0	233
MSTRG.27447.1	noncoding	-0.109773	111	123	737
MSTRG.27460.2	noncoding	-0.02048	0	90	276
MSTRG.27546.1	noncoding	-0.0811008	24	36	245
MSTRG.27549.1	noncoding	-0.0004096	0	0	600
MSTRG.27555.1	noncoding	-0.380928	4458	4482	8253
MSTRG.27559.1	noncoding	-0.172032	546	555	1095
MSTRG.27562.1	noncoding	-0.06144	882	975	1518
MSTRG.27563.1	noncoding	-0.008192	2808	2847	3077
MSTRG.27571.1	noncoding	-0.0212992	1230	1425	3525
MSTRG.27573.1	noncoding	-0.14336	447	495	1225
MSTRG.27738.1	noncoding	-0.14336	0	66	221
MSTRG.27742.1	noncoding	-0.069632	0	63	284
MSTRG.27838.12	noncoding	-0.04096	699	963	1118
MSTRG.27876.1	noncoding	-0.114688	174	177	332
MSTRG.27897.1	noncoding	-0.0004096	0	0	204
MSTRG.27956.1	noncoding	-0.0114688	312	402	1747
MSTRG.27970.1	noncoding	-0.0548864	2985	3516	3968
MSTRG.27988.1	noncoding	-0.0929792	2163	2490	7028
MSTRG.28038.1	noncoding	-0.0794624	1947	2193	5074
MSTRG.28038.2	noncoding	-0.0069632	810	1218	5479
MSTRG.28065.1	noncoding	-0.0032768	228	378	1709
MSTRG.28152.1	noncoding	-0.032768	117	378	1172
MSTRG.28159.2	noncoding	-0.0765952	6765	7203	11286
MSTRG.28159.3	noncoding	-0.0765952	6918	7356	10589
MSTRG.28162.1	noncoding	-0.086016	666	714	1008
MSTRG.28123.1	noncoding	-0.016384	0	48	1327
MSTRG.28443.1	noncoding	-0.063488	0	15	2338
MSTRG.28432.20	noncoding	-0.0323584	963	1194	2370
MSTRG.28432.21	noncoding	-0.0323584	708	939	2113
MSTRG.28432.22	noncoding	-0.0069632	498	654	941
MSTRG.28444.1	noncoding	-0.0004096	2595	2658	2819
MSTRG.28432.23	noncoding	-0.147456	267	309	465
MSTRG.28302.1	noncoding	-0.012288	1035	1089	1242
MSTRG.28375.1	noncoding	-0.0688128	0	174	1046
MSTRG.28375.2	noncoding	-0.0466944	126	345	802
MSTRG.28419.1	noncoding	-0.06144	15	117	351
MSTRG.28421.1	noncoding	-0.0004096	0	0	208
MSTRG.28469.1	noncoding	-0.073728	189	222	526
MSTRG.28467.1	noncoding	-0.0684032	15	252	407
MSTRG.28489.1	noncoding	-0.0499712	3834	4038	6267
MSTRG.28489.2	noncoding	-0.073728	9	63	217
MSTRG.28489.3	noncoding	-0.0585728	3576	4017	6264
MSTRG.28489.4	noncoding	-0.028672	282	492	771
MSTRG.28487.1	noncoding	-0.0004096	0	0	275
MSTRG.28519.5	noncoding	-0.0495616	3714	4134	12289
MSTRG.28513.1	noncoding	-0.0036864	21	117	271
MSTRG.28630.1	coding	0.138	78	4980	6447
MSTRG.28631.1	noncoding	-0.0651264	0	2436	4760
MSTRG.28624.1	noncoding	-0.094208	345	429	585
MSTRG.28655.1	noncoding	-0.090112	21	123	969
MSTRG.28660.1	noncoding	-0.0057344	372	507	662
MSTRG.28661.1	noncoding	-0.0262144	486	795	985
MSTRG.28679.1	noncoding	-0.217088	783	810	1783
MSTRG.28680.1	noncoding	-0.0004096	0	0	293
MSTRG.28709.2	noncoding	-0.0892928	0	399	6065
MSTRG.28709.3	noncoding	-0.0557056	1002	1293	2063
MSTRG.28709.4	noncoding	-0.0487424	3993	4587	5130
MSTRG.29029.2	noncoding	-0.104858	2637	7419	10556
MSTRG.29029.6	noncoding	-0.0884736	2673	8202	10620
MSTRG.29029.7	coding	0.216	531	5889	8299
MSTRG.29042.1	noncoding	-0.0458752	840	1128	4010
MSTRG.29053.1	noncoding	-0.08192	6	81	235
MSTRG.29054.1	noncoding	-0.036864	207	276	432
MSTRG.29097.1	noncoding	-0.034816	408	927	1343
MSTRG.29123.1	noncoding	-0.12288	102	105	359
MSTRG.29207.1	noncoding	-0.049152	447	735	890
MSTRG.29216.1	noncoding	-0.289178	0	48	204
MSTRG.29141.1	noncoding	-0.0212992	27	72	228
MSTRG.29150.2	noncoding	-0.055296	1482	3411	4979
MSTRG.29245.1	noncoding	-0.07168	2622	2859	3286
MSTRG.29245.2	noncoding	-0.07168	2676	2913	3302
MSTRG.29254.1	noncoding	-0.0684032	0	1371	1525
MSTRG.29344.1	noncoding	-0.0073728	69	261	1483
MSTRG.29344.2	noncoding	-0.0438272	450	1299	2432
MSTRG.29344.3	noncoding	-0.101171	6204	7587	7742
MSTRG.29365.1	noncoding	-0.0188416	3372	4014	5697
MSTRG.29365.2	noncoding	-0.0188416	789	1431	3063
MSTRG.29373.7	noncoding	-0.0729088	2199	2625	2817
MSTRG.29373.8	noncoding	-0.0610304	1068	1635	2130
MSTRG.29345.1	noncoding	-0.0585728	0	162	315
MSTRG.29380.1	noncoding	-0.114688	165	222	448
MSTRG.29381.1	noncoding	-0.0540672	0	252	405
MSTRG.29384.1	noncoding	-0.053248	0	435	593
MSTRG.29423.1	noncoding	-0.079872	975	1551	1976
MSTRG.29411.1	noncoding	-0.03072	1956	2271	2595
MSTRG.29411.2	noncoding	-0.0151552	4440	6267	6421
MSTRG.29600.1	noncoding	-0.0372736	3	507	3337
MSTRG.29660.1	noncoding	-0.0315392	357	828	981
MSTRG.29794.1	noncoding	-0.0004096	0	60	213
MSTRG.29796.1	noncoding	-0.0294912	6	411	797
MSTRG.29797.1	noncoding	-0.096256	0	147	490
MSTRG.29819.3	noncoding	-0.006144	312	468	5170
MSTRG.29821.2	noncoding	-0.0319488	216	402	1703
MSTRG.29821.1	noncoding	-0.0221184	3150	3303	11133
MSTRG.29664.2	noncoding	-0.0258048	72	708	864
MSTRG.29667.1	noncoding	-0.077824	132	183	640
MSTRG.29667.2	noncoding	-0.0569344	0	30	714
MSTRG.29704.1	noncoding	-0.063488	837	1470	2958
MSTRG.29715.1	noncoding	-0.0319488	24	294	613
MSTRG.29834.2	noncoding	-0.0344064	1278	2388	2542
MSTRG.29877.1	noncoding	-0.0700416	1089	1428	1584
MSTRG.29891.1	noncoding	-0.0569344	462	1398	1554
MSTRG.29931.1	noncoding	-0.0438272	762	1680	3584
MSTRG.29963.1	noncoding	-0.0745472	0	186	341
MSTRG.30007.1	noncoding	-0.115917	7428	7956	8581
MSTRG.30080.1	noncoding	-0.049152	330	585	769
MSTRG.30080.2	noncoding	-0.0507904	3432	3675	3830
MSTRG.30078.14	noncoding	-0.0425984	159	327	1206
MSTRG.30078.15	noncoding	-0.024576	513	642	1625
MSTRG.30629.1	noncoding	-0.172032	1413	1443	1967
MSTRG.30632.2	noncoding	-0.0196608	18	39	1028
MSTRG.30733.1	noncoding	-0.15319	0	6	328
MSTRG.30222.1	coding	0.236	0	558	1215
MSTRG.30169.1	noncoding	-0.016384	0	129	292
MSTRG.30364.1	noncoding	-0.0004096	0	0	332
MSTRG.30388.1	noncoding	-0.032768	243	330	484
MSTRG.30456.1	noncoding	-0.016384	99	123	354
MSTRG.30508.1	noncoding	-0.018432	534	864	1019
MSTRG.30501.1	noncoding	-0.0114688	15	153	308
MSTRG.30565.1	noncoding	-0.0344064	0	51	429
MSTRG.30582.1	noncoding	-0.0073728	165	297	803
MSTRG.30602.1	noncoding	-0.241254	0	15	245
MSTRG.30616.1	noncoding	-0.016384	549	759	1161
MSTRG.30616.2	noncoding	-0.0118784	246	609	762
MSTRG.30742.1	noncoding	-0.26624	153	165	670
MSTRG.30771.1	noncoding	-0.0290816	31020	31455	31840
MSTRG.30771.6	noncoding	-0.0671744	366	1002	68970
MSTRG.30771.7	noncoding	-0.022528	8700	8868	33023
MSTRG.30771.8	noncoding	-0.016384	1671	1785	2269
MSTRG.30777.1	noncoding	-0.045056	750	870	2883
MSTRG.30771.9	noncoding	-0.0004096	0	0	893
MSTRG.30781.1	noncoding	-0.0475136	60	114	1975
MSTRG.30750.1	noncoding	-0.022528	804	966	7715
MSTRG.30788.1	noncoding	-0.090112	33	117	272
MSTRG.30830.1	noncoding	-0.258048	96	120	317
MSTRG.30835.1	noncoding	-0.045056	252	360	516
MSTRG.30837.1	noncoding	-0.0397312	0	84	237
MSTRG.30839.1	noncoding	-0.0303104	33	357	889
MSTRG.30839.2	noncoding	-0.0241664	1059	1224	2254
MSTRG.30839.3	noncoding	-0.0520192	135	141	301
MSTRG.30947.1	noncoding	-0.0053248	30	192	349
MSTRG.30985.1	noncoding	-0.0524288	2277	2565	3677
MSTRG.31000.1	noncoding	-0.0098304	0	87	241
MSTRG.31091.1	noncoding	-0.090112	30	87	400
MSTRG.31091.2	noncoding	-0.090112	18	75	657
MSTRG.31023.1	noncoding	-0.086016	132	219	372
MSTRG.31023.2	noncoding	-0.004096	42	315	468
MSTRG.31029.1	noncoding	-0.0331776	306	477	632
MSTRG.31131.1	noncoding	-0.0004096	1005	1146	1504
MSTRG.31133.1	noncoding	-0.045056	897	1119	1273
MSTRG.31136.1	noncoding	-0.0937984	519	954	1129
MSTRG.31137.1	noncoding	-0.0208896	3	1335	1491
MSTRG.31160.1	noncoding	-0.0606208	2040	2940	12689
MSTRG.31162.1	noncoding	-0.036864	18	54	332
MSTRG.31203.1	noncoding	-0.0626688	327	618	1871
MSTRG.31265.1	noncoding	-0.0704512	2325	2739	4540
MSTRG.31265.2	noncoding	-0.0704512	2802	3216	4844
MSTRG.31265.3	noncoding	-0.0684032	1776	2067	2234
MSTRG.31265.4	noncoding	-0.0442368	12	309	465
MSTRG.31265.5	noncoding	-0.049152	927	1317	2602
MSTRG.31265.6	noncoding	-0.0405504	1320	1653	1846
MSTRG.31226.1	noncoding	-0.065536	21	540	694
MSTRG.31226.2	noncoding	-0.0700416	15	438	701
MSTRG.31247.1	noncoding	-0.0610304	24	324	479
MSTRG.31243.1	noncoding	-0.045056	264	327	482
MSTRG.31286.1	noncoding	-0.12329	0	108	369
MSTRG.31286.2	noncoding	-0.0004096	804	984	1139
MSTRG.31307.1	noncoding	-0.0176128	573	870	1412
MSTRG.31310.1	noncoding	-0.0376832	21	846	1001
MSTRG.31346.1	noncoding	-0.0483328	0	78	233
MSTRG.31399.1	noncoding	-0.0114688	33	183	395
MSTRG.31400.4	noncoding	-0.0528384	135	345	2243
MSTRG.31400.5	noncoding	-0.024576	300	414	1742
MSTRG.31409.1	noncoding	-0.0487424	0	267	1854
MSTRG.31406.15	noncoding	-0.028672	255	354	530
MSTRG.31396.1	coding	0.427	105	522	676
MSTRG.31469.1	noncoding	-0.06144	57	105	261
MSTRG.31515.1	noncoding	-0.167936	183	189	495
MSTRG.31516.1	noncoding	-0.0004096	0	0	534
MSTRG.31515.2	noncoding	-0.147046	0	48	299
MSTRG.31515.3	noncoding	-0.140493	618	1128	1471
MSTRG.31539.1	noncoding	-0.059392	159	576	940
MSTRG.31686.1	noncoding	-0.0200704	216	504	1182
MSTRG.31703.1	noncoding	-0.043008	0	39	258
MSTRG.31793.1	noncoding	-0.0004096	0	0	202
MSTRG.31825.1	noncoding	-0.126976	0	48	205
MSTRG.31847.2	noncoding	-0.0159744	345	414	870
MSTRG.31847.1	noncoding	-0.0425984	240	744	1592
MSTRG.31847.3	noncoding	-0.0229376	564	855	1009
MSTRG.31847.4	noncoding	-0.0360448	1779	2097	2381
MSTRG.31847.5	noncoding	-0.083968	1065	1452	2306
MSTRG.31847.6	noncoding	-0.0425984	60	564	1384
MSTRG.31847.7	noncoding	-0.0274432	72	132	631
MSTRG.31847.9	noncoding	-0.0192512	66	108	323
MSTRG.31847.8	noncoding	-0.004096	147	396	552
MSTRG.31846.4	noncoding	-0.0196608	762	1044	1580
MSTRG.31848.1	noncoding	-0.0004096	0	0	289
MSTRG.31847.10	noncoding	-0.0507904	1620	1971	3268
MSTRG.31847.12	noncoding	-0.104038	252	297	453
MSTRG.31847.11	noncoding	-0.0028672	669	813	969
MSTRG.31847.13	noncoding	-0.032768	810	1128	1412
MSTRG.31844.1	noncoding	-0.065536	417	489	644
MSTRG.31859.1	noncoding	-0.08192	0	231	386
MSTRG.31881.1	noncoding	-0.0270336	18	192	348
MSTRG.31882.1	noncoding	-0.0446464	0	441	597
MSTRG.31862.1	noncoding	-0.262144	609	645	800
MSTRG.31893.1	noncoding	-0.0425984	954	1095	1955
MSTRG.31931.2	noncoding	-0.0782336	39	330	809
MSTRG.31931.1	noncoding	-0.0360448	216	444	2224
MSTRG.31932.1	noncoding	-0.02048	102	120	274
MSTRG.31974.1	noncoding	-0.028672	2172	2481	2637
MSTRG.31974.2	noncoding	-0.008192	1227	1449	1646
MSTRG.31972.1	noncoding	-0.0618496	2592	2844	3056
MSTRG.31988.1	coding	0.018	0	144	563
MSTRG.32016.1	noncoding	-0.0397312	2757	3087	8035
MSTRG.32016.2	noncoding	-0.0331776	1329	1713	5845
MSTRG.32016.3	noncoding	-0.0331776	1329	1713	4280
MSTRG.32016.4	noncoding	-0.0397312	2760	3090	7509
MSTRG.32028.1	noncoding	-0.0331776	981	1365	3932
MSTRG.32028.2	noncoding	-0.0401408	7719	7986	8303
MSTRG.32028.3	noncoding	-0.0401408	8949	9216	9536
MSTRG.32028.4	noncoding	-0.0331776	981	1365	6647
MSTRG.32028.5	noncoding	-0.0401408	6912	7179	7497
MSTRG.32082.1	noncoding	-0.0446464	0	96	3373
MSTRG.32106.1	noncoding	-0.159744	0	120	275
MSTRG.32107.1	noncoding	-0.0454656	1587	1905	2367
MSTRG.32107.2	noncoding	-0.0360448	3447	3729	3997
MSTRG.32107.3	noncoding	-0.0344064	312	621	839
MSTRG.32330.1	noncoding	-0.0192512	105	282	634
MSTRG.32359.1	noncoding	-0.057344	0	60	215
MSTRG.32376.1	noncoding	-0.114688	1926	2016	3068
MSTRG.32442.2	noncoding	-0.0770048	0	270	675
MSTRG.32442.1	noncoding	-0.0688128	0	207	676
MSTRG.32442.3	noncoding	-0.07168	0	198	664
MSTRG.32484.1	noncoding	-0.0638976	1260	1425	1772
MSTRG.32510.1	noncoding	-0.014336	1467	1758	2005
MSTRG.32510.3	noncoding	-0.012288	78	276	2018
MSTRG.32510.2	noncoding	-0.012288	78	276	1966
MSTRG.32552.1	noncoding	-0.154829	0	141	297
MSTRG.32553.1	noncoding	-0.0512	1326	1614	2347
MSTRG.32554.1	noncoding	-0.0536576	1275	2013	3115
MSTRG.32554.2	noncoding	-0.0446464	5460	5748	7260
MSTRG.32553.2	noncoding	-0.036864	573	804	1949
MSTRG.32556.1	noncoding	-0.0528384	4524	4998	13074
MSTRG.32556.2	noncoding	-0.0139264	420	570	2431
MSTRG.32557.1	noncoding	-0.0069632	1023	1182	3757
MSTRG.32557.2	noncoding	-0.0397312	165	654	6130
MSTRG.32586.1	noncoding	-0.0004096	0	0	263
MSTRG.32692.1	noncoding	-0.0004096	0	0	479
MSTRG.32695.1	noncoding	-0.0864256	0	288	508
MSTRG.32695.2	noncoding	-0.086016	30	126	283
MSTRG.32695.3	noncoding	-0.04096	33	114	270
MSTRG.32695.4	noncoding	-0.32768	60	111	266
MSTRG.32770.1	noncoding	-0.0417792	1182	1386	1541
MSTRG.32770.2	coding	0.306	0	216	1021
MSTRG.32770.3	noncoding	-0.02048	0	54	209
MSTRG.32792.1	noncoding	-0.0032768	276	342	629
MSTRG.32898.1	noncoding	-0.055296	180	378	1730
MSTRG.33037.1	noncoding	-0.0004096	0	0	229
MSTRG.33085.1	noncoding	-0.118784	1050	1122	1908
MSTRG.33081.2	noncoding	-0.0602112	216	252	1007
MSTRG.33162.2	noncoding	-0.077824	918	1014	6464
MSTRG.33109.1	noncoding	-0.0790528	0	102	419
MSTRG.33246.1	noncoding	-0.036864	0	42	217
MSTRG.33411.2	noncoding	-0.0978944	0	651	806
MSTRG.33366.1	noncoding	-0.0094208	1536	1647	3942
MSTRG.33535.1	noncoding	-0.0557056	4323	5568	5823
MSTRG.33537.1	noncoding	-0.0167936	51	213	459
MSTRG.33554.1	noncoding	-0.008192	642	738	2243
MSTRG.33555.1	noncoding	-0.069632	525	591	746
MSTRG.33569.1	noncoding	-0.0233472	36	186	2336
MSTRG.33417.1	noncoding	-0.0004096	0	0	231
MSTRG.33434.1	noncoding	-0.172851	1533	1542	1991
MSTRG.33436.1	noncoding	-0.077824	522	582	1710
MSTRG.33460.1	noncoding	-0.04096	165	255	473
MSTRG.33475.2	noncoding	-0.028672	303	402	939
MSTRG.33478.1	noncoding	-0.024576	102	105	266
MSTRG.33655.1	noncoding	-0.083968	0	324	1437
MSTRG.33515.1	noncoding	-0.0876544	108	411	795
MSTRG.33517.2	noncoding	-0.0512	285	678	1299
MSTRG.33519.1	noncoding	-0.0233472	90	270	795
MSTRG.33520.1	noncoding	-0.0004096	201	282	436
MSTRG.33521.1	noncoding	-0.0262144	3333	3471	4749
MSTRG.33523.1	noncoding	-0.0319488	3645	3711	3865
MSTRG.33521.2	noncoding	-0.012288	7230	7368	9751
MSTRG.33622.1	noncoding	-0.008192	399	531	2430
MSTRG.33832.1	noncoding	-0.0356352	156	354	5239
MSTRG.33836.1	noncoding	-0.138445	0	183	337
MSTRG.33835.6	noncoding	-0.028672	645	2358	3594
MSTRG.33835.5	noncoding	-0.028672	645	2358	2996
MSTRG.33810.1	noncoding	-0.077824	5190	5253	8371
MSTRG.33810.2	noncoding	-0.0442368	105	342	7034
MSTRG.33810.4	noncoding	-0.0667648	615	1392	1615
MSTRG.33817.1	noncoding	-0.0528384	537	726	941
MSTRG.34127.1	noncoding	-0.162611	0	84	872
MSTRG.34106.1	noncoding	-0.018432	870	1074	1338
MSTRG.34106.2	noncoding	-0.008192	1326	1413	1586
MSTRG.34106.3	noncoding	-0.0126976	99	390	873
MSTRG.34106.4	noncoding	-0.0004096	0	0	466
MSTRG.34173.1	noncoding	-0.008192	93	417	573
MSTRG.34264.1	noncoding	-0.0954368	0	294	504
MSTRG.34313.1	noncoding	-0.0622592	0	672	12926
MSTRG.34313.2	noncoding	-0.134349	135	396	3576
MSTRG.34313.3	noncoding	-0.134349	186	447	3314
MSTRG.34216.1	noncoding	-0.047104	3630	4134	4288
MSTRG.34228.1	noncoding	-0.0233472	0	105	378
MSTRG.34343.1	noncoding	-0.0606208	0	267	421
MSTRG.34577.1	noncoding	-0.0159744	120	258	736
MSTRG.34610.1	noncoding	-0.0290816	36	207	432
MSTRG.34632.2	noncoding	-0.096256	0	372	1470
MSTRG.34632.1	noncoding	-0.10199	0	327	593
MSTRG.34632.3	noncoding	-0.0937984	0	357	876
MSTRG.34635.1	noncoding	-0.0679936	0	78	695
MSTRG.34391.1	noncoding	-0.098304	33	90	294
MSTRG.34373.1	noncoding	-0.0659456	0	138	570
MSTRG.34374.1	noncoding	-0.008192	396	432	895
MSTRG.34373.2	noncoding	-0.053248	108	195	351
MSTRG.34423.1	noncoding	-0.0299008	1020	1164	1320
MSTRG.34989.77	coding	0.237	9699	10422	11838
MSTRG.34989.78	noncoding	-0.03072	1470	1800	2520
MSTRG.34989.79	coding	0.168	9801	10743	18650
MSTRG.34989.80	coding	0.168	9885	10827	18342
MSTRG.34989.81	noncoding	-0.0200704	444	1821	8046
MSTRG.34989.82	noncoding	-0.120832	0	87	728
MSTRG.34991.1	noncoding	-0.043008	789	1287	4589
MSTRG.34989.83	noncoding	-0.09216	9393	9864	12345
MSTRG.34996.1	noncoding	-0.055296	0	129	284
MSTRG.34680.1	coding	0.355	0	120	574
MSTRG.34801.1	noncoding	-0.008192	0	78	955
MSTRG.34801.2	noncoding	-0.038912	3351	3540	4958
MSTRG.34801.3	noncoding	-0.105267	0	219	3827
MSTRG.34801.5	noncoding	-0.0376832	6777	6984	10609
MSTRG.34801.4	noncoding	-0.0466944	444	867	4694
MSTRG.34801.6	noncoding	-0.100762	0	258	876
MSTRG.34801.7	noncoding	-0.0466944	1848	2277	2430
MSTRG.34753.1	noncoding	-0.0012288	0	45	201
MSTRG.34753.2	noncoding	-0.04096	27	309	552
MSTRG.34835.1	noncoding	-0.024576	48	135	301
MSTRG.34886.1	noncoding	-0.002048	0	105	492
MSTRG.34900.1	noncoding	-0.0385024	1554	2160	2317
MSTRG.34900.2	noncoding	-0.053248	357	417	618
MSTRG.34900.3	noncoding	-0.126976	465	534	690
MSTRG.34901.1	coding	0.138	1623	2607	6155
MSTRG.34901.2	coding	0.192	549	1008	1358
MSTRG.35095.1	noncoding	-0.0462848	12	255	412
MSTRG.35107.1	noncoding	-0.0344064	0	120	275
MSTRG.35118.1	noncoding	-0.0897024	1797	2145	2300
MSTRG.34905.1	noncoding	-0.0483328	0	183	1461
MSTRG.34909.1	noncoding	-0.0323584	231	792	946
MSTRG.34954.1	noncoding	-0.0905216	0	1308	5622
MSTRG.34954.2	noncoding	-0.0843776	0	189	346
MSTRG.34955.1	noncoding	-0.012288	717	825	1013
MSTRG.34956.1	noncoding	-0.0622592	189	630	862
MSTRG.34956.2	noncoding	-0.0364544	171	453	607
MSTRG.34954.3	noncoding	-0.079872	537	1449	1603
MSTRG.34954.4	noncoding	-0.18432	945	1002	1752
MSTRG.34939.1	noncoding	-0.0991232	0	159	386
MSTRG.35009.1	noncoding	-0.0282624	3273	6012	8682
MSTRG.35029.1	noncoding	-0.0339968	123	312	519
MSTRG.35042.4	noncoding	-0.0917504	0	213	369
MSTRG.35206.1	noncoding	-0.0487424	0	2892	6363
MSTRG.35206.2	noncoding	-0.059392	0	1323	1838
MSTRG.35206.3	noncoding	-0.0692224	0	984	1138
MSTRG.35339.1	noncoding	-0.053248	4290	5331	11249
MSTRG.35340.1	noncoding	-0.0536576	84	327	481
MSTRG.35339.2	noncoding	-0.053248	3786	4827	5990
MSTRG.35325.1	noncoding	-0.07168	1947	2157	2310
MSTRG.35325.2	noncoding	-0.07168	1869	2079	2232
MSTRG.35327.2	noncoding	-0.0520192	585	753	1087
MSTRG.35327.1	noncoding	-0.0458752	501	831	1165
MSTRG.35390.1	noncoding	-0.047104	2946	3906	4299
MSTRG.35390.2	noncoding	-0.0659456	3378	4344	11475
MSTRG.35390.3	noncoding	-0.0561152	1083	1515	2140
MSTRG.35409.1	noncoding	-0.0544768	303	1008	1440
MSTRG.35409.2	noncoding	-0.0401408	21	297	2770
MSTRG.35371.1	noncoding	-0.012288	51	189	392
MSTRG.35388.1	noncoding	-0.107315	0	123	278
MSTRG.35387.2	noncoding	-0.0651264	69	885	2977
MSTRG.35387.3	noncoding	-0.0311296	522	2598	3232
MSTRG.35387.4	noncoding	-0.0524288	2706	3327	3481
MSTRG.35387.5	noncoding	-0.0405504	2577	3894	5385
MSTRG.35475.1	noncoding	-0.0770048	0	261	415
MSTRG.35504.1	coding	0.297	0	120	674
MSTRG.35550.8	noncoding	-0.0008192	1638	1686	1851
MSTRG.35555.1	noncoding	-0.098304	0	450	6844
MSTRG.35641.1	noncoding	-0.032768	3	117	12342
MSTRG.35730.1	noncoding	-0.188416	276	339	602
MSTRG.35730.2	noncoding	-0.2048	99	132	1118
MSTRG.35730.4	noncoding	-0.12288	303	381	639
MSTRG.35730.3	noncoding	-0.0618496	243	249	524
MSTRG.35730.5	noncoding	-0.167936	252	288	818
MSTRG.35730.6	noncoding	-0.057344	624	648	1109
MSTRG.35737.1	noncoding	-0.0004096	0	0	250
MSTRG.35739.1	noncoding	-0.065536	30	117	1286
MSTRG.35740.7	noncoding	-0.086016	4791	4842	9462
MSTRG.35740.8	noncoding	-0.073728	18105	18204	18364
MSTRG.35740.10	noncoding	-0.0106496	3675	3846	21956
MSTRG.35740.9	noncoding	-0.012288	2886	3003	6297
MSTRG.35740.11	noncoding	-0.012288	2886	3003	20460
MSTRG.35740.12	noncoding	-0.024576	10347	10410	11047
MSTRG.35740.13	noncoding	-0.012288	387	489	2740
MSTRG.35740.14	noncoding	-0.0159744	10245	10440	28124
MSTRG.35740.15	noncoding	-0.0159744	3057	3252	17373
MSTRG.35740.16	noncoding	-0.032768	12105	12198	15041
MSTRG.35740.17	noncoding	-0.028672	171	264	7337
MSTRG.35740.18	noncoding	-0.028672	171	264	6957
MSTRG.35740.21	coding	0.03	546	678	4712
MSTRG.35740.19	coding	0.027	8973	9219	15153
MSTRG.35740.20	coding	0.03	546	678	4713
MSTRG.35740.22	coding	0.03	153	288	1798
MSTRG.35740.23	coding	0.027	7185	7431	8712
MSTRG.35742.1	noncoding	-0.26589	642	741	2990
MSTRG.35743.1	noncoding	-0.0724992	582	615	3515
MSTRG.35744.1	noncoding	-0.0843776	1407	1446	4120
MSTRG.35778.1	noncoding	-0.024576	921	1017	1214
MSTRG.35800.1	noncoding	-0.049152	0	69	264
MSTRG.35801.1	noncoding	-0.0004096	120	135	299
MSTRG.35921.1	noncoding	-0.086016	795	828	1004
MSTRG.35921.2	noncoding	-0.0004096	0	0	280
MSTRG.35961.1	noncoding	-0.0004096	0	0	200
MSTRG.36040.1	noncoding	-0.016384	18	66	517
MSTRG.36036.1	noncoding	-0.11305	0	108	263
MSTRG.35998.1	noncoding	-0.090112	105	162	582
MSTRG.36014.1	noncoding	-0.0045056	153	300	2267
MSTRG.36443.1	noncoding	-0.036864	1797	1920	2110
MSTRG.36225.1	noncoding	-0.008192	459	576	5262
MSTRG.36251.3	noncoding	-0.018432	0	30	349
MSTRG.36259.1	noncoding	-0.008192	135	246	399
MSTRG.36303.1	noncoding	-0.018432	45	108	263
MSTRG.36359.1	noncoding	-0.0733184	0	12	306
MSTRG.36384.2	noncoding	-0.004096	90	111	308
MSTRG.36385.1	noncoding	-0.0004096	0	0	215
MSTRG.36388.1	noncoding	-0.0565248	4221	4788	4943
MSTRG.36466.1	coding	0.151	0	270	1288
MSTRG.36466.2	noncoding	-0.0233472	0	132	384
MSTRG.36466.3	noncoding	-0.0454656	0	210	530
MSTRG.36466.4	noncoding	-0.03072	1227	1452	7438
MSTRG.36466.5	noncoding	-0.0823296	0	480	801
MSTRG.36423.1	noncoding	-0.0815104	81	597	1713
MSTRG.36538.1	noncoding	-0.0319488	2526	4272	5806
MSTRG.36538.2	noncoding	-0.0483328	234	501	655
MSTRG.36641.1	noncoding	-0.073728	0	15	502
MSTRG.36689.1	noncoding	-0.0299008	0	243	867
MSTRG.36870.9	noncoding	-0.0659456	783	1284	1438
MSTRG.36871.1	noncoding	-0.0372736	9024	9675	16440
MSTRG.36874.1	noncoding	-0.0180224	93	318	721
MSTRG.36745.1	noncoding	-0.0004096	0	30	284
MSTRG.36795.1	noncoding	-0.0393216	1068	1245	5164
MSTRG.36795.2	noncoding	-0.0393216	1008	1185	3397
MSTRG.36783.1	noncoding	-0.0114688	57	513	857
MSTRG.36787.1	noncoding	-0.0004096	51	51	207
MSTRG.36842.1	noncoding	-0.0294912	1083	1350	1677
MSTRG.36902.2	noncoding	-0.0004096	0	0	445
MSTRG.36949.1	noncoding	-0.0004096	0	0	536
MSTRG.36959.1	noncoding	-0.0196608	123	285	567
MSTRG.37013.5	noncoding	-0.0397312	27	663	7725
MSTRG.37013.6	noncoding	-0.0323584	234	519	9887
MSTRG.37036.1	noncoding	-0.0380928	3315	3513	9168
MSTRG.37081.2	noncoding	-0.067584	7710	8049	9617
MSTRG.37081.3	noncoding	-0.067584	8832	9171	10740
MSTRG.37094.1	noncoding	-0.0438272	528	708	1050
MSTRG.37088.1	noncoding	-0.077824	264	306	482
MSTRG.37128.1	noncoding	-0.0151552	3198	3381	5409
MSTRG.37123.1	noncoding	-0.0516096	0	69	305
MSTRG.37125.1	noncoding	-0.045056	942	1032	1969
MSTRG.37164.1	noncoding	-0.0536576	4593	5028	5184
MSTRG.37166.1	noncoding	-0.0016384	0	42	564
MSTRG.37186.1	noncoding	-0.0139264	162	315	833
MSTRG.37211.2	noncoding	-0.016384	0	102	1339
MSTRG.37264.1	coding	0.06	6759	7623	9199
MSTRG.37264.2	coding	0.06	6699	7563	9138
MSTRG.37264.3	coding	0.06	7434	8298	9942
MSTRG.37264.4	coding	0.06	7152	8016	9660
MSTRG.37264.5	coding	0.06	7335	8199	9841
MSTRG.37264.6	coding	0.06	7011	7875	19363
MSTRG.37264.7	coding	0.06	6978	7842	9418
MSTRG.37265.1	noncoding	-0.0548864	1305	1317	1867
MSTRG.37266.1	noncoding	-0.0004096	0	0	488
MSTRG.37268.1	noncoding	-0.0004096	894	1098	2158
MSTRG.37264.8	noncoding	-0.0487424	3237	3498	6969
MSTRG.37502.1	noncoding	-0.03072	11433	11724	15039
MSTRG.37508.1	noncoding	-0.069632	165	198	351
MSTRG.37906.1	noncoding	-0.0004096	0	0	290
MSTRG.37914.1	noncoding	-0.180224	816	843	1036
MSTRG.38240.1	noncoding	-0.0004096	0	0	208
MSTRG.38279.1	noncoding	-0.0643072	75	129	531
MSTRG.38279.2	noncoding	-0.004096	51	192	461
MSTRG.38308.1	noncoding	-0.135168	0	12	297
MSTRG.38342.1	noncoding	-0.10199	426	915	9157
MSTRG.38406.1	noncoding	-0.126976	1107	1155	1391
MSTRG.38526.1	noncoding	-0.0024576	9861	10161	22640
MSTRG.38527.1	noncoding	-0.049152	30174	30285	49073
MSTRG.38529.1	noncoding	-0.131072	33	78	2561
MSTRG.38530.1	noncoding	-0.04096	9591	9696	19131
MSTRG.38530.2	noncoding	-0.188416	3246	3276	4099
MSTRG.38531.1	noncoding	-0.15401	0	24	1795
MSTRG.38532.1	noncoding	-0.223642	0	6	1770
MSTRG.38533.1	noncoding	-0.12288	3597	3660	8574
MSTRG.38528.6	noncoding	-0.221184	759	801	955
MSTRG.38536.1	noncoding	-0.155648	1383	1458	6111
MSTRG.38537.1	noncoding	-0.0311296	1908	2019	2926
MSTRG.38499.1	noncoding	-0.0172032	17766	17934	49702
MSTRG.38499.4	noncoding	-0.0724992	28812	29757	29912
MSTRG.38499.9	noncoding	-0.077824	37164	37272	41295
MSTRG.38499.10	noncoding	-0.002048	18111	18351	36645
MSTRG.38501.1	noncoding	-0.094208	3024	3075	4053
MSTRG.38502.1	noncoding	-0.004096	441	573	5950
MSTRG.38503.1	noncoding	-0.086016	13773	13854	15583
MSTRG.38503.2	noncoding	-0.0249856	891	1035	20694
MSTRG.38504.1	noncoding	-0.0065536	5343	5499	7767
MSTRG.38504.2	noncoding	-0.0065536	4527	4683	6128
MSTRG.38505.1	noncoding	-0.139264	4560	4629	7174
MSTRG.38627.1	noncoding	-0.028672	2589	2694	6518
MSTRG.38617.1	noncoding	-0.04096	222	282	544
MSTRG.38708.8	noncoding	-0.106496	1380	1473	1627
MSTRG.38899.1	noncoding	-0.0217088	5643	6102	6325
MSTRG.38899.2	noncoding	-0.0258048	3489	3768	3924
MSTRG.38899.3	noncoding	-0.0258048	3087	3366	3521
MSTRG.38899.4	noncoding	-0.0438272	8829	9123	9279
MSTRG.38899.5	noncoding	-0.0176128	3042	3315	3471
MSTRG.38904.1	noncoding	-0.0528384	8511	8703	9666
MSTRG.38904.2	noncoding	-0.0528384	13272	13464	14418
MSTRG.38904.3	noncoding	-0.0253952	3291	3504	3830
MSTRG.38904.4	noncoding	-0.0262144	80133	80313	80639
MSTRG.38904.6	noncoding	-0.0385024	438	894	11257
MSTRG.38904.7	noncoding	-0.0233472	6414	6579	6902
MSTRG.38904.5	noncoding	-0.0385024	438	894	12427
MSTRG.38904.8	noncoding	-0.0253952	1386	1599	1921
MSTRG.38904.10	noncoding	-0.0499712	40953	41283	41597
MSTRG.38904.9	noncoding	-0.0253952	4716	4929	5242
MSTRG.38904.11	noncoding	-0.0360448	1545	2001	2315
MSTRG.38904.12	noncoding	-0.0233472	4947	5112	5385
MSTRG.38904.13	noncoding	-0.022528	1740	1914	2187
MSTRG.38904.14	noncoding	-0.0098304	7119	7269	9475
MSTRG.38904.15	noncoding	-0.045056	2931	3030	6799
MSTRG.38908.1	noncoding	-0.008192	843	969	1181
MSTRG.38908.2	noncoding	-0.028672	366	495	1860
MSTRG.38910.1	noncoding	-0.0004096	0	0	496
MSTRG.38911.1	noncoding	-0.065536	2247	2328	3630
MSTRG.38904.16	noncoding	-0.018432	1494	1665	7302
MSTRG.38912.1	noncoding	-0.110592	2520	2556	3388
MSTRG.38700.1	noncoding	-0.094208	27	96	582
MSTRG.38726.1	noncoding	-0.0167936	411	441	1213
MSTRG.38727.1	noncoding	-0.012288	2412	2529	5801
MSTRG.38727.2	noncoding	-0.012288	2112	2229	3771
MSTRG.38970.1	noncoding	-0.0004096	0	0	296
MSTRG.39199.1	noncoding	-0.0258048	123	336	2382
MSTRG.39203.2	noncoding	-0.0749568	12	234	704
MSTRG.39231.1	noncoding	-0.0004096	0	0	262
MSTRG.39096.1	noncoding	-0.008192	801	942	2118
MSTRG.39327.2	noncoding	-0.188826	0	69	438
MSTRG.39735.1	noncoding	-0.022528	9	51	344
MSTRG.39476.1	noncoding	-0.0458752	0	96	364
MSTRG.39485.1	noncoding	-0.0004096	0	0	927
MSTRG.39695.1	coding	0.016	498	603	3494
MSTRG.39696.1	noncoding	-0.103629	0	66	305
MSTRG.39671.1	noncoding	-0.0319488	78	156	1852
MSTRG.39714.1	noncoding	-0.0004096	0	0	588
MSTRG.39721.1	noncoding	-0.08192	0	24	827
MSTRG.39826.1	noncoding	-0.073728	1854	1935	3787
MSTRG.39826.2	noncoding	-0.106496	966	1287	16315
MSTRG.39826.4	noncoding	-0.0729088	468	816	1462
MSTRG.39826.3	noncoding	-0.0729088	471	819	35777
MSTRG.39826.6	coding	0.175	108	447	638
MSTRG.39826.7	noncoding	-0.012288	294	426	607
MSTRG.39826.5	coding	0.182	72	417	598
MSTRG.39826.8	noncoding	-0.065536	54	393	619
MSTRG.39826.9	noncoding	-0.0004096	0	0	2496
MSTRG.39826.10	noncoding	-0.012288	618	702	965
MSTRG.39826.11	noncoding	-0.0208896	153	333	1097
MSTRG.39826.12	noncoding	-0.0086016	4569	4716	6536
MSTRG.39826.13	noncoding	-0.0393216	426	456	738
MSTRG.39826.14	noncoding	-0.0208896	156	336	638
MSTRG.39826.15	noncoding	-0.0208896	150	330	1305
MSTRG.39826.16	noncoding	-0.038912	933	2085	6971
MSTRG.39833.1	noncoding	-0.036864	0	21	1608
MSTRG.39834.1	noncoding	-0.0114688	963	1113	7795
MSTRG.39826.17	noncoding	-0.139264	2142	2166	2466
MSTRG.39749.1	noncoding	-0.0004096	0	0	241
MSTRG.39866.1	noncoding	-0.004096	789	930	5872
MSTRG.39868.1	noncoding	-0.0720896	564	852	21331
MSTRG.39881.18	noncoding	-0.139264	1962	2019	2174
MSTRG.39901.2	noncoding	-0.0352256	357	582	1194
MSTRG.39913.1	noncoding	-0.0004096	0	0	246
MSTRG.40104.13	noncoding	-0.0503808	9087	9654	28555
MSTRG.40019.1	noncoding	-0.14336	0	48	202
MSTRG.40194.1	noncoding	-0.04096	669	780	1869
MSTRG.40345.1	noncoding	-0.0004096	0	0	526
MSTRG.40668.1	noncoding	-0.034816	195	360	5691
MSTRG.40669.1	noncoding	-0.0503808	2160	4551	5716
MSTRG.40733.1	noncoding	-0.0663552	0	273	426
MSTRG.40765.2	noncoding	-0.0905216	0	360	1925
MSTRG.40857.1	noncoding	-0.0004096	0	0	544
MSTRG.40923.1	noncoding	-0.0004096	0	0	1284
MSTRG.40950.1	noncoding	-0.04096	687	822	1169
MSTRG.40954.1	noncoding	-0.028672	288	351	706
MSTRG.40992.2	noncoding	-0.0512	2484	2586	4063
MSTRG.40977.1	noncoding	-0.0294912	2130	2301	2806
MSTRG.41329.1	noncoding	-0.055296	7380	7671	7899
MSTRG.41329.2	noncoding	-0.0512	24	417	824
MSTRG.41329.3	noncoding	-0.0618496	489	969	1333
MSTRG.41255.2	noncoding	-0.0847872	816	1101	1266
MSTRG.41277.1	noncoding	-0.0442368	1833	2112	3166
MSTRG.41341.1	noncoding	-0.049152	102	120	276
MSTRG.41345.1	noncoding	-0.0176128	342	570	1818
MSTRG.41346.1	noncoding	-0.0479232	450	555	1097
MSTRG.41331.6	coding	0.039	1356	2829	4848
MSTRG.41412.1	noncoding	-0.0172032	2994	3189	3626
MSTRG.41420.1	noncoding	-0.0540672	0	819	1050
MSTRG.41538.1	noncoding	-0.0606208	1395	1614	1989
MSTRG.41538.2	noncoding	-0.059392	4569	4875	5031
MSTRG.41538.3	noncoding	-0.0606208	2511	2730	3131
MSTRG.41538.4	noncoding	-0.0253952	1008	1155	1309
MSTRG.41538.5	noncoding	-0.0253952	1992	2139	2294
MSTRG.41538.6	noncoding	-0.0253952	744	891	1046
MSTRG.41538.7	noncoding	-0.0606208	1182	1401	1813
MSTRG.41537.1	noncoding	-0.0425984	318	435	2272
MSTRG.41537.2	noncoding	-0.0319488	324	504	683
MSTRG.41537.3	noncoding	-0.008192	117	255	555
MSTRG.41591.1	noncoding	-0.086016	0	591	2792
MSTRG.41643.4	noncoding	-0.0147456	10167	10233	13637
MSTRG.41643.2	noncoding	-0.0065536	2556	2682	5424
MSTRG.41643.1	noncoding	-0.0147456	12105	12171	15576
MSTRG.41643.3	noncoding	-0.032768	2799	2901	3161
MSTRG.41643.6	noncoding	-0.028672	1986	2055	20063
MSTRG.41646.1	noncoding	-0.0016384	18414	18561	19635
MSTRG.41643.7	noncoding	-0.016384	246	279	3425
MSTRG.41651.1	noncoding	-0.008192	1641	1740	2934
MSTRG.41643.8	noncoding	-0.086016	2040	2046	4523
MSTRG.42246.1	noncoding	-0.049152	444	540	786
MSTRG.42284.1	noncoding	-0.0004096	0	0	1043
MSTRG.42246.2	noncoding	-0.02048	990	1083	1478
MSTRG.42246.3	noncoding	-0.02048	1074	1167	1472
MSTRG.42246.4	noncoding	-0.0536576	828	1251	1871
MSTRG.42246.5	noncoding	-0.0004096	0	0	467
MSTRG.42285.1	noncoding	-0.0004096	0	0	413
MSTRG.42292.1	noncoding	-0.045056	14274	14514	14670
MSTRG.41708.2	noncoding	-0.0483328	525	891	2728
MSTRG.41716.1	noncoding	-0.0004096	0	0	372
MSTRG.41758.3	noncoding	-0.0335872	1119	1311	1491
MSTRG.41758.1	noncoding	-0.0049152	273	420	802
MSTRG.41758.4	noncoding	-0.0335872	912	1104	1284
MSTRG.41758.2	noncoding	-0.0049152	273	420	684
MSTRG.41850.1	noncoding	-0.106496	96	123	350
MSTRG.41866.1	noncoding	-0.03072	1314	1509	7690
MSTRG.41927.2	noncoding	-0.0724992	222	270	825
MSTRG.41927.1	noncoding	-0.0724992	414	462	1017
MSTRG.41943.1	noncoding	-0.0004096	0	0	604
MSTRG.41952.1	noncoding	-0.02048	2100	2214	6553
MSTRG.41992.1	noncoding	-0.073728	657	744	1986
MSTRG.42018.1	noncoding	-0.1024	309	384	5369
MSTRG.42019.1	noncoding	-0.012288	18	150	1466
MSTRG.42019.2	noncoding	-0.073728	99	195	500
MSTRG.42020.1	noncoding	-0.0004096	0	0	268
MSTRG.42117.1	noncoding	-0.04096	69	243	681
MSTRG.42117.2	noncoding	-0.0344064	51	108	447
MSTRG.42117.3	noncoding	-0.049152	369	447	672
MSTRG.42232.1	noncoding	-0.0823296	0	339	1501
MSTRG.42232.2	noncoding	-0.0565248	108	384	1876
MSTRG.42304.6	noncoding	-0.016384	1092	1182	2798
MSTRG.42338.1	noncoding	-0.032768	31713	31902	39349
MSTRG.42338.2	coding	0.353	63	699	15353
MSTRG.42338.3	coding	0.359	159	783	21747
MSTRG.42338.4	noncoding	-0.032768	17169	17358	21281
MSTRG.42338.5	noncoding	-0.004096	3663	4149	16991
MSTRG.42338.6	noncoding	-0.0466944	5094	5295	12091
MSTRG.42359.1	noncoding	-0.02048	177	312	1539
MSTRG.42532.1	noncoding	-0.0012288	39	180	683
MSTRG.42538.1	noncoding	-0.03072	966	1278	1526
MSTRG.42539.1	noncoding	-0.04096	0	45	202
MSTRG.42557.2	noncoding	-0.0712704	69	1107	27274
MSTRG.42557.4	noncoding	-0.0704512	66	1101	31165
MSTRG.42561.1	noncoding	-0.0016384	0	84	1778
MSTRG.42562.1	noncoding	-0.110592	1488	1584	6203
MSTRG.42540.1	noncoding	-0.0004096	885	885	1686
MSTRG.42620.1	noncoding	-0.004096	993	1134	1347
MSTRG.42800.1	noncoding	-0.0344064	3291	3342	5887
MSTRG.44374.1	noncoding	-0.0004096	0	0	718
MSTRG.44372.3	noncoding	-0.0004096	0	0	257
MSTRG.42806.1	noncoding	-0.151552	630	687	1182
MSTRG.42806.2	noncoding	-0.176128	366	414	1158
MSTRG.42905.18	noncoding	-0.008192	1872	2004	12886
MSTRG.42915.1	noncoding	-0.04096	7584	7668	8308
MSTRG.42915.2	noncoding	-0.04096	4833	4917	5470
MSTRG.42917.1	noncoding	-0.0004096	0	0	593
MSTRG.42918.1	noncoding	-0.0004096	0	0	1454
MSTRG.42919.1	noncoding	-0.118784	2058	2127	2282
MSTRG.42920.1	noncoding	-0.008192	4194	4305	9898
MSTRG.42921.1	noncoding	-0.126976	7278	7347	13211
MSTRG.42921.2	noncoding	-0.0610304	67299	67917	68122
MSTRG.42857.1	noncoding	-0.121242	72	96	283
MSTRG.42895.1	noncoding	-0.159744	138	147	410
MSTRG.42895.2	noncoding	-0.0004096	0	0	808
MSTRG.42994.1	noncoding	-0.0253952	159	354	1052
MSTRG.42994.2	noncoding	-0.0208896	9	15	365
MSTRG.43438.2	noncoding	-0.136806	0	51	1125
MSTRG.43438.3	noncoding	-0.147456	0	99	782
MSTRG.43438.4	noncoding	-0.0004096	0	0	3153
MSTRG.43441.1	noncoding	-0.08192	984	1098	2930
MSTRG.43444.1	noncoding	-0.0180224	372	393	2482
MSTRG.43444.2	noncoding	-0.012288	1017	1071	2357
MSTRG.43445.1	noncoding	-0.0454656	3417	3789	8693
MSTRG.43438.5	noncoding	-0.0106496	657	678	2390
MSTRG.43047.2	noncoding	-0.053248	1020	1077	4817
MSTRG.43047.3	noncoding	-0.077824	1923	1950	3111
MSTRG.43048.1	noncoding	-0.028672	9750	9831	13432
MSTRG.43213.1	noncoding	-0.0004096	0	0	390
MSTRG.43335.1	noncoding	-0.0004096	0	0	534
MSTRG.43345.1	noncoding	-0.008192	4863	4968	6257
MSTRG.43390.1	noncoding	-0.0004096	0	0	217
MSTRG.43429.1	noncoding	-0.012288	1797	2025	15619
MSTRG.43429.2	noncoding	-0.053248	4275	4329	4745
MSTRG.43464.1	noncoding	-0.053248	0	75	228
MSTRG.43472.2	noncoding	-0.0004096	0	0	536
MSTRG.43472.1	noncoding	-0.104038	171	174	407
MSTRG.43532.1	noncoding	-0.172032	72	156	378
MSTRG.43556.1	noncoding	-0.0012288	552	708	4276
MSTRG.43661.1	noncoding	-0.0548864	0	108	1049
MSTRG.43657.1	noncoding	-0.0004096	0	0	317
MSTRG.43748.1	noncoding	-0.0110592	270	573	934
MSTRG.43755.1	noncoding	-0.0004096	0	0	425
MSTRG.43748.2	noncoding	-0.002048	72	141	681
MSTRG.43747.1	noncoding	-0.008192	258	324	1833
MSTRG.43768.1	noncoding	-0.077824	1656	1716	12591
MSTRG.43768.2	noncoding	-0.0196608	1236	1407	6045
MSTRG.43896.1	noncoding	-0.016384	951	1074	1321
MSTRG.43796.1	noncoding	-0.036864	648	735	892
MSTRG.43796.2	noncoding	-0.024576	801	879	1034
MSTRG.43920.1	noncoding	-0.139264	6	84	240
MSTRG.44007.1	noncoding	-0.0004096	0	0	307
MSTRG.44150.1	noncoding	-0.008192	129	258	561
MSTRG.44126.1	noncoding	-0.0598016	246	288	463
MSTRG.44238.2	noncoding	-0.0335872	1656	1863	5763
MSTRG.44248.1	noncoding	-0.043008	132	171	369
MSTRG.44160.1	noncoding	-0.0057344	1860	1989	4460
MSTRG.44168.1	noncoding	-0.0925696	0	39	252
MSTRG.44220.1	noncoding	-0.02048	6372	6474	12095
MSTRG.44297.1	noncoding	-0.065536	0	81	505
MSTRG.44297.2	noncoding	-0.0004096	0	0	569
MSTRG.44297.3	noncoding	-0.053248	522	597	891
MSTRG.44297.4	noncoding	-0.053248	27	81	1251
MSTRG.44295.1	noncoding	-0.057344	9	30	201
MSTRG.44749.1	noncoding	-0.0536576	0	369	1057
MSTRG.44749.2	noncoding	-0.04096	330	375	659
MSTRG.44344.1	noncoding	-0.0004096	0	0	227
MSTRG.44542.1	noncoding	-0.0331776	27	78	447
MSTRG.44542.2	noncoding	-0.0987136	12	39	286
MSTRG.44545.1	noncoding	-0.016384	75	339	1059
MSTRG.44575.1	noncoding	-0.016384	90	225	378
MSTRG.44603.1	noncoding	-0.012288	198	321	475
MSTRG.44603.2	noncoding	-0.0176128	36	273	724
MSTRG.44831.1	noncoding	-0.0004096	111	255	461
MSTRG.44870.1	noncoding	-0.0045056	2820	2964	3563
MSTRG.44870.2	noncoding	-0.0004096	0	0	718
MSTRG.44915.1	noncoding	-0.057344	1386	1446	4109
MSTRG.45438.1	noncoding	-0.0004096	21	144	605
MSTRG.45439.1	noncoding	-0.012288	3060	3189	4467
MSTRG.45440.1	noncoding	-0.0237568	29334	29616	48945
MSTRG.45440.2	noncoding	-0.012288	882	1017	1268
MSTRG.45440.3	noncoding	-0.0172032	19803	20343	20639
MSTRG.44975.1	noncoding	-0.0585728	0	123	352
MSTRG.44975.2	coding	0.11	327	645	3378
MSTRG.44975.3	noncoding	-0.0663552	171	186	425
MSTRG.45051.1	noncoding	-0.012288	438	528	750
MSTRG.45053.1	noncoding	-0.057344	6	99	2693
MSTRG.45708.1	coding	0.185	483	1479	2808
MSTRG.45711.1	noncoding	-0.0004096	0	0	747
MSTRG.45708.2	noncoding	-0.086016	414	501	937
MSTRG.45718.1	noncoding	-0.024576	1239	1299	4067
MSTRG.45721.1	noncoding	-0.0028672	1872	2019	5395
MSTRG.45721.2	noncoding	-0.0028672	1770	1917	2565
MSTRG.45722.1	noncoding	-0.032768	891	984	2207
MSTRG.45722.2	noncoding	-0.053248	2154	2259	2484
MSTRG.45688.3	noncoding	-0.057344	2295	2340	2698
MSTRG.45688.5	noncoding	-0.0446464	1920	1977	2297
MSTRG.45688.7	noncoding	-0.012288	28782	28884	40079
MSTRG.45688.8	noncoding	-0.028672	765	900	1157
MSTRG.45688.9	noncoding	-0.0475136	11526	11736	11891
MSTRG.45689.1	noncoding	-0.06144	8586	8682	9151
MSTRG.45690.1	noncoding	-0.057344	387	474	5622
MSTRG.45688.12	noncoding	-0.0241664	2388	2487	7529
MSTRG.45688.11	noncoding	-0.0004096	29586	29709	31784
MSTRG.45688.14	noncoding	-0.0004096	13539	13650	15487
MSTRG.45688.13	noncoding	-0.08192	1443	1506	7743
MSTRG.45693.1	noncoding	-0.0004096	0	0	2292
MSTRG.45695.1	noncoding	-0.016384	903	1035	12202
MSTRG.45695.2	noncoding	-0.016384	1143	1275	12373
MSTRG.45696.1	noncoding	-0.032768	2175	2289	40003
MSTRG.45688.17	noncoding	-0.147456	2826	2895	6899
MSTRG.45688.18	noncoding	-0.0004096	13638	13749	17978
MSTRG.45815.2	noncoding	-0.04096	5301	5412	6460
MSTRG.45815.1	noncoding	-0.0008192	4731	4875	5343
MSTRG.45870.1	coding	0.076	5928	8115	11182
MSTRG.45870.2	coding	0.077	1995	2304	3880
MSTRG.45870.4	coding	0.076	84	2271	6611
MSTRG.45870.3	coding	0.069	0	1497	4314
MSTRG.45870.5	coding	0.076	5100	7287	11213
MSTRG.45870.6	coding	0.092	96	2316	2470
MSTRG.45870.7	coding	0.055	138	831	2689
MSTRG.45952.1	noncoding	-0.0004096	633	711	1189
MSTRG.45958.1	noncoding	-0.026624	147	195	353
MSTRG.45931.1	noncoding	-0.0004096	0	0	245
MSTRG.46043.1	noncoding	-0.0528384	2697	2898	3742
MSTRG.46045.1	noncoding	-0.069632	0	51	207
MSTRG.46049.1	noncoding	-0.0004096	0	0	219
MSTRG.46081.1	noncoding	-0.0004096	24	162	318
MSTRG.46081.2	noncoding	-0.0036864	414	612	767
MSTRG.46077.1	noncoding	-0.12288	15	30	224
MSTRG.46095.1	noncoding	-0.065536	156	186	1589
MSTRG.46119.1	noncoding	-0.0188416	12	225	380
MSTRG.46102.1	noncoding	-0.0004096	0	0	275
MSTRG.46146.1	noncoding	-0.077824	6	72	226
MSTRG.46382.1	noncoding	-0.110592	90	93	1323
MSTRG.46382.2	noncoding	-0.0806912	9246	9744	9897
MSTRG.46382.3	noncoding	-0.0708608	2358	2814	2969
MSTRG.46413.1	noncoding	-0.057344	18	27	219
MSTRG.46414.1	noncoding	-0.024576	1821	1923	3654
MSTRG.46474.1	noncoding	-0.101171	0	57	212
MSTRG.46559.1	noncoding	-0.0106496	534	687	1131
MSTRG.46560.10	noncoding	-0.0311296	6507	6654	34772
MSTRG.46561.1	noncoding	-0.065536	585	651	1001
MSTRG.46560.15	noncoding	-0.02048	36258	36564	38555
MSTRG.46560.14	noncoding	-0.02048	40224	40530	42521
MSTRG.46568.1	noncoding	-0.0004096	0	0	1269
MSTRG.46569.1	noncoding	-0.0004096	0	0	249
MSTRG.46576.1	noncoding	-0.135168	1857	1929	2175
MSTRG.46582.2	noncoding	-0.0241664	3633	3777	9973
MSTRG.46545.1	noncoding	-0.114688	1404	1470	4435
MSTRG.46787.1	noncoding	-0.02048	510	618	813
MSTRG.46792.1	noncoding	-0.012288	399	450	649
MSTRG.46792.2	noncoding	-0.0053248	0	105	769
MSTRG.46792.3	noncoding	-0.0405504	294	348	521
MSTRG.46802.1	noncoding	-0.06144	3	12	576
MSTRG.46802.3	noncoding	-0.0004096	0	0	658
MSTRG.46802.2	noncoding	-0.0004096	0	0	538
MSTRG.46802.4	noncoding	-0.0524288	0	30	659
MSTRG.46804.1	noncoding	-0.139264	33	57	677
MSTRG.46920.1	noncoding	-0.077824	549	570	893
MSTRG.46987.1	noncoding	-0.0004096	2016	2016	2892
MSTRG.47013.1	noncoding	-0.0483328	1302	1323	1539
MSTRG.47389.1	noncoding	-0.0700416	588	1026	1181
MSTRG.47392.1	noncoding	-0.0004096	0	0	252
MSTRG.47393.1	noncoding	-0.094208	2022	2064	5562
MSTRG.47394.1	noncoding	-0.0004096	0	0	727
MSTRG.47395.1	noncoding	-0.032768	24	123	4296
MSTRG.47389.2	noncoding	-0.07168	1350	1785	1940
MSTRG.47396.1	noncoding	-0.086016	2754	2838	3210
MSTRG.47140.1	noncoding	-0.065536	6	15	285
MSTRG.47177.1	noncoding	-0.032768	78	87	241
MSTRG.47180.1	noncoding	-0.016384	2325	2370	2526
MSTRG.47180.2	noncoding	-0.0372736	2235	2262	2417
MSTRG.47180.3	noncoding	-0.0372736	2277	2304	2460
MSTRG.47181.1	noncoding	-0.0004096	0	0	857
MSTRG.47352.1	noncoding	-0.016384	21	78	233
MSTRG.47578.1	noncoding	-0.090112	441	498	654
MSTRG.47433.1	noncoding	-0.0004096	0	0	244
MSTRG.47446.1	noncoding	-0.036864	129	165	1307
MSTRG.48422.1	noncoding	-0.0196608	1623	1776	2169
MSTRG.48422.2	noncoding	-0.0131072	1938	2346	2772
MSTRG.48422.4	noncoding	-0.004096	1653	2007	2163
MSTRG.48422.5	noncoding	-0.004096	2172	2526	2683
MSTRG.48425.1	noncoding	-0.06144	411	462	1585
MSTRG.48422.6	noncoding	-0.024576	1404	1503	1874
MSTRG.48422.7	noncoding	-0.0335872	1194	1269	2471
MSTRG.48427.1	noncoding	-0.0004096	675	816	1742
MSTRG.48428.1	noncoding	-0.004096	1641	1749	4093
MSTRG.48430.1	noncoding	-0.055296	1848	1851	2099
MSTRG.48422.8	noncoding	-0.0221184	2241	2298	4785
MSTRG.48437.1	noncoding	-0.032768	9216	9318	35461
MSTRG.47741.1	noncoding	-0.0004096	0	0	350
MSTRG.47752.1	noncoding	-0.0913408	888	1188	1436
MSTRG.47752.2	noncoding	-0.16384	51	135	290
MSTRG.47752.3	noncoding	-0.0487424	66	105	699
MSTRG.47737.2	noncoding	-0.012288	1350	1470	1806
MSTRG.47756.1	noncoding	-0.0557056	1374	1602	1757
MSTRG.47764.1	noncoding	-0.045056	72	90	246
MSTRG.47786.1	noncoding	-0.098304	3180	3270	3923
MSTRG.47844.1	noncoding	-0.008192	0	12	555
MSTRG.47877.1	noncoding	-0.14336	177	204	357
MSTRG.47877.2	noncoding	-0.008192	408	471	1042
MSTRG.47877.3	noncoding	-0.0065536	93	222	467
MSTRG.47851.1	noncoding	-0.02048	390	522	1027
MSTRG.47946.1	noncoding	-0.083968	1416	1629	2093
MSTRG.47970.1	noncoding	-0.139264	147	201	368
MSTRG.47991.1	noncoding	-0.147456	228	279	435
MSTRG.47981.1	noncoding	-0.036864	1323	1425	3443
MSTRG.47981.2	noncoding	-0.036864	759	861	2716
MSTRG.47981.3	noncoding	-0.32768	90	114	388
MSTRG.47996.1	noncoding	-0.0970752	0	102	258
MSTRG.47996.2	noncoding	-0.0782336	0	27	249
MSTRG.47997.1	noncoding	-0.002048	579	729	1528
MSTRG.48050.1	noncoding	-0.0004096	0	0	1014
MSTRG.48066.1	noncoding	-0.08192	2886	2973	3769
MSTRG.48066.2	noncoding	-0.08192	3486	3573	4356
MSTRG.48066.3	noncoding	-0.004096	27	228	3710
MSTRG.48118.1	noncoding	-0.0290816	618	831	2194
MSTRG.48118.2	noncoding	-0.0606208	834	948	6869
MSTRG.48118.3	noncoding	-0.004096	1017	1089	1243
MSTRG.48176.1	noncoding	-0.0004096	0	0	320
MSTRG.48177.1	noncoding	-0.016384	0	48	1652
MSTRG.48254.1	noncoding	-0.0241664	360	555	4195
MSTRG.48283.1	noncoding	-0.106086	1065	1416	1571
MSTRG.48295.1	noncoding	-0.0258048	0	102	426
MSTRG.48296.1	noncoding	-0.028672	14670	14772	18731
MSTRG.48297.1	noncoding	-0.0004096	0	0	293
MSTRG.48316.1	noncoding	-0.454656	162	168	323
MSTRG.48373.1	noncoding	-0.0151552	108	255	772
MSTRG.48374.1	noncoding	-0.0446464	1407	1683	1974
MSTRG.48377.1	noncoding	-0.0196608	0	78	234
MSTRG.48360.7	noncoding	-0.059392	0	174	341
MSTRG.48360.8	noncoding	-0.0569344	0	123	288
MSTRG.48518.1	noncoding	-0.0667648	63	111	265
[truncated: 6,214 more rows]

## Sheet: Table S2-2 PFAM.result
Transcript_ID	Accession	Target	Hmm_Length	Hmm_Start	Hmm_End	E-value	Significance
MSTRG.100039.1	PF00176.18	SNF2_N	299	211	269	0.035	no
MSTRG.100039.1	PF08014.6	DUF1704	349	276	335	0.063	no
MSTRG.100122.1	PF01690.12	PLRV_ORF5	465	277	379	0.082	no
MSTRG.100122.1	PF05975.7	EcsB	386	205	263	0.19	no
MSTRG.100446.1	PF08146.7	BP28CT	153	54	92	0.15	no
MSTRG.100446.2	PF08146.7	BP28CT	153	54	92	0.15	no
MSTRG.100888.2	PF06682.7	DUF1183	319	179	236	0.026	no
MSTRG.100888.2	PF10668.4	Phage_terminase	60	29	53	0.027	no
MSTRG.101779.1	PF10083.4	DUF2321	158	74	107	0.18	no
MSTRG.102013.1	PF06887.9	DUF1265	48	17	38	0.059	no
MSTRG.102013.1	PF06887.9	DUF1265	48	19	27	0.059	no
MSTRG.1024.3	PF03154.10	Atrophin-1	982	602	622	1.3	no
MSTRG.1024.3	PF14885.1	GHL15	79	32	68	0.033	no
MSTRG.1024.4	PF14885.1	GHL15	79	32	68	0.033	no
MSTRG.1024.4	PF03154.10	Atrophin-1	982	602	622	1.3	no
MSTRG.103244.1	PF08057.6	Ery_res_leader2	14	5	12	0.041	no
MSTRG.103325.1	PF01138.16	RNase_PH	132	1	42	6.2e-11	yes
MSTRG.103325.2	PF01138.16	RNase_PH	132	1	42	6.2e-11	yes
MSTRG.103392.1	PF03487.8	IL13	43	12	24	2.3	no
MSTRG.103392.1	PF03487.8	IL13	43	9	21	2.3	no
MSTRG.103405.7	PF03853.10	YjeF_N	169	35	91	0.13	no
MSTRG.103485.2	PF12408.3	DUF3666	48	30	36	8.1	no
MSTRG.103485.2	PF12408.3	DUF3666	48	29	37	8.1	no
MSTRG.103638.1	PF00092.23	VWA	178	1	49	7.1e-15	yes
MSTRG.103638.1	PF13519.1	VWA_2	172	1	49	0.0024	no
MSTRG.103639.1	PF00092.23	VWA	178	125	175	4.6e-06	yes
MSTRG.103639.1	PF02210.19	Laminin_G_2	128	39	102	2.3e-05	yes
MSTRG.103639.1	PF13385.1	Laminin_G_3	157	21	131	0.0014	no
MSTRG.103639.1	PF13519.1	VWA_2	172	118	168	0.021	no
MSTRG.103672.5	PF05790.10	C2-set	80	5	64	0.077	no
MSTRG.104262.1	PF12106.3	Colicin_C	35	17	29	0.013	no
MSTRG.104262.1	PF02919.10	Topoisom_I_N	215	104	173	0.022	no
MSTRG.104264.1	PF10500.4	SR-25	225	62	111	0.027	no
MSTRG.104264.1	PF10047.4	DUF2281	66	26	63	0.05	no
MSTRG.104264.1	PF06375.6	BLVR	154	69	113	0.065	no
MSTRG.104264.1	PF05756.6	S-antigen	94	42	80	0.11	no
MSTRG.104346.1	PF07894.7	DUF1669	284	246	284	1.3e-12	yes
MSTRG.104346.1	PF04652.11	DUF605	380	179	286	8.3	no
MSTRG.104543.4	PF15077.1	DUF4544	233	138	154	0.29	no
MSTRG.104543.4	PF15077.1	DUF4544	233	141	165	0.29	no
MSTRG.104543.4	PF15077.1	DUF4544	233	113	145	0.29	no
MSTRG.104573.1	PF03154.10	Atrophin-1	982	584	609	0.11	no
MSTRG.104814.11	PF03719.10	Ribosomal_S5_C	74	1	66	2.4e-19	yes
MSTRG.104814.11	PF00333.15	Ribosomal_S5	67	11	55	1.3e-15	yes
MSTRG.104814.11	PF10208.4	Armet	154	39	77	0.088	no
MSTRG.104814.12	PF10208.4	Armet	154	39	77	0.088	no
MSTRG.104814.12	PF03719.10	Ribosomal_S5_C	74	1	66	2.4e-19	yes
MSTRG.104814.12	PF00333.15	Ribosomal_S5	67	11	55	1.3e-15	yes
MSTRG.104829.1	PF06211.7	BAMBI	107	9	52	0.0027	no
MSTRG.105668.1	PF01980.11	UPF0066	120	51	80	0.02	no
MSTRG.105668.1	PF01980.11	UPF0066	120	61	92	0.02	no
MSTRG.10598.1	PF00444.13	Ribosomal_L36	38	17	37	0.049	no
MSTRG.107180.4	PF05292.6	MCD	354	110	156	0.069	no
MSTRG.1078.1	PF08940.6	DUF1918	58	8	44	0.1	no
MSTRG.107861.6	PF00822.15	PMP22_Claudin	166	4	156	4.5e-34	yes
MSTRG.107861.6	PF13903.1	Claudin_2	172	6	130	0.00011	yes
MSTRG.107861.6	PF10242.4	L_HGMIC_fpl	181	7	127	0.066	no
MSTRG.107861.6	PF11118.3	DUF2627	77	40	58	0.097	no
MSTRG.107861.6	PF11118.3	DUF2627	77	43	65	0.097	no
MSTRG.107861.6	PF13375.1	RnfC_N	101	33	93	0.073	no
MSTRG.107861.6	PF02994.9	Transposase_22	370	96	298	1.5e-49	yes
MSTRG.107861.6	PF08702.5	Fib_alpha	146	58	121	0.016	no
MSTRG.107861.6	PF08702.5	Fib_alpha	146	22	120	0.016	no
MSTRG.107861.6	PF08702.5	Fib_alpha	146	71	79	0.016	no
MSTRG.107861.6	PF00261.15	Tropomyosin	237	200	236	0.094	no
MSTRG.107861.6	PF04582.7	Reo_sigmaC	326	39	112	0.13	no
MSTRG.107861.6	PF11727.3	ISG65-75	286	44	147	0.19	no
MSTRG.107861.6	PF13339.1	AATF-Che1	131	25	114	0.24	no
MSTRG.107861.6	PF07926.7	TPR_MLP1_2	132	27	115	0.25	no
MSTRG.107861.6	PF14992.1	TMCO5	280	39	170	0.26	no
MSTRG.107861.6	PF04513.7	Baculo_PEP_C	140	63	109	0.33	no
MSTRG.107861.6	PF04513.7	Baculo_PEP_C	140	36	86	0.33	no
MSTRG.107861.6	PF05531.7	NPV_P10	75	14	66	0.71	no
MSTRG.107861.6	PF05531.7	NPV_P10	75	3	39	0.71	no
MSTRG.107861.6	PF07439.6	DUF1515	112	36	50	0.87	no
MSTRG.107861.6	PF07439.6	DUF1515	112	9	82	0.87	no
MSTRG.107861.6	PF05478.6	Prominin	807	652	712	0.95	no
MSTRG.107861.6	PF04791.11	LMBR1	471	211	303	1.4	no
MSTRG.107861.6	PF07889.7	DUF1664	126	41	110	1.5	no
MSTRG.107861.6	PF07889.7	DUF1664	126	73	107	1.5	no
MSTRG.107861.6	PF00435.16	Spectrin	105	58	104	1.7	no
MSTRG.107861.6	PF00435.16	Spectrin	105	8	94	1.7	no
MSTRG.107861.6	PF00435.16	Spectrin	105	10	57	1.7	no
MSTRG.107861.6	PF06148.6	COG2	133	66	113	2.5	no
MSTRG.107861.6	PF06009.7	Laminin_II	138	14	98	4	no
MSTRG.107861.6	PF07851.8	TMPIT	330	14	87	5.9	no
MSTRG.107861.6	PF07851.8	TMPIT	330	8	85	5.9	no
MSTRG.107861.6	PF05929.6	Phage_GPO	276	213	264	6	no
MSTRG.107861.6	PF00443.24	UCH	269	50	201	9.7	no
MSTRG.108256.1	PF14802.1	TMEM192	236	154	183	0.1	no
MSTRG.108256.1	PF09500.5	YiiD_Cterm	144	48	130	0.046	no
MSTRG.108256.1	PF01948.13	PyrI	96	36	81	0.061	no
MSTRG.108256.1	PF08338.6	DUF1731	48	1	31	0.094	no
MSTRG.108256.3	PF01948.13	PyrI	96	36	81	0.061	no
MSTRG.108256.3	PF08338.6	DUF1731	48	1	31	0.094	no
MSTRG.108256.5	PF01948.13	PyrI	96	36	81	0.061	no
MSTRG.108256.5	PF08338.6	DUF1731	48	1	31	0.094	no
MSTRG.108256.6	PF01948.13	PyrI	96	36	81	0.061	no
MSTRG.108256.6	PF08338.6	DUF1731	48	1	31	0.094	no
MSTRG.10886.7	PF05443.6	ROS_MUCR	132	67	102	0.066	no
MSTRG.10886.7	PF05754.9	DUF834	70	15	44	0.072	no
MSTRG.10886.7	PF13567.1	DUF4131	176	36	73	0.016	no
MSTRG.10886.8	PF05443.6	ROS_MUCR	132	67	102	0.066	no
MSTRG.10886.8	PF05754.9	DUF834	70	15	44	0.072	no
MSTRG.10886.8	PF13567.1	DUF4131	176	36	73	0.016	no
MSTRG.10886.9	PF05443.6	ROS_MUCR	132	67	102	0.066	no
MSTRG.10886.9	PF13567.1	DUF4131	176	36	73	0.016	no
MSTRG.109832.1	PF14566.1	PTPlike_phytase	149	89	122	0.0012	no
MSTRG.109933.2	PF02760.10	HIN	170	1	54	4.7e-23	yes
MSTRG.109933.6	PF02760.10	HIN	170	1	51	1.1e-22	yes
MSTRG.109962.1	PF13927.1	Ig_3	75	45	70	3.3e-07	yes
MSTRG.109962.1	PF13927.1	Ig_3	75	1	36	3.3e-07	yes
MSTRG.109962.1	PF07686.12	V-set	114	7	114	2.3e-06	yes
MSTRG.109962.1	PF07686.12	V-set	114	18	36	2.3e-06	yes
MSTRG.109962.1	PF13895.1	Ig_2	80	47	80	0.0001	yes
MSTRG.109962.1	PF13895.1	Ig_2	80	6	37	0.0001	yes
MSTRG.109962.1	PF00047.20	ig	64	40	61	0.0019	no
MSTRG.109962.1	PF00047.20	ig	64	3	23	0.0019	no
MSTRG.109962.1	PF07679.11	I-set	90	47	76	0.003	no
MSTRG.109962.1	PF07679.11	I-set	90	18	37	0.003	no
MSTRG.109962.1	PF02480.11	Herpes_gE	439	82	131	0.092	no
MSTRG.109962.1	PF01688.12	Herpes_gI	161	116	155	0.11	no
MSTRG.109976.1	PF07679.11	I-set	90	43	89	8.2e-09	yes
MSTRG.109976.1	PF07679.11	I-set	90	17	88	8.2e-09	yes
MSTRG.109976.1	PF13895.1	Ig_2	80	47	80	1.9e-07	yes
MSTRG.109976.1	PF13895.1	Ig_2	80	7	75	1.9e-07	yes
MSTRG.109976.1	PF07686.12	V-set	114	7	114	3.5e-07	yes
MSTRG.109976.1	PF07686.12	V-set	114	18	41	3.5e-07	yes
MSTRG.109976.1	PF13927.1	Ig_3	75	30	70	7.1e-07	yes
MSTRG.109976.1	PF13927.1	Ig_3	75	1	75	7.1e-07	yes
MSTRG.109976.1	PF02480.11	Herpes_gE	439	78	132	1.7e-05	yes
MSTRG.109976.1	PF02480.11	Herpes_gE	439	347	421	1.7e-05	yes
MSTRG.109976.1	PF00047.20	ig	64	40	63	0.0004	yes
MSTRG.109976.1	PF00047.20	ig	64	3	38	0.0004	yes
MSTRG.109976.1	PF00047.20	ig	64	5	16	0.0004	yes
MSTRG.109976.1	PF01688.12	Herpes_gI	161	115	158	0.0038	no
MSTRG.109976.1	PF15330.1	SIT	107	10	67	0.035	no
MSTRG.109976.1	PF06697.7	DUF1191	278	219	251	0.052	no
MSTRG.109976.1	PF07271.6	Cytadhesin_P30	279	73	130	0.078	no
MSTRG.109976.1	PF08693.5	SKG6	40	21	40	0.12	no
MSTRG.109976.2	PF07679.11	I-set	90	43	89	8.2e-09	yes
MSTRG.109976.2	PF07679.11	I-set	90	17	88	8.2e-09	yes
MSTRG.109976.2	PF13895.1	Ig_2	80	47	80	1.9e-07	yes
MSTRG.109976.2	PF13895.1	Ig_2	80	7	75	1.9e-07	yes
MSTRG.109976.2	PF07686.12	V-set	114	7	114	3.5e-07	yes
MSTRG.109976.2	PF07686.12	V-set	114	18	41	3.5e-07	yes
MSTRG.109976.2	PF13927.1	Ig_3	75	30	70	7.1e-07	yes
MSTRG.109976.2	PF13927.1	Ig_3	75	1	75	7.1e-07	yes
MSTRG.109976.2	PF02480.11	Herpes_gE	439	78	132	1.7e-05	yes
MSTRG.109976.2	PF02480.11	Herpes_gE	439	347	421	1.7e-05	yes
MSTRG.109976.2	PF00047.20	ig	64	40	63	0.0004	yes
MSTRG.109976.2	PF00047.20	ig	64	3	38	0.0004	yes
MSTRG.109976.2	PF00047.20	ig	64	5	16	0.0004	yes
MSTRG.109976.2	PF01688.12	Herpes_gI	161	115	158	0.0038	no
MSTRG.109976.2	PF15330.1	SIT	107	10	67	0.035	no
MSTRG.109976.2	PF06697.7	DUF1191	278	219	251	0.052	no
MSTRG.109976.2	PF07271.6	Cytadhesin_P30	279	73	130	0.078	no
MSTRG.109976.2	PF08693.5	SKG6	40	21	40	0.12	no
MSTRG.109976.3	PF07679.11	I-set	90	43	89	1.1e-08	yes
MSTRG.109976.3	PF07679.11	I-set	90	18	88	1.1e-08	yes
MSTRG.109976.3	PF13895.1	Ig_2	80	47	80	2.3e-07	yes
MSTRG.109976.3	PF13895.1	Ig_2	80	7	75	2.3e-07	yes
MSTRG.109976.3	PF07686.12	V-set	114	7	114	4.4e-07	yes
MSTRG.109976.3	PF07686.12	V-set	114	18	41	4.4e-07	yes
MSTRG.109976.3	PF13927.1	Ig_3	75	30	70	8.9e-07	yes
MSTRG.109976.3	PF13927.1	Ig_3	75	1	75	8.9e-07	yes
MSTRG.109976.3	PF02480.11	Herpes_gE	439	78	132	2.2e-05	yes
MSTRG.109976.3	PF02480.11	Herpes_gE	439	347	420	2.2e-05	yes
MSTRG.109976.3	PF00047.20	ig	64	40	63	0.00053	yes
MSTRG.109976.3	PF00047.20	ig	64	3	38	0.00053	yes
MSTRG.109976.3	PF00047.20	ig	64	5	16	0.00053	yes
MSTRG.109976.3	PF01688.12	Herpes_gI	161	115	158	0.0041	no
MSTRG.109976.3	PF15330.1	SIT	107	10	67	0.04	no
MSTRG.109976.3	PF06697.7	DUF1191	278	219	251	0.06	no
MSTRG.109976.3	PF07271.6	Cytadhesin_P30	279	73	130	0.09	no
MSTRG.109976.3	PF08693.5	SKG6	40	21	40	0.14	no
MSTRG.109976.4	PF07679.11	I-set	90	43	89	8.2e-09	yes
MSTRG.109976.4	PF07679.11	I-set	90	17	88	8.2e-09	yes
MSTRG.109976.4	PF13895.1	Ig_2	80	47	80	1.9e-07	yes
MSTRG.109976.4	PF13895.1	Ig_2	80	7	75	1.9e-07	yes
MSTRG.109976.4	PF07686.12	V-set	114	7	114	3.5e-07	yes
MSTRG.109976.4	PF07686.12	V-set	114	18	41	3.5e-07	yes
MSTRG.109976.4	PF13927.1	Ig_3	75	30	70	7.1e-07	yes
MSTRG.109976.4	PF13927.1	Ig_3	75	1	75	7.1e-07	yes
MSTRG.109976.4	PF02480.11	Herpes_gE	439	78	132	1.7e-05	yes
MSTRG.109976.4	PF02480.11	Herpes_gE	439	347	421	1.7e-05	yes
MSTRG.109976.4	PF00047.20	ig	64	40	63	0.0004	yes
MSTRG.109976.4	PF00047.20	ig	64	3	38	0.0004	yes
MSTRG.109976.4	PF00047.20	ig	64	5	16	0.0004	yes
MSTRG.109976.4	PF01688.12	Herpes_gI	161	115	158	0.0038	no
MSTRG.109976.4	PF15330.1	SIT	107	10	67	0.035	no
MSTRG.109976.4	PF06697.7	DUF1191	278	219	251	0.052	no
MSTRG.109976.4	PF07271.6	Cytadhesin_P30	279	73	130	0.078	no
MSTRG.109976.4	PF08693.5	SKG6	40	21	40	0.12	no
MSTRG.109976.7	PF07679.11	I-set	90	43	89	5.6e-09	yes
MSTRG.109976.7	PF07679.11	I-set	90	17	88	5.6e-09	yes
MSTRG.109976.7	PF13895.1	Ig_2	80	47	80	1.1e-07	yes
MSTRG.109976.7	PF13895.1	Ig_2	80	7	75	1.1e-07	yes
MSTRG.109976.7	PF07686.12	V-set	114	7	114	2.5e-07	yes
MSTRG.109976.7	PF07686.12	V-set	114	18	41	2.5e-07	yes
MSTRG.109976.7	PF13927.1	Ig_3	75	30	70	3.3e-07	yes
MSTRG.109976.7	PF13927.1	Ig_3	75	1	75	3.3e-07	yes
MSTRG.109976.7	PF00047.20	ig	64	40	63	0.00025	yes
MSTRG.109976.7	PF00047.20	ig	64	3	39	0.00025	yes
MSTRG.109976.7	PF00047.20	ig	64	5	16	0.00025	yes
MSTRG.109976.7	PF01688.12	Herpes_gI	161	115	158	0.0032	no
MSTRG.109976.7	PF02480.11	Herpes_gE	439	77	132	0.0086	no
MSTRG.109976.9	PF07686.12	V-set	114	6	114	2.3e-07	yes
MSTRG.109976.9	PF01688.12	Herpes_gI	161	115	158	0.0011	no
MSTRG.109976.9	PF07679.11	I-set	90	32	89	0.0032	no
MSTRG.109976.9	PF13895.1	Ig_2	80	47	80	0.025	no
MSTRG.109976.9	PF02480.11	Herpes_gE	439	77	125	0.03	no
MSTRG.110154.1	PF00348.12	polyprenyl_synt	260	161	185	2.9e-18	yes
MSTRG.110154.1	PF00348.12	polyprenyl_synt	260	185	231	2.9e-18	yes
MSTRG.110154.1	PF00832.15	Ribosomal_L39	43	6	24	0.1	no
MSTRG.110262.1	PF00994.19	MoCF_biosynth	144	20	138	4.7e-21	yes
MSTRG.110326.1	PF07679.11	I-set	90	57	88	0.0034	no
MSTRG.110326.1	PF13895.1	Ig_2	80	46	78	0.12	no
MSTRG.110326.1	PF07686.12	V-set	114	80	101	0.13	no
MSTRG.110559.1	PF02994.9	Transposase_22	370	220	326	1.2e-39	yes
MSTRG.110559.1	PF02994.9	Transposase_22	370	59	214	7.6e-11	yes
MSTRG.110559.1	PF10498.4	IFT57	359	238	326	1.2e-05	yes
MSTRG.110559.1	PF04582.7	Reo_sigmaC	326	9	105	0.00014	yes
MSTRG.110559.1	PF01442.13	Apolipoprotein	202	50	132	0.00017	yes
MSTRG.110559.1	PF13339.1	AATF-Che1	131	41	129	0.0002	yes
MSTRG.110559.1	PF07544.8	Med9	83	24	48	0.00033	yes
MSTRG.110559.1	PF07544.8	Med9	83	20	68	0.00033	yes
MSTRG.110559.1	PF11887.3	DUF3407	267	42	124	0.00079	yes
MSTRG.110559.1	PF06160.7	EzrA	560	346	441	0.001	no
MSTRG.110559.1	PF04156.9	IncA	191	88	173	0.0011	no
MSTRG.110559.1	PF06009.7	Laminin_II	138	10	95	0.0015	no
MSTRG.110559.1	PF00261.15	Tropomyosin	237	108	222	0.004	no
MSTRG.110559.1	PF03148.9	Tektin	384	235	308	0.0049	no
MSTRG.110559.1	PF03148.9	Tektin	384	251	289	0.0049	no
MSTRG.110559.1	PF09304.5	Cortex-I_coil	107	10	73	0.0055	no
MSTRG.110559.1	PF08702.5	Fib_alpha	146	23	117	0.0065	no
MSTRG.110559.1	PF10473.4	CENP-F_leu_zip	140	9	118	0.0075	no
MSTRG.110559.1	PF04513.7	Baculo_PEP_C	140	60	120	0.0088	no
MSTRG.110559.1	PF04513.7	Baculo_PEP_C	140	36	101	0.0088	no
MSTRG.110559.1	PF05701.6	WEMBL	522	302	383	0.0097	no
MSTRG.110559.1	PF10506.4	MCC-bdg_PDZ	67	3	63	0.012	no
MSTRG.110559.1	PF10506.4	MCC-bdg_PDZ	67	30	44	0.012	no
MSTRG.110559.1	PF04111.7	APG6	315	36	129	0.014	no
MSTRG.110559.1	PF15035.1	Rootletin	182	33	151	0.015	no
MSTRG.110559.1	PF05478.6	Prominin	807	606	713	0.021	no
MSTRG.110559.1	PF11932.3	DUF3450	252	27	109	0.026	no
MSTRG.110559.1	PF00435.16	Spectrin	105	49	94	0.027	no
MSTRG.110559.1	PF00435.16	Spectrin	105	6	95	0.027	no
MSTRG.110559.1	PF12795.2	MscS_porin	240	39	123	0.029	no
MSTRG.110559.1	PF02646.11	RmuC	305	228	296	0.029	no
MSTRG.110559.1	PF02646.11	RmuC	305	239	294	0.029	no
MSTRG.110559.1	PF13863.1	DUF4200	126	6	97	0.032	no
MSTRG.110559.1	PF08317.6	Spc7	326	186	261	0.033	no
MSTRG.110559.1	PF08317.6	Spc7	326	172	262	0.033	no
MSTRG.110559.1	PF05667.6	DUF812	594	272	378	0.039	no
MSTRG.110559.1	PF15346.1	ARGLU	149	49	134	0.04	no
MSTRG.110559.1	PF09824.4	ArsR	160	87	147	0.04	no
MSTRG.110559.1	PF09824.4	ArsR	160	105	146	0.04	no
MSTRG.110559.1	PF05377.6	FlaC_arch	55	12	37	0.047	no
MSTRG.110559.1	PF05377.6	FlaC_arch	55	4	36	0.047	no
MSTRG.110559.1	PF03961.8	DUF342	451	326	412	0.047	no
MSTRG.110559.1	PF09674.5	DUF2400	232	70	135	0.051	no
MSTRG.110559.1	PF10359.4	Fmp27_WPPW	475	147	252	0.051	no
MSTRG.110559.1	PF14712.1	Snapin_Pallidin	92	41	92	0.066	no
MSTRG.110559.1	PF14712.1	Snapin_Pallidin	92	15	88	0.066	no
MSTRG.110559.1	PF04428.9	Choline_kin_N	53	5	40	0.066	no
MSTRG.110559.1	PF13281.1	DUF4071	374	58	141	0.07	no
MSTRG.110559.1	PF05549.6	Allexi_40kDa	271	80	161	0.086	no
MSTRG.110559.1	PF11559.3	ADIP	151	52	126	0.095	no
MSTRG.110559.1	PF05103.8	DivIVA	131	40	66	0.11	no
MSTRG.110559.1	PF05103.8	DivIVA	131	27	92	0.11	no
MSTRG.110559.1	PF15112.1	DUF4559	307	216	306	0.11	no
MSTRG.110559.1	PF13166.1	AAA_13	712	361	461	0.12	no
MSTRG.110559.1	PF05335.8	DUF745	188	95	176	0.12	no
MSTRG.110559.1	PF07889.7	DUF1664	126	57	124	0.12	no
MSTRG.110559.1	PF07889.7	DUF1664	126	41	113	0.12	no
MSTRG.110559.1	PF08286.6	Spc24	118	4	41	0.13	no
MSTRG.110559.1	PF08286.6	Spc24	118	2	62	0.13	no
MSTRG.110559.1	PF12732.2	YtxH	74	25	73	0.13	no
MSTRG.110559.1	PF14661.1	HAUS6_N	247	152	243	0.15	no
MSTRG.110559.1	PF05791.6	Bacillus_HBL	184	128	181	0.16	no
MSTRG.110559.1	PF05791.6	Bacillus_HBL	184	104	156	0.16	no
MSTRG.110559.1	PF13935.1	Ead_Ea22	139	76	137	0.16	no
MSTRG.110559.1	PF02996.12	Prefoldin	120	74	115	0.17	no
MSTRG.110559.1	PF02996.12	Prefoldin	120	82	120	0.17	no
MSTRG.110559.1	PF01997.11	Translin	200	138	191	0.19	no
MSTRG.110559.1	PF01997.11	Translin	200	31	54	0.19	no
MSTRG.110559.1	PF01920.15	Prefoldin_2	106	9	35	0.23	no
MSTRG.110559.1	PF01920.15	Prefoldin_2	106	60	101	0.23	no
MSTRG.110559.1	PF01920.15	Prefoldin_2	106	65	98	0.23	no
MSTRG.110559.1	PF01935.12	DUF87	229	101	212	0.27	no
MSTRG.110559.1	PF07851.8	TMPIT	330	16	89	0.29	no
MSTRG.110559.1	PF11262.3	Tho2	298	36	96	0.33	no
MSTRG.110559.1	PF01496.14	V_ATPase_I	759	35	120	0.33	no
MSTRG.110559.1	PF02601.10	Exonuc_VII_L	319	147	226	0.41	no
MSTRG.110559.1	PF06013.7	WXG100	86	51	85	0.41	no
MSTRG.110559.1	PF06013.7	WXG100	86	9	38	0.41	no
MSTRG.110559.1	PF08336.6	P4Ha_N	134	12	50	0.47	no
MSTRG.110559.1	PF08336.6	P4Ha_N	134	19	73	0.47	no
MSTRG.110559.1	PF04791.11	LMBR1	471	196	272	0.51	no
MSTRG.110559.1	PF07303.8	Occludin_ELL	101	64	95	0.53	no
MSTRG.110559.1	PF07303.8	Occludin_ELL	101	11	59	0.53	no
MSTRG.110559.1	PF05957.8	DUF883	94	29	54	0.7	no
MSTRG.110559.1	PF05957.8	DUF883	94	7	50	0.7	no
MSTRG.110559.1	PF13600.1	DUF4140	104	67	101	0.72	no
MSTRG.110559.1	PF04837.7	MbeB_N	52	28	36	0.82	no
MSTRG.110559.1	PF04837.7	MbeB_N	52	24	50	0.82	no
MSTRG.110559.1	PF04837.7	MbeB_N	52	22	38	0.82	no
MSTRG.110559.1	PF13874.1	Nup54	141	100	125	0.94	no
MSTRG.110559.1	PF13874.1	Nup54	141	45	101	0.94	no
MSTRG.110559.1	PF10186.4	Atg14	302	66	151	0.97	no
MSTRG.110559.1	PF07246.6	Phlebovirus_NSM	264	163	241	1.1	no
MSTRG.110559.1	PF06156.8	DUF972	107	11	79	1.5	no
MSTRG.110559.1	PF10393.4	Matrilin_ccoil	47	26	44	1.6	no
MSTRG.110559.1	PF10393.4	Matrilin_ccoil	47	12	46	1.6	no
MSTRG.110559.1	PF10393.4	Matrilin_ccoil	47	20	46	1.6	no
MSTRG.110559.1	PF12171.3	zf-C2H2_jaz	27	9	23	1.6	no
MSTRG.110559.1	PF12171.3	zf-C2H2_jaz	27	13	22	1.6	no
MSTRG.110559.1	PF14584.1	DUF4446	152	26	80	1.8	no
MSTRG.110559.1	PF14584.1	DUF4446	152	25	82	1.8	no
MSTRG.110559.1	PF09177.6	Syntaxin-6_N	97	5	86	2.2	no
MSTRG.110559.1	PF06103.6	DUF948	90	23	88	2.3	no
MSTRG.110559.1	PF06103.6	DUF948	90	28	65	2.3	no
MSTRG.110559.1	PF03938.9	OmpH	158	45	105	2.3	no
MSTRG.110559.1	PF05400.8	FliT	84	47	81	4.1	no
MSTRG.110559.1	PF05400.8	FliT	84	58	81	4.1	no
MSTRG.110559.1	PF09726.4	Macoilin	697	415	522	5.8	no
MSTRG.110559.1	PF10211.4	Ax_dynein_light	189	114	186	6.7	no
MSTRG.110559.1	PF10211.4	Ax_dynein_light	189	123	173	6.7	no
MSTRG.110559.1	PF05929.6	Phage_GPO	276	174	250	6.8	no
MSTRG.110559.1	PF00804.20	Syntaxin	103	37	95	7.3	no
MSTRG.110559.1	PF00804.20	Syntaxin	103	7	71	7.3	no
MSTRG.110559.1	PF15188.1	CCDC-167	85	51	63	9.2	no
MSTRG.110559.1	PF15188.1	CCDC-167	85	20	62	9.2	no
MSTRG.110559.1	PF15188.1	CCDC-167	85	15	63	9.2	no
MSTRG.110559.1	PF08384.5	NPP	45	1	22	0.09	no
MSTRG.110953.1	PF00029.14	Connexin	107	1	106	1.3e-53	yes
MSTRG.110953.1	PF10582.4	Connexin_CCC	67	1	67	2.8e-32	yes
MSTRG.110990.1	PF13732.1	DUF4162	84	32	78	0.013	no
MSTRG.110990.1	PF13732.1	DUF4162	84	48	66	0.013	no
MSTRG.110990.1	PF13732.1	DUF4162	84	21	52	0.013	no
MSTRG.110990.1	PF12918.2	TcdB_N	66	9	34	0.024	no
MSTRG.110990.1	PF12918.2	TcdB_N	66	10	47	0.024	no
MSTRG.110990.1	PF10186.4	Atg14	302	16	101	0.17	no
MSTRG.110990.1	PF10186.4	Atg14	302	79	98	0.17	no
MSTRG.110990.1	PF07439.6	DUF1515	112	33	64	0.24	no
MSTRG.110990.1	PF07439.6	DUF1515	112	14	24	0.24	no
MSTRG.110990.1	PF07439.6	DUF1515	112	5	43	0.24	no
MSTRG.110990.1	PF02050.11	FliJ	123	5	101	0.3	no
MSTRG.110990.1	PF02050.11	FliJ	123	25	42	0.3	no
MSTRG.110990.1	PF06156.8	DUF972	107	8	82	0.47	no
MSTRG.110990.1	PF06156.8	DUF972	107	12	47	0.47	no
MSTRG.110990.1	PF05266.9	DUF724	190	101	182	0.58	no
MSTRG.110990.1	PF07889.7	DUF1664	126	67	124	0.65	no
MSTRG.110990.1	PF07889.7	DUF1664	126	43	72	0.65	no
MSTRG.110990.1	PF00769.14	ERM	246	47	127	1.1	no
MSTRG.110990.1	PF10234.4	Cluap1	267	158	212	1.6	no
MSTRG.110990.1	PF10234.4	Cluap1	267	109	201	1.6	no
MSTRG.110990.1	PF05837.7	CENP-H	106	2	79	1.9	no
MSTRG.110990.1	PF05837.7	CENP-H	106	2	26	1.9	no
MSTRG.110990.1	PF07926.7	TPR_MLP1_2	132	54	102	2.2	no
MSTRG.110990.1	PF07926.7	TPR_MLP1_2	132	2	99	2.2	no
MSTRG.110990.1	PF11180.3	DUF2968	192	107	188	2.5	no
MSTRG.110990.1	PF11180.3	DUF2968	192	152	176	2.5	no
MSTRG.110990.1	PF01496.14	V_ATPase_I	759	39	125	3.9	no
MSTRG.110990.1	PF09304.5	Cortex-I_coil	107	14	68	5.3	no
MSTRG.110990.1	PF09304.5	Cortex-I_coil	107	19	45	5.3	no
MSTRG.110990.1	PF04632.7	FUSC	650	225	315	9	no
MSTRG.110990.2	PF10186.4	Atg14	302	16	101	0.00064	yes
MSTRG.110990.2	PF00769.14	ERM	246	47	127	0.0017	no
MSTRG.110990.2	PF13732.1	DUF4162	84	32	78	0.01	no
MSTRG.110990.2	PF13732.1	DUF4162	84	48	66	0.01	no
MSTRG.110990.2	PF02050.11	FliJ	123	5	101	0.012	no
MSTRG.110990.2	PF12918.2	TcdB_N	66	9	34	0.016	no
MSTRG.110990.2	PF12918.2	TcdB_N	66	10	47	0.016	no
MSTRG.110990.2	PF04111.7	APG6	315	29	135	0.019	no
MSTRG.110990.2	PF11180.3	DUF2968	192	107	188	0.067	no
MSTRG.110990.2	PF05837.7	CENP-H	106	2	79	0.21	no
MSTRG.110990.2	PF11875.3	DUF3395	151	13	52	0.3	no
MSTRG.110990.2	PF11875.3	DUF3395	151	16	72	0.3	no
MSTRG.110990.2	PF09304.5	Cortex-I_coil	107	15	68	0.47	no
MSTRG.110990.2	PF04632.7	FUSC	650	225	354	0.59	no
MSTRG.110990.2	PF05266.9	DUF724	190	101	182	0.65	no
MSTRG.110990.2	PF07889.7	DUF1664	126	67	124	1	no
MSTRG.110990.2	PF07889.7	DUF1664	126	49	113	1	no
MSTRG.110990.2	PF10234.4	Cluap1	267	158	212	1.3	no
MSTRG.110990.2	PF10234.4	Cluap1	267	109	174	1.3	no
MSTRG.110990.2	PF02601.10	Exonuc_VII_L	319	148	273	1.3	no
MSTRG.110990.2	PF04156.9	IncA	191	93	176	1.8	no
MSTRG.110990.2	PF00529.15	HlyD	305	36	142	3.9	no
MSTRG.110990.2	PF03961.8	DUF342	451	326	416	3.9	no
MSTRG.110990.2	PF06273.6	eIF-4B	492	337	394	6	no
MSTRG.110990.2	PF03962.10	Mnd1	188	65	130	7.8	no
MSTRG.110990.2	PF03962.10	Mnd1	188	65	127	7.8	no
MSTRG.110990.3	PF14022.1	DUF4238	266	56	121	0.041	no
MSTRG.110990.3	PF10259.4	Rogdi_lz	273	87	143	0.088	no
MSTRG.110990.3	PF10259.4	Rogdi_lz	273	91	147	0.088	no
MSTRG.110990.3	PF04156.9	IncA	191	173	190	0.68	no
MSTRG.110990.3	PF04156.9	IncA	191	76	141	0.68	no
MSTRG.110990.3	PF11802.3	CENP-K	268	19	51	1.3	no
MSTRG.110990.3	PF11802.3	CENP-K	268	112	173	1.3	no
MSTRG.110990.4	PF13732.1	DUF4162	84	41	78	0.0017	no
MSTRG.110990.4	PF04102.7	SlyX	69	2	47	0.15	no
MSTRG.110990.4	PF10234.4	Cluap1	267	165	214	0.22	no
MSTRG.110990.4	PF04111.7	APG6	315	76	121	0.26	no
MSTRG.110990.4	PF03962.10	Mnd1	188	74	135	0.53	no
MSTRG.110990.4	PF11180.3	DUF2968	192	117	169	0.65	no
MSTRG.110990.4	PF04156.9	IncA	191	93	145	1.8	no
MSTRG.110990.4	PF14022.1	DUF4238	266	56	121	0.024	no
MSTRG.110990.4	PF10259.4	Rogdi_lz	273	87	143	0.028	no
MSTRG.110990.4	PF10259.4	Rogdi_lz	273	91	147	0.028	no
MSTRG.110990.4	PF11802.3	CENP-K	268	19	51	0.56	no
MSTRG.110990.4	PF11802.3	CENP-K	268	112	173	0.56	no
MSTRG.110990.4	PF04156.9	IncA	191	173	190	3.2	no
MSTRG.110990.4	PF04156.9	IncA	191	76	141	3.2	no
MSTRG.111607.1	PF13880.1	Acetyltransf_13	70	9	30	0.027	no
MSTRG.111607.1	PF13880.1	Acetyltransf_13	70	37	52	0.027	no
MSTRG.111614.1	PF14670.1	FXa_inhibition	36	5	26	0.071	no
MSTRG.111762.1	PF11879.3	DUF3399	104	1	104	7.8e-50	yes
MSTRG.111797.1	PF00704.23	Glyco_hydro_18	343	172	284	4.7e-31	yes
MSTRG.112010.1	PF02798.15	GST_N	76	2	76	8.9e-22	yes
MSTRG.112010.1	PF02798.15	GST_N	76	31	49	8.9e-22	yes
MSTRG.112010.1	PF00043.20	GST_C	95	35	55	3.6e-17	yes
MSTRG.112010.1	PF00043.20	GST_C	95	2	92	3.6e-17	yes
MSTRG.112010.1	PF14497.1	GST_C_3	99	37	65	4.5e-07	yes
MSTRG.112010.1	PF14497.1	GST_C_3	99	38	98	4.5e-07	yes
MSTRG.112010.1	PF13417.1	GST_N_3	75	10	72	6.8e-05	yes
MSTRG.112010.1	PF13410.1	GST_C_2	69	25	34	0.0006	yes
MSTRG.112010.1	PF13410.1	GST_C_2	69	11	68	0.0006	yes
MSTRG.112010.1	PF13409.1	GST_N_2	70	5	69	0.03	no
MSTRG.112010.1	PF13409.1	GST_N_2	70	14	33	0.03	no
MSTRG.112010.10	PF00043.20	GST_C	95	38	92	2e-12	yes
MSTRG.112010.10	PF14497.1	GST_C_3	99	48	98	5.2e-05	yes
MSTRG.112010.10	PF13410.1	GST_C_2	69	19	67	0.0003	yes
MSTRG.112010.10	PF13410.1	GST_C_2	69	13	26	0.0003	yes
MSTRG.112010.11	PF00043.20	GST_C	95	2	93	5.9e-16	yes
MSTRG.112010.11	PF14497.1	GST_C_3	99	38	98	1.8e-06	yes
MSTRG.112010.11	PF13410.1	GST_C_2	69	12	67	0.00035	yes
MSTRG.112010.7	PF00043.20	GST_C	95	2	92	1.6e-15	yes
MSTRG.112010.7	PF14497.1	GST_C_3	99	38	98	1.9e-06	yes
MSTRG.112010.7	PF13410.1	GST_C_2	69	13	67	0.00015	yes
MSTRG.112010.7	PF13410.1	GST_C_2	69	13	26	0.00015	yes
MSTRG.112096.1	PF05934.6	MCLC	549	460	524	7e-07	yes
MSTRG.112398.2	PF13247.1	Fer4_11	99	6	46	0.16	no
MSTRG.113523.1	PF00089.21	Trypsin	220	135	172	0.00054	yes
MSTRG.113728.1	PF11404.3	Potassium_chann	31	4	18	0.072	no
MSTRG.113728.1	PF11404.3	Potassium_chann	31	4	10	0.072	no
MSTRG.113781.11	PF05557.8	MAD	722	182	254	0.094	no
MSTRG.113781.11	PF03750.8	DUF310	119	30	100	0.095	no
MSTRG.113781.11	PF10716.4	NdhL	82	43	66	0.029	no
MSTRG.113781.11	PF13002.2	LDB19	191	123	153	0.072	no
MSTRG.113781.12	PF05557.8	MAD	722	182	254	0.094	no
MSTRG.113781.12	PF03750.8	DUF310	119	30	100	0.095	no
MSTRG.113781.12	PF13002.2	LDB19	191	123	153	0.072	no
MSTRG.113781.14	PF13002.2	LDB19	191	123	153	0.072	no
MSTRG.113816.6	PF05041.10	Pecanex_C	232	161	192	0.18	no
MSTRG.113934.1	PF08194.7	DIM	36	20	33	0.0097	no
MSTRG.114057.1	PF14658.1	EF-hand_9	66	24	62	0.029	no
MSTRG.114235.1	PF03748.9	FliL	99	11	67	0.014	no
MSTRG.114235.1	PF07571.8	DUF1546	92	14	41	0.046	no
MSTRG.114235.1	PF00266.14	Aminotran_5	371	201	222	0.087	no
MSTRG.114717.1	PF12906.2	RINGv	47	29	45	0.084	no
MSTRG.114717.10	PF12906.2	RINGv	47	29	45	0.084	no
MSTRG.114717.11	PF00595.19	PDZ	81	41	72	0.0002	yes
MSTRG.114717.5	PF12906.2	RINGv	47	29	45	0.084	no
MSTRG.114717.6	PF12906.2	RINGv	47	29	45	0.084	no
MSTRG.114717.7	PF12906.2	RINGv	47	29	45	0.084	no
MSTRG.114717.8	PF12906.2	RINGv	47	29	45	0.084	no
MSTRG.114717.9	PF12906.2	RINGv	47	29	45	0.084	no
MSTRG.114742.1	PF12444.3	Sox_N	84	48	84	7.8e-21	yes
MSTRG.114742.1	PF00505.14	HMG_box	69	1	22	9.7e-05	yes
MSTRG.11480.1	PF00078.22	RVT_1	214	43	150	5e-24	yes
MSTRG.11480.1	PF01397.16	Terpene_synth	183	17	75	0.027	no
MSTRG.11480.1	PF02994.9	Transposase_22	370	96	205	1.4e-08	yes
MSTRG.11480.1	PF05911.6	DUF869	769	556	672	0.0016	no
MSTRG.11480.1	PF07106.8	TBPIP	169	36	165	0.054	no
MSTRG.11480.1	PF07106.8	TBPIP	169	74	153	0.054	no
MSTRG.11480.1	PF08702.5	Fib_alpha	146	58	116	0.064	no
MSTRG.11480.1	PF08702.5	Fib_alpha	146	23	120	0.064	no
MSTRG.11480.1	PF00261.15	Tropomyosin	237	200	236	0.074	no
MSTRG.11480.1	PF10360.4	DUF2433	132	86	119	0.075	no
MSTRG.11480.1	PF10360.4	DUF2433	132	18	46	0.075	no
MSTRG.11480.1	PF10475.4	DUF2450	291	30	125	0.25	no
MSTRG.11480.1	PF03670.8	UPF0184	83	47	77	0.29	no
MSTRG.11480.1	PF03670.8	UPF0184	83	24	73	0.29	no
MSTRG.11480.1	PF05531.7	NPV_P10	75	9	66	0.31	no
MSTRG.11480.1	PF05531.7	NPV_P10	75	3	37	0.31	no
MSTRG.11480.1	PF11262.3	Tho2	298	45	98	0.38	no
MSTRG.11480.1	PF10359.4	Fmp27_WPPW	475	154	252	0.52	no
MSTRG.11480.1	PF07926.7	TPR_MLP1_2	132	3	115	0.65	no
MSTRG.11480.1	PF14992.1	TMCO5	280	40	171	0.81	no
MSTRG.11480.1	PF09726.4	Macoilin	697	412	502	0.9	no
MSTRG.11480.1	PF10234.4	Cluap1	267	94	206	1.2	no
MSTRG.11480.1	PF04156.9	IncA	191	89	148	1.5	no
MSTRG.11480.1	PF04156.9	IncA	191	97	183	1.5	no
MSTRG.11480.1	PF15035.1	Rootletin	182	22	152	1.5	no
MSTRG.11480.1	PF02862.12	DDHD	227	94	185	1.6	no
MSTRG.11480.1	PF08826.5	DMPK_coil	61	20	38	1.8	no
MSTRG.11480.1	PF08826.5	DMPK_coil	61	2	46	1.8	no
MSTRG.11480.1	PF08826.5	DMPK_coil	61	16	49	1.8	no
MSTRG.11480.1	PF04791.11	LMBR1	471	216	302	1.9	no
MSTRG.11480.1	PF14023.1	DUF4239	209	53	137	2.3	no
MSTRG.11480.1	PF07439.6	DUF1515	112	37	48	3.4	no
MSTRG.11480.1	PF07439.6	DUF1515	112	10	75	3.4	no
MSTRG.11480.1	PF05929.6	Phage_GPO	276	174	254	3.6	no
MSTRG.11480.1	PF07889.7	DUF1664	126	46	119	3.7	no
MSTRG.11480.1	PF07889.7	DUF1664	126	39	102	3.7	no
MSTRG.11480.1	PF14661.1	HAUS6_N	247	156	198	5	no
MSTRG.11480.1	PF14661.1	HAUS6_N	247	124	200	5	no
MSTRG.11480.1	PF08317.6	Spc7	326	169	264	5.3	no
MSTRG.11480.1	PF08317.6	Spc7	326	148	209	5.3	no
MSTRG.11480.1	PF04111.7	APG6	315	12	127	5.6	no
MSTRG.11480.1	PF06148.6	COG2	133	72	97	6.1	no
MSTRG.11480.1	PF06148.6	COG2	133	66	112	6.1	no
MSTRG.11480.1	PF09177.6	Syntaxin-6_N	97	8	70	7.9	no
MSTRG.11480.1	PF10186.4	Atg14	302	24	130	8.2	no
MSTRG.11480.1	PF00078.22	RVT_1	214	128	214	2.2e-09	yes
MSTRG.11480.1	PF05450.10	Nicastrin	234	82	136	0.011	no
MSTRG.11480.1	PF06593.6	RBDV_coat	274	82	123	0.018	no
MSTRG.11480.1	PF06593.6	RBDV_coat	274	62	84	0.018	no
MSTRG.11480.1	PF10494.4	Stk19	250	39	143	0.034	no
MSTRG.11480.1	PF04513.7	Baculo_PEP_C	140	59	125	0.039	no
MSTRG.11480.1	PF04513.7	Baculo_PEP_C	140	21	43	0.039	no
MSTRG.11480.1	PF11414.3	Suppressor_APC	84	23	68	0.082	no
MSTRG.11480.1	PF11414.3	Suppressor_APC	84	57	83	0.082	no
MSTRG.11480.1	PF01029.13	NusB	134	67	90	0.089	no
MSTRG.11480.1	PF01029.13	NusB	134	23	84	0.089	no
MSTRG.11480.1	PF01346.13	FKBP_N	124	60	105	0.38	no
MSTRG.11480.1	PF01346.13	FKBP_N	124	54	92	0.38	no
MSTRG.11480.1	PF14374.1	Ribos_L4_asso_C	80	65	68	0.9	no
MSTRG.11480.1	PF14374.1	Ribos_L4_asso_C	80	22	31	0.9	no
MSTRG.11480.1	PF14374.1	Ribos_L4_asso_C	80	2	49	0.9	no
MSTRG.11480.1	PF00509.13	Hemagglutinin	550	372	427	1.7	no
MSTRG.11480.1	PF00509.13	Hemagglutinin	550	384	398	1.7	no
MSTRG.11480.1	PF05377.6	FlaC_arch	55	1	44	1.9	no
MSTRG.11480.1	PF05377.6	FlaC_arch	55	16	23	1.9	no
MSTRG.11480.1	PF12329.3	TMF_DNA_bd	74	23	61	6.8	no
MSTRG.11480.1	PF12329.3	TMF_DNA_bd	74	23	40	6.8	no
MSTRG.114948.1	PF06374.6	NDUF_C2	117	8	64	0.13	no
MSTRG.114989.1	PF00078.22	RVT_1	214	5	28	0.011	no
MSTRG.115060.2	PF06409.6	NPIP	265	103	151	0.076	no
MSTRG.115060.2	PF03323.8	GerA	470	6	88	0.16	no
MSTRG.115157.1	PF10392.4	COG5	132	35	91	0.0033	no
MSTRG.115157.1	PF10392.4	COG5	132	65	95	0.0033	no
MSTRG.115157.1	PF05531.7	NPV_P10	75	19	42	0.006	no
MSTRG.115157.1	PF05531.7	NPV_P10	75	9	62	0.006	no
MSTRG.115157.1	PF04513.7	Baculo_PEP_C	140	49	117	0.026	no
MSTRG.115157.1	PF04513.7	Baculo_PEP_C	140	34	94	0.026	no
MSTRG.115157.1	PF05377.6	FlaC_arch	55	28	41	0.033	no
MSTRG.115157.1	PF05377.6	FlaC_arch	55	9	32	0.033	no
MSTRG.115157.1	PF05377.6	FlaC_arch	55	5	37	0.033	no
MSTRG.115157.1	PF02050.11	FliJ	123	7	76	0.037	no
MSTRG.115157.1	PF02050.11	FliJ	123	3	24	0.037	no
MSTRG.115157.1	PF05192.13	MutS_III	204	38	147	0.046	no
MSTRG.115157.1	PF05701.6	WEMBL	522	127	157	0.05	no
MSTRG.115157.1	PF05701.6	WEMBL	522	290	314	0.05	no
MSTRG.115157.1	PF05701.6	WEMBL	522	62	81	0.05	no
MSTRG.115157.1	PF09177.6	Syntaxin-6_N	97	9	94	0.052	no
MSTRG.115157.1	PF04582.7	Reo_sigmaC	326	63	103	0.06	no
MSTRG.115157.1	PF06029.6	AlkA_N	116	66	99	0.069	no
MSTRG.115157.1	PF06029.6	AlkA_N	116	74	101	0.069	no
MSTRG.115157.1	PF06029.6	AlkA_N	116	58	84	0.069	no
MSTRG.115157.1	PF00969.14	MHC_II_beta	75	32	65	0.088	no
MSTRG.115157.1	PF01814.18	Hemerythrin	133	62	89	0.092	no
MSTRG.115157.1	PF01814.18	Hemerythrin	133	72	120	0.092	no
MSTRG.115157.1	PF14357.1	DUF4404	85	25	57	0.096	no
MSTRG.115157.1	PF14357.1	DUF4404	85	13	36	0.096	no
MSTRG.115157.1	PF08317.6	Spc7	326	153	257	0.099	no
MSTRG.115157.1	PF06818.10	Fez1	202	75	145	0.12	no
MSTRG.115157.1	PF04632.7	FUSC	650	218	288	0.28	no
MSTRG.115157.2	PF03811.8	Zn_Tnp_IS1	36	1	7	0.34	no
MSTRG.115157.2	PF03811.8	Zn_Tnp_IS1	36	7	27	0.34	no
MSTRG.115157.2	PF10392.4	COG5	132	35	91	0.003	no
MSTRG.115157.2	PF10392.4	COG5	132	65	95	0.003	no
MSTRG.115157.2	PF05531.7	NPV_P10	75	22	55	0.022	no
MSTRG.115157.2	PF05531.7	NPV_P10	75	9	62	0.022	no
MSTRG.115157.2	PF09177.6	Syntaxin-6_N	97	9	94	0.049	no
MSTRG.115157.2	PF04513.7	Baculo_PEP_C	140	34	94	0.053	no
MSTRG.115157.2	PF00969.14	MHC_II_beta	75	32	65	0.075	no
MSTRG.115157.2	PF14357.1	DUF4404	85	25	57	0.084	no
MSTRG.115157.2	PF14357.1	DUF4404	85	13	36	0.084	no
MSTRG.115157.2	PF06029.6	AlkA_N	116	67	99	0.11	no
MSTRG.115157.2	PF06029.6	AlkA_N	116	73	101	0.11	no
MSTRG.115157.2	PF06029.6	AlkA_N	116	58	89	0.11	no
MSTRG.115157.2	PF05377.6	FlaC_arch	55	29	41	0.14	no
MSTRG.115157.2	PF05377.6	FlaC_arch	55	9	32	0.14	no
MSTRG.115157.2	PF05377.6	FlaC_arch	55	5	37	0.14	no
MSTRG.115390.1	PF10500.4	SR-25	225	72	121	0.0043	no
MSTRG.115390.1	PF06375.6	BLVR	154	66	114	0.017	no
MSTRG.115391.1	PF03154.10	Atrophin-1	982	596	631	5.1e-06	yes
MSTRG.115391.1	PF08648.7	DUF1777	180	29	80	0.011	no
MSTRG.115391.1	PF06474.7	MLTD_N	34	30	33	8.5	no
MSTRG.115391.1	PF06474.7	MLTD_N	34	5	19	8.5	no
MSTRG.115391.1	PF06474.7	MLTD_N	34	8	22	8.5	no
MSTRG.115473.1	PF00327.15	Ribosomal_L30	52	23	46	0.082	no
MSTRG.11560.2	PF08190.7	PIH1	328	1	145	3.3e-53	yes
MSTRG.11560.2	PF08190.7	PIH1	328	305	328	3.3e-53	yes
MSTRG.115676.2	PF15247.1	SLBP_RNA_bind	73	58	71	0.089	no
MSTRG.115854.1	PF11938.3	DUF3456	151	65	113	0.0026	no
MSTRG.116062.1	PF00621.15	RhoGEF	180	116	148	1.2e-07	yes
MSTRG.116062.1	PF12620.3	DUF3778	61	20	43	0.031	no
MSTRG.116062.1	PF12620.3	DUF3778	61	35	44	0.031	no
MSTRG.11622.4	PF13900.1	GVQW	48	12	40	2.9e-11	yes
MSTRG.11622.6	PF13900.1	GVQW	48	1	9	9.9e-13	yes
MSTRG.11622.6	PF13900.1	GVQW	48	12	40	9.9e-13	yes
MSTRG.117270.1	PF04230.8	PS_pyruv_trans	286	24	72	0.094	no
MSTRG.117270.1	PF14963.1	CAML	263	4	27	0.21	no
MSTRG.117270.1	PF08374.6	Protocadherin	221	81	104	6.1	no
MSTRG.117270.2	PF00078.22	RVT_1	214	175	201	3e-07	yes
MSTRG.117270.2	PF00078.22	RVT_1	214	1	45	3e-07	yes
MSTRG.117270.2	PF12010.3	DUF3502	134	61	110	0.013	no
MSTRG.117270.2	PF08637.5	NCA2	290	45	133	0.024	no
MSTRG.117270.2	PF08519.7	RFC1	155	60	140	0.072	no
MSTRG.117270.2	PF00509.13	Hemagglutinin	550	372	427	0.24	no
MSTRG.119258.1	PF00254.23	FKBP_C	94	3	39	8.4e-07	yes
MSTRG.119283.1	PF13307.1	Helicase_C_2	167	87	111	0.0017	no
MSTRG.119283.1	PF13307.1	Helicase_C_2	167	1	39	9e-08	yes
MSTRG.119283.3	PF13307.1	Helicase_C_2	167	1	39	9e-08	yes
MSTRG.119395.1	PF00452.14	Bcl-2	101	76	101	0.019	no
MSTRG.119568.1	PF00007.17	Cys_knot	105	48	90	1.4e-09	yes
MSTRG.119568.1	PF00007.17	Cys_knot	105	25	88	1.4e-09	yes
MSTRG.119568.1	PF00007.17	Cys_knot	105	2	91	1.4e-09	yes
MSTRG.119568.1	PF05308.6	Mito_fiss_reg	253	152	234	0.83	no
MSTRG.119592.1	PF00595.19	PDZ	81	2	52	2.9e-09	yes
MSTRG.119592.1	PF13180.1	PDZ_2	82	64	75	0.0029	no
MSTRG.119592.1	PF13180.1	PDZ_2	82	10	42	0.0029	no
MSTRG.119935.1	PF04778.7	LMP	157	12	71	0.016	no
MSTRG.119935.1	PF05912.6	DUF870	114	8	53	0.017	no
MSTRG.119935.1	PF11549.3	Sec31	51	5	26	0.12	no
MSTRG.120045.1	PF04592.9	SelP_N	238	183	209	0.28	no
MSTRG.120091.1	PF01490.13	Aa_trans	409	255	294	0.00018	yes
MSTRG.120091.1	PF10725.4	DUF2517	63	8	31	0.074	no
MSTRG.120214.3	PF07875.7	Coat_F	64	25	59	0.087	no
MSTRG.120216.1	PF11236.3	DUF3037	118	28	98	0.04	no
MSTRG.120216.2	PF11236.3	DUF3037	118	28	98	0.04	no
MSTRG.120216.4	PF00078.22	RVT_1	214	96	177	2.3e-10	yes
MSTRG.120216.4	PF11236.3	DUF3037	118	28	98	0.04	no
MSTRG.120216.5	PF11236.3	DUF3037	118	28	98	0.04	no
MSTRG.120216.6	PF11236.3	DUF3037	118	28	98	0.04	no
MSTRG.120225.1	PF01391.13	Collagen	60	3	41	1.9e-07	yes
MSTRG.120776.1	PF00078.22	RVT_1	214	16	214	1.1e-36	yes
MSTRG.120776.1	PF12902.2	Ferritin-like	227	81	178	0.041	no
MSTRG.120776.1	PF06015.7	Chordopox_A30L	71	3	19	0.1	no
MSTRG.120776.1	PF06015.7	Chordopox_A30L	71	27	59	0.1	no
MSTRG.120781.1	PF04218.8	CENP-B_N	53	5	52	8.8e-05	yes
MSTRG.121282.1	PF10186.4	Atg14	302	7	141	7.1e-05	yes
MSTRG.121282.1	PF10186.4	Atg14	302	43	138	7.1e-05	yes
MSTRG.121282.1	PF10186.4	Atg14	302	16	140	7.1e-05	yes
MSTRG.121282.1	PF10186.4	Atg14	302	21	127	7.1e-05	yes
MSTRG.121282.1	PF01576.14	Myosin_tail_1	859	579	704	0.0024	no
MSTRG.121282.1	PF01576.14	Myosin_tail_1	859	99	424	0.0024	no
MSTRG.121282.1	PF10473.4	CENP-F_leu_zip	140	60	93	0.0024	no
MSTRG.121282.1	PF10473.4	CENP-F_leu_zip	140	35	101	0.0024	no
MSTRG.121282.1	PF10473.4	CENP-F_leu_zip	140	43	127	0.0024	no
MSTRG.121282.1	PF10473.4	CENP-F_leu_zip	140	26	113	0.0024	no
MSTRG.121282.1	PF10473.4	CENP-F_leu_zip	140	6	127	0.0024	no
MSTRG.121282.1	PF13166.1	AAA_13	712	415	481	0.042	no
MSTRG.121282.1	PF13166.1	AAA_13	712	274	479	0.042	no
MSTRG.121282.1	PF13166.1	AAA_13	712	284	455	0.042	no
MSTRG.121282.1	PF13894.1	zf-C2H2_4	24	1	24	0.043	no
MSTRG.121282.1	PF00038.16	Filament	312	196	283	0.051	no
MSTRG.121282.1	PF00038.16	Filament	312	49	142	0.051	no
MSTRG.121282.1	PF00038.16	Filament	312	22	288	0.051	no
MSTRG.121282.1	PF00038.16	Filament	312	24	142	0.051	no
MSTRG.121282.1	PF04582.7	Reo_sigmaC	326	50	134	0.47	no
MSTRG.121282.1	PF04582.7	Reo_sigmaC	326	41	155	0.47	no
MSTRG.121282.1	PF04582.7	Reo_sigmaC	326	32	102	0.47	no
MSTRG.121282.1	PF04582.7	Reo_sigmaC	326	40	152	0.47	no
MSTRG.121282.1	PF08317.6	Spc7	326	163	269	1	no
MSTRG.121282.1	PF08317.6	Spc7	326	165	285	1	no
MSTRG.121282.1	PF08317.6	Spc7	326	165	293	1	no
MSTRG.121282.1	PF08317.6	Spc7	326	155	269	1	no
MSTRG.121282.1	PF08317.6	Spc7	326	152	264	1	no
MSTRG.121282.1	PF12128.3	DUF3584	1201	222	699	4.2	no
MSTRG.121282.1	PF11803.3	UXS1_N	78	59	73	4.3	no
MSTRG.121282.1	PF11803.3	UXS1_N	78	14	58	4.3	no
MSTRG.121282.1	PF11803.3	UXS1_N	78	53	72	4.3	no
MSTRG.121282.1	PF11803.3	UXS1_N	78	57	71	4.3	no
MSTRG.121282.1	PF11559.3	ADIP	151	82	122	5.6	no
MSTRG.121282.1	PF11559.3	ADIP	151	52	131	5.6	no
MSTRG.121282.1	PF11559.3	ADIP	151	52	135	5.6	no
MSTRG.121282.1	PF11559.3	ADIP	151	48	122	5.6	no
MSTRG.121282.1	PF11559.3	ADIP	151	56	99	5.6	no
MSTRG.121282.1	PF11559.3	ADIP	151	48	130	5.6	no
MSTRG.121282.1	PF11559.3	ADIP	151	37	91	5.6	no
MSTRG.121282.2	PF01576.14	Myosin_tail_1	859	578	699	0.00072	yes
MSTRG.121282.2	PF01576.14	Myosin_tail_1	859	100	424	0.00072	yes
MSTRG.121282.2	PF10473.4	CENP-F_leu_zip	140	60	93	0.0012	no
MSTRG.121282.2	PF10473.4	CENP-F_leu_zip	140	35	101	0.0012	no
MSTRG.121282.2	PF10473.4	CENP-F_leu_zip	140	43	127	0.0012	no
MSTRG.121282.2	PF10473.4	CENP-F_leu_zip	140	26	113	0.0012	no
MSTRG.121282.2	PF10473.4	CENP-F_leu_zip	140	6	127	0.0012	no
MSTRG.121282.2	PF11559.3	ADIP	151	88	122	0.0014	no
MSTRG.121282.2	PF11559.3	ADIP	151	52	131	0.0014	no
MSTRG.121282.2	PF11559.3	ADIP	151	52	134	0.0014	no
MSTRG.121282.2	PF11559.3	ADIP	151	48	122	0.0014	no
MSTRG.121282.2	PF11559.3	ADIP	151	56	99	0.0014	no
MSTRG.121282.2	PF11559.3	ADIP	151	57	147	0.0014	no
MSTRG.121282.2	PF11559.3	ADIP	151	37	91	0.0014	no
MSTRG.121282.2	PF13166.1	AAA_13	712	436	480	0.06	no
MSTRG.121282.2	PF13166.1	AAA_13	712	274	479	0.06	no
MSTRG.121282.2	PF13166.1	AAA_13	712	284	455	0.06	no
MSTRG.121282.2	PF04582.7	Reo_sigmaC	326	49	134	0.25	no
MSTRG.121282.2	PF04582.7	Reo_sigmaC	326	41	155	0.25	no
MSTRG.121282.2	PF04582.7	Reo_sigmaC	326	37	143	0.25	no
MSTRG.121282.2	PF04582.7	Reo_sigmaC	326	49	152	0.25	no
MSTRG.121282.2	PF08317.6	Spc7	326	163	267	0.48	no
MSTRG.121282.2	PF08317.6	Spc7	326	165	278	0.48	no
MSTRG.121282.2	PF08317.6	Spc7	326	163	294	0.48	no
MSTRG.121282.2	PF08317.6	Spc7	326	155	269	0.48	no
MSTRG.121282.2	PF08317.6	Spc7	326	152	264	0.48	no
MSTRG.121282.2	PF00038.16	Filament	312	215	282	0.88	no
MSTRG.121282.2	PF00038.16	Filament	312	45	142	0.88	no
MSTRG.121282.2	PF00038.16	Filament	312	22	288	0.88	no
MSTRG.121282.2	PF00038.16	Filament	312	24	142	0.88	no
MSTRG.121282.2	PF13851.1	GAS	201	90	120	8.9	no
MSTRG.121282.2	PF13851.1	GAS	201	34	122	8.9	no
MSTRG.121282.2	PF13851.1	GAS	201	31	195	8.9	no
MSTRG.121282.2	PF13851.1	GAS	201	41	112	8.9	no
MSTRG.121282.2	PF13851.1	GAS	201	34	130	8.9	no
MSTRG.121282.2	PF13851.1	GAS	201	31	97	8.9	no
MSTRG.121282.2	PF13851.1	GAS	201	31	144	8.9	no
MSTRG.121298.1	PF00038.16	Filament	312	180	255	0.0011	no
MSTRG.121298.1	PF05604.6	DUF776	178	9	89	0.022	no
MSTRG.121298.1	PF07926.7	TPR_MLP1_2	132	12	86	0.084	no
MSTRG.121298.1	PF14523.1	Syntaxin_2	102	37	100	0.13	no
MSTRG.121298.1	PF04871.8	Uso1_p115_C	136	8	73	0.24	no
MSTRG.121298.1	PF11853.3	DUF3373	489	17	66	1.8	no
MSTRG.121298.1	PF04111.7	APG6	315	21	95	3.4	no
MSTRG.121298.1	PF02841.9	GBP_C	297	202	279	4.4	no
MSTRG.121298.1	PF10779.4	XhlA	71	8	16	4.7	no
MSTRG.121298.1	PF10779.4	XhlA	71	6	48	4.7	no
MSTRG.121298.1	PF10779.4	XhlA	71	4	31	4.7	no
MSTRG.121298.1	PF14197.1	Cep57_CLD_2	69	3	29	0.086	no
MSTRG.121298.1	PF14197.1	Cep57_CLD_2	69	8	27	0.086	no
MSTRG.121298.1	PF10186.4	Atg14	302	19	94	0.12	no
MSTRG.121298.1	PF04156.9	IncA	191	77	146	0.14	no
MSTRG.121298.1	PF03961.8	DUF342	451	338	418	0.57	no
MSTRG.121298.1	PF08702.5	Fib_alpha	146	88	131	0.69	no
MSTRG.121298.1	PF08702.5	Fib_alpha	146	37	59	0.69	no
MSTRG.121298.1	PF08286.6	Spc24	118	10	46	0.82	no
MSTRG.121298.1	PF04000.10	Sas10_Utp3	85	2	49	1.3	no
MSTRG.121298.1	PF04000.10	Sas10_Utp3	85	4	25	1.3	no
MSTRG.121298.1	PF14362.1	DUF4407	301	133	161	2.7	no
MSTRG.121298.1	PF14362.1	DUF4407	301	123	167	2.7	no
MSTRG.121298.1	PF00038.16	Filament	312	206	283	0.0045	no
MSTRG.121298.1	PF10473.4	CENP-F_leu_zip	140	34	129	0.02	no
MSTRG.121298.1	PF13851.1	GAS	201	36	131	0.033	no
MSTRG.121298.1	PF08317.6	Spc7	326	183	271	0.041	no
MSTRG.121298.1	PF05502.8	Dynactin_p62	483	111	198	0.047	no
MSTRG.121298.1	PF05701.6	WEMBL	522	102	182	0.06	no
MSTRG.121298.1	PF14712.1	Snapin_Pallidin	92	29	84	0.14	no
MSTRG.121298.1	PF14712.1	Snapin_Pallidin	92	18	44	0.14	no
MSTRG.121298.1	PF07926.7	TPR_MLP1_2	132	54	121	0.31	no
MSTRG.121298.1	PF01496.14	V_ATPase_I	759	186	264	0.49	no
MSTRG.121298.1	PF04156.9	IncA	191	98	188	1.1	no
MSTRG.121298.1	PF01920.15	Prefoldin_2	106	56	99	1.2	no
MSTRG.121298.1	PF01920.15	Prefoldin_2	106	59	88	1.2	no
MSTRG.121298.1	PF07989.6	Microtub_assoc	75	30	74	1.3	no
MSTRG.121298.1	PF07989.6	Microtub_assoc	75	43	67	1.3	no
MSTRG.121298.1	PF05791.6	Bacillus_HBL	184	105	180	1.3	no
MSTRG.121298.1	PF05791.6	Bacillus_HBL	184	131	148	1.3	no
MSTRG.121298.1	PF05377.6	FlaC_arch	55	12	29	1.4	no
MSTRG.121298.1	PF05377.6	FlaC_arch	55	11	32	1.4	no
MSTRG.121298.1	PF05266.9	DUF724	190	92	184	1.7	no
MSTRG.121298.1	PF05929.6	Phage_GPO	276	168	255	1.8	no
MSTRG.121298.1	PF04111.7	APG6	315	38	130	2	no
MSTRG.121298.1	PF06005.7	DUF904	72	7	59	2.1	no
MSTRG.121298.1	PF08912.6	Rho_Binding	69	12	34	3.4	no
MSTRG.121298.1	PF08912.6	Rho_Binding	69	8	46	3.4	no
MSTRG.121298.1	PF08912.6	Rho_Binding	69	2	23	3.4	no
MSTRG.121298.1	PF10186.4	Atg14	302	36	123	4	no
MSTRG.121298.1	PF02403.17	Seryl_tRNA_N	108	51	99	6.9	no
MSTRG.121298.1	PF08286.6	Spc24	118	2	62	7.9	no
MSTRG.121298.1	PF08286.6	Spc24	118	7	52	7.9	no
MSTRG.121298.2	PF10498.4	IFT57	359	231	348	0.00082	yes
MSTRG.121298.2	PF10498.4	IFT57	359	267	323	0.00082	yes
MSTRG.121298.2	PF10473.4	CENP-F_leu_zip	140	71	139	0.026	no
MSTRG.121298.2	PF10473.4	CENP-F_leu_zip	140	37	94	0.026	no
MSTRG.121298.2	PF10473.4	CENP-F_leu_zip	140	10	111	0.026	no
MSTRG.121298.2	PF04156.9	IncA	191	87	186	0.05	no
MSTRG.121298.2	PF04156.9	IncA	191	68	147	0.05	no
MSTRG.121298.2	PF04582.7	Reo_sigmaC	326	34	88	0.051	no
MSTRG.121298.2	PF04582.7	Reo_sigmaC	326	17	125	0.051	no
MSTRG.121298.2	PF08702.5	Fib_alpha	146	88	131	0.067	no
MSTRG.121298.2	PF08702.5	Fib_alpha	146	28	126	0.067	no
MSTRG.121298.2	PF13166.1	AAA_13	712	320	452	0.13	no
MSTRG.121298.2	PF09969.4	DUF2203	120	6	77	0.25	no
MSTRG.121298.2	PF08317.6	Spc7	326	209	255	0.25	no
MSTRG.121298.2	PF08317.6	Spc7	326	172	268	0.25	no
MSTRG.121298.2	PF13851.1	GAS	201	92	170	0.33	no
MSTRG.121298.2	PF13851.1	GAS	201	33	161	0.33	no
MSTRG.121298.2	PF11690.3	DUF3287	112	54	71	0.34	no
MSTRG.121298.2	PF11690.3	DUF3287	112	23	70	0.34	no
MSTRG.121298.2	PF11690.3	DUF3287	112	41	82	0.34	no
MSTRG.121298.2	PF12128.3	DUF3584	1201	631	873	0.67	no
MSTRG.121298.2	PF09006.6	Surfac_D-trimer	46	4	24	0.8	no
MSTRG.121298.2	PF09006.6	Surfac_D-trimer	46	9	24	0.8	no
MSTRG.121298.2	PF09006.6	Surfac_D-trimer	46	3	20	0.8	no
MSTRG.121298.2	PF09298.6	FAA_hydrolase_N	107	58	106	1.5	no
MSTRG.121298.2	PF09298.6	FAA_hydrolase_N	107	32	63	1.5	no
MSTRG.121298.2	PF07439.6	DUF1515	112	34	68	3.7	no
MSTRG.121298.2	PF07439.6	DUF1515	112	15	61	3.7	no
MSTRG.121298.2	PF00521.15	DNA_topoisoIV	426	251	391	4.2	no
MSTRG.121298.2	PF06103.6	DUF948	90	26	69	5.4	no
MSTRG.121298.2	PF06103.6	DUF948	90	50	85	5.4	no
MSTRG.121298.2	PF06103.6	DUF948	90	21	69	5.4	no
MSTRG.121298.2	PF10186.4	Atg14	302	61	147	7.8	no
MSTRG.121298.2	PF10186.4	Atg14	302	18	90	7.8	no
MSTRG.121298.2	PF05667.6	DUF812	594	274	401	9.1	no
MSTRG.121298.3	PF10369.4	ALS_ss_C	75	31	58	0.00083	yes
MSTRG.121298.3	PF10369.4	ALS_ss_C	75	6	58	0.00083	yes
MSTRG.121298.3	PF10369.4	ALS_ss_C	75	14	25	0.00083	yes
MSTRG.121298.3	PF05701.6	WEMBL	522	102	224	0.0093	no
MSTRG.121298.3	PF08317.6	Spc7	326	183	253	0.083	no
MSTRG.121298.3	PF08317.6	Spc7	326	208	258	0.083	no
MSTRG.121298.3	PF14817.1	HAUS5	632	300	415	0.11	no
MSTRG.121298.3	PF07926.7	TPR_MLP1_2	132	2	111	0.3	no
MSTRG.121298.3	PF06009.7	Laminin_II	138	2	105	0.98	no
MSTRG.121298.3	PF10473.4	CENP-F_leu_zip	140	34	87	1.1	no
MSTRG.121298.3	PF10473.4	CENP-F_leu_zip	140	34	100	1.1	no
MSTRG.121298.3	PF07989.6	Microtub_assoc	75	30	74	1.3	no
MSTRG.121298.3	PF07989.6	Microtub_assoc	75	47	72	1.3	no
MSTRG.121298.3	PF07989.6	Microtub_assoc	75	53	65	1.3	no
MSTRG.121298.3	PF04111.7	APG6	315	38	119	3.3	no
MSTRG.121298.3	PF04111.7	APG6	315	69	117	3.3	no
MSTRG.121298.3	PF08614.6	ATG16	194	72	136	4.7	no
MSTRG.121298.3	PF08614.6	ATG16	194	107	150	4.7	no
MSTRG.121298.3	PF02403.17	Seryl_tRNA_N	108	51	99	6.7	no
MSTRG.121298.3	PF02403.17	Seryl_tRNA_N	108	34	90	6.7	no
MSTRG.121298.3	PF10186.4	Atg14	302	17	138	9.4	no
MSTRG.121300.1	PF14523.1	Syntaxin_2	102	37	100	0.046	no
MSTRG.121300.1	PF00038.16	Filament	312	180	252	0.1	no
MSTRG.121300.1	PF10779.4	XhlA	71	6	48	0.59	no
MSTRG.121301.1	PF01363.16	FYVE	69	2	32	3.2e-11	yes
MSTRG.121301.1	PF15619.1	Lebercilin	194	12	62	0.0031	no
MSTRG.121301.1	PF12773.2	DZR	50	24	50	0.0063	no
MSTRG.121301.1	PF03245.8	Phage_lysis	125	11	63	0.012	no
MSTRG.121301.1	PF06005.7	DUF904	72	19	53	0.014	no
MSTRG.121301.1	PF12711.2	Kinesin-relat_1	86	5	67	0.036	no
MSTRG.121301.1	PF05837.7	CENP-H	106	4	52	0.04	no
MSTRG.121301.1	PF01529.15	zf-DHHC	174	28	69	0.048	no
MSTRG.121301.1	PF04508.7	Pox_A_type_inc	23	2	18	0.065	no
MSTRG.121301.1	PF12329.3	TMF_DNA_bd	74	35	73	0.097	no
MSTRG.121316.4	PF05604.6	DUF776	178	83	153	0.046	no
MSTRG.121537.1	PF11654.3	DUF2665	47	10	42	0.063	no
MSTRG.121537.2	PF11654.3	DUF2665	47	10	42	0.063	no
MSTRG.121537.3	PF11654.3	DUF2665	47	10	42	0.063	no
MSTRG.121537.4	PF11654.3	DUF2665	47	10	42	0.063	no
MSTRG.121537.5	PF11654.3	DUF2665	47	10	42	0.063	no
MSTRG.121961.1	PF07133.6	Merozoite_SPAM	173	75	122	0.19	no
MSTRG.121961.1	PF11888.3	DUF3408	136	25	71	0.39	no
MSTRG.121961.1	PF06459.7	RR_TM4-6	274	82	126	1.1	no
MSTRG.121961.1	PF14851.1	FAM176	153	55	104	1.4	no
MSTRG.121961.1	PF08208.6	RNA_polI_A34	198	143	189	1.9	no
MSTRG.121961.1	PF07423.6	DUF1510	217	53	122	1.9	no
MSTRG.121961.1	PF08432.5	Vfa1	182	80	140	2.8	no
MSTRG.121961.1	PF08496.5	Peptidase_S49_N	155	44	94	2.9	no
MSTRG.121961.1	PF02862.12	DDHD	227	125	164	3	no
MSTRG.121961.1	PF01770.13	Folate_carrier	412	182	245	3.5	no
MSTRG.121961.1	PF05132.9	RNA_pol_Rpc4	131	23	54	3.7	no
MSTRG.121961.1	PF04281.8	Tom22	137	3	48	3.7	no
MSTRG.121961.1	PF15048.1	OSTbeta	125	58	102	4.5	no
MSTRG.121961.1	PF14181.1	YqfQ	161	109	149	5.4	no
MSTRG.121961.1	PF14721.1	AIF_C	133	61	100	6.6	no
MSTRG.121961.1	PF09468.5	RNase_H2-Ydr279	304	234	290	7.6	no
MSTRG.121961.1	PF02535.17	Zip	317	129	162	8.6	no
MSTRG.121961.1	PF07946.9	DUF1682	321	257	304	9	no
MSTRG.121961.1	PF03276.9	Gag_spuma	582	448	500	9.1	no
MSTRG.121972.11	PF00537.13	Toxin_3	54	7	49	0.033	no
MSTRG.122385.1	PF01434.13	Peptidase_M41	213	2	54	6.8e-11	yes
MSTRG.122439.1	PF15382.1	DUF4609	70	5	70	4.2e-22	yes
MSTRG.122439.2	PF15382.1	DUF4609	70	54	59	5.8e-22	yes
MSTRG.122439.2	PF15382.1	DUF4609	70	5	70	5.8e-22	yes
MSTRG.122439.2	PF05887.6	Trypan_PARP	143	68	113	0.2	no
MSTRG.122439.3	PF08333.6	DUF1725	20	3	11	0.024	no
MSTRG.122439.4	PF08333.6	DUF1725	20	3	11	0.024	no
MSTRG.122479.11	PF08073.7	CHDNT	55	18	37	0.052	no
MSTRG.122479.9	PF08073.7	CHDNT	55	18	37	0.052	no
MSTRG.122510.1	PF04559.7	Herpes_UL17	540	258	320	0.31	no
MSTRG.122510.1	PF04559.7	Herpes_UL17	540	251	266	0.31	no
MSTRG.122515.1	PF12901.2	SUZ-C	34	21	32	0.0084	no
MSTRG.122527.1	PF04680.8	OGFr_III	20	6	9	0.064	no
MSTRG.122527.1	PF04680.8	OGFr_III	20	1	4	0.064	no
MSTRG.122527.1	PF04680.8	OGFr_III	20	7	10	0.064	no
MSTRG.122527.1	PF04680.8	OGFr_III	20	7	20	0.064	no
MSTRG.12305.2	PF04710.9	Pellino	416	1	66	9e-27	yes
MSTRG.12306.1	PF01484.12	Col_cuticle_N	53	10	36	0.0067	no
MSTRG.12307.1	PF14851.1	FAM176	153	8	50	0.1	no
MSTRG.12307.1	PF07111.7	HCR	739	227	273	0.038	no
MSTRG.123225.1	PF12764.2	Gly-rich_Ago1	104	8	68	0.55	no
MSTRG.123225.1	PF12764.2	Gly-rich_Ago1	104	11	37	0.55	no
MSTRG.123225.1	PF15002.1	ERK-JNK_inhib	207	152	201	1.6	no
MSTRG.123225.1	PF08374.6	Protocadherin	221	68	105	4.5	no
MSTRG.123227.1	PF08277.7	PAN_3	71	7	36	0.063	no
MSTRG.123378.1	PF11244.3	Med25_NR-box	89	35	64	0.67	no
MSTRG.123378.1	PF11244.3	Med25_NR-box	89	27	77	0.67	no
MSTRG.123512.2	PF03946.9	Ribosomal_L11_N	60	4	36	0.0033	no
MSTRG.123624.1	PF13961.1	DUF4219	27	16	27	0.085	no
MSTRG.123653.1	PF13865.1	FoP_duplication	76	19	48	1.9	no
MSTRG.123653.1	PF13865.1	FoP_duplication	76	7	25	1.9	no
MSTRG.123836.1	PF08383.6	Maf_N	35	3	35	5.3e-21	yes
MSTRG.123836.2	PF08383.6	Maf_N	35	1	35	8.7e-22	yes
MSTRG.123836.4	PF08383.6	Maf_N	35	1	35	2.1e-21	yes
MSTRG.123839.1	PF03131.12	bZIP_Maf	92	1	77	1.7e-31	yes
MSTRG.123839.1	PF00170.16	bZIP_1	64	3	52	0.0032	no
MSTRG.123839.1	PF06698.6	DUF1192	59	16	46	0.0061	no
MSTRG.123839.1	PF06698.6	DUF1192	59	25	40	0.0061	no
MSTRG.123839.1	PF07716.10	bZIP_2	54	36	53	0.023	no
MSTRG.123839.1	PF07716.10	bZIP_2	54	6	51	0.023	no
MSTRG.123839.1	PF08898.5	DUF1843	53	25	50	0.12	no
MSTRG.123839.1	PF04899.7	MbeD_MobD	70	49	63	1.4	no
MSTRG.123839.1	PF04899.7	MbeD_MobD	70	40	68	1.4	no
MSTRG.123948.1	PF10003.4	DUF2244	140	13	49	0.26	no
MSTRG.123948.1	PF08944.6	p47_phox_C	58	16	41	0.61	no
MSTRG.123948.1	PF08944.6	p47_phox_C	58	23	36	0.61	no
MSTRG.123957.1	PF02985.17	HEAT	31	7	26	0.004	no
MSTRG.123957.1	PF13513.1	HEAT_EZ	55	31	54	0.031	no
MSTRG.123957.1	PF12722.2	Hid1	895	171	203	0.098	no
MSTRG.123958.1	PF02837.13	Glyco_hydro_2_N	167	31	74	0.023	no
MSTRG.123958.3	PF10970.3	DUF2772	121	32	66	0.099	no
MSTRG.124260.1	PF01266.19	DAO	358	299	355	1.8e-06	yes
MSTRG.124261.1	PF04606.7	Ogr_Delta	47	22	36	0.038	no
MSTRG.124403.1	PF07155.7	ECF-ribofla_trS	169	60	116	0.05	no
MSTRG.124479.1	PF02525.12	Flavodoxin_2	199	158	199	0.015	no
MSTRG.124682.1	PF09523.5	DUF2390	109	62	99	0.093	no
MSTRG.124682.1	PF04124.7	Dor1	338	146	338	3.6e-80	yes
MSTRG.124854.1	PF08384.5	NPP	45	1	22	0.068	no
MSTRG.125044.1	PF09034.5	TRADD_N	111	11	93	4.6e-34	yes
MSTRG.125078.4	PF00816.16	Histone_HNS	93	63	85	0.63	no
MSTRG.125078.4	PF00816.16	Histone_HNS	93	71	79	0.63	no
MSTRG.12511.1	PF00046.24	Homeobox	57	7	27	5.1e-13	yes
MSTRG.12511.1	PF00046.24	Homeobox	57	5	56	5.1e-13	yes
MSTRG.12511.1	PF05920.6	Homeobox_KN	40	6	40	1.8e-09	yes
MSTRG.12511.1	PF01381.17	HTH_3	55	13	34	0.018	no
MSTRG.12511.1	PF11569.3	Homez	57	31	53	0.025	no
MSTRG.12511.1	PF13384.1	HTH_23	50	27	35	0.027	no
MSTRG.12511.1	PF13384.1	HTH_23	50	5	15	0.027	no
MSTRG.12511.1	PF13384.1	HTH_23	50	19	40	0.027	no
MSTRG.12511.1	PF13518.1	HTH_28	52	22	41	0.032	no
MSTRG.12511.1	PF13518.1	HTH_28	52	17	41	0.032	no
MSTRG.12511.1	PF13518.1	HTH_28	52	16	44	0.032	no
MSTRG.12511.1	PF04218.8	CENP-B_N	53	33	44	0.092	no
MSTRG.12511.1	PF04218.8	CENP-B_N	53	23	48	0.092	no
MSTRG.12513.2	PF06093.8	Spt4	77	20	64	0.094	no
MSTRG.12513.5	PF02994.9	Transposase_22	370	284	354	8.8e-29	yes
MSTRG.12513.5	PF02994.9	Transposase_22	370	156	275	2.4e-37	yes
MSTRG.12513.5	PF05141.7	DIT1_PvcA	278	82	202	0.031	no
MSTRG.12513.5	PF08826.5	DMPK_coil	61	16	50	1.8	no
MSTRG.12513.5	PF08826.5	DMPK_coil	61	33	43	1.8	no
MSTRG.12513.5	PF08826.5	DMPK_coil	61	18	27	1.8	no
MSTRG.125131.3	PF01161.15	PBP	146	93	140	0.0054	no
MSTRG.125235.1	PF00135.23	COesterase	535	182	348	3.2e-55	yes
MSTRG.125235.1	PF07859.8	Abhydrolase_3	211	48	110	0.0001	yes
MSTRG.125235.1	PF00326.16	Peptidase_S9	213	40	99	0.0081	no
MSTRG.125445.1	PF00072.19	Response_reg	112	13	56	0.026	no
MSTRG.125445.1	PF12702.2	Lipocalin_3	93	26	56	0.13	no
MSTRG.12553.1	PF00185.19	OTCace	158	58	112	0.00011	yes
MSTRG.12553.1	PF14440.1	XOO_2897-deam	119	17	79	0.052	no
MSTRG.12553.1	PF03456.13	uDENN	65	9	47	0.22	no
MSTRG.12553.1	PF01775.12	Ribosomal_L18ae	124	37	116	0.0028	no
MSTRG.12553.1	PF06626.7	DUF1152	297	24	50	0.093	no
MSTRG.12553.2	PF14440.1	XOO_2897-deam	119	17	79	0.052	no
MSTRG.125776.1	PF12411.3	Choline_sulf_C	54	10	43	0.12	no
MSTRG.12590.1	PF03381.10	CDC50	278	1	275	5.5e-87	yes
MSTRG.12590.3	PF03381.10	CDC50	278	1	64	2e-12	yes
MSTRG.126106.3	PF15324.1	TALPID3	1252	938	997	0.0087	no
MSTRG.126109.1	PF05311.6	Baculo_PP31	272	140	177	0.019	no
MSTRG.126268.1	PF11862.3	DUF3382	101	14	35	0.19	no
MSTRG.126268.1	PF00078.22	RVT_1	214	1	28	0.00055	yes
MSTRG.126268.1	PF10240.4	DUF2464	251	134	184	0.0049	no
MSTRG.126268.1	PF02016.10	Peptidase_S66	284	25	64	0.06	no
MSTRG.126319.1	PF00014.18	Kunitz_BPTI	53	2	52	8.8e-19	yes
MSTRG.126430.2	PF02815.14	MIR	190	129	185	1.8e-06	yes
MSTRG.126430.2	PF08709.6	Ins145_P3_rec	214	2	213	1.2e-67	yes
MSTRG.126430.2	PF08709.6	Ins145_P3_rec	214	100	121	1.2e-67	yes
MSTRG.126430.2	PF02815.14	MIR	190	58	94	1e-09	yes
MSTRG.126430.2	PF02815.14	MIR	190	49	87	1e-09	yes
MSTRG.126430.2	PF02815.14	MIR	190	1	39	1e-09	yes
MSTRG.126430.2	PF08055.6	Trp_leader1	18	10	16	0.6	no
MSTRG.126447.1	PF02026.11	RyR	95	2	94	1e-62	yes
MSTRG.126447.1	PF02026.11	RyR	95	1	94	1e-62	yes
MSTRG.126447.1	PF00622.23	SPRY	124	2	124	1.6e-42	yes
MSTRG.126447.1	PF00622.23	SPRY	124	1	78	1.6e-42	yes
MSTRG.126448.1	PF09077.6	Phage-MuB_C	78	19	68	0.14	no
MSTRG.126448.1	PF01365.16	RYDR_ITPR	207	1	89	2.2e-23	yes
MSTRG.126448.1	PF00622.23	SPRY	124	2	123	2.9e-26	yes
MSTRG.126448.1	PF04147.7	Nop14	840	332	416	9.7e-06	yes
MSTRG.126448.1	PF02724.9	CDC45	622	101	171	0.0071	no
MSTRG.126448.1	PF03896.11	TRAP_alpha	285	31	78	0.02	no
MSTRG.126448.1	PF02535.17	Zip	317	82	155	0.077	no
MSTRG.126448.1	PF07423.6	DUF1510	217	68	68	0.19	no
MSTRG.126448.1	PF07423.6	DUF1510	217	55	102	0.19	no
MSTRG.126448.1	PF05285.7	SDA1	324	126	175	0.25	no
MSTRG.126448.1	PF10846.3	DUF2722	417	337	397	0.37	no
MSTRG.126448.1	PF05758.7	Ycf1	929	236	290	0.48	no
MSTRG.126448.1	PF03286.9	Pox_Ag35	200	74	116	1.7	no
MSTRG.126448.1	PF02862.12	DDHD	227	113	173	2.5	no
MSTRG.126448.1	PF14721.1	AIF_C	133	45	98	3.7	no
MSTRG.126448.1	PF05327.6	RRN3	564	223	285	5.2	no
MSTRG.126448.1	PF08208.6	RNA_polI_A34	198	154	163	8.5	no
MSTRG.126448.1	PF08208.6	RNA_polI_A34	198	132	177	8.5	no
MSTRG.126449.1	PF01365.16	RYDR_ITPR	207	116	206	8e-28	yes
MSTRG.126724.3	PF00067.17	p450	463	109	137	0.00098	yes
MSTRG.127084.1	PF06020.6	Roughex	334	237	288	0.097	no
MSTRG.127084.1	PF06020.6	Roughex	334	267	319	0.097	no
MSTRG.127084.1	PF03344.10	Daxx	713	441	482	0.13	no
MSTRG.127394.2	PF15356.1	SPR1	114	8	50	0.0098	no
MSTRG.127401.1	PF00300.17	His_Phos_1	158	125	157	0.071	no
MSTRG.127479.1	PF14100.1	PmoA	272	174	239	0.14	no
MSTRG.127491.2	PF02037.22	SAP	35	6	30	1.8e-07	yes
MSTRG.127491.2	PF01843.14	DIL	105	1	24	0.00063	yes
MSTRG.127643.11	PF12159.3	DUF3593	93	5	45	0.031	no
MSTRG.127643.11	PF13465.1	zf-H2C2_2	26	9	25	2.6e-27	yes
MSTRG.127643.11	PF13465.1	zf-H2C2_2	26	2	26	2.6e-27	yes
MSTRG.127643.11	PF13465.1	zf-H2C2_2	26	4	26	2.6e-27	yes
MSTRG.127643.11	PF13465.1	zf-H2C2_2	26	2	25	2.6e-27	yes
MSTRG.127643.11	PF13465.1	zf-H2C2_2	26	7	12	2.6e-27	yes
MSTRG.127643.11	PF00096.21	zf-C2H2	23	1	23	5.3e-20	yes
MSTRG.127643.11	PF00096.21	zf-C2H2	23	1	23	5.3e-20	yes
MSTRG.127643.11	PF00096.21	zf-C2H2	23	5	23	5.3e-20	yes
MSTRG.127643.11	PF00096.21	zf-C2H2	23	1	16	5.3e-20	yes
MSTRG.127643.11	PF13894.1	zf-C2H2_4	24	1	23	1e-12	yes
MSTRG.127643.11	PF13894.1	zf-C2H2_4	24	1	23	1e-12	yes
MSTRG.127643.11	PF13894.1	zf-C2H2_4	24	6	23	1e-12	yes
MSTRG.127643.11	PF13894.1	zf-C2H2_4	24	1	11	1e-12	yes
MSTRG.127643.11	PF13912.1	zf-C2H2_6	27	1	24	4.4e-10	yes
MSTRG.127643.11	PF13912.1	zf-C2H2_6	27	1	22	4.4e-10	yes
MSTRG.127643.11	PF13912.1	zf-C2H2_6	27	5	22	4.4e-10	yes
MSTRG.127643.11	PF13912.1	zf-C2H2_6	27	2	12	4.4e-10	yes
MSTRG.127643.11	PF12171.3	zf-C2H2_jaz	27	2	24	0.0019	no
MSTRG.127643.11	PF12171.3	zf-C2H2_jaz	27	2	22	0.0019	no
MSTRG.127643.11	PF12171.3	zf-C2H2_jaz	27	6	21	0.0019	no
MSTRG.127643.11	PF12171.3	zf-C2H2_jaz	27	2	14	0.0019	no
MSTRG.127643.11	PF09723.5	Zn-ribbon_8	42	6	37	0.0037	no
MSTRG.127643.11	PF09723.5	Zn-ribbon_8	42	6	16	0.0037	no
MSTRG.127643.11	PF09723.5	Zn-ribbon_8	42	6	41	0.0037	no
MSTRG.127643.11	PF12874.2	zf-met	25	1	21	0.019	no
MSTRG.127643.11	PF12874.2	zf-met	25	1	21	0.019	no
MSTRG.127643.11	PF12874.2	zf-met	25	6	21	0.019	no
MSTRG.127643.11	PF12874.2	zf-met	25	3	12	0.019	no
MSTRG.127643.11	PF12773.2	DZR	50	12	41	0.038	no
MSTRG.127643.11	PF12773.2	DZR	50	17	40	0.038	no
MSTRG.127643.11	PF07649.7	C1_3	30	10	22	0.044	no
MSTRG.127643.11	PF07649.7	C1_3	30	2	16	0.044	no
MSTRG.127643.11	PF07649.7	C1_3	30	14	22	0.044	no
MSTRG.127643.11	PF01286.13	XPA_N	34	4	11	0.14	no
MSTRG.127643.11	PF01286.13	XPA_N	34	3	19	0.14	no
MSTRG.127643.11	PF01286.13	XPA_N	34	8	13	0.14	no
MSTRG.127643.11	PF01286.13	XPA_N	34	5	13	0.14	no
MSTRG.127643.11	PF12760.2	Zn_Tnp_IS1595	46	36	45	0.69	no
MSTRG.127643.11	PF12760.2	Zn_Tnp_IS1595	46	31	45	0.69	no
MSTRG.127643.11	PF12760.2	Zn_Tnp_IS1595	46	19	45	0.69	no
MSTRG.127643.11	PF12760.2	Zn_Tnp_IS1595	46	29	45	0.69	no
MSTRG.127643.11	PF07975.7	C1_4	51	18	31	1	no
MSTRG.127643.11	PF13842.1	Tnp_zf-ribbon_2	32	2	24	1.4	no
MSTRG.127643.11	PF13842.1	Tnp_zf-ribbon_2	32	15	24	1.4	no
MSTRG.127643.11	PF13913.1	zf-C2HC_2	25	4	9	1.4	no
MSTRG.127643.11	PF13913.1	zf-C2HC_2	25	4	23	1.4	no
MSTRG.127643.11	PF13913.1	zf-C2HC_2	25	8	23	1.4	no
MSTRG.127643.11	PF13913.1	zf-C2HC_2	25	5	13	1.4	no
MSTRG.127643.11	PF01363.16	FYVE	69	11	67	1.9	no
MSTRG.127643.11	PF01363.16	FYVE	69	11	20	1.9	no
MSTRG.127643.11	PF08790.6	zf-LYAR	28	6	14	1.9	no
MSTRG.127643.11	PF08790.6	zf-LYAR	28	3	15	1.9	no
MSTRG.127643.11	PF08790.6	zf-LYAR	28	6	14	1.9	no
MSTRG.127643.11	PF08790.6	zf-LYAR	28	1	12	1.9	no
MSTRG.127643.11	PF02892.10	zf-BED	45	18	40	2	no
MSTRG.127643.11	PF02892.10	zf-BED	45	14	39	2	no
MSTRG.127643.11	PF02892.10	zf-BED	45	22	44	2	no
MSTRG.127643.11	PF02892.10	zf-BED	45	13	27	2	no
MSTRG.127643.11	PF13451.1	zf-trcl	49	32	46	2.2	no
MSTRG.127643.11	PF13451.1	zf-trcl	49	3	14	2.2	no
MSTRG.127643.11	PF13451.1	zf-trcl	49	8	14	2.2	no
MSTRG.127643.11	PF13451.1	zf-trcl	49	3	14	2.2	no
MSTRG.127643.11	PF00412.17	LIM	58	1	48	3.1	no
MSTRG.127643.11	PF00412.17	LIM	58	4	39	3.1	no
MSTRG.127643.11	PF00935.14	Ribosomal_L44	77	54	65	3.4	no
MSTRG.127643.11	PF00935.14	Ribosomal_L44	77	54	74	3.4	no
MSTRG.127643.11	PF00935.14	Ribosomal_L44	77	57	67	3.4	no
MSTRG.127643.11	PF00935.14	Ribosomal_L44	77	54	66	3.4	no
MSTRG.127643.12	PF13465.1	zf-H2C2_2	26	9	25	2.6e-27	yes
MSTRG.127643.12	PF13465.1	zf-H2C2_2	26	2	26	2.6e-27	yes
MSTRG.127643.12	PF13465.1	zf-H2C2_2	26	4	26	2.6e-27	yes
MSTRG.127643.12	PF13465.1	zf-H2C2_2	26	2	25	2.6e-27	yes
MSTRG.127643.12	PF13465.1	zf-H2C2_2	26	7	12	2.6e-27	yes
MSTRG.127643.12	PF00096.21	zf-C2H2	23	1	23	5.3e-20	yes
MSTRG.127643.12	PF00096.21	zf-C2H2	23	1	23	5.3e-20	yes
MSTRG.127643.12	PF00096.21	zf-C2H2	23	5	23	5.3e-20	yes
MSTRG.127643.12	PF00096.21	zf-C2H2	23	1	16	5.3e-20	yes
MSTRG.127643.12	PF13894.1	zf-C2H2_4	24	1	23	1e-12	yes
MSTRG.127643.12	PF13894.1	zf-C2H2_4	24	1	23	1e-12	yes
MSTRG.127643.12	PF13894.1	zf-C2H2_4	24	6	23	1e-12	yes
MSTRG.127643.12	PF13894.1	zf-C2H2_4	24	1	11	1e-12	yes
MSTRG.127643.12	PF13912.1	zf-C2H2_6	27	1	24	4.4e-10	yes
MSTRG.127643.12	PF13912.1	zf-C2H2_6	27	1	22	4.4e-10	yes
MSTRG.127643.12	PF13912.1	zf-C2H2_6	27	5	22	4.4e-10	yes
MSTRG.127643.12	PF13912.1	zf-C2H2_6	27	2	12	4.4e-10	yes
MSTRG.127643.12	PF12171.3	zf-C2H2_jaz	27	2	24	0.0019	no
MSTRG.127643.12	PF12171.3	zf-C2H2_jaz	27	2	22	0.0019	no
MSTRG.127643.12	PF12171.3	zf-C2H2_jaz	27	6	21	0.0019	no
MSTRG.127643.12	PF12171.3	zf-C2H2_jaz	27	2	14	0.0019	no
MSTRG.127643.12	PF09723.5	Zn-ribbon_8	42	6	37	0.0037	no
MSTRG.127643.12	PF09723.5	Zn-ribbon_8	42	6	16	0.0037	no
MSTRG.127643.12	PF09723.5	Zn-ribbon_8	42	6	41	0.0037	no
MSTRG.127643.12	PF12874.2	zf-met	25	1	21	0.019	no
MSTRG.127643.12	PF12874.2	zf-met	25	1	21	0.019	no
MSTRG.127643.12	PF12874.2	zf-met	25	6	21	0.019	no
MSTRG.127643.12	PF12874.2	zf-met	25	3	12	0.019	no
MSTRG.127643.12	PF12773.2	DZR	50	12	41	0.038	no
MSTRG.127643.12	PF12773.2	DZR	50	17	40	0.038	no
MSTRG.127643.12	PF07649.7	C1_3	30	10	22	0.044	no
MSTRG.127643.12	PF07649.7	C1_3	30	2	16	0.044	no
MSTRG.127643.12	PF07649.7	C1_3	30	14	22	0.044	no
MSTRG.127643.12	PF01286.13	XPA_N	34	4	11	0.14	no
MSTRG.127643.12	PF01286.13	XPA_N	34	3	19	0.14	no
MSTRG.127643.12	PF01286.13	XPA_N	34	8	13	0.14	no
MSTRG.127643.12	PF01286.13	XPA_N	34	5	13	0.14	no
MSTRG.127643.12	PF12760.2	Zn_Tnp_IS1595	46	36	45	0.69	no
MSTRG.127643.12	PF12760.2	Zn_Tnp_IS1595	46	31	45	0.69	no
MSTRG.127643.12	PF12760.2	Zn_Tnp_IS1595	46	19	45	0.69	no
MSTRG.127643.12	PF12760.2	Zn_Tnp_IS1595	46	29	45	0.69	no
MSTRG.127643.12	PF07975.7	C1_4	51	18	31	1	no
MSTRG.127643.12	PF13842.1	Tnp_zf-ribbon_2	32	2	24	1.4	no
MSTRG.127643.12	PF13842.1	Tnp_zf-ribbon_2	32	15	24	1.4	no
MSTRG.127643.12	PF13913.1	zf-C2HC_2	25	4	9	1.4	no
MSTRG.127643.12	PF13913.1	zf-C2HC_2	25	4	23	1.4	no
MSTRG.127643.12	PF13913.1	zf-C2HC_2	25	8	23	1.4	no
MSTRG.127643.12	PF13913.1	zf-C2HC_2	25	5	13	1.4	no
MSTRG.127643.12	PF01363.16	FYVE	69	11	67	1.9	no
MSTRG.127643.12	PF01363.16	FYVE	69	11	20	1.9	no
MSTRG.127643.12	PF08790.6	zf-LYAR	28	6	14	1.9	no
MSTRG.127643.12	PF08790.6	zf-LYAR	28	3	15	1.9	no
MSTRG.127643.12	PF08790.6	zf-LYAR	28	6	14	1.9	no
MSTRG.127643.12	PF08790.6	zf-LYAR	28	1	12	1.9	no
MSTRG.127643.12	PF02892.10	zf-BED	45	18	40	2	no
MSTRG.127643.12	PF02892.10	zf-BED	45	14	39	2	no
MSTRG.127643.12	PF02892.10	zf-BED	45	22	44	2	no
MSTRG.127643.12	PF02892.10	zf-BED	45	13	27	2	no
MSTRG.127643.12	PF13451.1	zf-trcl	49	32	46	2.2	no
MSTRG.127643.12	PF13451.1	zf-trcl	49	3	14	2.2	no
MSTRG.127643.12	PF13451.1	zf-trcl	49	8	14	2.2	no
MSTRG.127643.12	PF13451.1	zf-trcl	49	3	14	2.2	no
MSTRG.127643.12	PF00412.17	LIM	58	1	48	3.1	no
MSTRG.127643.12	PF00412.17	LIM	58	4	39	3.1	no
MSTRG.127643.12	PF00935.14	Ribosomal_L44	77	54	65	3.4	no
MSTRG.127643.12	PF00935.14	Ribosomal_L44	77	54	74	3.4	no
MSTRG.127643.12	PF00935.14	Ribosomal_L44	77	57	67	3.4	no
MSTRG.127643.12	PF00935.14	Ribosomal_L44	77	54	66	3.4	no
MSTRG.127643.13	PF01352.22	KRAB	41	30	41	0.06	no
MSTRG.127643.13	PF13465.1	zf-H2C2_2	26	9	25	2.6e-27	yes
MSTRG.127643.13	PF13465.1	zf-H2C2_2	26	2	26	2.6e-27	yes
MSTRG.127643.13	PF13465.1	zf-H2C2_2	26	4	26	2.6e-27	yes
MSTRG.127643.13	PF13465.1	zf-H2C2_2	26	2	25	2.6e-27	yes
MSTRG.127643.13	PF13465.1	zf-H2C2_2	26	7	12	2.6e-27	yes
MSTRG.127643.13	PF00096.21	zf-C2H2	23	1	23	5.3e-20	yes
MSTRG.127643.13	PF00096.21	zf-C2H2	23	1	23	5.3e-20	yes
MSTRG.127643.13	PF00096.21	zf-C2H2	23	5	23	5.3e-20	yes
MSTRG.127643.13	PF00096.21	zf-C2H2	23	1	16	5.3e-20	yes
MSTRG.127643.13	PF13894.1	zf-C2H2_4	24	1	23	1e-12	yes
MSTRG.127643.13	PF13894.1	zf-C2H2_4	24	1	23	1e-12	yes
MSTRG.127643.13	PF13894.1	zf-C2H2_4	24	6	23	1e-12	yes
MSTRG.127643.13	PF13894.1	zf-C2H2_4	24	1	11	1e-12	yes
MSTRG.127643.13	PF13912.1	zf-C2H2_6	27	1	24	4.4e-10	yes
MSTRG.127643.13	PF13912.1	zf-C2H2_6	27	1	22	4.4e-10	yes
MSTRG.127643.13	PF13912.1	zf-C2H2_6	27	5	22	4.4e-10	yes
MSTRG.127643.13	PF13912.1	zf-C2H2_6	27	2	12	4.4e-10	yes
MSTRG.127643.13	PF12171.3	zf-C2H2_jaz	27	2	24	0.0019	no
MSTRG.127643.13	PF12171.3	zf-C2H2_jaz	27	2	22	0.0019	no
MSTRG.127643.13	PF12171.3	zf-C2H2_jaz	27	6	21	0.0019	no
MSTRG.127643.13	PF12171.3	zf-C2H2_jaz	27	2	14	0.0019	no
MSTRG.127643.13	PF09723.5	Zn-ribbon_8	42	6	37	0.0037	no
MSTRG.127643.13	PF09723.5	Zn-ribbon_8	42	6	16	0.0037	no
MSTRG.127643.13	PF09723.5	Zn-ribbon_8	42	6	41	0.0037	no
MSTRG.127643.13	PF12874.2	zf-met	25	1	21	0.019	no
MSTRG.127643.13	PF12874.2	zf-met	25	1	21	0.019	no
MSTRG.127643.13	PF12874.2	zf-met	25	6	21	0.019	no
MSTRG.127643.13	PF12874.2	zf-met	25	3	12	0.019	no
MSTRG.127643.13	PF12773.2	DZR	50	12	41	0.038	no
MSTRG.127643.13	PF12773.2	DZR	50	17	40	0.038	no
MSTRG.127643.13	PF07649.7	C1_3	30	10	22	0.044	no
MSTRG.127643.13	PF07649.7	C1_3	30	2	16	0.044	no
MSTRG.127643.13	PF07649.7	C1_3	30	14	22	0.044	no
MSTRG.127643.13	PF01286.13	XPA_N	34	4	11	0.14	no
MSTRG.127643.13	PF01286.13	XPA_N	34	3	19	0.14	no
MSTRG.127643.13	PF01286.13	XPA_N	34	8	13	0.14	no
MSTRG.127643.13	PF01286.13	XPA_N	34	5	13	0.14	no
MSTRG.127643.13	PF12760.2	Zn_Tnp_IS1595	46	36	45	0.69	no
MSTRG.127643.13	PF12760.2	Zn_Tnp_IS1595	46	31	45	0.69	no
MSTRG.127643.13	PF12760.2	Zn_Tnp_IS1595	46	19	45	0.69	no
MSTRG.127643.13	PF12760.2	Zn_Tnp_IS1595	46	29	45	0.69	no
MSTRG.127643.13	PF07975.7	C1_4	51	18	31	1	no
MSTRG.127643.13	PF13842.1	Tnp_zf-ribbon_2	32	2	24	1.4	no
MSTRG.127643.13	PF13842.1	Tnp_zf-ribbon_2	32	15	24	1.4	no
MSTRG.127643.13	PF13913.1	zf-C2HC_2	25	4	9	1.4	no
MSTRG.127643.13	PF13913.1	zf-C2HC_2	25	4	23	1.4	no
MSTRG.127643.13	PF13913.1	zf-C2HC_2	25	8	23	1.4	no
MSTRG.127643.13	PF13913.1	zf-C2HC_2	25	5	13	1.4	no
MSTRG.127643.13	PF01363.16	FYVE	69	11	67	1.9	no
MSTRG.127643.13	PF01363.16	FYVE	69	11	20	1.9	no
MSTRG.127643.13	PF08790.6	zf-LYAR	28	6	14	1.9	no
MSTRG.127643.13	PF08790.6	zf-LYAR	28	3	15	1.9	no
MSTRG.127643.13	PF08790.6	zf-LYAR	28	6	14	1.9	no
MSTRG.127643.13	PF08790.6	zf-LYAR	28	1	12	1.9	no
MSTRG.127643.13	PF02892.10	zf-BED	45	18	40	2	no
MSTRG.127643.13	PF02892.10	zf-BED	45	14	39	2	no
MSTRG.127643.13	PF02892.10	zf-BED	45	22	44	2	no
MSTRG.127643.13	PF02892.10	zf-BED	45	13	27	2	no
MSTRG.127643.13	PF13451.1	zf-trcl	49	32	46	2.2	no
MSTRG.127643.13	PF13451.1	zf-trcl	49	3	14	2.2	no
MSTRG.127643.13	PF13451.1	zf-trcl	49	8	14	2.2	no
MSTRG.127643.13	PF13451.1	zf-trcl	49	3	14	2.2	no
MSTRG.127643.13	PF00412.17	LIM	58	1	48	3.1	no
MSTRG.127643.13	PF00412.17	LIM	58	4	39	3.1	no
MSTRG.127643.13	PF00935.14	Ribosomal_L44	77	54	65	3.4	no
MSTRG.127643.13	PF00935.14	Ribosomal_L44	77	54	74	3.4	no
MSTRG.127643.13	PF00935.14	Ribosomal_L44	77	57	67	3.4	no
MSTRG.127643.13	PF00935.14	Ribosomal_L44	77	54	66	3.4	no
MSTRG.127643.14	PF13465.1	zf-H2C2_2	26	9	25	2.6e-27	yes
MSTRG.127643.14	PF13465.1	zf-H2C2_2	26	2	26	2.6e-27	yes
MSTRG.127643.14	PF13465.1	zf-H2C2_2	26	4	26	2.6e-27	yes
MSTRG.127643.14	PF13465.1	zf-H2C2_2	26	2	25	2.6e-27	yes
MSTRG.127643.14	PF13465.1	zf-H2C2_2	26	7	12	2.6e-27	yes
MSTRG.127643.14	PF00096.21	zf-C2H2	23	1	23	5.3e-20	yes
MSTRG.127643.14	PF00096.21	zf-C2H2	23	1	23	5.3e-20	yes
MSTRG.127643.14	PF00096.21	zf-C2H2	23	5	23	5.3e-20	yes
MSTRG.127643.14	PF00096.21	zf-C2H2	23	1	16	5.3e-20	yes
MSTRG.127643.14	PF13894.1	zf-C2H2_4	24	1	23	1e-12	yes
MSTRG.127643.14	PF13894.1	zf-C2H2_4	24	1	23	1e-12	yes
MSTRG.127643.14	PF13894.1	zf-C2H2_4	24	6	23	1e-12	yes
MSTRG.127643.14	PF13894.1	zf-C2H2_4	24	1	11	1e-12	yes
MSTRG.127643.14	PF13912.1	zf-C2H2_6	27	1	24	4.4e-10	yes
MSTRG.127643.14	PF13912.1	zf-C2H2_6	27	1	22	4.4e-10	yes
MSTRG.127643.14	PF13912.1	zf-C2H2_6	27	5	22	4.4e-10	yes
MSTRG.127643.14	PF13912.1	zf-C2H2_6	27	2	12	4.4e-10	yes
MSTRG.127643.14	PF12171.3	zf-C2H2_jaz	27	2	24	0.0019	no
MSTRG.127643.14	PF12171.3	zf-C2H2_jaz	27	2	22	0.0019	no
MSTRG.127643.14	PF12171.3	zf-C2H2_jaz	27	6	21	0.0019	no
MSTRG.127643.14	PF12171.3	zf-C2H2_jaz	27	2	14	0.0019	no
MSTRG.127643.14	PF09723.5	Zn-ribbon_8	42	6	37	0.0037	no
MSTRG.127643.14	PF09723.5	Zn-ribbon_8	42	6	16	0.0037	no
MSTRG.127643.14	PF09723.5	Zn-ribbon_8	42	6	41	0.0037	no
MSTRG.127643.14	PF12874.2	zf-met	25	1	21	0.019	no
MSTRG.127643.14	PF12874.2	zf-met	25	1	21	0.019	no
MSTRG.127643.14	PF12874.2	zf-met	25	6	21	0.019	no
MSTRG.127643.14	PF12874.2	zf-met	25	3	12	0.019	no
MSTRG.127643.14	PF12773.2	DZR	50	12	41	0.038	no
MSTRG.127643.14	PF12773.2	DZR	50	17	40	0.038	no
MSTRG.127643.14	PF07649.7	C1_3	30	10	22	0.044	no
MSTRG.127643.14	PF07649.7	C1_3	30	2	16	0.044	no
MSTRG.127643.14	PF07649.7	C1_3	30	14	22	0.044	no
MSTRG.127643.14	PF01286.13	XPA_N	34	4	11	0.14	no
MSTRG.127643.14	PF01286.13	XPA_N	34	3	19	0.14	no
MSTRG.127643.14	PF01286.13	XPA_N	34	8	13	0.14	no
MSTRG.127643.14	PF01286.13	XPA_N	34	5	13	0.14	no
MSTRG.127643.14	PF12760.2	Zn_Tnp_IS1595	46	36	45	0.69	no
MSTRG.127643.14	PF12760.2	Zn_Tnp_IS1595	46	31	45	0.69	no
MSTRG.127643.14	PF12760.2	Zn_Tnp_IS1595	46	19	45	0.69	no
MSTRG.127643.14	PF12760.2	Zn_Tnp_IS1595	46	29	45	0.69	no
MSTRG.127643.14	PF07975.7	C1_4	51	18	31	1	no
MSTRG.127643.14	PF13842.1	Tnp_zf-ribbon_2	32	2	24	1.4	no
MSTRG.127643.14	PF13842.1	Tnp_zf-ribbon_2	32	15	24	1.4	no
MSTRG.127643.14	PF13913.1	zf-C2HC_2	25	4	9	1.4	no
MSTRG.127643.14	PF13913.1	zf-C2HC_2	25	4	23	1.4	no
MSTRG.127643.14	PF13913.1	zf-C2HC_2	25	8	23	1.4	no
MSTRG.127643.14	PF13913.1	zf-C2HC_2	25	5	13	1.4	no
MSTRG.127643.14	PF01363.16	FYVE	69	11	67	1.9	no
MSTRG.127643.14	PF01363.16	FYVE	69	11	20	1.9	no
MSTRG.127643.14	PF08790.6	zf-LYAR	28	6	14	1.9	no
MSTRG.127643.14	PF08790.6	zf-LYAR	28	3	15	1.9	no
MSTRG.127643.14	PF08790.6	zf-LYAR	28	6	14	1.9	no
MSTRG.127643.14	PF08790.6	zf-LYAR	28	1	12	1.9	no
MSTRG.127643.14	PF02892.10	zf-BED	45	18	40	2	no
MSTRG.127643.14	PF02892.10	zf-BED	45	14	39	2	no
MSTRG.127643.14	PF02892.10	zf-BED	45	22	44	2	no
MSTRG.127643.14	PF02892.10	zf-BED	45	13	27	2	no
MSTRG.127643.14	PF13451.1	zf-trcl	49	32	46	2.2	no
MSTRG.127643.14	PF13451.1	zf-trcl	49	3	14	2.2	no
MSTRG.127643.14	PF13451.1	zf-trcl	49	8	14	2.2	no
MSTRG.127643.14	PF13451.1	zf-trcl	49	3	14	2.2	no
MSTRG.127643.14	PF00412.17	LIM	58	1	48	3.1	no
MSTRG.127643.14	PF00412.17	LIM	58	4	39	3.1	no
MSTRG.127643.14	PF00935.14	Ribosomal_L44	77	54	65	3.4	no
MSTRG.127643.14	PF00935.14	Ribosomal_L44	77	54	74	3.4	no
MSTRG.127643.14	PF00935.14	Ribosomal_L44	77	57	67	3.4	no
MSTRG.127643.14	PF00935.14	Ribosomal_L44	77	54	66	3.4	no
MSTRG.127643.14	PF01352.22	KRAB	41	30	41	0.06	no
MSTRG.127643.15	PF13465.1	zf-H2C2_2	26	9	25	2.6e-27	yes
MSTRG.127643.15	PF13465.1	zf-H2C2_2	26	2	26	2.6e-27	yes
MSTRG.127643.15	PF13465.1	zf-H2C2_2	26	4	26	2.6e-27	yes
MSTRG.127643.15	PF13465.1	zf-H2C2_2	26	2	25	2.6e-27	yes
MSTRG.127643.15	PF13465.1	zf-H2C2_2	26	7	12	2.6e-27	yes
MSTRG.127643.15	PF00096.21	zf-C2H2	23	1	23	5.3e-20	yes
MSTRG.127643.15	PF00096.21	zf-C2H2	23	1	23	5.3e-20	yes
MSTRG.127643.15	PF00096.21	zf-C2H2	23	5	23	5.3e-20	yes
MSTRG.127643.15	PF00096.21	zf-C2H2	23	1	16	5.3e-20	yes
MSTRG.127643.15	PF13894.1	zf-C2H2_4	24	1	23	1e-12	yes
MSTRG.127643.15	PF13894.1	zf-C2H2_4	24	1	23	1e-12	yes
MSTRG.127643.15	PF13894.1	zf-C2H2_4	24	6	23	1e-12	yes
MSTRG.127643.15	PF13894.1	zf-C2H2_4	24	1	11	1e-12	yes
MSTRG.127643.15	PF13912.1	zf-C2H2_6	27	1	24	4.4e-10	yes
MSTRG.127643.15	PF13912.1	zf-C2H2_6	27	1	22	4.4e-10	yes
MSTRG.127643.15	PF13912.1	zf-C2H2_6	27	5	22	4.4e-10	yes
MSTRG.127643.15	PF13912.1	zf-C2H2_6	27	2	12	4.4e-10	yes
MSTRG.127643.15	PF12171.3	zf-C2H2_jaz	27	2	24	0.0019	no
MSTRG.127643.15	PF12171.3	zf-C2H2_jaz	27	2	22	0.0019	no
MSTRG.127643.15	PF12171.3	zf-C2H2_jaz	27	6	21	0.0019	no
MSTRG.127643.15	PF12171.3	zf-C2H2_jaz	27	2	14	0.0019	no
MSTRG.127643.15	PF09723.5	Zn-ribbon_8	42	6	37	0.0037	no
MSTRG.127643.15	PF09723.5	Zn-ribbon_8	42	6	16	0.0037	no
MSTRG.127643.15	PF09723.5	Zn-ribbon_8	42	6	41	0.0037	no
MSTRG.127643.15	PF12874.2	zf-met	25	1	21	0.019	no
MSTRG.127643.15	PF12874.2	zf-met	25	1	21	0.019	no
MSTRG.127643.15	PF12874.2	zf-met	25	6	21	0.019	no
MSTRG.127643.15	PF12874.2	zf-met	25	3	12	0.019	no
MSTRG.127643.15	PF12773.2	DZR	50	12	41	0.038	no
MSTRG.127643.15	PF12773.2	DZR	50	17	40	0.038	no
MSTRG.127643.15	PF07649.7	C1_3	30	10	22	0.044	no
MSTRG.127643.15	PF07649.7	C1_3	30	2	16	0.044	no
MSTRG.127643.15	PF07649.7	C1_3	30	14	22	0.044	no
MSTRG.127643.15	PF01286.13	XPA_N	34	4	11	0.14	no
MSTRG.127643.15	PF01286.13	XPA_N	34	3	19	0.14	no
MSTRG.127643.15	PF01286.13	XPA_N	34	8	13	0.14	no
MSTRG.127643.15	PF01286.13	XPA_N	34	5	13	0.14	no
MSTRG.127643.15	PF12760.2	Zn_Tnp_IS1595	46	36	45	0.69	no
MSTRG.127643.15	PF12760.2	Zn_Tnp_IS1595	46	31	45	0.69	no
MSTRG.127643.15	PF12760.2	Zn_Tnp_IS1595	46	19	45	0.69	no
MSTRG.127643.15	PF12760.2	Zn_Tnp_IS1595	46	29	45	0.69	no
MSTRG.127643.15	PF07975.7	C1_4	51	18	31	1	no
MSTRG.127643.15	PF13842.1	Tnp_zf-ribbon_2	32	2	24	1.4	no
MSTRG.127643.15	PF13842.1	Tnp_zf-ribbon_2	32	15	24	1.4	no
MSTRG.127643.15	PF13913.1	zf-C2HC_2	25	4	9	1.4	no
MSTRG.127643.15	PF13913.1	zf-C2HC_2	25	4	23	1.4	no
MSTRG.127643.15	PF13913.1	zf-C2HC_2	25	8	23	1.4	no
MSTRG.127643.15	PF13913.1	zf-C2HC_2	25	5	13	1.4	no
MSTRG.127643.15	PF01363.16	FYVE	69	11	67	1.9	no
MSTRG.127643.15	PF01363.16	FYVE	69	11	20	1.9	no
MSTRG.127643.15	PF08790.6	zf-LYAR	28	6	14	1.9	no
MSTRG.127643.15	PF08790.6	zf-LYAR	28	3	15	1.9	no
MSTRG.127643.15	PF08790.6	zf-LYAR	28	6	14	1.9	no
MSTRG.127643.15	PF08790.6	zf-LYAR	28	1	12	1.9	no
MSTRG.127643.15	PF02892.10	zf-BED	45	18	40	2	no
MSTRG.127643.15	PF02892.10	zf-BED	45	14	39	2	no
MSTRG.127643.15	PF02892.10	zf-BED	45	22	44	2	no
MSTRG.127643.15	PF02892.10	zf-BED	45	13	27	2	no
MSTRG.127643.15	PF13451.1	zf-trcl	49	32	46	2.2	no
MSTRG.127643.15	PF13451.1	zf-trcl	49	3	14	2.2	no
MSTRG.127643.15	PF13451.1	zf-trcl	49	8	14	2.2	no
MSTRG.127643.15	PF13451.1	zf-trcl	49	3	14	2.2	no
MSTRG.127643.15	PF00412.17	LIM	58	1	48	3.1	no
MSTRG.127643.15	PF00412.17	LIM	58	4	39	3.1	no
MSTRG.127643.15	PF00935.14	Ribosomal_L44	77	54	65	3.4	no
MSTRG.127643.15	PF00935.14	Ribosomal_L44	77	54	74	3.4	no
MSTRG.127643.15	PF00935.14	Ribosomal_L44	77	57	67	3.4	no
MSTRG.127643.15	PF00935.14	Ribosomal_L44	77	54	66	3.4	no
MSTRG.127711.9	PF15289.1	RFXA_RFXANK_bdg	124	16	73	0.39	no
MSTRG.127885.1	PF13465.1	zf-H2C2_2	26	11	25	9.5e-108	yes
MSTRG.127885.1	PF13465.1	zf-H2C2_2	26	8	25	9.5e-108	yes
MSTRG.127885.1	PF13465.1	zf-H2C2_2	26	10	24	9.5e-108	yes
MSTRG.127885.1	PF13465.1	zf-H2C2_2	26	2	25	9.5e-108	yes
MSTRG.127885.1	PF13465.1	zf-H2C2_2	26	1	26	9.5e-108	yes
MSTRG.127885.1	PF13465.1	zf-H2C2_2	26	2	25	9.5e-108	yes
MSTRG.127885.1	PF13465.1	zf-H2C2_2	26	2	26	9.5e-108	yes
MSTRG.127885.1	PF13465.1	zf-H2C2_2	26	3	25	9.5e-108	yes
MSTRG.127885.1	PF13465.1	zf-H2C2_2	26	1	25	9.5e-108	yes
MSTRG.127885.1	PF13465.1	zf-H2C2_2	26	2	26	9.5e-108	yes
MSTRG.127885.1	PF13465.1	zf-H2C2_2	26	3	25	9.5e-108	yes
MSTRG.127885.1	PF13465.1	zf-H2C2_2	26	1	25	9.5e-108	yes
MSTRG.127885.1	PF13465.1	zf-H2C2_2	26	2	24	9.5e-108	yes
MSTRG.127885.1	PF13465.1	zf-H2C2_2	26	7	22	9.5e-108	yes
MSTRG.127885.1	PF13465.1	zf-H2C2_2	26	1	26	9.5e-108	yes
MSTRG.127885.1	PF13465.1	zf-H2C2_2	26	2	26	9.5e-108	yes
MSTRG.127885.1	PF13465.1	zf-H2C2_2	26	2	25	9.5e-108	yes
MSTRG.127885.1	PF13465.1	zf-H2C2_2	26	2	25	9.5e-108	yes
MSTRG.127885.1	PF13465.1	zf-H2C2_2	26	2	25	9.5e-108	yes
MSTRG.127885.1	PF13465.1	zf-H2C2_2	26	1	12	9.5e-108	yes
MSTRG.127885.1	PF00096.21	zf-C2H2	23	5	13	5.7e-67	yes
MSTRG.127885.1	PF00096.21	zf-C2H2	23	1	16	5.7e-67	yes
MSTRG.127885.1	PF00096.21	zf-C2H2	23	1	16	5.7e-67	yes
MSTRG.127885.1	PF00096.21	zf-C2H2	23	1	23	5.7e-67	yes
MSTRG.127885.1	PF00096.21	zf-C2H2	23	1	23	5.7e-67	yes
MSTRG.127885.1	PF00096.21	zf-C2H2	23	1	23	5.7e-67	yes
MSTRG.127885.1	PF00096.21	zf-C2H2	23	1	13	5.7e-67	yes
MSTRG.127885.1	PF00096.21	zf-C2H2	23	1	23	5.7e-67	yes
MSTRG.127885.1	PF00096.21	zf-C2H2	23	1	23	5.7e-67	yes
MSTRG.127885.1	PF00096.21	zf-C2H2	23	1	23	5.7e-67	yes
MSTRG.127885.1	PF00096.21	zf-C2H2	23	1	23	5.7e-67	yes
MSTRG.127885.1	PF00096.21	zf-C2H2	23	1	23	5.7e-67	yes
MSTRG.127885.1	PF00096.21	zf-C2H2	23	3	15	5.7e-67	yes
MSTRG.127885.1	PF00096.21	zf-C2H2	23	3	23	5.7e-67	yes
MSTRG.127885.1	PF00096.21	zf-C2H2	23	2	23	5.7e-67	yes
MSTRG.127885.1	PF00096.21	zf-C2H2	23	1	23	5.7e-67	yes
MSTRG.127885.1	PF00096.21	zf-C2H2	23	1	23	5.7e-67	yes
MSTRG.127885.1	PF00096.21	zf-C2H2	23	1	23	5.7e-67	yes
MSTRG.127885.1	PF00096.21	zf-C2H2	23	1	23	5.7e-67	yes
MSTRG.127885.1	PF13894.1	zf-C2H2_4	24	6	13	2.5e-35	yes
MSTRG.127885.1	PF13894.1	zf-C2H2_4	24	1	16	2.5e-35	yes
MSTRG.127885.1	PF13894.1	zf-C2H2_4	24	1	15	2.5e-35	yes
MSTRG.127885.1	PF13894.1	zf-C2H2_4	24	1	21	2.5e-35	yes
MSTRG.127885.1	PF13894.1	zf-C2H2_4	24	1	23	2.5e-35	yes
MSTRG.127885.1	PF13894.1	zf-C2H2_4	24	1	23	2.5e-35	yes
MSTRG.127885.1	PF13894.1	zf-C2H2_4	24	1	23	2.5e-35	yes
MSTRG.127885.1	PF13894.1	zf-C2H2_4	24	1	23	2.5e-35	yes
MSTRG.127885.1	PF13894.1	zf-C2H2_4	24	1	23	2.5e-35	yes
MSTRG.127885.1	PF13894.1	zf-C2H2_4	24	1	23	2.5e-35	yes
MSTRG.127885.1	PF13894.1	zf-C2H2_4	24	1	23	2.5e-35	yes
MSTRG.127885.1	PF13894.1	zf-C2H2_4	24	1	23	2.5e-35	yes
MSTRG.127885.1	PF13894.1	zf-C2H2_4	24	1	23	2.5e-35	yes
MSTRG.127885.1	PF13894.1	zf-C2H2_4	24	3	16	2.5e-35	yes
MSTRG.127885.1	PF13894.1	zf-C2H2_4	24	2	23	2.5e-35	yes
MSTRG.127885.1	PF13894.1	zf-C2H2_4	24	2	23	2.5e-35	yes
MSTRG.127885.1	PF13894.1	zf-C2H2_4	24	1	23	2.5e-35	yes
MSTRG.127885.1	PF13894.1	zf-C2H2_4	24	1	23	2.5e-35	yes
MSTRG.127885.1	PF13894.1	zf-C2H2_4	24	1	23	2.5e-35	yes
MSTRG.127885.1	PF13894.1	zf-C2H2_4	24	1	23	2.5e-35	yes
MSTRG.127885.1	PF13912.1	zf-C2H2_6	27	1	12	8.7e-23	yes
MSTRG.127885.1	PF13912.1	zf-C2H2_6	27	14	20	8.7e-23	yes
MSTRG.127885.1	PF13912.1	zf-C2H2_6	27	2	12	8.7e-23	yes
MSTRG.127885.1	PF13912.1	zf-C2H2_6	27	1	12	8.7e-23	yes
MSTRG.127885.1	PF13912.1	zf-C2H2_6	27	1	12	8.7e-23	yes
MSTRG.127885.1	PF13912.1	zf-C2H2_6	27	2	12	8.7e-23	yes
MSTRG.127885.1	PF13912.1	zf-C2H2_6	27	1	13	8.7e-23	yes
MSTRG.127885.1	PF13912.1	zf-C2H2_6	27	1	12	8.7e-23	yes
MSTRG.127885.1	PF13912.1	zf-C2H2_6	27	1	22	8.7e-23	yes
MSTRG.127885.1	PF13912.1	zf-C2H2_6	27	1	21	8.7e-23	yes
MSTRG.127885.1	PF13912.1	zf-C2H2_6	27	1	13	8.7e-23	yes
MSTRG.127885.1	PF13912.1	zf-C2H2_6	27	1	17	8.7e-23	yes
MSTRG.127885.1	PF13912.1	zf-C2H2_6	27	2	12	8.7e-23	yes
MSTRG.127885.1	PF13912.1	zf-C2H2_6	27	4	9	8.7e-23	yes
MSTRG.127885.1	PF13912.1	zf-C2H2_6	27	3	11	8.7e-23	yes
MSTRG.127885.1	PF13912.1	zf-C2H2_6	27	1	16	8.7e-23	yes
MSTRG.127885.1	PF13912.1	zf-C2H2_6	27	1	24	8.7e-23	yes
MSTRG.127885.1	PF13912.1	zf-C2H2_6	27	1	22	8.7e-23	yes
MSTRG.127885.1	PF13912.1	zf-C2H2_6	27	1	17	8.7e-23	yes
MSTRG.127885.1	PF12171.3	zf-C2H2_jaz	27	2	11	5.2e-15	yes
MSTRG.127885.1	PF12171.3	zf-C2H2_jaz	27	2	11	5.2e-15	yes
MSTRG.127885.1	PF12171.3	zf-C2H2_jaz	27	2	20	5.2e-15	yes
MSTRG.127885.1	PF12171.3	zf-C2H2_jaz	27	2	20	5.2e-15	yes
MSTRG.127885.1	PF12171.3	zf-C2H2_jaz	27	2	12	5.2e-15	yes
MSTRG.127885.1	PF12171.3	zf-C2H2_jaz	27	2	13	5.2e-15	yes
MSTRG.127885.1	PF12171.3	zf-C2H2_jaz	27	2	21	5.2e-15	yes
MSTRG.127885.1	PF12171.3	zf-C2H2_jaz	27	2	17	5.2e-15	yes
MSTRG.127885.1	PF12171.3	zf-C2H2_jaz	27	2	21	5.2e-15	yes
MSTRG.127885.1	PF12171.3	zf-C2H2_jaz	27	2	20	5.2e-15	yes
MSTRG.127885.1	PF12171.3	zf-C2H2_jaz	27	2	21	5.2e-15	yes
MSTRG.127885.1	PF12171.3	zf-C2H2_jaz	27	4	7	5.2e-15	yes
MSTRG.127885.1	PF12171.3	zf-C2H2_jaz	27	4	10	5.2e-15	yes
MSTRG.127885.1	PF12171.3	zf-C2H2_jaz	27	4	11	5.2e-15	yes
MSTRG.127885.1	PF12171.3	zf-C2H2_jaz	27	2	21	5.2e-15	yes
MSTRG.127885.1	PF12171.3	zf-C2H2_jaz	27	2	22	5.2e-15	yes
MSTRG.127885.1	PF12171.3	zf-C2H2_jaz	27	2	21	5.2e-15	yes
MSTRG.127885.1	PF12171.3	zf-C2H2_jaz	27	2	20	5.2e-15	yes
MSTRG.127885.1	PF00130.17	C1_1	53	5	32	1e-14	yes
MSTRG.127885.1	PF00130.17	C1_1	53	9	50	1e-14	yes
MSTRG.127885.1	PF00130.17	C1_1	53	5	37	1e-14	yes
MSTRG.127885.1	PF00130.17	C1_1	53	5	37	1e-14	yes
MSTRG.127885.1	PF00130.17	C1_1	53	4	47	1e-14	yes
MSTRG.127885.1	PF00130.17	C1_1	53	2	41	1e-14	yes
MSTRG.127885.1	PF00130.17	C1_1	53	2	47	1e-14	yes
MSTRG.127885.1	PF00130.17	C1_1	53	1	38	1e-14	yes
MSTRG.127885.1	PF00130.17	C1_1	53	5	22	1e-14	yes
MSTRG.127885.1	PF00130.17	C1_1	53	14	36	1e-14	yes
MSTRG.127885.1	PF00130.17	C1_1	53	9	42	1e-14	yes
MSTRG.127885.1	PF00130.17	C1_1	53	2	37	1e-14	yes
MSTRG.127885.1	PF00130.17	C1_1	53	2	37	1e-14	yes
MSTRG.127885.1	PF00130.17	C1_1	53	5	27	1e-14	yes
MSTRG.127885.1	PF09723.5	Zn-ribbon_8	42	6	16	4.2e-10	yes
MSTRG.127885.1	PF09723.5	Zn-ribbon_8	42	6	15	4.2e-10	yes
MSTRG.127885.1	PF09723.5	Zn-ribbon_8	42	6	39	4.2e-10	yes
MSTRG.127885.1	PF09723.5	Zn-ribbon_8	42	6	17	4.2e-10	yes
MSTRG.127885.1	PF09723.5	Zn-ribbon_8	42	6	34	4.2e-10	yes
MSTRG.127885.1	PF09723.5	Zn-ribbon_8	42	6	16	4.2e-10	yes
MSTRG.127885.1	PF09723.5	Zn-ribbon_8	42	6	22	4.2e-10	yes
MSTRG.127885.1	PF09723.5	Zn-ribbon_8	42	6	34	4.2e-10	yes
MSTRG.127885.1	PF09723.5	Zn-ribbon_8	42	6	39	4.2e-10	yes
MSTRG.127885.1	PF09723.5	Zn-ribbon_8	42	6	34	4.2e-10	yes
MSTRG.127885.1	PF09723.5	Zn-ribbon_8	42	6	17	4.2e-10	yes
MSTRG.127885.1	PF09723.5	Zn-ribbon_8	42	14	34	4.2e-10	yes
MSTRG.127885.1	PF09723.5	Zn-ribbon_8	42	16	38	4.2e-10	yes
MSTRG.127885.1	PF09723.5	Zn-ribbon_8	42	6	16	4.2e-10	yes
MSTRG.127885.1	PF09723.5	Zn-ribbon_8	42	6	20	4.2e-10	yes
MSTRG.127885.1	PF09723.5	Zn-ribbon_8	42	6	37	4.2e-10	yes
MSTRG.127885.1	PF09723.5	Zn-ribbon_8	42	6	19	4.2e-10	yes
MSTRG.127885.1	PF01352.22	KRAB	41	14	41	9e-07	yes
MSTRG.127885.1	PF01722.13	BolA	76	24	56	2e-05	yes
MSTRG.127885.1	PF01722.13	BolA	76	20	52	2e-05	yes
MSTRG.127885.1	PF01722.13	BolA	76	20	52	2e-05	yes
MSTRG.127885.1	PF01722.13	BolA	76	19	50	2e-05	yes
MSTRG.127885.1	PF01722.13	BolA	76	24	52	2e-05	yes
MSTRG.127885.1	PF01722.13	BolA	76	19	52	2e-05	yes
MSTRG.127885.1	PF01722.13	BolA	76	20	45	2e-05	yes
MSTRG.127885.1	PF01722.13	BolA	76	18	52	2e-05	yes
MSTRG.127885.2	PF13465.1	zf-H2C2_2	26	11	25	8.3e-68	yes
MSTRG.127885.2	PF13465.1	zf-H2C2_2	26	8	25	8.3e-68	yes
MSTRG.127885.2	PF13465.1	zf-H2C2_2	26	10	24	8.3e-68	yes
MSTRG.127885.2	PF13465.1	zf-H2C2_2	26	2	25	8.3e-68	yes
MSTRG.127885.2	PF13465.1	zf-H2C2_2	26	1	26	8.3e-68	yes
MSTRG.127885.2	PF13465.1	zf-H2C2_2	26	2	25	8.3e-68	yes
MSTRG.127885.2	PF13465.1	zf-H2C2_2	26	2	26	8.3e-68	yes
MSTRG.127885.2	PF13465.1	zf-H2C2_2	26	3	25	8.3e-68	yes
MSTRG.127885.2	PF13465.1	zf-H2C2_2	26	1	25	8.3e-68	yes
MSTRG.127885.2	PF13465.1	zf-H2C2_2	26	2	26	8.3e-68	yes
MSTRG.127885.2	PF13465.1	zf-H2C2_2	26	3	25	8.3e-68	yes
MSTRG.127885.2	PF00096.21	zf-C2H2	23	5	13	5.7e-35	yes
MSTRG.127885.2	PF00096.21	zf-C2H2	23	1	16	5.7e-35	yes
MSTRG.127885.2	PF00096.21	zf-C2H2	23	1	16	5.7e-35	yes
MSTRG.127885.2	PF00096.21	zf-C2H2	23	1	23	5.7e-35	yes
MSTRG.127885.2	PF00096.21	zf-C2H2	23	1	23	5.7e-35	yes
MSTRG.127885.2	PF00096.21	zf-C2H2	23	1	23	5.7e-35	yes
MSTRG.127885.2	PF00096.21	zf-C2H2	23	1	13	5.7e-35	yes
MSTRG.127885.2	PF00096.21	zf-C2H2	23	1	23	5.7e-35	yes
MSTRG.127885.2	PF00096.21	zf-C2H2	23	1	23	5.7e-35	yes
MSTRG.127885.2	PF00096.21	zf-C2H2	23	1	23	5.7e-35	yes
MSTRG.127885.2	PF00096.21	zf-C2H2	23	1	15	5.7e-35	yes
MSTRG.127885.2	PF13894.1	zf-C2H2_4	24	6	14	1.3e-20	yes
MSTRG.127885.2	PF13894.1	zf-C2H2_4	24	1	16	1.3e-20	yes
MSTRG.127885.2	PF13894.1	zf-C2H2_4	24	1	15	1.3e-20	yes
MSTRG.127885.2	PF13894.1	zf-C2H2_4	24	1	21	1.3e-20	yes
MSTRG.127885.2	PF13894.1	zf-C2H2_4	24	1	23	1.3e-20	yes
MSTRG.127885.2	PF13894.1	zf-C2H2_4	24	1	23	1.3e-20	yes
MSTRG.127885.2	PF13894.1	zf-C2H2_4	24	1	23	1.3e-20	yes
MSTRG.127885.2	PF13894.1	zf-C2H2_4	24	1	23	1.3e-20	yes
MSTRG.127885.2	PF13894.1	zf-C2H2_4	24	1	23	1.3e-20	yes
MSTRG.127885.2	PF13894.1	zf-C2H2_4	24	1	23	1.3e-20	yes
MSTRG.127885.2	PF13894.1	zf-C2H2_4	24	1	23	1.3e-20	yes
MSTRG.127885.2	PF13894.1	zf-C2H2_4	24	1	15	1.3e-20	yes
MSTRG.127885.2	PF13912.1	zf-C2H2_6	27	1	12	8e-20	yes
MSTRG.127885.2	PF13912.1	zf-C2H2_6	27	14	20	8e-20	yes
MSTRG.127885.2	PF13912.1	zf-C2H2_6	27	2	12	8e-20	yes
MSTRG.127885.2	PF13912.1	zf-C2H2_6	27	1	12	8e-20	yes
MSTRG.127885.2	PF13912.1	zf-C2H2_6	27	1	12	8e-20	yes
MSTRG.127885.2	PF13912.1	zf-C2H2_6	27	2	12	8e-20	yes
MSTRG.127885.2	PF13912.1	zf-C2H2_6	27	1	13	8e-20	yes
MSTRG.127885.2	PF13912.1	zf-C2H2_6	27	1	12	8e-20	yes
MSTRG.127885.2	PF13912.1	zf-C2H2_6	27	1	22	8e-20	yes
MSTRG.127885.2	PF13912.1	zf-C2H2_6	27	1	21	8e-20	yes
MSTRG.127885.2	PF13912.1	zf-C2H2_6	27	1	12	8e-20	yes
MSTRG.127885.2	PF12171.3	zf-C2H2_jaz	27	2	11	4e-12	yes
MSTRG.127885.2	PF12171.3	zf-C2H2_jaz	27	2	11	4e-12	yes
MSTRG.127885.2	PF12171.3	zf-C2H2_jaz	27	2	20	4e-12	yes
MSTRG.127885.2	PF12171.3	zf-C2H2_jaz	27	2	20	4e-12	yes
MSTRG.127885.2	PF12171.3	zf-C2H2_jaz	27	2	12	4e-12	yes
MSTRG.127885.2	PF12171.3	zf-C2H2_jaz	27	2	13	4e-12	yes
MSTRG.127885.2	PF12171.3	zf-C2H2_jaz	27	2	21	4e-12	yes
MSTRG.127885.2	PF12171.3	zf-C2H2_jaz	27	2	17	4e-12	yes
MSTRG.127885.2	PF12171.3	zf-C2H2_jaz	27	2	21	4e-12	yes
MSTRG.127885.2	PF12171.3	zf-C2H2_jaz	27	2	14	4e-12	yes
MSTRG.127885.2	PF00130.17	C1_1	53	5	32	1.9e-10	yes
MSTRG.127885.2	PF00130.17	C1_1	53	9	50	1.9e-10	yes
MSTRG.127885.2	PF00130.17	C1_1	53	5	37	1.9e-10	yes
MSTRG.127885.2	PF00130.17	C1_1	53	5	36	1.9e-10	yes
MSTRG.127885.2	PF00130.17	C1_1	53	4	47	1.9e-10	yes
MSTRG.127885.2	PF00130.17	C1_1	53	2	41	1.9e-10	yes
MSTRG.127885.2	PF00130.17	C1_1	53	2	48	1.9e-10	yes
MSTRG.127885.2	PF00130.17	C1_1	53	1	21	1.9e-10	yes
MSTRG.127885.2	PF09723.5	Zn-ribbon_8	42	10	29	1.5e-06	yes
MSTRG.127885.2	PF09723.5	Zn-ribbon_8	42	6	16	1.5e-06	yes
MSTRG.127885.2	PF09723.5	Zn-ribbon_8	42	6	15	1.5e-06	yes
MSTRG.127885.2	PF09723.5	Zn-ribbon_8	42	6	39	1.5e-06	yes
MSTRG.127885.2	PF09723.5	Zn-ribbon_8	42	6	17	1.5e-06	yes
MSTRG.127885.2	PF09723.5	Zn-ribbon_8	42	6	34	1.5e-06	yes
MSTRG.127885.2	PF09723.5	Zn-ribbon_8	42	6	22	1.5e-06	yes
MSTRG.127885.2	PF09723.5	Zn-ribbon_8	42	6	34	1.5e-06	yes
MSTRG.127885.2	PF09723.5	Zn-ribbon_8	42	6	39	1.5e-06	yes
MSTRG.127885.2	PF08792.5	A2L_zn_ribbon	33	23	32	0.00015	yes
MSTRG.127885.2	PF08792.5	A2L_zn_ribbon	33	21	31	0.00015	yes
MSTRG.127885.2	PF08792.5	A2L_zn_ribbon	33	2	12	0.00015	yes
MSTRG.127885.2	PF08792.5	A2L_zn_ribbon	33	3	11	0.00015	yes
MSTRG.127885.2	PF08792.5	A2L_zn_ribbon	33	22	30	0.00015	yes
MSTRG.127885.2	PF08792.5	A2L_zn_ribbon	33	22	31	0.00015	yes
MSTRG.127885.2	PF08792.5	A2L_zn_ribbon	33	2	11	0.00015	yes
MSTRG.127885.2	PF08792.5	A2L_zn_ribbon	33	22	31	0.00015	yes
MSTRG.127885.2	PF08792.5	A2L_zn_ribbon	33	22	31	0.00015	yes
MSTRG.127885.2	PF08792.5	A2L_zn_ribbon	33	2	11	0.00015	yes
MSTRG.127885.2	PF01722.13	BolA	76	24	56	0.00065	yes
MSTRG.127885.2	PF01722.13	BolA	76	20	52	0.00065	yes
MSTRG.127885.2	PF01722.13	BolA	76	26	52	0.00065	yes
MSTRG.127885.2	PF01722.13	BolA	76	19	49	0.00065	yes
MSTRG.127885.2	PF01722.13	BolA	76	24	52	0.00065	yes
MSTRG.127885.2	PF01722.13	BolA	76	20	52	0.00065	yes
MSTRG.127885.2	PF01722.13	BolA	76	19	41	0.00065	yes
MSTRG.127885.2	PF01096.13	TFIIS_C	39	22	38	0.093	no
MSTRG.127885.2	PF01096.13	TFIIS_C	39	29	38	0.093	no
MSTRG.127885.2	PF01096.13	TFIIS_C	39	29	38	0.093	no
MSTRG.127885.2	PF01096.13	TFIIS_C	39	29	38	0.093	no
MSTRG.127885.2	PF01096.13	TFIIS_C	39	29	38	0.093	no
MSTRG.127885.2	PF01096.13	TFIIS_C	39	29	38	0.093	no
MSTRG.127885.2	PF01096.13	TFIIS_C	39	29	38	0.093	no
MSTRG.127885.2	PF01096.13	TFIIS_C	39	29	38	0.093	no
MSTRG.127885.2	PF01096.13	TFIIS_C	39	29	38	0.093	no
MSTRG.127885.2	PF01096.13	TFIIS_C	39	29	39	0.093	no
MSTRG.127885.2	PF06397.7	Desulfoferrod_N	36	6	14	0.17	no
MSTRG.127885.2	PF06397.7	Desulfoferrod_N	36	6	15	0.17	no
MSTRG.127885.2	PF06397.7	Desulfoferrod_N	36	7	14	0.17	no
MSTRG.127885.2	PF06397.7	Desulfoferrod_N	36	7	13	0.17	no
MSTRG.127885.2	PF06397.7	Desulfoferrod_N	36	7	14	0.17	no
MSTRG.127885.2	PF06397.7	Desulfoferrod_N	36	7	15	0.17	no
MSTRG.127885.2	PF06397.7	Desulfoferrod_N	36	7	14	0.17	no
MSTRG.127885.2	PF06397.7	Desulfoferrod_N	36	7	14	0.17	no
MSTRG.127885.2	PF06397.7	Desulfoferrod_N	36	7	14	0.17	no
MSTRG.127885.2	PF06397.7	Desulfoferrod_N	36	7	14	0.17	no
MSTRG.127885.2	PF06397.7	Desulfoferrod_N	36	7	14	0.17	no
MSTRG.127885.2	PF01286.13	XPA_N	34	4	13	0.17	no
MSTRG.127885.2	PF01286.13	XPA_N	34	5	13	0.17	no
MSTRG.127885.2	PF01286.13	XPA_N	34	4	16	0.17	no
MSTRG.127885.2	PF01286.13	XPA_N	34	3	13	0.17	no
MSTRG.127885.2	PF01286.13	XPA_N	34	3	13	0.17	no
MSTRG.127885.2	PF01286.13	XPA_N	34	3	16	0.17	no
MSTRG.127885.2	PF01286.13	XPA_N	34	4	21	0.17	no
MSTRG.127885.2	PF01286.13	XPA_N	34	4	13	0.17	no
MSTRG.127885.2	PF01286.13	XPA_N	34	5	16	0.17	no
MSTRG.127885.2	PF01286.13	XPA_N	34	4	13	0.17	no
MSTRG.127885.2	PF12760.2	Zn_Tnp_IS1595	46	35	45	0.19	no
MSTRG.127885.2	PF12760.2	Zn_Tnp_IS1595	46	32	46	0.19	no
MSTRG.127885.2	PF12760.2	Zn_Tnp_IS1595	46	24	45	0.19	no
MSTRG.127885.2	PF12760.2	Zn_Tnp_IS1595	46	20	45	0.19	no
MSTRG.127885.2	PF12760.2	Zn_Tnp_IS1595	46	19	45	0.19	no
MSTRG.127885.2	PF12760.2	Zn_Tnp_IS1595	46	31	45	0.19	no
MSTRG.127885.2	PF12760.2	Zn_Tnp_IS1595	46	20	46	0.19	no
MSTRG.127885.2	PF12760.2	Zn_Tnp_IS1595	46	28	46	0.19	no
MSTRG.127885.2	PF12760.2	Zn_Tnp_IS1595	46	19	45	0.19	no
MSTRG.127885.2	PF12874.2	zf-met	25	1	10	0.83	no
MSTRG.127885.2	PF12874.2	zf-met	25	1	21	0.83	no
MSTRG.127885.2	PF12874.2	zf-met	25	1	19	0.83	no
MSTRG.127885.2	PF12874.2	zf-met	25	1	11	0.83	no
MSTRG.127885.2	PF12874.2	zf-met	25	1	12	0.83	no
MSTRG.127885.2	PF12874.2	zf-met	25	1	21	0.83	no
MSTRG.127885.2	PF12874.2	zf-met	25	1	20	0.83	no
MSTRG.127885.2	PF12874.2	zf-met	25	1	19	0.83	no
MSTRG.127885.2	PF12874.2	zf-met	25	1	15	0.83	no
MSTRG.127885.2	PF02892.10	zf-BED	45	18	28	2.2	no
MSTRG.127885.2	PF02892.10	zf-BED	45	7	34	2.2	no
MSTRG.127885.2	PF02892.10	zf-BED	45	13	44	2.2	no
MSTRG.127885.2	PF02892.10	zf-BED	45	12	44	2.2	no
MSTRG.127885.2	PF02892.10	zf-BED	45	15	29	2.2	no
MSTRG.127885.2	PF02892.10	zf-BED	45	12	29	2.2	no
MSTRG.127885.2	PF02892.10	zf-BED	45	13	43	2.2	no
MSTRG.127885.2	PF02892.10	zf-BED	45	6	29	2.2	no
MSTRG.127885.2	PF02892.10	zf-BED	45	12	39	2.2	no
MSTRG.127885.2	PF02892.10	zf-BED	45	13	29	2.2	no
MSTRG.127885.2	PF03604.8	DNA_RNApol_7kD	32	1	9	6.6	no
MSTRG.127885.2	PF03604.8	DNA_RNApol_7kD	32	1	8	6.6	no
MSTRG.127885.2	PF03604.8	DNA_RNApol_7kD	32	5	24	6.6	no
MSTRG.127885.2	PF03604.8	DNA_RNApol_7kD	32	1	9	6.6	no
MSTRG.127885.2	PF03604.8	DNA_RNApol_7kD	32	1	14	6.6	no
MSTRG.127885.2	PF03604.8	DNA_RNApol_7kD	32	1	10	6.6	no
MSTRG.127885.2	PF03604.8	DNA_RNApol_7kD	32	1	8	6.6	no
MSTRG.127885.2	PF03604.8	DNA_RNApol_7kD	32	1	11	6.6	no
MSTRG.127885.2	PF03604.8	DNA_RNApol_7kD	32	1	11	6.6	no
MSTRG.127885.2	PF03604.8	DNA_RNApol_7kD	32	1	10	6.6	no
MSTRG.127885.2	PF03107.11	C1_2	30	1	11	7.8	no
MSTRG.127885.2	PF03107.11	C1_2	30	15	23	7.8	no
MSTRG.127885.2	PF03107.11	C1_2	30	8	23	7.8	no
MSTRG.127885.2	PF03107.11	C1_2	30	1	11	7.8	no
MSTRG.127885.2	PF03107.11	C1_2	30	15	23	7.8	no
MSTRG.127885.2	PF03107.11	C1_2	30	2	8	7.8	no
MSTRG.127885.2	PF03107.11	C1_2	30	16	23	7.8	no
MSTRG.127885.2	PF03107.11	C1_2	30	1	8	7.8	no
MSTRG.127885.2	PF03107.11	C1_2	30	16	23	7.8	no
MSTRG.127885.2	PF03107.11	C1_2	30	16	23	7.8	no
MSTRG.127885.2	PF03107.11	C1_2	30	1	8	7.8	no
MSTRG.127952.3	PF01352.22	KRAB	41	1	41	8.6e-24	yes
MSTRG.127952.3	PF13465.1	zf-H2C2_2	26	4	25	1.5e-34	yes
MSTRG.127952.3	PF13465.1	zf-H2C2_2	26	2	23	1.5e-34	yes
MSTRG.127952.3	PF13465.1	zf-H2C2_2	26	2	24	1.5e-34	yes
MSTRG.127952.3	PF13465.1	zf-H2C2_2	26	2	24	1.5e-34	yes
MSTRG.127952.3	PF13465.1	zf-H2C2_2	26	2	12	1.5e-34	yes
MSTRG.127952.3	PF00096.21	zf-C2H2	23	1	23	7.8e-23	yes
MSTRG.127952.3	PF00096.21	zf-C2H2	23	1	23	7.8e-23	yes
MSTRG.127952.3	PF00096.21	zf-C2H2	23	1	23	7.8e-23	yes
MSTRG.127952.3	PF00096.21	zf-C2H2	23	1	23	7.8e-23	yes
MSTRG.127952.3	PF13894.1	zf-C2H2_4	24	1	23	8.2e-15	yes
MSTRG.127952.3	PF13894.1	zf-C2H2_4	24	1	23	8.2e-15	yes
MSTRG.127952.3	PF13894.1	zf-C2H2_4	24	1	23	8.2e-15	yes
MSTRG.127952.3	PF13894.1	zf-C2H2_4	24	1	23	8.2e-15	yes
MSTRG.127952.3	PF09723.5	Zn-ribbon_8	42	6	15	6.8e-05	yes
MSTRG.127952.3	PF09723.5	Zn-ribbon_8	42	6	38	6.8e-05	yes
MSTRG.127952.3	PF09723.5	Zn-ribbon_8	42	6	15	6.8e-05	yes
MSTRG.127952.3	PF09723.5	Zn-ribbon_8	42	6	15	6.8e-05	yes
MSTRG.127952.3	PF12171.3	zf-C2H2_jaz	27	2	12	9.6e-05	yes
MSTRG.127952.3	PF12171.3	zf-C2H2_jaz	27	2	24	9.6e-05	yes
MSTRG.127952.3	PF12171.3	zf-C2H2_jaz	27	2	16	9.6e-05	yes
MSTRG.127952.3	PF12171.3	zf-C2H2_jaz	27	2	24	9.6e-05	yes
MSTRG.127952.3	PF00412.17	LIM	58	1	42	0.00027	yes
MSTRG.127952.3	PF00412.17	LIM	58	27	40	0.00027	yes
MSTRG.127952.3	PF00412.17	LIM	58	1	46	0.00027	yes
MSTRG.127952.3	PF12760.2	Zn_Tnp_IS1595	46	34	45	0.0007	yes
MSTRG.127952.3	PF12760.2	Zn_Tnp_IS1595	46	14	45	0.0007	yes
MSTRG.127952.3	PF12760.2	Zn_Tnp_IS1595	46	33	45	0.0007	yes
MSTRG.127952.3	PF01286.13	XPA_N	34	3	13	0.002	no
MSTRG.127952.3	PF01286.13	XPA_N	34	5	12	0.002	no
MSTRG.127952.3	PF01286.13	XPA_N	34	4	14	0.002	no
MSTRG.127952.3	PF01286.13	XPA_N	34	5	13	0.002	no
MSTRG.127952.3	PF13912.1	zf-C2H2_6	27	2	24	0.0026	no
MSTRG.127952.3	PF13912.1	zf-C2H2_6	27	2	24	0.0026	no
MSTRG.127952.3	PF13912.1	zf-C2H2_6	27	1	11	0.0026	no
MSTRG.127952.3	PF13912.1	zf-C2H2_6	27	1	24	0.0026	no
MSTRG.127952.3	PF13912.1	zf-C2H2_6	27	18	24	0.0026	no
MSTRG.127952.3	PF00130.17	C1_1	53	5	37	0.0055	no
MSTRG.127952.3	PF00130.17	C1_1	53	10	37	0.0055	no
MSTRG.127952.3	PF00130.17	C1_1	53	9	37	0.0055	no
MSTRG.127952.3	PF00130.17	C1_1	53	5	24	0.0055	no
MSTRG.127952.3	PF03604.8	DNA_RNApol_7kD	32	1	9	0.0056	no
MSTRG.127952.3	PF03604.8	DNA_RNApol_7kD	32	2	11	0.0056	no
MSTRG.127952.3	PF03604.8	DNA_RNApol_7kD	32	19	24	0.0056	no
MSTRG.127952.3	PF03604.8	DNA_RNApol_7kD	32	1	11	0.0056	no
MSTRG.127952.3	PF13451.1	zf-trcl	49	3	14	0.054	no
MSTRG.127952.3	PF13451.1	zf-trcl	49	4	12	0.054	no
MSTRG.127952.3	PF13451.1	zf-trcl	49	3	41	0.054	no
MSTRG.127952.3	PF05495.7	zf-CHY	71	13	70	0.057	no
MSTRG.127952.3	PF05495.7	zf-CHY	71	31	69	0.057	no
MSTRG.127952.3	PF14369.1	zf-RING_3	35	14	31	0.062	no
MSTRG.127952.3	PF14369.1	zf-RING_3	35	19	28	0.062	no
MSTRG.127952.3	PF14369.1	zf-RING_3	35	21	33	0.062	no
MSTRG.127952.3	PF14369.1	zf-RING_3	35	16	31	0.062	no
MSTRG.127952.3	PF09538.5	FYDLN_acid	108	25	39	0.076	no
MSTRG.127952.3	PF09538.5	FYDLN_acid	108	10	44	0.076	no
MSTRG.127952.3	PF09538.5	FYDLN_acid	108	25	53	0.076	no
MSTRG.127952.3	PF03660.9	PHF5	107	41	85	0.081	no
MSTRG.127952.3	PF03660.9	PHF5	107	46	78	0.081	no
MSTRG.127952.3	PF01096.13	TFIIS_C	39	29	38	0.11	no
MSTRG.127952.3	PF01096.13	TFIIS_C	39	26	37	0.11	no
MSTRG.127952.3	PF01096.13	TFIIS_C	39	29	38	0.11	no
MSTRG.127952.3	PF01096.13	TFIIS_C	39	29	39	0.11	no
MSTRG.127952.3	PF01428.11	zf-AN1	43	13	23	0.13	no
MSTRG.127952.3	PF01428.11	zf-AN1	43	11	22	0.13	no
MSTRG.127952.3	PF01428.11	zf-AN1	43	12	23	0.13	no
MSTRG.127952.3	PF01428.11	zf-AN1	43	13	23	0.13	no
MSTRG.127952.3	PF02148.14	zf-UBP	64	9	24	0.17	no
MSTRG.127952.3	PF02148.14	zf-UBP	64	1	36	0.17	no
MSTRG.127952.3	PF02148.14	zf-UBP	64	1	39	0.17	no
MSTRG.127952.3	PF13408.1	Zn_ribbon_recom	58	7	19	0.37	no
MSTRG.127952.3	PF13408.1	Zn_ribbon_recom	58	7	24	0.37	no
MSTRG.127952.3	PF13408.1	Zn_ribbon_recom	58	8	17	0.37	no
MSTRG.127952.3	PF13408.1	Zn_ribbon_recom	58	7	22	0.37	no
MSTRG.127952.3	PF12874.2	zf-met	25	1	20	0.48	no
MSTRG.127952.3	PF12874.2	zf-met	25	1	21	0.48	no
MSTRG.127952.3	PF12874.2	zf-met	25	1	21	0.48	no
MSTRG.127952.3	PF12874.2	zf-met	25	1	20	0.48	no
MSTRG.127952.3	PF12773.2	DZR	50	14	42	0.62	no
MSTRG.127952.3	PF12773.2	DZR	50	15	41	0.62	no
MSTRG.127952.3	PF08790.6	zf-LYAR	28	1	14	0.74	no
MSTRG.127952.3	PF08790.6	zf-LYAR	28	1	12	0.74	no
MSTRG.127952.3	PF08790.6	zf-LYAR	28	1	11	0.74	no
MSTRG.127952.3	PF08790.6	zf-LYAR	28	2	15	0.74	no
MSTRG.127952.3	PF05864.7	Chordopox_RPO7	63	5	17	1.1	no
MSTRG.127952.3	PF05864.7	Chordopox_RPO7	63	4	17	1.1	no
MSTRG.127952.3	PF05864.7	Chordopox_RPO7	63	7	17	1.1	no
MSTRG.127952.3	PF05864.7	Chordopox_RPO7	63	7	13	1.1	no
MSTRG.127952.3	PF14353.1	CpXC	128	39	57	1.2	no
MSTRG.127952.3	PF14353.1	CpXC	128	39	59	1.2	no
MSTRG.127952.3	PF14353.1	CpXC	128	39	83	1.2	no
MSTRG.127952.3	PF14690.1	zf-ISL3	47	1	10	1.2	no
MSTRG.127952.3	PF14690.1	zf-ISL3	47	1	18	1.2	no
MSTRG.127952.3	PF14690.1	zf-ISL3	47	1	10	1.2	no
MSTRG.127952.3	PF14690.1	zf-ISL3	47	1	32	1.2	no
MSTRG.127952.3	PF01215.14	COX5B	136	109	125	1.4	no
MSTRG.127952.3	PF01215.14	COX5B	136	108	123	1.4	no
MSTRG.127952.3	PF01215.14	COX5B	136	108	131	1.4	no
MSTRG.127952.3	PF06689.8	zf-C4_ClpX	41	19	30	1.4	no
MSTRG.127952.3	PF06689.8	zf-C4_ClpX	41	7	18	1.4	no
MSTRG.127952.3	PF06689.8	zf-C4_ClpX	41	2	10	1.4	no
MSTRG.127952.3	PF07649.7	C1_3	30	14	21	1.8	no
MSTRG.127952.3	PF07649.7	C1_3	30	1	8	1.8	no
MSTRG.127952.3	PF07649.7	C1_3	30	14	21	1.8	no
MSTRG.127952.3	PF14149.1	YhfH	37	16	24	2.8	no
MSTRG.127952.3	PF14149.1	YhfH	37	16	26	2.8	no
MSTRG.127952.3	PF14149.1	YhfH	37	15	25	2.8	no
MSTRG.127952.3	PF14149.1	YhfH	37	15	22	2.8	no
MSTRG.127952.3	PF14843.1	GF_recep_IV	132	13	80	2.9	no
MSTRG.127952.3	PF14843.1	GF_recep_IV	132	13	38	2.9	no
MSTRG.127952.3	PF08792.5	A2L_zn_ribbon	33	22	29	3.4	no
MSTRG.127952.3	PF08792.5	A2L_zn_ribbon	33	23	30	3.4	no
MSTRG.127952.3	PF08792.5	A2L_zn_ribbon	33	24	29	3.4	no
MSTRG.127952.3	PF08792.5	A2L_zn_ribbon	33	3	11	3.4	no
MSTRG.127952.3	PF01155.14	HypA	113	71	95	4.6	no
MSTRG.127952.3	PF01155.14	HypA	113	70	95	4.6	no
MSTRG.127952.3	PF02591.10	DUF164	56	36	53	8.4	no
MSTRG.127952.3	PF02591.10	DUF164	56	43	54	8.4	no
MSTRG.127952.3	PF02591.10	DUF164	56	24	53	8.4	no
MSTRG.127952.3	PF02591.10	DUF164	56	23	53	8.4	no
MSTRG.127952.3	PF10571.4	UPF0547	26	16	24	9.3	no
MSTRG.127952.3	PF10571.4	UPF0547	26	3	9	9.3	no
MSTRG.127952.3	PF10571.4	UPF0547	26	16	24	9.3	no
MSTRG.127952.3	PF10571.4	UPF0547	26	16	24	9.3	no
MSTRG.127952.3	PF14803.1	Nudix_N_2	34	3	13	9.7	no
MSTRG.127952.3	PF14803.1	Nudix_N_2	34	3	13	9.7	no
MSTRG.127952.3	PF14803.1	Nudix_N_2	34	3	9	9.7	no
MSTRG.127952.3	PF14803.1	Nudix_N_2	34	3	8	9.7	no
MSTRG.127952.3	PF14803.1	Nudix_N_2	34	7	20	9.7	no
MSTRG.128174.1	PF10361.4	DUF2434	296	125	175	0.03	no
MSTRG.128217.1	PF02178.14	AT_hook	13	6	8	0.022	no
MSTRG.128217.1	PF02178.14	AT_hook	13	7	12	0.022	no
MSTRG.128217.1	PF02178.14	AT_hook	13	6	10	0.022	no
MSTRG.128217.1	PF02178.14	AT_hook	13	1	11	0.022	no
MSTRG.128352.1	PF01352.22	KRAB	41	1	41	4.6e-20	yes
MSTRG.128455.1	PF00240.18	ubiquitin	69	19	67	1.1e-27	yes
MSTRG.128455.1	PF00240.18	ubiquitin	69	2	69	1.1e-27	yes
MSTRG.128455.1	PF11976.3	Rad60-SLD	72	21	44	2.5e-09	yes
MSTRG.128455.1	PF11976.3	Rad60-SLD	72	2	63	2.5e-09	yes
MSTRG.128455.1	PF14560.1	Ubiquitin_2	87	27	48	0.0024	no
MSTRG.128455.1	PF14560.1	Ubiquitin_2	87	14	79	0.0024	no
MSTRG.128489.1	PF15365.1	PNRC	58	27	27	0.05	no
MSTRG.128489.1	PF15365.1	PNRC	58	15	29	0.05	no
MSTRG.128508.1	PF00858.19	ASC	439	1	71	5.8e-14	yes
MSTRG.128508.1	PF00858.19	ASC	439	128	158	5.8e-14	yes
MSTRG.128564.1	PF00400.27	WD40	39	13	39	6e-05	yes
MSTRG.128564.1	PF00400.27	WD40	39	9	15	6e-05	yes
MSTRG.128979.1	PF05119.7	Terminase_4	100	16	81	0.051	no
MSTRG.129005.4	PF03209.10	PUCC	403	329	367	0.33	no
MSTRG.12917.1	PF01496.14	V_ATPase_I	759	60	160	0.008	no
MSTRG.12917.1	PF00509.13	Hemagglutinin	550	386	430	0.15	no
MSTRG.129748.1	PF13465.1	zf-H2C2_2	26	20	25	2.9e-16	yes
MSTRG.129748.1	PF13465.1	zf-H2C2_2	26	2	23	2.9e-16	yes
MSTRG.129748.1	PF13465.1	zf-H2C2_2	26	2	26	2.9e-16	yes
MSTRG.129748.1	PF13465.1	zf-H2C2_2	26	1	12	2.9e-16	yes
MSTRG.129748.1	PF00096.21	zf-C2H2	23	6	23	2.2e-08	yes
MSTRG.129748.1	PF00096.21	zf-C2H2	23	1	9	2.2e-08	yes
MSTRG.129748.1	PF00096.21	zf-C2H2	23	9	23	2.2e-08	yes
MSTRG.129748.1	PF00096.21	zf-C2H2	23	1	23	2.2e-08	yes
MSTRG.129748.1	PF13894.1	zf-C2H2_4	24	6	23	8e-08	yes
MSTRG.129748.1	PF13894.1	zf-C2H2_4	24	1	9	8e-08	yes
MSTRG.129748.1	PF13894.1	zf-C2H2_4	24	10	24	8e-08	yes
MSTRG.129748.1	PF13894.1	zf-C2H2_4	24	1	23	8e-08	yes
MSTRG.129748.1	PF05605.7	zf-Di19	54	8	39	0.0065	no
MSTRG.129748.1	PF05605.7	zf-Di19	54	15	52	0.0065	no
MSTRG.129748.1	PF13912.1	zf-C2H2_6	27	7	24	0.013	no
MSTRG.129748.1	PF13912.1	zf-C2H2_6	27	2	10	0.013	no
MSTRG.129748.1	PF13912.1	zf-C2H2_6	27	1	11	0.013	no
MSTRG.129748.1	PF04438.11	zf-HIT	30	11	24	0.37	no
MSTRG.129748.1	PF04438.11	zf-HIT	30	2	10	0.37	no
MSTRG.129748.3	PF07385.7	DUF1498	225	174	204	0.0067	no
MSTRG.129748.3	PF13923.1	zf-C3HC4_2	39	3	28	0.052	no
MSTRG.129748.3	PF00097.20	zf-C3HC4	41	3	28	0.072	no
MSTRG.129748.3	PF00651.26	BTB	111	62	105	5.5e-10	yes
MSTRG.129748.3	PF12031.3	DUF3518	257	146	176	0.081	no
MSTRG.129748.3	PF11822.3	DUF3342	317	63	96	0.12	no
MSTRG.129748.3	PF00651.26	BTB	111	1	50	4.2e-16	yes
MSTRG.129951.5	PF14038.1	YqzE	54	17	39	6.9	no
MSTRG.129951.5	PF14038.1	YqzE	54	18	26	6.9	no
MSTRG.129951.5	PF14975.1	DUF4512	88	5	49	0.079	no
MSTRG.129951.8	PF14038.1	YqzE	54	17	39	6.9	no
MSTRG.129951.8	PF14038.1	YqzE	54	18	26	6.9	no
MSTRG.129992.6	PF00110.14	wnt	310	250	310	3.6e-21	yes
MSTRG.130110.1	PF06380.6	DUF1072	39	9	33	0.38	no
MSTRG.130111.1	PF14414.1	WHH	43	4	14	0.034	no
MSTRG.130111.1	PF09225.5	Endonuc-PvuII	155	65	103	0.18	no
MSTRG.130111.1	PF12937.2	F-box-like	47	22	35	0.074	no
MSTRG.130111.1	PF06347.8	SH3_4	55	25	41	0.053	no
MSTRG.130281.1	PF07096.6	DUF1358	124	87	107	0.0042	no
MSTRG.130428.1	PF12412.3	DUF3667	46	24	38	0.077	no
MSTRG.13053.2	PF07213.6	DAP10	79	11	32	0.075	no
MSTRG.13053.2	PF07213.6	DAP10	79	11	34	0.075	no
MSTRG.13053.3	PF02132.10	RecR	41	16	29	2.8	no
MSTRG.13053.3	PF02132.10	RecR	41	28	32	2.8	no
MSTRG.130585.1	PF10177.4	DUF2371	141	46	136	3.7e-27	yes
MSTRG.130633.5	PF02899.12	Phage_int_SAM_1	84	4	31	0.031	no
MSTRG.130633.5	PF12275.3	DUF3616	330	77	115	0.09	no
MSTRG.130633.6	PF02899.12	Phage_int_SAM_1	84	4	31	0.031	no
MSTRG.130633.6	PF12275.3	DUF3616	330	77	115	0.09	no
MSTRG.130696.2	PF03607.12	DCX	60	1	60	4.4e-20	yes
MSTRG.130696.2	PF01230.18	HIT	98	13	44	0.01	no
MSTRG.131192.2	PF15012.1	DUF4519	56	10	34	0.11	no
MSTRG.131192.2	PF15012.1	DUF4519	56	3	14	0.11	no
MSTRG.131192.2	PF09995.4	DUF2236	242	137	189	0.027	no
MSTRG.131192.3	PF09995.4	DUF2236	242	137	189	0.027	no
MSTRG.131258.1	PF10582.4	Connexin_CCC	67	9	39	0.0046	no
MSTRG.13145.1	PF00143.14	Interferon	162	1	159	6.3e-67	yes
MSTRG.13145.1	PF02526.9	GBP_repeat	38	9	24	0.1	no
MSTRG.13145.1	PF00143.14	Interferon	162	43	85	1.9e-15	yes
MSTRG.13145.1	PF00143.14	Interferon	162	1	128	4.8e-46	yes
MSTRG.13145.12	PF00143.14	Interferon	162	1	129	1e-47	yes
MSTRG.13145.13	PF00143.14	Interferon	162	1	162	8e-70	yes
MSTRG.13145.2	PF00143.14	Interferon	162	1	128	4.8e-46	yes
MSTRG.13145.2	PF00143.14	Interferon	162	1	129	1e-47	yes
MSTRG.13145.2	PF00143.14	Interferon	162	6	129	1.7e-46	yes
MSTRG.13146.1	PF00143.14	Interferon	162	1	157	2.1e-67	yes
MSTRG.13148.1	PF00143.14	Interferon	162	1	151	4.5e-65	yes
MSTRG.131486.3	PF09811.4	Yae1_N	39	5	23	0.002	no
MSTRG.132225.1	PF04592.9	SelP_N	238	173	208	0.11	no
MSTRG.132227.1	PF12255.3	TcdB_toxin_midC	148	76	108	0.14	no
MSTRG.132388.1	PF12434.3	Malate_DH	28	3	21	0.41	no
MSTRG.134398.7	PF03750.8	DUF310	119	54	100	0.023	no
MSTRG.134398.7	PF14529.1	Exo_endo_phos_2	119	7	118	9.2e-08	yes
MSTRG.134398.7	PF03372.18	Exo_endo_phos	249	159	249	0.028	no
MSTRG.134398.7	PF00078.22	RVT_1	214	166	214	0.0086	no
MSTRG.134398.7	PF01677.11	Herpes_UL7	224	102	142	0.12	no
MSTRG.134425.1	PF03957.8	Jun	237	1	237	5.7e-86	yes
MSTRG.134425.1	PF00170.16	bZIP_1	64	1	64	1.2e-19	yes
MSTRG.134425.1	PF07716.10	bZIP_2	54	5	53	2.4e-09	yes
MSTRG.134425.1	PF03131.12	bZIP_Maf	92	24	88	6.3e-09	yes
MSTRG.134425.1	PF11932.3	DUF3450	252	29	95	0.0016	no
MSTRG.134425.1	PF04849.8	HAP1_N	307	138	203	0.0045	no
MSTRG.134425.1	PF04012.7	PspA_IM30	221	90	129	0.0069	no
MSTRG.134425.1	PF05377.6	FlaC_arch	55	8	41	0.013	no
MSTRG.134425.1	PF06005.7	DUF904	72	28	53	0.028	no
MSTRG.134425.1	PF06005.7	DUF904	72	16	54	0.028	no
MSTRG.134425.1	PF12329.3	TMF_DNA_bd	74	29	66	0.085	no
MSTRG.134425.1	PF09744.4	Jnk-SapK_ap_N	158	86	152	0.11	no
MSTRG.134425.1	PF02403.17	Seryl_tRNA_N	108	46	106	0.58	no
MSTRG.134425.1	PF08232.7	Striatin	135	32	71	1.5	no
MSTRG.134425.1	PF04977.10	DivIC	80	34	63	2.2	no
MSTRG.134425.1	PF04977.10	DivIC	80	16	51	2.2	no
MSTRG.134571.1	PF14088.1	DUF4268	140	42	95	0.029	no
MSTRG.134571.1	PF12589.3	WBS_methylT	87	36	73	0.07	no
MSTRG.134571.2	PF14088.1	DUF4268	140	42	95	0.029	no
MSTRG.134571.2	PF12589.3	WBS_methylT	87	36	73	0.07	no
MSTRG.134673.1	PF00004.24	AAA	132	89	127	0.064	no
MSTRG.134924.2	PF15441.1	ARHGEF5_35	487	9	50	0.088	no
MSTRG.135005.12	PF11703.3	UPF0506	59	7	54	0.0089	no
MSTRG.135005.13	PF11703.3	UPF0506	59	7	54	0.0089	no
MSTRG.135005.15	PF11703.3	UPF0506	59	7	54	0.0089	no
MSTRG.135101.1	PF00319.13	SRF-TF	51	4	23	0.15	no
MSTRG.135101.1	PF14753.1	DUF4475	197	93	137	0.007	no
MSTRG.135336.1	PF08992.6	QH-AmDH_gamma	78	29	48	0.14	no
MSTRG.135336.1	PF08992.6	QH-AmDH_gamma	78	34	53	0.14	no
MSTRG.135609.1	PF03343.8	SART-1	613	282	311	0.016	no
MSTRG.13572.1	PF02994.9	Transposase_22	370	162	256	4.8e-28	yes
MSTRG.13572.1	PF07602.6	DUF1565	246	135	183	0.022	no
MSTRG.135821.1	PF00091.20	Tubulin	216	162	214	1.4e-10	yes
MSTRG.135842.1	PF07663.6	EIIBC-GUT_C	93	26	68	0.08	no
MSTRG.135842.2	PF07663.6	EIIBC-GUT_C	93	26	68	0.098	no
MSTRG.135889.3	PF03810.14	IBN_N	77	18	66	0.016	no
MSTRG.135889.5	PF03810.14	IBN_N	77	18	66	0.016	no
MSTRG.136048.1	PF05545.6	FixQ	49	12	29	0.22	no
MSTRG.136048.1	PF01213.14	CAP_N	312	216	252	0.63	no
MSTRG.136048.3	PF01213.14	CAP_N	312	216	252	0.63	no
MSTRG.136054.1	PF02159.10	Oest_recep	139	72	106	0.031	no
MSTRG.136054.2	PF02159.10	Oest_recep	139	72	106	0.031	no
MSTRG.136057.1	PF05038.8	Cytochrom_B558a	186	118	158	0.024	no
MSTRG.136057.1	PF07238.9	PilZ	102	7	39	0.14	no
MSTRG.136362.1	PF08333.6	DUF1725	20	1	17	1.6e-07	yes
MSTRG.136362.1	PF15002.1	ERK-JNK_inhib	207	171	204	5.4	no
MSTRG.136615.1	PF03475.9	3-alpha	47	28	41	0.037	no
MSTRG.136615.1	PF03475.9	3-alpha	47	23	35	0.037	no
MSTRG.136700.4	PF01843.14	DIL	105	70	100	0.031	no
MSTRG.136700.4	PF03188.11	Cytochrom_B561	137	51	98	0.1	no
MSTRG.136748.1	PF13615.1	Racemase_4	102	41	73	0.059	no
MSTRG.136748.1	PF13615.1	Racemase_4	102	26	46	0.059	no
MSTRG.137522.2	PF00429.14	TLV_coat	561	537	561	1.4e-05	yes
MSTRG.137522.2	PF00429.14	TLV_coat	561	163	224	4.3e-05	yes
MSTRG.137942.3	PF00012.15	HSP70	602	1	602	3.3e-275	yes
MSTRG.137942.3	PF06723.8	MreB_Mbl	327	3	35	9.1e-17	yes
MSTRG.137942.3	PF06723.8	MreB_Mbl	327	91	316	9.1e-17	yes
MSTRG.137942.3	PF14450.1	FtsA	120	2	98	0.00027	yes
MSTRG.137942.3	PF14450.1	FtsA	120	2	91	0.00027	yes
MSTRG.137942.3	PF02782.11	FGGY_C	198	117	196	0.0013	no
MSTRG.137942.3	PF02782.11	FGGY_C	198	38	100	0.0013	no
MSTRG.137942.3	PF08841.5	DDR	332	120	168	0.018	no
MSTRG.137942.3	PF08841.5	DDR	332	275	297	0.018	no
MSTRG.137942.3	PF03288.11	Pox_D5	86	47	78	0.085	no
MSTRG.137942.3	PF03288.11	Pox_D5	86	39	76	0.085	no
MSTRG.137942.3	PF01968.13	Hydantoinase_A	290	78	102	0.29	no
MSTRG.137942.3	PF01968.13	Hydantoinase_A	290	62	100	0.29	no
MSTRG.137942.3	PF01968.13	Hydantoinase_A	290	173	283	0.29	no
MSTRG.137942.3	PF01968.13	Hydantoinase_A	290	170	231	0.29	no
MSTRG.137942.4	PF00012.15	HSP70	602	1	160	1.1e-282	yes
MSTRG.137942.4	PF00012.15	HSP70	602	139	602	1.1e-282	yes
MSTRG.137942.4	PF06723.8	MreB_Mbl	327	3	35	1.2e-16	yes
MSTRG.137942.4	PF06723.8	MreB_Mbl	327	88	316	1.2e-16	yes
MSTRG.137942.4	PF14450.1	FtsA	120	2	98	0.00029	yes
MSTRG.137942.4	PF14450.1	FtsA	120	2	91	0.00029	yes
MSTRG.137942.4	PF02782.11	FGGY_C	198	117	196	0.0013	no
MSTRG.137942.4	PF02782.11	FGGY_C	198	38	100	0.0013	no
MSTRG.137942.4	PF08841.5	DDR	332	120	168	0.017	no
MSTRG.137942.4	PF08841.5	DDR	332	275	297	0.017	no
MSTRG.137942.4	PF03288.11	Pox_D5	86	47	78	0.089	no
MSTRG.137942.4	PF03288.11	Pox_D5	86	39	76	0.089	no
MSTRG.137942.4	PF01968.13	Hydantoinase_A	290	78	102	0.23	no
MSTRG.137942.4	PF01968.13	Hydantoinase_A	290	62	100	0.23	no
MSTRG.137942.4	PF01968.13	Hydantoinase_A	290	173	283	0.23	no
MSTRG.137942.4	PF01968.13	Hydantoinase_A	290	170	231	0.23	no
MSTRG.137960.1	PF15576.1	DUF4661	253	1	253	2.9e-135	yes
MSTRG.138056.5	PF07654.10	C1-set	83	4	82	1.2e-25	yes
MSTRG.138056.5	PF07654.10	C1-set	83	24	34	1.2e-25	yes
MSTRG.138056.5	PF13927.1	Ig_3	75	4	73	0.00083	yes
MSTRG.138056.5	PF13927.1	Ig_3	75	21	36	0.00083	yes
MSTRG.138056.5	PF08205.7	C2-set_2	89	14	85	0.0054	no
MSTRG.138056.5	PF13895.1	Ig_2	80	19	67	0.079	no
MSTRG.138142.1	PF00041.16	fn3	85	4	72	3e-15	yes
MSTRG.138381.6	PF01391.13	Collagen	60	1	60	4e-48	yes
MSTRG.138381.6	PF01391.13	Collagen	60	1	27	4e-48	yes
MSTRG.138381.6	PF01391.13	Collagen	60	1	58	4e-48	yes
MSTRG.138381.6	PF01391.13	Collagen	60	4	55	4e-48	yes
MSTRG.138668.1	PF14619.1	SnAC	74	15	37	0.11	no
MSTRG.138668.10	PF14619.1	SnAC	74	15	37	0.041	no
MSTRG.138668.11	PF13689.1	DUF4154	145	16	83	0.016	no
MSTRG.138668.11	PF14670.1	FXa_inhibition	36	1	36	3.2e-09	yes
MSTRG.138668.11	PF00008.22	EGF	32	3	28	0.0019	no
MSTRG.138668.11	PF00008.22	EGF	32	22	24	0.0019	no
MSTRG.138668.11	PF12947.2	EGF_3	36	1	30	0.0063	no
MSTRG.138668.11	PF12947.2	EGF_3	36	17	27	0.0063	no
MSTRG.138668.11	PF12662.2	cEGF	24	4	19	0.066	no
MSTRG.138668.11	PF07645.10	EGF_CA	42	5	42	0.98	no
MSTRG.138668.11	PF12947.2	EGF_3	36	1	36	3.2e-12	yes
MSTRG.138668.11	PF07645.10	EGF_CA	42	1	42	4.7e-11	yes
MSTRG.138668.11	PF00008.22	EGF	32	1	31	3.1e-08	yes
MSTRG.138668.11	PF12662.2	cEGF	24	21	24	3.5e-05	yes
MSTRG.138668.11	PF12662.2	cEGF	24	1	20	3.5e-05	yes
[truncated: 14,840 more rows]

## Sheet: Table S2-3 CPAT.result
Transcript_id	mRNA_size	ORF_size	Fickett_score	Hexamer_score	coding_prob
MSTRG.6.1	3344	366	0.5864	-0.200765	0.0213325
MSTRG.23.1	1411	369	0.839	0.204427	0.448374
MSTRG.32.1	332	48	0.9764	0.292941	0.0693856
MSTRG.105.1	1466	378	0.8357	0.118627	0.334003
MSTRG.202.1	270	15	1.1248	0.700721	0.552166
MSTRG.323.1	2281	186	0.5723	-0.34859	0.00119569
MSTRG.353.1	20507	450	0.7902	0.093909	0.201976
MSTRG.353.2	715	189	0.8232	0.263899	0.145783
MSTRG.368.1	261	153	1.0114	0.111263	0.0726837
MSTRG.368.2	468	240	0.9593	0.159537	0.187994
MSTRG.368.3	835	96	1.2511	0.101097	0.0750706
MSTRG.368.4	807	72	0.9134	-0.106039	0.00549881
MSTRG.425.1	1105	99	0.8373	-0.0164608	0.010236
MSTRG.497.1	1896	237	0.8796	-0.282452	0.00857016
MSTRG.497.2	1911	237	0.8796	-0.282452	0.00856242
MSTRG.498.1	13102	360	0.7193	-0.158712	0.0221373
MSTRG.501.1	1759	141	0.8953	-0.391692	0.00157427
MSTRG.502.1	13456	267	0.9372	-0.0604239	0.0298429
MSTRG.505.1	4080	189	0.594	-0.340432	0.00125097
MSTRG.545.2	714	237	0.5359	-0.0874207	0.0113033
MSTRG.545.3	7228	393	0.7528	-0.145116	0.0531694
MSTRG.554.1	274	63	1.1719	0.133546	0.0537273
MSTRG.670.6	2703	216	0.5463	-0.0937604	0.00793667
MSTRG.801.1	414	81	0.8985	-0.385147	0.00094238
MSTRG.876.2	1247	138	0.8982	0.148239	0.0531634
MSTRG.890.1	3833	363	0.4969	-0.188772	0.0164619
MSTRG.915.1	365	27	0.6448	-0.75652	2.04788e-05
MSTRG.941.1	212	108	1.0979	-0.00135646	0.0292692
MSTRG.947.1	600	285	0.6585	-0.00835486	0.0457304
MSTRG.1078.1	342	45	1.0169	0.115087	0.0246931
MSTRG.1101.1	2810	276	0.7854	0.140616	0.131542
MSTRG.1419.1	291	66	1.1138	-0.132496	0.00835682
MSTRG.1701.1	370	36	0.9364	0.255531	0.0430707
MSTRG.1746.1	1443	207	0.5923	-0.049477	0.0119833
MSTRG.1792.1	328	135	0.724	-0.0566239	0.00852394
MSTRG.1848.1	5189	219	0.6458	-0.197101	0.00488602
MSTRG.1859.1	6446	174	0.9342	-0.0306689	0.0203457
MSTRG.1867.1	2530	177	0.8185	-0.456183	0.0011383
MSTRG.1868.1	972	291	0.658	-0.358185	0.00493131
MSTRG.2426.1	1060	219	0.8278	-0.0170782	0.0353882
MSTRG.2659.1	5462	381	0.7321	-0.0722269	0.0768498
MSTRG.2659.2	1638	321	0.6417	-0.0749995	0.0389858
MSTRG.2659.3	833	159	0.8814	0.182813	0.0792863
MSTRG.2792.1	6684	261	0.5751	0.0735928	0.0326708
MSTRG.2840.1	227	84	1.2553	0.104409	0.0711572
MSTRG.2873.1	1020	258	1.0549	-0.353093	0.0122943
MSTRG.2874.1	3724	270	0.7818	-0.265959	0.00898248
MSTRG.2875.1	756	234	0.6191	-0.354633	0.00245021
MSTRG.2876.1	1517	195	0.6823	-0.28934	0.0028793
MSTRG.2883.1	1783	258	0.7478	-0.41544	0.00299112
MSTRG.2962.1	497	210	0.9239	-0.0322986	0.0404259
MSTRG.3046.1	231	120	1.2332	0.0321162	0.0614093
MSTRG.3053.1	258	75	0.7321	-0.0425591	0.00505427
MSTRG.3199.1	278	30	0.7143	-0.0539844	0.00272772
MSTRG.3233.1	2908	333	0.6965	-0.342472	0.00861191
MSTRG.3488.1	925	270	0.5415	-0.253888	0.0054384
MSTRG.3547.1	301	126	0.6397	0.0116495	0.0093214
MSTRG.3685.1	233	129	0.9501	0.0237407	0.0272673
MSTRG.3932.1	1572	141	0.5704	-0.401206	0.000539317
MSTRG.3932.2	5124	204	0.5576	-0.288345	0.0017363
MSTRG.3932.3	1710	210	0.9288	-0.0842349	0.0274333
MSTRG.3932.4	4252	222	0.6767	-0.110925	0.0103426
MSTRG.3932.5	13595	405	0.5039	-0.255754	0.0094804
MSTRG.3932.6	1185	174	0.3652	-0.143007	0.00227302
MSTRG.3932.7	1763	174	0.3652	-0.143007	0.0021948
MSTRG.3933.1	18378	1071	0.6145	-0.0274198	0.983956
MSTRG.3935.1	9934	216	0.5369	-0.0328221	0.0074317
MSTRG.3937.1	3555	324	0.4528	-0.352119	0.00329537
MSTRG.3957.1	6028	438	0.7063	-0.179092	0.0635259
MSTRG.3958.1	7645	282	0.8256	-0.100837	0.0270151
MSTRG.3959.1	709	105	1.0264	-0.395996	0.00166816
MSTRG.3960.1	19593	483	0.5891	-0.0467032	0.0743343
MSTRG.3961.1	3605	207	0.774	-0.132406	0.0107707
MSTRG.4087.1	3569	258	0.5651	-0.218111	0.00554813
MSTRG.4128.1	1102	339	0.6746	-0.126348	0.0386686
MSTRG.4237.2	2700	237	0.8217	0.045078	0.0563008
MSTRG.4239.1	1097	228	0.9886	0.0954037	0.123207
MSTRG.4410.1	256	69	0.5673	0.0498114	0.00519357
MSTRG.4594.1	392	132	1.0241	-0.225667	0.00692385
MSTRG.4645.1	238	135	1.0616	-0.0589838	0.0239929
MSTRG.4885.1	1215	357	0.4777	0.0658563	0.0850856
MSTRG.4885.2	2309	327	0.4355	-0.20684	0.00902219
MSTRG.4943.1	853	174	1.077	0.145464	0.12751
MSTRG.5067.1	1336	252	0.8212	-0.0674573	0.0349358
MSTRG.5080.1	1217	483	0.9404	0.00616477	0.51166
MSTRG.5130.1	3729	264	0.9813	0.00166254	0.0851103
MSTRG.5130.2	4770	264	0.9813	0.00166254	0.0803159
MSTRG.5168.1	1154	264	0.8931	-0.123504	0.0348231
MSTRG.5317.1	324	177	0.5589	-0.104519	0.00584131
MSTRG.5390.1	4568	420	0.7093	-0.112559	0.0872309
MSTRG.5390.2	4633	252	0.7704	0.178404	0.113528
MSTRG.5419.1	1023	297	0.4588	-0.0555656	0.0203666
MSTRG.5421.9	423	87	1.1649	-0.0757574	0.0176002
MSTRG.5435.1	226	99	1.2247	0.0594582	0.0573381
MSTRG.5719.1	6348	300	0.5992	-0.297726	0.00485977
MSTRG.5719.2	7822	219	0.7987	-0.330978	0.00278737
MSTRG.5719.5	14465	327	0.4681	-0.270375	0.00315957
MSTRG.5719.6	3467	414	0.9988	0.17447	0.612716
MSTRG.5719.7	11191	414	0.9988	0.17447	0.497438
MSTRG.5719.8	21920	414	0.9988	0.17447	0.340359
MSTRG.5719.9	9732	414	0.9988	0.17447	0.519575
MSTRG.5719.10	3141	414	0.9988	0.17447	0.617402
MSTRG.6186.1	407	273	0.6159	-0.00423778	0.0368672
MSTRG.6200.1	277	72	0.7029	-0.105278	0.00295327
MSTRG.6203.1	370	120	0.9503	-0.0610502	0.0142136
MSTRG.6204.1	231	138	0.8197	-0.244312	0.00348253
MSTRG.6357.1	2073	204	0.7232	-0.486966	0.000948114
MSTRG.6430.1	1013	162	0.7324	-0.00556098	0.0156354
MSTRG.6441.1	400	147	1.0707	-0.0432862	0.0306625
MSTRG.6635.1	233	189	0.7977	0.29228	0.16362
MSTRG.6775.1	485	114	0.8127	-0.0816203	0.00754541
MSTRG.6851.1	274	147	0.7065	0.181032	0.0427305
MSTRG.6863.1	224	120	1.0309	0.0961315	0.0502422
MSTRG.6891.1	658	285	0.7422	0.0100662	0.0655528
MSTRG.6892.1	1300	129	0.7631	0.138461	0.0301979
MSTRG.7012.1	4335	255	0.7475	0.0242081	0.0433269
MSTRG.7012.2	2435	411	0.9595	-0.0615839	0.232715
MSTRG.7186.4	4033	234	0.8249	0.0809118	0.0638149
MSTRG.7195.1	390	180	0.576	0.196183	0.0443864
MSTRG.7243.1	266498	669	0.7081	-0.140602	1.44679e-07
MSTRG.7243.2	19219	321	0.8266	0.180185	0.118523
MSTRG.7243.3	181028	441	0.5505	-0.208455	8.59113e-07
MSTRG.7243.4	441773	816	0.4391	-0.0592029	1.2446e-11
MSTRG.7243.5	160645	816	0.4391	-0.0592029	0.000322224
MSTRG.7243.6	166671	498	0.5386	-0.0672799	9.30777e-06
MSTRG.7243.7	210871	624	0.5289	0.118309	8.20076e-06
MSTRG.7243.8	500924	816	0.4391	-0.0592029	3.42953e-13
MSTRG.7243.9	135730	624	0.5289	0.118309	0.000785171
MSTRG.7243.10	138775	624	0.5289	0.118309	0.000652719
MSTRG.7243.11	87162	624	0.5289	0.118309	0.0147763
MSTRG.7243.12	184093	624	0.5289	0.118309	4.16839e-05
MSTRG.7243.13	109624	498	0.5386	-0.0672799	0.00029719
MSTRG.7243.14	162598	501	0.4396	-0.0864481	7.9485e-06
MSTRG.7243.15	163545	501	0.4396	-0.0864481	7.50435e-06
MSTRG.7243.16	85238	441	0.5505	-0.208455	0.000288325
MSTRG.7243.17	37522	501	0.4396	-0.0864481	0.015549
MSTRG.7243.18	69946	501	0.4396	-0.0864481	0.00220059
MSTRG.7243.19	37335	669	0.7081	-0.140602	0.137726
MSTRG.7243.20	230018	816	0.4391	-0.0592029	4.77473e-06
MSTRG.7243.21	164707	816	0.4391	-0.0592029	0.000251811
MSTRG.7243.22	168520	816	0.4391	-0.0592029	0.000199779
MSTRG.7243.23	132057	816	0.4391	-0.0592029	0.00182542
MSTRG.7243.24	130519	816	0.4391	-0.0592029	0.00200374
MSTRG.7243.25	85865	816	0.4391	-0.0592029	0.0293291
MSTRG.7243.26	21881	369	0.6076	-0.134326	0.0119642
MSTRG.7243.27	92116	447	0.6617	-0.0945893	0.000609226
MSTRG.7243.28	41324	447	0.6617	-0.0945893	0.0131422
MSTRG.7243.29	29525	447	0.6617	-0.0945893	0.0265381
MSTRG.7243.30	9891	444	0.3932	-0.117357	0.0311739
MSTRG.7291.1	242	120	1.1134	0.0602458	0.0512627
MSTRG.7318.1	503	93	0.672	-0.303483	0.000898137
MSTRG.7341.1	1116	198	0.8446	-0.296871	0.00481915
MSTRG.7342.1	3904	339	0.5619	-0.0515963	0.0375439
MSTRG.7413.1	494	351	0.7508	0.0872172	0.198267
MSTRG.7481.1	1195	297	0.495	-0.120154	0.0148262
MSTRG.7481.2	597	93	0.9024	0.0938451	0.0247769
MSTRG.7481.3	676	108	0.7666	0.0466672	0.0140146
MSTRG.7547.1	1204	354	1.084	0.0580027	0.364977
MSTRG.7563.1	273	186	1.15	-0.0591597	0.0531586
MSTRG.7563.2	503	153	0.8372	-0.00233956	0.0206686
MSTRG.7563.3	383	147	0.692	-0.0196293	0.0111379
MSTRG.7835.2	290	87	0.8674	0.133923	0.027536
MSTRG.8063.1	411	48	0.5433	-0.00958818	0.0025754
MSTRG.8063.2	228	21	0.5678	-0.123676	0.000990553
MSTRG.8085.1	2924	219	0.7647	-0.194453	0.00826118
MSTRG.8085.2	4862	303	0.5099	-0.228452	0.00654538
MSTRG.8085.3	2193	183	0.6445	0.0375654	0.0183699
MSTRG.8085.4	1679	219	0.7647	-0.194453	0.00890412
MSTRG.8085.5	3034	219	0.7647	-0.194453	0.00820664
MSTRG.8085.6	725	78	0.9156	0.0708003	0.0188284
MSTRG.8085.7	696	219	0.7647	-0.194453	0.00944658
MSTRG.8212.1	636	312	0.6363	-0.185341	0.0182218
MSTRG.8415.4	8208	363	0.3994	-0.269346	0.00551872
MSTRG.8415.5	5986	363	0.3994	-0.269346	0.00631082
MSTRG.8447.1	1247	261	0.7689	0.0096881	0.0536085
MSTRG.8492.1	2279	216	0.8808	0.103145	0.0793285
MSTRG.8613.1	284	180	0.5371	-0.0777445	0.00673421
MSTRG.8947.1	420	123	0.7502	-0.171938	0.00379345
MSTRG.9368.1	338	81	0.5817	-0.599124	8.52628e-05
MSTRG.9462.1	290	285	0.9047	0.0653627	0.146904
MSTRG.9465.1	2157	348	0.7622	0.0325257	0.135187
MSTRG.9690.1	1148	264	0.7064	-0.0668952	0.028346
MSTRG.9690.2	5680	276	0.6398	0.0890333	0.0541824
MSTRG.9746.14	13208	270	0.697	-0.435596	0.00127216
MSTRG.9746.15	13008	270	0.8487	-0.045469	0.026566
MSTRG.9746.16	3480	357	0.6468	-0.239576	0.0180217
MSTRG.9779.1	251	78	1.0347	0.0984999	0.0333266
MSTRG.9853.1	3236	480	0.6113	-0.0144342	0.217823
MSTRG.10005.1	2768	336	0.7745	-0.368825	0.00962285
MSTRG.10222.1	710	273	0.4434	0.0824093	0.0372849
MSTRG.10341.1	220	144	0.7322	0.131653	0.0328118
MSTRG.10392.1	1389	174	0.8936	0.0626394	0.0439912
MSTRG.10392.2	1292	186	0.7996	0.0953059	0.0464058
MSTRG.10392.3	1282	114	0.41	-0.179284	0.0010714
MSTRG.10392.4	1424	174	0.8936	0.0626394	0.0439019
MSTRG.10709.1	681	96	0.9816	-0.0435469	0.0133382
MSTRG.10783.1	556	171	0.9232	0.174107	0.0969418
MSTRG.10886.7	36985	684	0.5084	-0.000862267	0.20494
MSTRG.10886.8	36981	684	0.5084	-0.000862267	0.204979
MSTRG.10886.9	35723	684	0.5084	-0.000862267	0.217708
MSTRG.10886.10	27655	480	0.6592	0.0138084	0.0813524
MSTRG.10886.11	12701	393	0.4791	-0.0740652	0.0265248
MSTRG.10886.12	15467	393	0.4791	-0.0740652	0.0225164
MSTRG.10890.1	19033	531	0.506	-0.0387425	0.101788
MSTRG.11076.1	4174	384	0.8422	-0.0579015	0.126222
MSTRG.11126.1	870	540	0.7312	0.0580622	0.591299
MSTRG.11228.4	717	147	0.7663	-0.0969272	0.00829813
MSTRG.11242.1	3695	132	0.9436	-0.453287	0.000984719
MSTRG.11319.1	8093	279	0.5146	-0.257537	0.00348653
MSTRG.11319.2	34020	420	0.6437	-0.293933	0.00391183
MSTRG.11324.1	621	120	1.1458	0.0115289	0.0406588
MSTRG.11354.1	843	204	0.8858	-0.160966	0.0144555
MSTRG.11560.2	4756	300	0.5729	0.0219356	0.0392669
MSTRG.11582.1	572	102	1.006	-0.0952098	0.0110234
MSTRG.11622.1	293	126	0.9238	0.128679	0.0474133
MSTRG.11622.2	293	126	0.9238	0.128679	0.0474133
MSTRG.11622.3	552	219	0.832	0.169123	0.115892
MSTRG.11622.4	286	120	0.9238	0.16231	0.055061
MSTRG.11622.5	290	123	0.9238	0.149234	0.052311
MSTRG.11622.6	290	120	0.9238	0.16231	0.0550483
MSTRG.11646.1	1120	210	1.0606	0.0341204	0.0881196
MSTRG.11646.2	1158	204	0.8974	-0.283325	0.00660911
MSTRG.11646.3	959	204	0.8666	0.0110702	0.0409483
MSTRG.11659.2	1397	144	0.5059	-0.102689	0.00329082
MSTRG.11664.1	766	159	0.4676	-0.300613	0.000967376
MSTRG.11849.1	1060	147	0.6764	-0.0686773	0.00739036
MSTRG.11967.1	215	57	0.9189	0.252751	0.0503178
MSTRG.11967.2	312	57	0.9189	0.252751	0.0500371
MSTRG.11967.3	214	57	0.9189	0.252751	0.0503207
MSTRG.11967.4	209	57	0.9189	0.252751	0.0503352
MSTRG.11967.5	205	57	0.9189	0.252751	0.0503468
MSTRG.11967.6	203	57	0.9189	0.252751	0.0503527
MSTRG.11967.7	206	57	0.9189	0.252751	0.0503439
MSTRG.11967.8	232	81	0.8081	0.302998	0.0632277
MSTRG.12063.1	210	30	0.9275	0.0706387	0.0120717
MSTRG.12066.1	1144	279	0.9419	0.0916072	0.169995
MSTRG.12157.1	2279	249	0.6361	-0.439934	0.00157928
MSTRG.12302.1	211	72	0.8253	0.0865548	0.0152661
MSTRG.12305.2	11638	429	0.6466	-0.265842	0.0200564
MSTRG.12305.3	12981	429	0.6466	-0.265842	0.0185149
MSTRG.12306.1	15428	423	0.6517	-0.0333898	0.0670344
MSTRG.12307.1	19735	342	0.5261	-0.0199873	0.0166826
MSTRG.12518.1	2011	198	0.8132	-0.052736	0.0204034
MSTRG.12553.1	47342	789	0.6171	-0.18766	0.14917
MSTRG.12553.2	5359	309	0.6146	0.0234499	0.0476249
MSTRG.12590.1	6868	300	0.7435	-0.239282	0.0108336
MSTRG.12590.2	3729	300	0.7435	-0.239282	0.0130786
MSTRG.12590.3	3581	297	0.6804	0.231021	0.191519
MSTRG.12739.2	222	0	0	0	0.000300316
MSTRG.12742.1	1039	84	0.8041	-0.423527	0.000540933
MSTRG.12839.1	935	285	0.6282	0.0825115	0.0721727
MSTRG.12839.2	298	129	0.5444	0.266398	0.0372936
MSTRG.12890.1	245	114	0.9359	-0.169287	0.00632818
MSTRG.12917.1	21938	378	0.5331	-0.188224	0.00731937
MSTRG.12917.2	10371	267	0.5485	-0.287812	0.00243156
MSTRG.12917.3	3971	162	1.0573	-0.168398	0.0124149
MSTRG.12917.4	10326	267	0.5485	-0.287812	0.0024382
MSTRG.12917.5	1270	132	0.6076	0.0364935	0.0099827
MSTRG.12927.1	277	204	1.1112	0.262062	0.334802
MSTRG.13145.1	5586	555	1.146	-0.0677926	0.672056
MSTRG.13145.2	12963	564	1.1465	-0.0769395	0.576412
MSTRG.13145.3	2820	264	0.804	-0.204395	0.014242
MSTRG.13145.4	1762	237	1.1129	0.0977242	0.182483
MSTRG.13145.7	699	111	0.9965	0.2838	0.126252
MSTRG.13145.9	1402	144	0.5537	-0.295598	0.00107205
MSTRG.13145.10	2070	285	0.4984	-0.184515	0.00821493
MSTRG.13145.12	4278	450	1.3051	0.228637	0.892711
MSTRG.13145.13	1604	231	1.1792	0.200945	0.339602
MSTRG.13145.21	3394	435	0.9358	0.0804404	0.467907
MSTRG.13145.24	1367	210	0.9561	0.0875106	0.0888596
MSTRG.13145.25	804	210	0.9561	0.0875106	0.0916665
MSTRG.13146.1	644	207	1.2024	0.158024	0.254121
MSTRG.13148.1	642	207	1.2024	0.158024	0.254144
MSTRG.13150.1	805	147	0.679	-0.281909	0.00186178
MSTRG.13188.1	355	255	0.7396	-0.142648	0.0183517
MSTRG.13263.1	677	147	0.3984	-0.022092	0.00430874
MSTRG.13263.2	941	180	0.784	-0.0306143	0.018951
MSTRG.13263.3	737	117	0.5072	-0.540387	0.000143224
MSTRG.13263.4	1183	117	0.5072	-0.540387	0.000139398
MSTRG.13263.5	307	186	0.8905	-0.0377668	0.02776
MSTRG.13263.6	565	102	0.5332	-0.349802	0.00046983
MSTRG.13342.1	220	39	1.0384	0.00646679	0.0123302
MSTRG.13572.1	397	285	0.8828	0.0832566	0.152354
MSTRG.13741.2	8833	360	0.6076	-0.166012	0.0193021
MSTRG.13741.3	3241	204	0.567	-0.218559	0.00317383
MSTRG.13742.1	8848	255	0.7549	-0.0443287	0.0219247
MSTRG.13891.1	1123	144	0.8507	0.0615044	0.028491
MSTRG.13891.2	4449	303	0.6516	-0.0485089	0.0334373
MSTRG.14024.1	1570	135	0.5948	0.0577384	0.0111777
MSTRG.14093.5	1416	261	0.7179	0.0675747	0.0654208
MSTRG.14093.6	943	198	1.0131	0.0620525	0.0816131
MSTRG.14093.7	4599	801	0.966	0.0643212	0.976884
MSTRG.14094.1	12895	276	0.7569	-0.161543	0.010108
MSTRG.14098.1	231	57	0.4679	-0.597192	4.6899e-05
MSTRG.14398.1	931	111	0.757	-0.239793	0.00211182
MSTRG.14802.1	2232	177	0.5173	-0.492817	0.000353519
MSTRG.15121.1	1643	219	0.7162	-0.0558959	0.018934
MSTRG.15151.1	1500	120	1.3383	0.403115	0.493963
MSTRG.15208.1	1238	525	0.5234	0.0110469	0.314644
MSTRG.15262.1	530	183	0.8684	0.188834	0.101991
MSTRG.15361.1	420	126	1.0423	-0.000637319	0.0296132
MSTRG.15447.1	271	15	0.8375	-0.565293	0.00011713
MSTRG.15474.1	231	84	1.0489	0.187471	0.0648046
MSTRG.15513.1	3069	213	0.7675	-0.0812738	0.0162144
MSTRG.15646.1	5661	246	0.7147	-0.312095	0.003699
MSTRG.15646.2	5760	246	0.7147	-0.312095	0.00367691
MSTRG.15646.3	4357	246	0.7147	-0.312095	0.00400256
MSTRG.15782.1	4754	342	0.5721	0.0172133	0.0585912
MSTRG.15873.1	2319	345	0.7392	-0.166555	0.036096
MSTRG.16013.2	459	135	0.4705	-0.129074	0.00237802
MSTRG.16013.3	275	249	0.8016	0.020688	0.0591725
MSTRG.16224.2	8383	321	0.5096	-0.100495	0.0148072
MSTRG.16225.1	1807	216	0.5153	-0.468376	0.00064561
MSTRG.16263.1	254	45	1.0066	0.398203	0.137764
MSTRG.16280.1	1379	231	0.9018	-0.229531	0.0125528
MSTRG.16280.2	406	153	0.9499	-0.159703	0.0105895
MSTRG.16541.2	1478	318	0.8296	0.0199377	0.118124
MSTRG.16622.1	222	90	0.6027	-0.0756037	0.00319541
MSTRG.16687.1	261	138	0.5811	-0.321753	0.000987548
MSTRG.16691.1	1672	168	0.595	0.0211193	0.0124543
MSTRG.16802.1	223	177	0.8368	0.0687355	0.0425432
MSTRG.16803.1	770	402	0.7373	-0.0791056	0.11888
MSTRG.16916.1	211	45	1.0368	0.190308	0.0427332
MSTRG.16918.9	3414	531	1.0049	0.00801612	0.656355
MSTRG.17060.1	3171	195	0.869	-0.137881	0.0126028
MSTRG.17060.2	468	84	0.3768	-0.279655	0.000378223
MSTRG.17064.4	12656	432	0.7884	0.0434344	0.192972
MSTRG.17064.5	11138	432	0.7884	0.0434344	0.207734
MSTRG.17064.8	13385	432	0.7884	0.0434344	0.186172
MSTRG.17067.2	4623	444	0.5972	-0.0764303	0.0992611
MSTRG.17153.1	233	174	0.9776	-0.119885	0.0188951
MSTRG.17167.1	222	0	0	0	0.000300316
MSTRG.17199.1	1300	213	0.8758	0.1521	0.107457
MSTRG.17199.2	715	174	0.7471	0.106262	0.0387861
MSTRG.17199.3	285	90	0.5964	-0.186168	0.00150651
MSTRG.17199.4	1060	183	0.7072	0.239684	0.084848
MSTRG.17429.1	264	63	0.563	-0.0714535	0.00216182
MSTRG.17662.1	343	96	0.9041	0.146069	0.0364477
MSTRG.17682.1	559	102	0.9525	-0.164372	0.00593703
MSTRG.17682.2	1310	144	0.91	0.0185898	0.0256397
MSTRG.17749.1	1255	168	0.8937	-0.0322658	0.0227139
MSTRG.17793.1	2240	210	0.7336	-0.0498462	0.018224
MSTRG.17891.1	606	210	1.0958	0.22468	0.281538
MSTRG.17893.1	2755	366	0.5237	-0.0119065	0.0606386
MSTRG.17910.1	12549	327	0.7178	-0.0280251	0.0372131
MSTRG.17918.1	1306	84	0.9283	-0.11635	0.00594326
MSTRG.17923.1	451	177	1.1131	0.0326917	0.0760365
MSTRG.17955.1	328	84	1.1948	0.0885568	0.05366
MSTRG.18122.1	207	0	0	0	0.000300589
MSTRG.18170.1	3312	318	0.5177	-0.267767	0.00668481
MSTRG.18170.2	3175	318	0.5177	-0.267767	0.00674027
MSTRG.18211.1	3131	423	0.4759	0.0103782	0.104342
MSTRG.18211.2	1077	390	0.9432	0.051701	0.345046
MSTRG.80194.1	224	120	1.148	0.0793267	0.064021
MSTRG.80352.1	3520	1167	0.578	0.122823	0.999026
MSTRG.80353.2	1305	426	0.6656	0.0588142	0.251476
MSTRG.80354.1	836	252	0.709	0.133407	0.0899166
MSTRG.80368.1	7369	348	0.8655	0.158923	0.26635
MSTRG.80377.1	1680	360	0.9108	0.00103259	0.191826
MSTRG.80587.1	3747	393	0.6314	0.0264017	0.128166
MSTRG.80639.1	4355	444	0.5245	0.121308	0.247488
MSTRG.80691.2	586	186	0.8691	-0.139254	0.0132522
MSTRG.80734.1	793	156	0.4997	-0.0129951	0.00686665
MSTRG.80776.1	2312	297	0.7351	0.124666	0.130851
MSTRG.80776.4	1888	177	0.7056	-0.350828	0.00166341
MSTRG.80781.1	1891	129	0.9221	0.216428	0.0765018
MSTRG.80791.1	1230	198	1.0308	0.169481	0.158004
MSTRG.80907.1	521	174	0.9347	0.0625391	0.0522722
MSTRG.80927.1	774	693	0.7396	0.148352	0.934127
MSTRG.80927.2	815	747	0.8102	0.141609	0.968032
MSTRG.80927.3	821	756	0.7656	0.143403	0.967047
MSTRG.80927.4	2856	1122	0.8831	0.230165	0.999713
MSTRG.80927.5	2210	273	0.4978	0.14575	0.0599107
MSTRG.80927.6	2075	273	0.4978	0.14575	0.060374
MSTRG.80927.7	2260	273	0.4978	0.14575	0.0597399
MSTRG.80927.8	2065	216	1.1569	0.407835	0.608421
MSTRG.80927.9	1500	216	1.1569	0.407835	0.616563
MSTRG.80985.1	306	279	1.1816	-0.0133159	0.186275
MSTRG.80990.1	1018	141	0.8842	-0.196631	0.00574086
MSTRG.80991.1	1862	189	1.0282	0.0770304	0.081107
MSTRG.80993.1	15733	369	0.579	-0.118501	0.0175349
MSTRG.80993.2	6217	450	0.991	0.113421	0.563015
MSTRG.80993.3	2367	330	0.8894	-0.0069927	0.127363
MSTRG.80993.4	4463	330	0.8894	-0.0069927	0.113876
MSTRG.80993.5	1511	303	0.691	0.195728	0.190105
MSTRG.80998.1	4194	426	0.6487	0.0386844	0.189667
MSTRG.80998.2	4596	426	0.6487	0.0386844	0.185944
MSTRG.80998.3	1997	225	0.8132	-0.157679	0.0137679
MSTRG.81010.1	3479	264	0.5593	0.14832	0.0619613
MSTRG.81015.1	275	264	0.8714	-0.0443362	0.0565649
MSTRG.81031.1	2822	414	0.6776	-0.168266	0.0587351
MSTRG.81031.2	985	102	1.0189	0.0564268	0.0298861
MSTRG.81031.3	514	117	0.5175	0.0543468	0.00755205
MSTRG.81082.1	559	228	0.9828	0.140012	0.160644
MSTRG.81197.1	2442	267	0.6295	0.0411279	0.0427357
MSTRG.81206.1	4989	714	0.5702	0.0842017	0.841203
MSTRG.81206.2	10472	438	0.7505	0.0117621	0.173428
MSTRG.81244.1	580	171	0.4061	-0.111908	0.00318461
MSTRG.81269.4	2334	216	0.5878	-0.160034	0.0059816
MSTRG.81269.5	1255	234	0.6576	0.043259	0.0358674
MSTRG.81281.1	688	132	0.7806	-0.0860996	0.0079438
MSTRG.81293.1	3307	330	0.5696	-0.0161766	0.0453479
MSTRG.81386.1	1837	183	0.6047	0.0333733	0.0161491
MSTRG.81431.1	767	240	1.149	0.121999	0.243596
MSTRG.81475.1	605	171	0.5827	-0.245484	0.0022948
MSTRG.81509.1	6599	438	0.7059	-0.0192601	0.158249
MSTRG.81545.1	253	120	1.0643	-0.00012259	0.0301287
MSTRG.81551.1	1228	117	0.5021	-0.239944	0.000993645
MSTRG.81633.1	1118	318	0.6658	-0.138758	0.0278984
MSTRG.81644.1	1383	885	0.7639	-0.0100542	0.976368
MSTRG.81746.1	223	150	0.7686	-0.099644	0.00873475
MSTRG.81758.1	4568	138	0.7804	-0.219121	0.00279535
MSTRG.81830.1	220	60	0.835	0.100433	0.0151436
MSTRG.81844.1	1509	228	0.8429	-0.00514794	0.0427337
MSTRG.81869.5	2401	438	1.122	0.276461	0.863354
MSTRG.82139.1	4891	240	0.7671	0.176685	0.0977638
MSTRG.82139.2	723	216	0.9335	0.150423	0.132469
MSTRG.82190.1	4562	249	0.5063	-0.111209	0.00796056
MSTRG.82197.2	987	513	0.6111	0.0510442	0.412567
MSTRG.82343.1	483	108	0.9381	0.0580885	0.0258925
MSTRG.82358.3	2278	408	0.7042	-0.230902	0.0416466
MSTRG.82358.4	781	255	0.7824	-0.318849	0.00646892
MSTRG.82452.1	243	120	1.1668	0.0482698	0.0557497
MSTRG.82489.1	2327	300	0.9259	-0.164488	0.0402496
MSTRG.82679.1	3469	315	0.4511	-0.229032	0.00671495
MSTRG.82853.1	535	147	0.7672	-0.112266	0.00760897
MSTRG.82923.1	292	276	0.4255	-0.268968	0.00379774
MSTRG.83124.1	291	171	0.7127	-0.0475471	0.0128634
MSTRG.83129.2	696	126	0.7774	-0.530373	0.000395055
MSTRG.83136.1	1402	138	0.7006	-0.48629	0.000452866
MSTRG.83152.1	2545	1104	0.5246	-0.0109913	0.994833
MSTRG.83152.2	3974	1533	0.7452	0.0902362	0.999986
MSTRG.83152.3	6687	1647	0.8932	0.101239	0.999997
MSTRG.83152.4	5088	1647	0.8932	0.101239	0.999997
MSTRG.83171.1	2529	219	0.6418	-0.0624796	0.0136711
MSTRG.83259.1	4385	1167	1.3004	0.694663	0.999998
MSTRG.83259.2	2650	939	1.3004	0.671876	0.99997
MSTRG.83308.1	347	72	1.2017	0.127923	0.0618479
MSTRG.83334.1	1662	252	0.4587	-0.360395	0.0016398
MSTRG.83403.1	2396	204	0.5478	-0.327906	0.00153053
MSTRG.83500.1	1051	297	0.6769	0.15756	0.143986
MSTRG.83500.2	514	108	0.8185	-0.0342277	0.0098076
MSTRG.83514.1	1626	231	0.7385	-0.185192	0.00994674
MSTRG.83579.1	2442	291	0.7437	0.0358371	0.0740769
MSTRG.83579.2	2151	291	0.7437	0.0358371	0.075298
MSTRG.83579.3	1977	291	0.7437	0.0358371	0.0760369
MSTRG.83579.4	2148	291	0.7437	0.0358371	0.0753107
MSTRG.83579.5	9011	261	0.5559	-0.246913	0.00331559
MSTRG.83579.6	3776	261	0.5559	-0.246913	0.00455059
MSTRG.83579.7	6516	288	0.5332	0.0182973	0.0270492
MSTRG.83579.8	5162	288	0.5332	0.0182973	0.0292991
MSTRG.83580.1	11915	288	0.748	-0.166282	0.011495
MSTRG.83580.2	16071	318	0.5159	-0.322127	0.00214926
MSTRG.83581.1	4281	324	0.7633	-0.266427	0.0145621
MSTRG.83659.1	657	498	0.8101	-0.064022	0.347516
MSTRG.83675.7	4720	216	0.8745	-0.529003	0.00112008
MSTRG.83706.1	408	150	0.8592	-0.0332314	0.0176405
MSTRG.83753.1	7835	483	0.4942	0.1064	0.250616
MSTRG.83753.3	917	132	0.8964	-0.0631522	0.0130485
MSTRG.83753.4	2007	441	0.5728	-0.0244241	0.140354
MSTRG.83844.1	747	153	0.8986	0.140238	0.0607229
MSTRG.83846.1	5342	375	0.7798	-0.0363385	0.103707
MSTRG.83860.1	811	276	0.7371	-0.237217	0.0119808
MSTRG.83918.1	264	120	0.8	0.104656	0.0263143
MSTRG.84335.1	891	165	0.4243	-0.132758	0.0027036
MSTRG.84338.1	1111	228	0.6905	-0.00639305	0.0273321
MSTRG.84338.2	1353	255	0.6488	-0.022998	0.0283213
MSTRG.84338.3	840	168	0.8363	0.0466122	0.0324155
MSTRG.84352.1	227	30	0.9073	0.107165	0.0143708
MSTRG.84401.1	381	75	0.8584	-0.0495425	0.00710939
MSTRG.84449.1	507	159	1.0186	0.148318	0.0971792
MSTRG.84563.1	794	189	0.584	-0.0527149	0.0098066
MSTRG.84953.1	806	342	1.0329	0.242314	0.597955
MSTRG.84953.2	890	180	0.8643	-0.0308656	0.0242917
MSTRG.84975.1	4404	303	0.567	-0.110264	0.0173803
MSTRG.85058.1	573	108	0.8991	-0.132395	0.00660547
MSTRG.85097.2	2759	201	0.832	0.0706471	0.0469439
MSTRG.85097.3	756	120	1.0169	0.0910064	0.0452399
MSTRG.85319.1	414	87	0.6832	0.0507784	0.00901711
MSTRG.85537.2	1057	165	0.5332	-0.0635769	0.00593096
MSTRG.85537.3	915	165	0.5332	-0.0635769	0.00598201
MSTRG.85696.1	913	165	1.3184	-0.013003	0.0901418
MSTRG.85787.1	1067	315	0.9083	0.0854111	0.207799
MSTRG.85789.18	10835	339	0.6639	-0.0713205	0.0300446
MSTRG.85908.1	1459	315	0.6478	-0.0393833	0.0472242
MSTRG.85931.1	2691	282	0.5816	-0.104028	0.0167762
MSTRG.86028.1	441	138	1.2272	-0.126866	0.0262501
MSTRG.86053.1	10624	510	0.62	0.0428905	0.269568
MSTRG.86095.1	396	0	0	0	0.000297161
MSTRG.86147.1	690	129	0.8228	-0.0541674	0.0108088
MSTRG.86313.4	340	87	0.6431	-0.0261668	0.00482504
MSTRG.86319.1	344	42	1.1696	0.074096	0.0293222
MSTRG.86484.1	429	237	1.0351	0.0860541	0.149291
MSTRG.86619.1	4925	318	0.5702	-0.0874176	0.023125
MSTRG.86630.1	315	21	1.1989	0.0514871	0.0222666
MSTRG.86803.1	431	48	0.9536	-0.57988	0.000216746
MSTRG.86804.1	2398	420	0.6455	0.00422254	0.161707
MSTRG.86804.2	1624	360	0.697	-0.136145	0.0468758
MSTRG.86804.3	2101	420	0.6455	0.00422254	0.164167
MSTRG.87013.1	2874	219	0.7965	-0.0900317	0.0180658
MSTRG.87013.2	2792	219	0.7965	-0.0900317	0.0181543
MSTRG.87049.1	267	141	0.7556	-0.218845	0.00347212
MSTRG.87066.1	996	204	0.5379	0.122574	0.0306961
MSTRG.87108.1	5942	285	0.6766	-0.279024	0.00610361
MSTRG.87227.1	442	132	0.6802	-0.0307562	0.00847183
MSTRG.87665.1	594	159	1.0702	0.0622465	0.0665827
MSTRG.87690.1	252	63	0.6599	-0.237313	0.000982394
MSTRG.87781.1	354	120	0.997	-0.180612	0.0075327
MSTRG.87781.2	479	72	0.9342	0.0931513	0.0219391
MSTRG.87869.1	35474	450	0.6111	-0.198165	0.00837667
MSTRG.87869.2	11424	375	0.4084	-0.316414	0.00390302
MSTRG.87869.3	11425	375	0.4084	-0.316414	0.00390279
MSTRG.87869.4	8444	315	0.4352	-0.179512	0.00654972
MSTRG.87871.1	2848	183	0.5083	-0.200633	0.00242645
MSTRG.87872.1	709	468	0.5349	-0.0391571	0.160034
MSTRG.87875.1	965	198	0.8796	-0.101572	0.019422
MSTRG.87917.1	2536	237	0.729	0.0887531	0.0566772
MSTRG.87917.2	257	48	0.5861	-0.0550715	0.00220318
MSTRG.88231.1	706	216	0.5404	-0.049678	0.0117217
MSTRG.88231.2	474	162	0.8622	-0.172282	0.00814096
MSTRG.88517.1	528	177	0.6776	-0.369788	0.00146008
MSTRG.88671.1	7129	294	0.6755	-0.202592	0.010289
MSTRG.89262.1	1556	210	0.8257	-0.136955	0.0143316
MSTRG.89342.1	1217	267	0.7639	-0.349862	0.00551981
MSTRG.89342.2	895	102	0.878	-0.112293	0.00648843
MSTRG.89342.3	626	105	0.891	-0.236449	0.00313702
MSTRG.89342.4	792	102	0.7127	-0.168431	0.00269145
MSTRG.89342.5	825	141	0.8535	-0.15307	0.00702298
MSTRG.89342.6	754	102	0.878	-0.112293	0.00654386
MSTRG.89343.1	2367	171	1.0311	-0.347377	0.00429631
MSTRG.89345.1	1571	174	0.8697	-0.166187	0.00923264
MSTRG.89347.1	221	78	0.6319	-1.04953	4.97495e-06
MSTRG.89352.1	430	54	0.4647	-0.0265055	0.00191885
MSTRG.89540.1	1334	132	0.7282	-0.348467	0.00115383
MSTRG.89587.1	289	27	0.426	-0.435804	8.59699e-05
MSTRG.89641.2	487	117	1.1155	0.061055	0.0495696
MSTRG.89818.1	3081	396	0.7134	-0.0367604	0.118807
MSTRG.89835.1	270	153	0.7366	0.123377	0.0345513
MSTRG.90079.2	278	204	0.6196	-0.102963	0.00955352
MSTRG.90082.1	278	66	0.9961	-0.159679	0.00484585
MSTRG.90171.1	374	111	0.7069	0.0284984	0.0108756
MSTRG.90254.1	359	123	0.7367	0.0326703	0.0139466
MSTRG.90323.1	252	120	1.0705	0.0566776	0.0440608
MSTRG.90444.1	905	105	1.0776	0.118289	0.0546887
MSTRG.90444.2	1150	171	0.9552	-0.248416	0.00698567
MSTRG.90449.1	236	120	1.1188	-0.0273218	0.0299158
MSTRG.90484.2	216	87	0.9204	0.095484	0.0254041
MSTRG.90551.1	1037	138	0.4765	-0.170332	0.00184153
MSTRG.90551.2	1449	201	0.6976	-0.0834859	0.0124795
MSTRG.90594.1	296	78	0.4009	-0.582417	5.23596e-05
MSTRG.90649.1	431	96	0.9093	-0.44266	0.000783616
MSTRG.90807.1	544	123	0.8973	-0.0197194	0.0161268
MSTRG.90885.2	3310	279	0.6632	-0.031638	0.0320911
MSTRG.90888.1	689	99	0.69	-0.0717948	0.0046121
MSTRG.90920.2	612	159	0.4788	-0.000781155	0.0072766
MSTRG.90924.1	1185	219	0.7566	-0.136953	0.0130207
MSTRG.90935.1	453	114	0.8264	-0.0256757	0.0113752
MSTRG.91009.1	636	258	0.7307	0.0338927	0.0559089
MSTRG.91009.2	749	282	0.71	0.0876047	0.0924327
MSTRG.91009.3	388	168	0.6598	0.00395845	0.0147029
MSTRG.91077.1	817	291	0.5718	-0.116025	0.0185278
MSTRG.91263.1	3657	306	0.5295	-0.287904	0.00523168
MSTRG.91339.1	522	195	0.7166	-0.146152	0.0087168
MSTRG.91343.1	1053	408	0.5358	0.132724	0.233277
MSTRG.91440.4	4205	273	0.7487	-0.19611	0.01283
MSTRG.91442.1	4260	312	0.7292	-0.421747	0.00416957
MSTRG.91476.1	345	117	1.1352	-0.108494	0.0179429
MSTRG.91552.1	908	228	1.0769	-0.0723159	0.0583674
MSTRG.91639.1	3577	423	0.8187	0.219138	0.569159
MSTRG.91639.2	2358	273	0.8035	0.14648	0.142242
MSTRG.91817.1	3091	381	0.7954	0.0569786	0.21585
MSTRG.91817.2	535	138	0.5608	-0.345064	0.000781411
MSTRG.91833.1	441	300	1.0431	0.251104	0.513774
MSTRG.91840.1	252	225	1.197	0.213295	0.375103
MSTRG.91847.1	228	120	1.1418	0.285061	0.206893
MSTRG.92048.1	9122	747	0.5183	-0.00977613	0.728987
MSTRG.92093.1	883	96	0.7358	-0.170612	0.00265886
MSTRG.92097.1	357	45	0.8835	-0.377001	0.000645229
MSTRG.92164.1	1817	300	0.5605	-0.291516	0.00589716
MSTRG.92354.1	789	138	0.5636	-0.181244	0.00228605
MSTRG.92358.1	425	381	0.7879	0.11433	0.31582
MSTRG.92432.1	934	321	0.6401	-0.0852611	0.0378761
MSTRG.92433.1	1603	231	0.4578	-0.0765347	0.00846211
MSTRG.92453.1	690	33	0.3853	-0.156364	0.000498306
MSTRG.92453.2	2230	207	0.8112	-0.0827669	0.0181282
MSTRG.92531.1	840	132	0.6694	-0.00793641	0.00928586
MSTRG.92691.4	6507	627	0.549	0.0963097	0.656503
MSTRG.92882.1	15703	1194	0.6517	0.116613	0.998741
MSTRG.92918.2	607	228	0.7576	0.0990779	0.0669703
MSTRG.92986.1	360	201	0.9168	0.122965	0.0950746
MSTRG.93014.1	2712	552	0.5476	0.0388069	0.421466
MSTRG.93106.1	375	225	0.8239	0.103161	0.0818656
MSTRG.93137.1	1014	381	0.6074	0.0107749	0.113081
MSTRG.93222.1	1622	444	0.4674	-0.0670469	0.0855582
MSTRG.93224.1	2773	312	0.5067	-0.142486	0.0141925
MSTRG.93224.2	11260	975	0.5209	0.081833	0.980881
MSTRG.93232.1	1342	609	0.6455	0.0737368	0.715228
MSTRG.93232.2	985	609	0.6455	0.0737368	0.719622
MSTRG.93232.3	943	303	0.8731	0.075275	0.162741
MSTRG.93264.1	466	180	0.8721	-0.296318	0.00451684
MSTRG.93292.1	1044	213	0.5694	-0.145164	0.00651699
MSTRG.93292.2	1067	297	0.4259	-0.0508497	0.0189246
MSTRG.93361.1	1710	219	0.5783	-0.144222	0.00690764
MSTRG.93447.1	900	135	1.0895	-0.116948	0.0172771
MSTRG.93461.1	2243	429	0.8514	0.118301	0.465371
MSTRG.93461.2	268	93	1.2291	0.197065	0.125122
MSTRG.93463.1	340	102	0.8624	-0.176678	0.00418674
MSTRG.93463.2	313	141	1.2512	0.48161	0.627045
MSTRG.93529.1	8470	543	0.7593	-0.304393	0.0859207
MSTRG.93536.1	2327	195	0.5739	-0.1181	0.00602084
MSTRG.93538.1	2914	267	0.4609	-0.377958	0.00160275
MSTRG.93539.1	770	510	0.6936	-0.0330492	0.338802
MSTRG.93541.1	2207	177	0.8493	-0.143909	0.00996242
MSTRG.93547.1	457	159	0.7749	-0.0439226	0.0139135
MSTRG.93548.1	234	18	0.777	-1.25327	1.06788e-06
MSTRG.93549.1	428	222	0.5262	-0.387018	0.00132548
MSTRG.93550.1	232	102	0.957	-0.43394	0.00104113
MSTRG.93551.1	897	255	0.78	0.00803806	0.0526209
MSTRG.93582.1	1024	258	0.8841	-0.0423199	0.0535921
MSTRG.93582.2	850	258	0.8841	-0.0423199	0.0541305
MSTRG.93582.3	345	111	0.6056	-0.200836	0.00175946
MSTRG.93585.1	665	36	1.2405	-0.168677	0.0069355
MSTRG.93611.1	239	96	1.2387	0.0862022	0.0683444
MSTRG.93617.1	4343	282	0.9683	-0.0483398	0.0698816
MSTRG.93725.1	1940	267	1.0332	0.117072	0.212698
MSTRG.93845.1	617	120	0.8748	-0.00112352	0.0163701
MSTRG.93845.2	1484	183	0.8323	0.0166098	0.0297781
MSTRG.93845.3	1080	399	0.3914	0.105902	0.127902
MSTRG.93845.4	1293	183	0.8323	0.0166098	0.030115
MSTRG.93875.4	6729	321	0.4744	0.0289882	0.0337976
MSTRG.93875.5	4321	240	0.7093	0.0226282	0.0327211
MSTRG.93877.1	2674	147	1.0893	-0.298579	0.00538485
MSTRG.93985.3	5000	300	0.8597	0.0170072	0.0875793
MSTRG.93985.4	6405	366	0.4788	0.0878896	0.0798735
MSTRG.93985.5	2506	285	0.5764	0.140897	0.0811789
MSTRG.93985.6	2540	300	0.8597	0.0170072	0.100274
MSTRG.94026.3	10138	378	0.729	0.0148476	0.0964655
MSTRG.94026.4	2218	213	0.7805	-0.0348209	0.0239794
MSTRG.94026.5	5241	213	0.9446	-0.0843558	0.0240965
MSTRG.94030.1	6911	285	0.4696	-0.213941	0.00462214
MSTRG.94030.2	4407	246	0.8986	-0.0968413	0.0287251
MSTRG.94048.1	200	168	0.9336	0.21659	0.126825
MSTRG.94076.1	464	123	1.2116	0.383207	0.387381
MSTRG.94076.2	494	87	0.9013	0.129661	0.0293591
MSTRG.94076.3	298	18	0.8856	0.216418	0.0239165
MSTRG.94142.1	3652	540	0.6856	-0.0630865	0.322407
MSTRG.94233.1	406	117	0.5865	-0.111359	0.00317564
MSTRG.94233.2	1128	225	0.706	-0.00194856	0.0285425
MSTRG.94302.2	658	279	0.7245	-0.302263	0.00784721
MSTRG.94303.1	1359	258	0.9296	0.012684	0.0842857
MSTRG.94446.1	332	273	0.6708	-0.248235	0.0090419
MSTRG.94448.1	1358	159	0.7935	-0.0713862	0.011676
MSTRG.94515.1	223	102	1.1759	0.0655887	0.0531523
MSTRG.94534.1	635	210	0.8616	-0.167634	0.0138614
MSTRG.94544.1	280	225	1.042	0.194668	0.245628
MSTRG.94563.1	7799	522	0.8162	0.226231	0.756097
MSTRG.94569.1	2616	279	0.6261	-0.0710962	0.0231688
MSTRG.94569.2	1513	228	0.6825	-0.00402958	0.0264441
MSTRG.94586.3	2310	468	0.7315	0.00853308	0.30521
MSTRG.94626.1	2805	168	0.9224	0.220263	0.109249
MSTRG.94629.1	2469	258	0.9945	0.305355	0.421496
MSTRG.94665.6	5175	639	0.4474	-0.0824999	0.344922
MSTRG.94665.7	4971	387	0.6248	0.12419	0.192856
MSTRG.94694.1	6703	387	0.6419	0.175818	0.241931
MSTRG.94849.1	946	168	0.7944	0.0548063	0.0298824
MSTRG.94855.1	350	336	0.8992	0.00185825	0.161392
MSTRG.95079.1	2279	249	0.9501	0.118247	0.14464
MSTRG.95079.2	583	237	0.6994	-0.00340342	0.0324548
MSTRG.95079.3	1248	234	0.9527	0.028814	0.0787715
MSTRG.95108.1	4238	291	0.6954	-0.13472	0.019597
MSTRG.95134.1	329	144	0.668	0.00986307	0.0121759
MSTRG.95145.1	748	93	0.89	0.000450409	0.0129004
MSTRG.95146.1	4791	318	0.6529	-0.0598425	0.035798
MSTRG.95181.1	705	147	0.7849	0.00991003	0.0176565
MSTRG.95181.2	543	147	0.7849	0.00991003	0.0178279
MSTRG.95188.1	2533	309	0.4905	-0.0898028	0.0186758
MSTRG.95220.1	4295	237	0.8622	-0.336463	0.00492841
MSTRG.95220.2	2674	219	0.6501	-0.122156	0.00942012
MSTRG.95361.1	644	117	0.9526	-0.0463986	0.0150035
MSTRG.95369.2	6974	246	0.9294	-0.0341687	0.0404601
MSTRG.95407.1	11132	531	0.7921	-0.000529661	0.366662
MSTRG.95407.2	1837	270	0.7375	0.0210488	0.0555606
MSTRG.95696.1	289	117	0.5833	-0.105764	0.00328507
MSTRG.95800.1	335	195	0.8731	-0.0980784	0.0195838
MSTRG.95815.1	925	180	0.7444	0.0324609	0.0252399
MSTRG.96021.1	325	123	0.5988	0.0249258	0.00865591
MSTRG.96109.2	1488	936	0.7172	0.16352	0.99486
MSTRG.96309.1	366	153	0.7046	0.0624016	0.0210597
MSTRG.96454.1	219	75	0.5577	0.103259	0.00765061
MSTRG.96542.24	2935	378	0.8665	0.0658234	0.262854
MSTRG.96542.25	1528	168	0.7003	-0.0995932	0.00791884
MSTRG.96558.1	259	30	0.7684	-0.503843	0.000166459
MSTRG.96609.1	1417	408	0.6218	0.0198273	0.156146
MSTRG.96646.1	468	42	1.2607	-0.423964	0.00148721
MSTRG.96806.1	2285	456	0.8402	0.0877661	0.478471
MSTRG.96883.1	1963	120	0.7173	-0.164863	0.00316176
MSTRG.96954.1	1668	99	1.1898	-0.371276	0.00289793
MSTRG.96981.1	1693	174	0.8216	0.0972706	0.043322
MSTRG.96981.2	1330	204	0.7035	-0.178662	0.00709456
MSTRG.96981.3	1103	144	0.8002	-0.0838195	0.00950667
MSTRG.96981.4	1147	210	0.5917	-0.0915066	0.00955433
MSTRG.96997.2	1338	171	0.7601	-0.0952733	0.01025
MSTRG.96997.3	4899	351	1.0715	-0.0179691	0.205627
MSTRG.96997.4	4142	351	1.0715	-0.0179691	0.213236
MSTRG.96997.5	2470	228	0.4567	-0.143035	0.00501018
MSTRG.97003.1	909	237	0.8024	-0.371239	0.00399106
MSTRG.97071.1	306	120	1.1808	-0.102787	0.0221676
MSTRG.97186.1	343	84	1.2123	-0.0539343	0.0228285
MSTRG.97196.1	234	90	0.7249	-0.0459929	0.0056856
MSTRG.97359.1	253	120	1.1695	0.0473783	0.0558545
MSTRG.97440.1	12449	330	1.0634	-0.0207143	0.111003
MSTRG.97440.2	9153	432	0.7127	-0.00170078	0.147548
MSTRG.97440.3	8889	606	0.7399	-0.0365108	0.499733
MSTRG.97441.1	2586	213	0.8878	-0.0754751	0.0250889
MSTRG.97685.1	1060	159	0.939	-0.144996	0.0115525
MSTRG.97685.2	3851	327	0.6917	-0.111158	0.0337015
MSTRG.97685.3	512	111	0.84	0.153721	0.0364841
MSTRG.97707.1	402	153	1.2038	0.0307903	0.0771622
MSTRG.97737.1	6972	705	0.7487	0.103527	0.894535
MSTRG.97737.2	239	183	0.7858	-0.0159277	0.0225528
MSTRG.97829.1	1596	240	0.9033	0.159744	0.153661
MSTRG.97829.2	7421	351	0.5689	0.0511835	0.0674087
MSTRG.97829.3	2861	309	0.5355	0.00308706	0.0381658
MSTRG.97831.1	1010	261	1.0826	-0.0374204	0.101382
MSTRG.98010.1	956	195	0.7945	-0.0410561	0.0214268
MSTRG.98065.1	2138	213	0.8324	-0.508669	0.0012707
MSTRG.98177.1	814	201	1.1093	0.150316	0.18312
MSTRG.98221.1	1388	183	0.6794	-0.466984	0.000783283
MSTRG.98222.1	5132	324	0.5033	-0.148299	0.0133433
MSTRG.98265.1	212	39	1.1182	-0.0213487	0.0131807
MSTRG.98265.2	228	39	1.1182	-0.0213487	0.013168
MSTRG.98279.1	518	273	0.8814	0.076034	0.129495
MSTRG.98325.1	248	93	0.8665	0.257987	0.0641266
MSTRG.98404.1	243	60	0.6031	-0.433603	0.000217982
MSTRG.98517.1	425	114	0.414	-0.505161	0.000133044
MSTRG.98573.1	1085	228	0.8561	-0.37555	0.00412139
MSTRG.98761.1	6133	402	0.9013	0.115911	0.371486
MSTRG.98770.1	3751	195	0.3803	-0.401841	0.000464249
MSTRG.98783.1	231	147	1.2272	-0.160541	0.0235278
MSTRG.98837.1	1359	192	0.7022	-0.00543641	0.0192052
MSTRG.98837.2	360	282	0.5212	0.0414034	0.0407417
MSTRG.98837.3	445	195	0.6304	-0.0319175	0.0141236
MSTRG.98837.4	671	189	0.6482	-0.0893078	0.00949673
MSTRG.98873.1	1671	204	0.9018	0.0960501	0.0741107
MSTRG.98899.6	1685	288	0.7464	-0.0544842	0.0431066
MSTRG.98918.1	666	363	0.6698	-0.129554	0.0490982
MSTRG.99115.1	518	87	0.8823	-0.220639	0.00280835
MSTRG.99158.1	1757	534	0.5604	0.0493394	0.414929
MSTRG.99159.1	1539	120	0.9782	-0.0499529	0.0155306
MSTRG.99228.1	206	198	0.886	0.139649	0.0942432
MSTRG.99292.1	7531	243	0.7265	-0.304248	0.00349444
MSTRG.99292.2	8949	276	0.8758	0.0276584	0.0616931
MSTRG.99296.1	1409	189	0.8094	-0.176613	0.00847588
MSTRG.99556.1	4247	363	0.6572	0.124341	0.175914
MSTRG.99556.2	1205	183	0.6477	-0.0931611	0.00839597
MSTRG.99557.1	2188	138	0.6678	-0.283708	0.00148226
MSTRG.100040.1	1677	168	0.4811	-0.259207	0.00138293
MSTRG.100041.1	1226	126	0.5531	-0.263229	0.00110235
MSTRG.100043.1	551	63	0.7245	0.0210885	0.00647291
MSTRG.100045.1	761	81	1.0417	0.051802	0.0252744
MSTRG.100047.1	332	252	0.8456	-0.0278934	0.0511815
MSTRG.100210.1	684	225	0.6908	-0.124298	0.012667
MSTRG.100221.1	686	159	0.4982	-0.271922	0.00129297
MSTRG.100243.1	268	129	0.7981	-0.225052	0.00334558
MSTRG.100521.1	1518	342	0.7141	-0.0154267	0.0870932
MSTRG.100607.5	576	123	1.1189	0.129884	0.0809917
MSTRG.100915.1	551	189	1.0745	-0.0537231	0.0445479
MSTRG.100933.1	1122	387	1.1701	0.227845	0.768496
MSTRG.100933.2	1013	507	1.1366	0.216441	0.910789
MSTRG.100933.3	1097	591	1.1797	0.1573	0.951262
MSTRG.101154.1	779	129	0.8428	-0.199928	0.00440122
MSTRG.101272.1	3666	261	0.8017	-0.267552	0.00861811
MSTRG.101398.1	206	132	1.0846	0.346457	0.271498
MSTRG.101650.4	263	0	0	0	0.000299569
MSTRG.101650.5	254	0	0	0	0.000299733
MSTRG.101659.1	2991	240	0.6685	-0.2305	0.00602875
MSTRG.101660.1	2318	192	0.7567	-0.112406	0.0107033
MSTRG.101660.2	2651	192	0.7567	-0.112406	0.0104913
MSTRG.101662.1	847	279	0.8802	0.0110987	0.0917011
MSTRG.101677.1	666	297	1.0924	0.289697	0.603176
MSTRG.101721.1	428	165	0.9001	0.0513322	0.0402344
MSTRG.101749.1	669	195	0.7326	-0.152008	0.00874
MSTRG.101749.2	1064	135	0.7156	0.471675	0.20762
MSTRG.101803.1	463	120	0.502	-0.0859147	0.00296593
MSTRG.101841.14	2118	270	0.6915	-0.156974	0.0152157
MSTRG.101970.11	2349	237	0.6222	-0.546064	0.000656722
MSTRG.102000.1	9458	456	0.4758	-0.386137	0.0081987
MSTRG.102013.1	1320	117	0.8108	-0.0458067	0.00931271
MSTRG.102148.1	271	117	0.4168	-0.495039	0.000149616
MSTRG.102217.1	1362	219	0.7869	-0.089045	0.0193154
MSTRG.102344.13	813	183	0.8768	0.00962657	0.0339181
MSTRG.102349.1	539	153	0.873	0.1374	0.0559704
MSTRG.102351.1	1216	252	0.5727	-0.0653423	0.0166557
MSTRG.102354.1	3232	381	0.5672	-0.175483	0.0279121
MSTRG.102370.1	9656	258	0.6325	-0.103454	0.0100554
MSTRG.102395.1	1234	303	1.08	0.137037	0.354849
MSTRG.102395.2	3815	528	0.8151	0.033175	0.539934
MSTRG.102395.3	1362	303	1.08	0.137037	0.353072
MSTRG.102395.4	790	303	1.08	0.137037	0.361045
MSTRG.102397.1	651	294	0.6085	-0.100719	0.0238716
MSTRG.102398.1	401	180	0.4641	-0.0514173	0.00632789
MSTRG.102414.1	511	108	0.8162	-0.140851	0.00484109
MSTRG.102501.1	1307	159	0.5832	-0.272837	0.00161597
MSTRG.102934.1	4528	324	0.9617	0.0569501	0.186758
MSTRG.102934.2	2749	324	0.9703	-0.0741504	0.0995923
MSTRG.103000.1	397	69	0.8338	-0.558959	0.000214768
MSTRG.103147.2	1287	198	0.7799	-0.0700275	0.0171869
MSTRG.103229.1	3072	258	0.5458	0.0888869	0.0394581
MSTRG.103282.1	269	123	0.8522	0.222719	0.0668989
MSTRG.103325.1	2065	207	0.8669	-0.126143	0.0164094
MSTRG.103325.2	1725	207	0.8669	-0.126143	0.0167459
MSTRG.103355.3	1452	372	0.7975	0.272764	0.535816
MSTRG.103391.1	565	192	0.8358	0.155365	0.0829044
MSTRG.103391.2	712	279	0.8048	0.314343	0.372948
MSTRG.103428.1	315	174	1.1259	0.360531	0.421437
MSTRG.103471.1	2216	477	0.8539	0.139402	0.629258
MSTRG.103473.1	875	456	0.5676	0.237345	0.532588
MSTRG.103474.1	786	201	0.7811	0.154637	0.0761174
MSTRG.103638.1	759	264	1.0554	0.718282	0.941019
MSTRG.103639.1	914	633	1.3134	0.750338	0.999579
MSTRG.103659.2	1001	183	0.8441	0.103181	0.0549004
MSTRG.103670.1	615	402	0.6668	-0.050526	0.116451
MSTRG.103672.5	22718	297	0.7441	-0.127582	0.00841192
MSTRG.103672.14	29189	624	0.667	0.00428631	0.26919
MSTRG.103689.1	201	69	0.5941	0.0536084	0.00580904
MSTRG.103694.1	1556	159	0.7514	-0.0847409	0.00927651
MSTRG.103696.1	860	177	0.8543	-0.0325405	0.0226182
MSTRG.103873.1	410	300	0.781	-0.0349947	0.0656526
MSTRG.103987.1	992	210	1.0105	0.0687009	0.0946499
MSTRG.104132.1	218	126	0.7757	-0.119947	0.00604423
MSTRG.104278.1	828	216	0.9763	-0.137488	0.0252805
MSTRG.104327.1	1363	270	0.6248	-0.372847	0.003144
MSTRG.104328.1	1134	213	0.4335	-0.140695	0.00436504
MSTRG.104332.1	423	120	0.8697	-0.200546	0.00442206
MSTRG.104346.1	2178	528	1.0938	0.181535	0.892321
MSTRG.104566.1	2664	348	0.5148	-0.06001	0.0364417
MSTRG.104572.1	437	144	0.9651	0.251915	0.133427
MSTRG.104573.1	17404	381	0.5579	-0.192122	0.010457
MSTRG.104573.2	6294	441	0.914	-0.02738	0.265001
MSTRG.104573.3	4374	420	0.8435	-0.122431	0.121353
MSTRG.104574.1	9483	375	0.7713	-0.0708847	0.0651964
MSTRG.104578.1	542	138	0.961	-0.426005	0.00160816
MSTRG.104579.1	1115	174	0.9043	-0.11138	0.0151055
MSTRG.104774.1	207	48	1.0518	0.126732	0.030797
MSTRG.104814.10	14140	264	1.0827	-0.370172	0.00580381
MSTRG.104814.11	46933	369	0.7727	-0.0856503	0.00609119
MSTRG.104814.12	60593	369	0.7727	-0.0856503	0.00266677
MSTRG.104822.1	10259	306	0.5403	-0.270915	0.00405988
MSTRG.104828.1	3962	402	0.6426	-0.0812619	0.0752524
MSTRG.104829.1	249	81	0.9966	-0.0667319	0.0105024
MSTRG.104837.1	6371	273	0.5944	-0.23582	0.00536992
MSTRG.104864.1	211	105	1.0614	-0.125301	0.0113524
MSTRG.104879.1	701	84	0.9803	-0.238229	0.00325561
MSTRG.105061.1	2929	222	0.5413	-0.150688	0.00565966
MSTRG.105061.2	1222	153	0.7719	-0.156026	0.00592997
MSTRG.105345.1	350	102	0.4951	-0.241676	0.00086197
MSTRG.105395.1	8470	216	0.6625	-0.0601204	0.0100383
MSTRG.105395.2	927	168	0.8725	0.0818651	0.045004
MSTRG.105395.3	1248	123	0.7771	-0.115974	0.0056697
MSTRG.105881.1	3838	231	0.5793	-0.0679401	0.0114204
MSTRG.105944.1	1104	285	1.1418	0.095884	0.296912
MSTRG.105994.1	274	69	0.7055	-0.357085	0.000548096
MSTRG.106017.1	831	162	0.9547	-0.109721	0.0159743
MSTRG.106019.1	371	225	1.0189	0.0968013	0.136304
MSTRG.106021.1	399	231	0.8124	0.00810096	0.0466364
MSTRG.106040.1	207	39	1.0225	-0.0759975	0.00684797
MSTRG.106176.2	463	87	1.2545	-0.274959	0.00631673
MSTRG.106181.1	254	120	1.1134	0.0296109	0.0422427
MSTRG.106209.1	2257	135	0.8515	-0.264718	0.00288088
MSTRG.106414.1	750	174	0.752	-0.336535	0.00219273
MSTRG.106424.1	661	468	0.6437	-0.133615	0.125992
MSTRG.106427.1	200	24	1.0327	-0.137245	0.00402572
MSTRG.106509.2	1109	216	0.5844	-0.120256	0.00827068
MSTRG.106539.1	2342	195	0.9603	0.0100156	0.0453266
MSTRG.106539.2	1389	207	0.8062	0.0218685	0.0367637
MSTRG.106539.3	1127	162	1.0413	0.040323	0.0533585
MSTRG.106539.4	873	186	0.6626	-0.184767	0.00508185
MSTRG.106543.1	1824	225	0.7496	-0.175063	0.0101946
MSTRG.106544.1	217	84	0.814	-0.046967	0.00700266
MSTRG.106644.1	4378	237	1.0156	-0.00878927	0.0649237
MSTRG.107036.1	526	117	1.1252	0.163651	0.0955184
MSTRG.107037.1	3971	393	0.738	-0.272918	0.0273268
MSTRG.107434.8	9044	408	0.7468	0.123274	0.25454
MSTRG.107435.1	3734	279	0.67	-0.205244	0.0103828
MSTRG.107436.1	875	84	0.8815	-0.0262334	0.00951414
MSTRG.107694.1	620	219	0.8036	-0.0411697	0.0289241
MSTRG.107753.3	2417	207	0.8164	-0.124104	0.0139266
MSTRG.107861.6	11256	483	0.7504	-0.35596	0.0279012
MSTRG.108089.1	1364	135	1.0875	-0.13929	0.0144441
MSTRG.108089.2	995	63	0.5279	-0.163003	0.00101307
MSTRG.108089.3	1254	135	1.0875	-0.13929	0.0145395
MSTRG.108092.1	3162	288	0.5326	-0.148031	0.0112166
MSTRG.108169.1	2052	249	0.8571	-0.468024	0.00266067
MSTRG.108399.1	223	72	0.612	-0.331217	0.000502223
MSTRG.108450.1	1670	315	0.5074	0.0932277	0.07025
MSTRG.108450.2	1899	279	0.9981	-0.0276521	0.0960133
MSTRG.108480.1	202	120	1.148	0.0576928	0.0560471
MSTRG.108480.2	202	120	1.1237	0.0665241	0.0551002
MSTRG.108724.1	217	120	1.1237	0.033325	0.0447009
MSTRG.108907.1	596	150	0.7508	-0.113944	0.00735742
MSTRG.109042.2	533	237	0.5252	-0.151882	0.00724965
MSTRG.109063.1	544	75	0.9079	-0.169149	0.00374617
MSTRG.109084.1	1013	264	1.0171	-0.145996	0.0442615
MSTRG.109084.2	309	156	0.813	0.0380022	0.0259897
MSTRG.109151.1	3518	168	0.6262	-0.143975	0.00416344
MSTRG.109431.1	614	105	0.9711	-0.130105	0.00810762
MSTRG.109431.2	341	96	0.6581	0.0492248	0.00913056
MSTRG.109431.3	558	96	0.6581	0.0492248	0.00901212
MSTRG.109551.1	203	156	0.3861	-0.246901	0.00106934
MSTRG.109649.1	12336	255	0.5695	-0.324271	0.00159294
MSTRG.109649.5	577	84	1.0077	-0.244524	0.00342897
MSTRG.109649.6	357	120	1.0845	-0.251065	0.00623472
MSTRG.109649.7	3377	186	0.6963	-0.470725	0.000737751
MSTRG.109832.1	1442	294	0.685	-0.0142701	0.0498408
MSTRG.109832.2	1353	294	0.685	-0.0142701	0.0500973
MSTRG.109933.1	2055	207	0.9964	-0.25937	0.0102977
MSTRG.109933.2	3307	255	0.748	-0.287181	0.00614085
MSTRG.109933.3	2426	255	0.748	-0.287181	0.0064761
MSTRG.109933.5	4415	255	0.748	-0.287181	0.0057436
MSTRG.109933.6	2558	234	0.8235	-0.340329	0.00457808
MSTRG.109962.1	468	249	1.1668	0.421621	0.734302
MSTRG.110025.1	1292	300	1.1835	-0.0776057	0.151135
MSTRG.110091.1	2762	609	0.8608	-0.0213164	0.707561
MSTRG.110154.1	6702	858	0.7059	0.045228	0.964054
MSTRG.110170.1	593	126	0.8562	0.0961967	0.0309076
MSTRG.110173.1	2308	297	1.0185	-0.0275342	0.118399
MSTRG.110173.2	746	225	1.0268	0.133078	0.167317
MSTRG.110173.3	649	225	1.0268	0.133078	0.168139
MSTRG.110173.4	1185	225	1.0268	0.133078	0.163636
MSTRG.110241.1	670	204	0.8168	-0.344728	0.00353431
MSTRG.110262.1	879	321	0.939	0.131917	0.297664
MSTRG.110318.1	2671	252	0.7112	-0.226939	0.00817615
MSTRG.110332.1	357	186	0.5556	0.180225	0.040233
MSTRG.110550.1	2316	150	0.9788	-0.426954	0.00172748
MSTRG.110550.2	5833	246	0.9149	-0.140195	0.0209909
MSTRG.110550.3	427	177	0.8938	-0.0681908	0.0208138
MSTRG.110559.1	10227	585	0.8987	-0.0495585	0.525836
MSTRG.110568.1	268	111	0.8553	-0.274328	0.00238303
MSTRG.110783.1	714	129	0.7628	0.0260477	0.0151143
MSTRG.110803.1	305	150	1.0243	0.238241	0.154154
MSTRG.110808.1	460	249	0.9612	0.149511	0.193796
MSTRG.110813.1	3098	324	1.0251	-0.0952952	0.100618
MSTRG.110835.1	234	123	0.5332	-0.0553114	0.0041887
MSTRG.110869.1	3752	408	0.6719	-0.0304376	0.118843
MSTRG.110869.2	3657	408	0.6719	-0.0304376	0.119449
MSTRG.110869.3	6360	408	0.6719	-0.0304376	0.103235
MSTRG.110869.4	6522	264	0.467	-0.302369	0.00209167
MSTRG.110869.5	2318	408	0.6719	-0.0304376	0.128268
MSTRG.110869.6	3100	348	0.5278	-0.0844976	0.0316081
MSTRG.110869.7	1670	408	0.6719	-0.0304376	0.132732
MSTRG.110869.8	5984	408	0.6719	-0.0304376	0.105368
MSTRG.110869.9	5823	408	0.6719	-0.0304376	0.106293
MSTRG.110953.1	2028	408	0.6946	0.165381	0.369457
MSTRG.110953.2	996	213	0.5941	-0.172086	0.00591671
MSTRG.110964.14	517	84	0.3791	-0.268802	0.000408039
MSTRG.110990.1	733	459	1.2157	0.386634	0.960591
MSTRG.110990.2	517	381	1.3114	0.401125	0.94046
MSTRG.110990.3	2887	861	0.9195	0.298501	0.997259
MSTRG.110990.4	2272	645	1.0648	0.322568	0.985428
MSTRG.110996.1	3838	423	0.727	-0.0341977	0.154703
MSTRG.110996.2	3909	249	0.6923	-0.107606	0.0151063
MSTRG.111102.1	261	120	1.0942	-0.171071	0.0109121
MSTRG.111108.1	222	39	1.0225	-0.0759975	0.00684177
MSTRG.111298.1	3636	273	0.7825	-0.155938	0.019132
MSTRG.111346.1	706	144	0.741	-0.13788	0.0056804
MSTRG.111346.2	337	144	0.741	-0.13788	0.00580835
MSTRG.111373.1	247	177	0.6889	-0.0872506	0.00985569
MSTRG.111401.1	200	150	0.7129	0.023921	0.0164725
MSTRG.111442.1	594	231	0.4869	-0.134418	0.00673865
MSTRG.111535.1	2838	147	0.8638	-0.0074249	0.0177249
MSTRG.111536.2	3222	249	0.6194	-0.269328	0.00435304
MSTRG.111537.1	223	45	0.9188	-0.307671	0.00114814
MSTRG.111586.1	406	225	0.8982	0.0998686	0.0990844
MSTRG.111762.1	968	600	1.1586	0.429715	0.991908
MSTRG.111797.1	422	312	0.7878	0.188658	0.263387
MSTRG.111925.1	310	120	0.9613	-0.119902	0.0100548
MSTRG.111930.1	918	261	0.717	0.138382	0.102998
MSTRG.112034.1	231	33	1.0679	-0.694165	0.000125632
MSTRG.112035.1	2957	240	0.7285	0.0911694	0.0578243
MSTRG.112035.2	3716	240	0.7285	0.0911694	0.0553642
MSTRG.112119.1	1176	150	0.8621	-0.0174153	0.0188381
MSTRG.112154.2	2161	231	0.8065	-0.0907401	0.0219728
MSTRG.112154.3	2675	228	0.8195	-0.106269	0.0194349
MSTRG.112155.1	6503	231	0.6834	-0.0849774	0.0120318
MSTRG.112156.1	5962	267	0.6905	-0.101225	0.0167743
MSTRG.112157.1	806	207	0.788	-0.117993	0.0146148
MSTRG.112213.1	1499	240	1.0378	-0.230402	0.0207628
MSTRG.112233.1	273	108	0.4859	-0.619795	7.40054e-05
MSTRG.112248.1	752	183	0.5259	0.157178	0.0300639
MSTRG.112294.1	369	132	1.0809	-0.0610985	0.0241406
MSTRG.112394.1	566	117	0.8543	-0.0538575	0.0105846
MSTRG.112436.2	2053	93	0.974	-0.307352	0.0020557
MSTRG.112481.1	1053	192	1.0687	0.0439936	0.0804152
MSTRG.112481.2	364	108	1.0473	0.160551	0.0690908
MSTRG.112516.1	806	81	0.7753	-0.399758	0.000567608
MSTRG.112675.1	481	201	0.7284	-0.15365	0.00920444
MSTRG.112772.1	213	45	0.9789	-0.0176087	0.00934147
MSTRG.112799.1	2105	252	1.1423	-0.0841366	0.0782317
MSTRG.113057.1	1802	141	0.7015	-0.375659	0.000950043
MSTRG.113088.1	1194	432	0.6272	0.0182478	0.196608
MSTRG.113088.2	1144	309	0.9978	0.0840975	0.243192
MSTRG.113088.3	1604	309	0.9978	0.0840975	0.238089
MSTRG.113088.4	813	309	0.9978	0.0840975	0.24691
MSTRG.113102.2	19033	366	0.4581	-0.22518	0.0047593
MSTRG.113113.1	222	60	0.9436	0.0370011	0.0140272
MSTRG.113160.1	356	57	0.8891	-0.12291	0.0039889
MSTRG.113419.1	231	57	0.6996	-0.0847344	0.0028545
MSTRG.113435.1	305	57	0.5828	-0.507882	0.000120796
MSTRG.113548.12	810	276	0.7351	-0.322321	0.00682365
MSTRG.113865.7	5237	357	0.83	0.00565551	0.128987
MSTRG.113865.8	2659	357	0.83	0.00565551	0.147617
MSTRG.113867.1	455	180	0.4333	-0.258171	0.0014692
MSTRG.113881.1	1116	225	0.7522	0.015022	0.0366335
MSTRG.113883.1	395	270	0.4739	-0.0861632	0.0136316
MSTRG.113884.1	324	216	1.0082	0.0763126	0.10816
MSTRG.113523.1	223	96	0.8121	-0.00461771	0.010442
MSTRG.113595.1	748	201	1.0061	-0.0315013	0.0467069
MSTRG.113599.1	468	156	0.9125	-0.052022	0.0195482
MSTRG.113728.1	315	54	0.9864	0.0932168	0.0215096
MSTRG.113811.1	1690	291	0.6986	-0.0829957	0.0320987
MSTRG.113816.1	1042	384	0.4948	-0.189352	0.0240324
MSTRG.113816.2	2435	480	0.7064	0.0813357	0.425889
MSTRG.113816.3	1103	228	0.6074	0.0547246	0.0313994
MSTRG.113816.4	2225	480	0.7064	0.0813357	0.429009
MSTRG.113816.5	2371	480	0.7064	0.0813357	0.426839
MSTRG.113816.6	3096	480	0.7064	0.0813357	0.416106
MSTRG.113816.7	549	162	0.805	-0.215599	0.00510232
MSTRG.113816.8	448	162	0.805	-0.215599	0.00513354
MSTRG.113821.2	1558	279	0.5085	-0.0772846	0.0165022
MSTRG.113839.1	236	21	1.0005	-0.325992	0.00101383
MSTRG.113934.1	1267	294	1.1106	-0.135869	0.0829587
MSTRG.114057.1	339	312	0.6597	0.233668	0.2444
MSTRG.114148.1	771	123	0.454	-0.137456	0.00184216
MSTRG.114235.1	4580	270	0.787	-0.0623595	0.0324571
MSTRG.114236.1	679	165	0.4533	-0.133411	0.00298613
MSTRG.114237.1	2179	135	0.8505	-0.154396	0.00595955
MSTRG.114269.1	469	243	0.7644	-0.147089	0.0168308
MSTRG.114312.1	369	105	0.6489	0.0674304	0.0109863
MSTRG.114312.2	1213	729	0.6339	0.139813	0.932514
MSTRG.114341.1	278	45	0.6152	-0.0242319	0.00285931
MSTRG.114497.1	1548	150	0.6888	-0.271712	0.0020275
MSTRG.114537.1	634	228	1.0474	0.302143	0.405027
MSTRG.114626.1	827	342	0.6834	0.0103738	0.0967552
MSTRG.114717.1	7226	363	0.6719	-0.0421473	0.0585135
MSTRG.114717.2	4862	285	0.8726	0.0507778	0.0967514
MSTRG.114717.3	3253	522	0.503	0.00630323	0.263338
MSTRG.114717.4	6503	522	0.503	0.00630323	0.226877
MSTRG.114717.5	5051	285	0.8726	0.0507778	0.0957531
MSTRG.114717.6	5349	285	0.8726	0.0507778	0.0941979
MSTRG.114717.7	6863	522	0.503	0.00630323	0.223066
MSTRG.114717.8	4963	285	0.8726	0.0507778	0.0962168
MSTRG.114717.9	5216	285	0.8726	0.0507778	0.0948892
MSTRG.114717.10	4832	285	0.8726	0.0507778	0.0969107
MSTRG.114717.11	3179	522	0.503	0.00630323	0.26421
MSTRG.114925.1	337	186	0.6143	0.0966121	0.028239
MSTRG.114989.1	505	201	0.5401	-0.295135	0.00201311
MSTRG.115009.1	1014	273	0.7507	0.115255	0.110343
MSTRG.115065.1	569	156	0.6582	-0.212995	0.00306978
MSTRG.115070.1	240	27	0.529	-0.220885	0.000492343
MSTRG.115070.2	293	60	0.9332	0.103942	0.0208845
MSTRG.115088.1	441	150	0.5293	-0.147387	0.00298251
MSTRG.115088.2	732	129	0.8121	-0.129729	0.00635852
MSTRG.115144.1	326	132	0.8119	0.0824032	0.0267389
MSTRG.115354.1	861	153	0.8717	-0.32969	0.00264375
MSTRG.115390.1	16377	366	0.5667	-0.177931	0.0106821
MSTRG.115390.2	1622	207	0.5931	-0.323679	0.00196373
MSTRG.115391.1	17759	405	0.4016	-0.283518	0.00446698
MSTRG.115391.2	5950	405	0.4016	-0.283518	0.00910721
MSTRG.115393.1	3590	336	0.6654	-0.162163	0.0250341
MSTRG.115393.2	9406	336	0.6654	-0.162163	0.0177179
MSTRG.115395.1	777	138	0.5722	-0.3171	0.000959757
MSTRG.115397.1	1663	165	1.0191	-0.112214	0.0188379
MSTRG.115422.1	698	162	0.8746	-0.0662918	0.0166669
MSTRG.115424.1	836	141	0.6868	-0.35241	0.00112137
MSTRG.115473.1	2480	294	0.7694	0.130932	0.143447
MSTRG.115757.1	1844	183	0.6636	0.0198202	0.0177326
MSTRG.115762.1	224	21	1.2111	-0.555875	0.000431258
MSTRG.115801.1	550	78	1.1983	0.122478	0.0621918
MSTRG.115854.1	8008	291	0.5522	0.0798844	0.0401363
MSTRG.116067.1	2010	198	0.7162	0.0270817	0.0253536
MSTRG.116220.2	583	93	0.9351	-0.238002	0.0031407
MSTRG.116221.1	207	90	0.5303	-0.457866	0.0002048
MSTRG.116298.1	688	255	0.7778	-0.43819	0.00292653
MSTRG.116396.1	232	120	0.8277	-0.0955177	0.00781677
MSTRG.116617.6	798	144	0.5815	-0.0653828	0.00552403
MSTRG.116617.7	3645	234	0.4744	-0.102205	0.00687791
MSTRG.116775.1	1394	156	0.7929	-0.283737	0.00279529
MSTRG.116775.2	734	156	0.7929	-0.283737	0.00290925
MSTRG.116837.1	332	75	1.1398	-0.234273	0.00510835
MSTRG.117025.1	227	153	1.1372	0.0158092	0.058465
MSTRG.117054.1	327	36	0.7765	-0.0266529	0.00421963
MSTRG.117116.1	262	39	1.0888	-0.108199	0.00679622
MSTRG.117242.1	297	297	1.087	0.0594287	0.250456
MSTRG.117258.1	222	120	1.1497	0.0809837	0.0650109
MSTRG.117700.1	238	96	1.2377	0.338569	0.279037
MSTRG.117904.2	35663	360	0.4089	-0.293671	0.0008892
MSTRG.117904.5	10213	429	0.513	-0.354281	0.0081133
MSTRG.117904.6	43369	480	0.5004	-0.407598	0.00128015
MSTRG.117904.8	24650	297	0.8104	-0.317482	0.00264495
MSTRG.117904.9	10612	255	0.4045	-0.31295	0.00113546
MSTRG.117904.10	2039	219	0.4086	-0.441772	0.000560613
MSTRG.117904.13	12648	306	0.6612	-0.0194474	0.0264053
MSTRG.117904.14	719	87	0.8604	-0.0539	0.00774854
MSTRG.117904.15	11304	336	0.4998	-0.15374	0.00999875
MSTRG.117907.1	25872	294	0.7487	-0.42831	0.000943771
MSTRG.118121.1	710	174	0.9331	0.0306288	0.0420961
MSTRG.118121.2	1045	618	0.8089	0.141393	0.880412
MSTRG.118181.1	578	264	0.5638	-0.3511	0.0029459
MSTRG.118445.1	656	264	0.4259	-0.0336346	0.0152718
MSTRG.118637.6	950	246	0.4059	-0.107281	0.00718962
MSTRG.118685.1	1460	180	0.8913	-0.192926	0.00889963
MSTRG.118824.7	2790	312	0.6906	-0.0703448	0.0396324
MSTRG.118953.1	375	240	0.7863	-0.00772275	0.0428878
MSTRG.119034.1	304	99	0.632	-0.33349	0.000701819
MSTRG.119034.2	1117	396	0.5983	0.148693	0.264692
MSTRG.119034.3	1035	381	0.6806	0.150514	0.287345
MSTRG.119034.4	3113	420	0.8418	0.0242397	0.280887
MSTRG.119034.5	1270	288	1.0081	0.0790967	0.202522
MSTRG.119034.6	828	309	0.8423	0.156802	0.245156
MSTRG.119035.1	1780	270	0.9947	-0.00483295	0.100432
MSTRG.119038.1	567	210	0.6666	-0.185274	0.00676163
MSTRG.119039.1	1152	258	0.6471	-0.0624524	0.0228295
MSTRG.119056.1	2930	420	0.5831	0.0712832	0.192915
MSTRG.119056.2	2003	420	0.5831	0.0712832	0.201831
MSTRG.119085.1	659	162	1.0486	-0.25167	0.00855705
MSTRG.119085.2	656	159	0.9826	-0.252741	0.00669885
MSTRG.119172.1	724	147	1.015	0.0674323	0.0513079
MSTRG.119172.2	1548	129	0.7576	-0.350441	0.00119358
MSTRG.119258.1	1144	144	0.6653	0.0033647	0.0110205
MSTRG.119299.1	812	75	0.7278	-0.0413632	0.00486066
MSTRG.119299.2	827	243	0.578	0.061989	0.0357589
MSTRG.119362.1	1711	315	0.9891	-0.0170294	0.141871
MSTRG.119433.1	904	156	0.7107	-0.0186242	0.0126778
MSTRG.119434.1	1524	228	0.9251	-0.00526233	0.0545527
MSTRG.119436.1	2872	321	0.8749	-0.21828	0.0295116
MSTRG.119438.2	3100	258	0.7821	-0.802381	0.000239656
MSTRG.119529.1	1645	330	0.7457	0.00293536	0.0939283
MSTRG.119529.2	1789	366	0.5871	0.0305517	0.0995632
MSTRG.119529.3	3735	423	0.6947	0.00478978	0.177118
MSTRG.119568.1	1064	249	1.1321	-0.133405	0.0576934
MSTRG.119592.1	428	303	1.0402	0.0880433	0.269456
MSTRG.119801.1	581	90	0.8618	-0.222053	0.00268474
MSTRG.119836.1	386	96	1.0335	-0.214975	0.00519647
MSTRG.119838.1	1618	624	1.1564	0.134712	0.955813
MSTRG.119935.1	4782	318	0.4657	-0.368699	0.00267735
MSTRG.120009.1	319	48	0.7553	0.024763	0.00630122
MSTRG.120033.1	445	96	0.4477	0.132501	0.00812614
MSTRG.120044.1	648	177	0.7275	0.210564	0.0726574
MSTRG.120045.1	3257	516	0.8049	-0.0103213	0.43659
MSTRG.120054.1	648	129	0.8331	0.0544564	0.0226557
MSTRG.120054.2	404	99	0.7793	-0.0653413	0.00647084
MSTRG.120091.1	3204	207	0.692	0.0124075	0.0219398
MSTRG.120091.2	1243	159	0.7089	-0.183038	0.00434454
MSTRG.120113.1	4726	627	0.7629	0.0689126	0.776791
MSTRG.120116.1	326	81	1.1022	0.0455499	0.0299696
MSTRG.120140.1	1140	291	0.7767	0.039033	0.0893298
MSTRG.120154.1	243	51	1.2496	0.165383	0.0729563
MSTRG.120180.1	1247	195	0.806	0.0474906	0.0384804
MSTRG.120180.2	1087	504	0.6472	0.0714961	0.448116
MSTRG.120203.1	253	51	0.7744	-0.0548518	0.00411133
MSTRG.120214.1	2334	375	0.911	0.00106096	0.211667
MSTRG.120214.2	2837	489	0.6161	-0.0398313	0.212576
MSTRG.120214.3	1255	228	0.8732	0.0582579	0.0704475
MSTRG.120216.1	2173	219	0.7785	-0.288813	0.00485953
MSTRG.120216.2	3956	402	0.5349	-0.402204	0.00692479
MSTRG.120216.3	437	246	0.9363	-0.109582	0.0374906
MSTRG.120216.4	1967	219	0.7785	-0.288813	0.0049204
MSTRG.120216.5	3947	402	0.5349	-0.402204	0.00692855
MSTRG.120216.6	3951	402	0.5349	-0.402204	0.00692688
MSTRG.120216.7	1260	402	0.5349	-0.402204	0.00814638
MSTRG.120217.1	516	288	0.6367	-0.431999	0.00282553
MSTRG.120225.1	230	150	0.9772	-0.129341	0.0137515
MSTRG.120234.1	354	108	1.0732	0.147861	0.068975
MSTRG.120454.1	549	117	0.8394	0.0884161	0.0254777
MSTRG.120454.2	493	132	0.8474	0.0900951	0.0309979
MSTRG.120461.6	531	324	0.6018	0.0141026	0.0664706
MSTRG.120464.1	900	219	0.4995	-0.191854	0.00414754
MSTRG.120474.1	1754	204	0.6339	-0.357964	0.00170997
MSTRG.120474.2	2091	204	0.6339	-0.357964	0.0016754
MSTRG.120504.1	214	99	0.686	0.0310175	0.00919952
MSTRG.120505.1	209	66	0.7272	-0.10103	0.00308464
MSTRG.120613.1	738	246	0.7869	-0.103789	0.0242477
MSTRG.120613.2	706	156	0.9693	0.0847472	0.0547793
MSTRG.120613.3	1613	213	0.9855	0.156281	0.146326
MSTRG.120687.1	1054	222	0.7417	-0.010404	0.0293406
MSTRG.120688.1	291	48	0.8038	-0.111232	0.00300489
MSTRG.120736.1	455	144	0.8414	0.0228114	0.0224581
MSTRG.120776.1	4686	408	0.7834	-0.295543	0.0304674
MSTRG.120779.1	3883	219	0.4949	-0.078035	0.0072091
MSTRG.120780.1	4078	165	0.7369	0.0312645	0.0173127
MSTRG.120780.2	7655	174	0.5644	-0.136376	0.00299576
MSTRG.120781.1	1282	174	0.994	-0.255189	0.00772704
MSTRG.120970.1	275	69	0.8758	-0.653716	0.000132077
MSTRG.121282.1	1992	1743	1.1434	0.146507	1
MSTRG.121282.2	1848	1524	1.1616	0.164355	0.999998
MSTRG.121298.1	8782	339	0.9955	0.0722727	0.204245
MSTRG.121298.2	869	546	1.1238	0.0938705	0.870369
MSTRG.121298.3	506	369	1.1112	0.168352	0.614145
MSTRG.121396.1	1365	219	0.8496	-0.0848801	0.0240558
MSTRG.121396.2	1252	195	0.5879	-0.20743	0.00373216
MSTRG.121396.3	1325	312	0.6801	-0.10992	0.032515
MSTRG.121530.1	1770	177	0.7314	0.0880449	0.0319422
MSTRG.121537.1	3543	414	0.6324	-0.168337	0.0492449
MSTRG.121537.2	1204	285	0.6395	-0.0533862	0.0313141
MSTRG.121537.3	2024	255	0.6413	-0.0390068	0.0239998
MSTRG.121537.4	1078	396	0.5491	0.0219835	0.118102
MSTRG.121537.5	1179	255	0.7106	-0.0647037	0.0264412
MSTRG.121538.1	402	144	1.007	-0.198864	0.00889382
MSTRG.121635.1	6635	288	0.5643	-0.198147	0.00723727
MSTRG.121636.1	2042	189	0.5374	-0.164315	0.00378141
MSTRG.121636.2	2277	309	1.043	-0.00486315	0.161191
MSTRG.121912.1	834	144	0.938	-0.196982	0.00707518
MSTRG.121912.2	2372	195	0.5544	-0.245141	0.00244985
MSTRG.121957.11	3921	600	0.9388	0.123913	0.87212
MSTRG.121957.12	3620	612	0.8215	0.142138	0.860521
MSTRG.121957.13	3801	204	0.6981	-0.629664	0.000307714
MSTRG.121972.10	10537	273	0.6296	-0.0358359	0.0172333
MSTRG.121972.11	22277	288	0.4566	-0.387265	0.000576456
MSTRG.121972.12	10128	273	0.6296	-0.0358359	0.017659
MSTRG.121972.13	17452	273	0.6296	-0.0358359	0.0113919
MSTRG.122328.1	242	102	0.695	-0.0291979	0.00657477
MSTRG.122479.1	7645	378	0.7689	0.0270685	0.132423
MSTRG.122479.3	3427	270	0.707	-0.192693	0.0116964
MSTRG.122479.7	18038	450	0.5446	-0.0732225	0.0431395
MSTRG.122479.8	13250	378	0.7689	0.0270685	0.0979659
MSTRG.122479.9	15767	699	0.6465	0.0949404	0.761557
MSTRG.122479.10	6663	543	0.7528	0.0106285	0.451334
MSTRG.122479.11	13801	699	0.6465	0.0949404	0.782553
MSTRG.122480.1	3784	492	0.574	-0.0607265	0.167316
MSTRG.122485.1	5563	348	0.8568	0.0271388	0.14173
MSTRG.122510.1	1790	468	0.7483	0.0536918	0.391719
MSTRG.122515.1	2705	471	0.8298	0.0429762	0.43097
MSTRG.122527.1	415	294	0.7051	0.274574	0.285936
MSTRG.122527.2	417	408	0.7644	0.265723	0.60947
MSTRG.122965.1	4611	363	0.9585	-0.0412351	0.152786
MSTRG.123065.1	1455	333	0.6289	-0.0509797	0.0499465
MSTRG.123119.1	570	147	0.7065	0.169032	0.0389265
MSTRG.123154.1	284	96	0.9144	0.0681217	0.0229001
MSTRG.123207.1	228	63	0.9348	0.0463664	0.0149737
MSTRG.123299.1	230	63	1.1208	0.0338665	0.0244917
MSTRG.123378.1	4109	381	0.5793	0.128462	0.173814
MSTRG.123379.1	1791	240	0.4952	-0.147343	0.00651077
MSTRG.123599.1	597	213	0.9285	-0.0823107	0.0305784
MSTRG.123824.1	962	456	0.6675	-0.106209	0.138338
MSTRG.123825.1	474	210	0.8206	0.182858	0.112084
MSTRG.123909.1	1123	198	0.7411	-0.159859	0.0085662
MSTRG.124020.1	232	30	0.8485	0.359612	0.0602921
MSTRG.124021.1	568	42	0.8245	-0.0230881	0.00527655
MSTRG.124029.1	575	81	1.2091	0.0718763	0.0482196
MSTRG.124053.1	329	201	0.831	-0.0359303	0.0273851
MSTRG.124110.2	624	246	0.7025	-0.0383803	0.0287124
MSTRG.124110.3	481	129	0.7343	-0.0225848	0.0102176
MSTRG.124154.1	272	81	0.9817	-0.237327	0.00326851
MSTRG.124227.1	1095	108	0.8249	-0.532779	0.000362701
MSTRG.124268.1	488	141	0.7479	-0.00817531	0.0133054
MSTRG.124273.1	2972	252	0.6916	-0.262146	0.00599606
MSTRG.124341.1	2593	258	0.9122	-0.0275659	0.0583685
MSTRG.124552.1	3510	309	0.9517	-0.00239544	0.119747
MSTRG.124552.2	3147	309	0.9517	-0.00239544	0.12209
MSTRG.124650.1	409	84	0.8804	0.0838823	0.0199662
MSTRG.124854.1	247	153	0.7596	0.0232871	0.0195061
MSTRG.124884.1	251	84	0.4647	-0.0606514	0.002141
MSTRG.124890.1	503	132	0.8682	0.158511	0.0508883
MSTRG.124928.1	421	99	0.5717	0.183518	0.0172222
MSTRG.124952.1	921	855	1.122	0.35907	0.999077
MSTRG.124983.1	479	72	0.7296	-0.430881	0.000370591
MSTRG.124983.2	368	81	0.6502	-0.15351	0.00199694
MSTRG.125044.1	1541	255	1.1346	0.189444	0.350275
MSTRG.125078.4	4548	417	0.9798	-0.0941859	0.196559
MSTRG.125211.1	720	111	0.3876	-0.488648	0.000129855
MSTRG.125235.1	554	531	1.0945	0.283396	0.948848
MSTRG.125311.1	3267	228	0.4414	-0.169197	0.00383227
MSTRG.125314.1	1350	228	0.4726	0.130734	0.0333833
MSTRG.125314.3	1236	228	0.4726	0.130734	0.0336073
MSTRG.125314.4	402	228	0.4726	0.130734	0.0352914
MSTRG.125327.1	2401	162	0.7311	-0.0893704	0.00829174
MSTRG.125327.2	2383	237	0.4756	0.0326635	0.0185375
MSTRG.125448.1	1575	327	0.6176	-0.173502	0.0205894
MSTRG.125448.2	499	144	0.7208	0.166353	0.0388935
MSTRG.125895.1	908	183	0.7165	0.0269852	0.0231099
MSTRG.125918.1	249	54	1.2716	0.182274	0.0887153
MSTRG.125922.1	543	240	0.8239	0.0470895	0.0668883
MSTRG.126091.1	382	162	0.8327	0.333437	0.174972
MSTRG.126106.3	494	387	0.991	0.263027	0.712494
MSTRG.126221.2	2783	606	0.5329	0.121279	0.681591
MSTRG.126228.1	566	120	0.9285	-0.170758	0.00640675
MSTRG.126232.1	220	51	0.86	-0.277186	0.0012456
MSTRG.126268.1	19018	366	0.4382	-0.369825	0.00172723
MSTRG.126268.2	1555	300	0.6026	0.0287047	0.0539139
MSTRG.126268.3	1622	192	0.614	-0.0926663	0.00814475
MSTRG.126295.1	892	129	1.1224	0.198604	0.128023
MSTRG.126295.2	553	117	0.386	-0.506739	0.000123588
MSTRG.126331.1	3115	234	0.4608	-0.247935	0.00261137
MSTRG.126331.2	5737	261	1.0246	0.174665	0.222539
MSTRG.126334.1	1108	204	0.7521	0.0428209	0.0351346
MSTRG.126335.1	3715	327	0.5271	-0.0295105	0.0346979
MSTRG.126335.2	1070	102	0.581	-0.240065	0.00109204
MSTRG.126338.1	873	231	0.8683	0.132829	0.114331
MSTRG.126351.1	437	48	1.0681	-0.212912	0.00349024
MSTRG.126367.1	226	183	0.548	0.16243	0.0342951
MSTRG.126378.1	301	153	0.4919	-0.0423891	0.00551184
MSTRG.126487.1	2573	186	0.8461	-0.312863	0.00350726
MSTRG.126495.1	1424	162	0.7291	-0.185394	0.0046551
MSTRG.126496.1	2442	153	1.0992	-0.12713	0.018402
MSTRG.126513.11	5707	255	0.6168	-0.124938	0.0102176
MSTRG.126515.1	211	24	1.0327	-0.137245	0.00402304
MSTRG.126521.1	1942	462	0.6223	-0.219182	0.0622858
MSTRG.126556.1	3287	291	0.6647	0.0534724	0.0624577
MSTRG.126642.1	345	0	0	0	0.000298082
MSTRG.126757.1	1912	270	0.7686	-0.226776	0.0124169
MSTRG.126764.1	6438	522	0.939	0.213327	0.819752
MSTRG.126764.2	4321	321	0.8295	-0.205712	0.0255643
MSTRG.126839.1	284	177	0.8921	0.386044	0.299706
MSTRG.126840.1	204	81	1.1229	0.460418	0.339493
MSTRG.126872.1	472	189	1.0616	0.138428	0.137919
MSTRG.126894.1	267	27	0.7858	0.311405	0.0357013
MSTRG.126906.1	2186	270	0.7475	-0.0249247	0.0420303
MSTRG.127084.1	646	141	0.5286	-0.213632	0.00172409
MSTRG.127123.2	852	231	0.6556	0.0387605	0.0343782
MSTRG.127123.3	564	171	0.6026	-0.0701351	0.00775166
MSTRG.127124.1	257	129	1.0626	0.315189	0.214479
MSTRG.127186.1	1232	141	0.7086	0.148713	0.0310987
MSTRG.127186.2	4597	441	0.5696	0.0257865	0.161359
MSTRG.127186.3	4369	441	0.5696	0.0257865	0.163241
MSTRG.127187.1	964	285	0.697	0.011622	0.0569244
MSTRG.127338.1	224	96	0.8864	0.0878497	0.0239505
MSTRG.127342.1	515	114	0.7567	0.184924	0.0356684
MSTRG.127394.2	2584	219	0.7858	-0.0989714	0.0167817
MSTRG.127399.4	542	168	0.6902	0.133156	0.0367664
MSTRG.127400.1	6050	414	0.6671	-0.122949	0.0627393
MSTRG.127401.1	3301	234	0.8746	0.0509736	0.0639905
MSTRG.127403.1	1023	168	0.9611	-0.0374793	0.0273749
MSTRG.127403.2	3408	369	0.8249	0.0425357	0.191286
MSTRG.127403.3	2386	246	0.6374	0.0380114	0.0346081
MSTRG.127403.4	1126	168	0.8382	-0.186329	0.00706479
MSTRG.127491.2	3975	333	0.4691	0.041852	0.0479826
MSTRG.127491.3	1008	321	0.7478	0.187862	0.250181
MSTRG.127623.1	348	186	0.7126	0.0922618	0.0370069
MSTRG.127684.1	287	81	0.9635	0.0946498	0.0269518
MSTRG.127712.1	3353	474	0.73	0.0893746	0.427507
MSTRG.127714.1	529	243	0.9342	0.0499861	0.0965174
MSTRG.127885.1	3019	1935	0.8388	-0.0619428	1
MSTRG.127885.2	1233	1191	0.879	-0.0886106	0.998975
MSTRG.127981.1	2647	210	0.6648	0.0626629	0.0297517
MSTRG.127981.2	1229	144	1.1795	-0.00295395	0.0507767
MSTRG.127981.3	1727	177	0.8981	0.197643	0.103273
MSTRG.127981.4	300	141	0.8668	0.0528215	0.0287913
MSTRG.128173.2	1731	249	0.8454	0.124364	0.115825
MSTRG.128173.5	1507	474	0.8553	0.0104179	0.42371
MSTRG.128174.1	5584	636	0.5399	-0.0861332	0.393634
MSTRG.128174.2	3684	342	0.9596	-0.00740316	0.160186
MSTRG.128176.1	321	309	0.9298	0.0850336	0.215386
MSTRG.128191.1	251	120	1.1173	0.0863378	0.0609858
MSTRG.128212.1	800	141	0.8615	-0.00198986	0.019315
MSTRG.128222.1	324	45	1.0238	-0.179152	0.00369838
MSTRG.128223.1	349	69	0.8494	-0.194111	0.00251012
MSTRG.128337.9	3030	264	0.4691	-0.153659	0.0069143
MSTRG.128352.1	8576	417	0.8263	0.159682	0.387304
MSTRG.128352.2	8673	279	0.7563	-0.0966306	0.0204565
MSTRG.128352.3	2410	279	0.6634	-0.0317413	0.0338309
MSTRG.128387.1	895	327	0.5946	0.0283514	0.0717293
MSTRG.128424.1	1119	138	0.724	0.0548621	0.0173642
MSTRG.128557.2	938	303	0.5066	0.19133	0.116814
MSTRG.128564.1	4698	465	0.9479	0.094249	0.561146
MSTRG.128664.1	1173	210	0.5726	-0.0271573	0.0136821
MSTRG.128824.1	4487	234	0.446	-0.0863568	0.00663816
MSTRG.128838.1	790	201	0.7773	0.295733	0.171233
MSTRG.128870.1	275	120	1.1326	0.216779	0.138675
MSTRG.128989.1	229	120	1.1134	-0.00292803	0.0344071
MSTRG.128989.2	205	120	1.1134	-0.00292803	0.0344555
MSTRG.128996.1	4207	486	0.5686	-0.0797506	0.137301
MSTRG.129031.1	2653	276	0.8021	-0.0165213	0.0540195
MSTRG.129032.1	205	198	1.0446	0.0860398	0.107314
MSTRG.129153.1	221	144	0.6277	0.0527931	0.014306
MSTRG.129509.1	326	249	1.0991	0.183744	0.319058
MSTRG.129510.1	322	198	0.5409	0.174722	0.0421823
MSTRG.129547.1	568	150	0.7618	0.174148	0.0489723
MSTRG.129602.1	699	93	0.5739	-0.212783	0.00118648
MSTRG.129674.1	4242	315	0.4811	-0.109333	0.015382
MSTRG.129674.2	2641	315	0.4811	-0.109333	0.0169258
MSTRG.129748.1	3827	669	0.9147	0.229947	0.964288
MSTRG.129748.3	8505	741	0.9848	0.136924	0.967591
MSTRG.129904.1	1366	204	0.7077	0.0155153	0.0253758
MSTRG.129909.1	1224	225	0.7767	-0.567876	0.000868733
MSTRG.129909.2	1411	258	0.5592	-0.0504948	0.0185318
MSTRG.129924.2	2776	342	0.4713	-0.0647677	0.0288975
MSTRG.129955.1	586	468	0.5089	0.196602	0.456209
MSTRG.129977.1	558	267	0.5137	-0.336849	0.00286002
MSTRG.129978.1	514	261	0.5354	-0.0230861	0.0223904
MSTRG.129992.5	1819	318	0.7831	0.0337687	0.110484
MSTRG.129992.6	1983	456	0.6973	-0.121839	0.130027
MSTRG.130110.1	1204	303	0.671	-0.157598	0.0213246
MSTRG.130111.1	11250	417	0.4531	-0.107574	0.0277025
MSTRG.130111.2	5645	417	0.4531	-0.107574	0.0385009
MSTRG.130163.1	776	147	0.8113	-0.191638	0.00511265
MSTRG.130259.1	802	309	1.2137	0.157989	0.512927
MSTRG.130259.2	246	81	0.8181	-0.24883	0.00181738
MSTRG.130279.1	258	255	0.5519	0.247769	0.120718
MSTRG.130379.1	1010	96	0.9074	-0.0820076	0.00807605
MSTRG.130379.2	1255	276	0.4827	-0.056048	0.0172506
MSTRG.130394.1	1983	285	0.7403	-0.141851	0.023055
MSTRG.130499.1	224	72	0.9014	-0.219428	0.00260253
MSTRG.130560.1	456	168	0.6616	-0.0418183	0.0109262
MSTRG.130580.25	6012	204	0.5759	-0.284645	0.00178552
MSTRG.130623.1	537	87	0.8432	-0.282193	0.00165424
MSTRG.130623.2	858	129	0.8884	0.167988	0.0544831
MSTRG.130633.5	1021	270	0.6521	0.180704	0.119436
MSTRG.130633.6	1123	270	0.6521	0.180704	0.118787
MSTRG.130962.28	11000	276	0.547	-0.198276	0.00462689
MSTRG.131100.1	645	363	1.0264	-0.0652164	0.195116
MSTRG.131100.2	657	153	0.9216	-0.0878823	0.0152589
MSTRG.131169.1	846	213	0.7319	-0.0222107	0.024306
MSTRG.131192.2	16824	393	0.8405	-0.0874495	0.0570007
MSTRG.131192.3	10450	246	0.639	-0.0434463	0.0127314
MSTRG.131195.3	2593	219	0.8187	-0.0718963	0.0221189
MSTRG.131196.8	10590	297	0.5195	-0.239601	0.00415804
MSTRG.131196.9	1493	198	1.1981	0.211637	0.292114
MSTRG.131198.1	3730	375	0.5412	-0.267012	0.0129771
MSTRG.131198.2	11975	1107	0.7061	0.150173	0.998264
MSTRG.131198.3	4437	315	0.5063	-0.324225	0.00402768
MSTRG.131296.1	249	183	0.8696	0.218983	0.123964
MSTRG.131300.1	282	207	0.9121	0.286396	0.246139
MSTRG.131343.1	641	117	0.7806	0.137567	0.0290302
MSTRG.131347.1	875	300	0.6712	0.0486292	0.0775172
MSTRG.131374.1	214	84	1.064	0.0934404	0.037625
MSTRG.131444.1	4005	342	0.7993	-0.133409	0.0468893
MSTRG.131486.2	2433	399	0.4595	-0.255731	0.0151351
MSTRG.131486.3	14859	348	0.4356	-0.0442467	0.0153655
MSTRG.131487.1	434	159	0.7088	0.00696892	0.0158102
MSTRG.131488.1	374	99	1.0508	-0.264261	0.00410083
MSTRG.131489.1	1290	213	0.7405	-0.190416	0.00813887
MSTRG.131660.1	371	159	1.0015	-0.0511284	0.0268239
MSTRG.131839.1	960	144	0.7609	-0.0360085	0.0115971
MSTRG.131840.1	1503	102	0.7101	-0.0131088	0.00709804
MSTRG.131864.1	332	75	0.6865	-0.116489	0.00268244
MSTRG.132168.1	276	87	0.6687	-0.100213	0.00322476
MSTRG.132330.1	1141	201	0.5022	-0.331315	0.00135496
MSTRG.132543.1	242	120	1.1668	0.0632163	0.0611816
MSTRG.132708.1	504	132	0.7582	-0.107974	0.00648977
MSTRG.132708.2	280	51	0.8087	-0.600207	0.000125329
MSTRG.132818.1	2014	225	0.8484	-0.0956225	0.0229266
MSTRG.133278.1	2292	225	0.6327	0.103031	0.041676
MSTRG.133438.1	563	93	0.9593	-0.193269	0.00455228
MSTRG.133438.2	851	141	0.6707	-0.120606	0.00490244
MSTRG.133438.3	2714	228	0.8639	-0.131435	0.0188895
MSTRG.133438.4	1087	222	0.5249	-0.0988393	0.00844188
MSTRG.133439.1	2439	165	0.9808	-0.126616	0.0145514
MSTRG.133440.1	2890	474	0.6501	-0.141175	0.115357
MSTRG.133440.2	1536	240	0.6676	0.0149127	0.0323165
MSTRG.133440.3	11572	474	0.6501	-0.141175	0.0714709
MSTRG.133440.4	2804	360	0.5872	-0.0403217	0.0575293
MSTRG.133440.5	506	96	0.8467	-0.268688	0.00201845
MSTRG.133440.6	1065	183	0.5843	-0.0746487	0.00784469
MSTRG.133441.1	760	195	0.509	-0.243949	0.00236132
MSTRG.133442.1	1549	255	0.6723	0.0767127	0.0565114
MSTRG.133713.1	2318	117	0.6069	-0.427866	0.000374035
MSTRG.133747.1	4796	291	0.7015	0.146488	0.111983
MSTRG.133747.2	3689	300	0.5927	0.107767	0.0756051
MSTRG.133754.1	1281	351	0.652	0.0203967	0.10006
MSTRG.133957.1	306	114	0.8406	-0.0835045	0.00821819
MSTRG.134291.1	408	21	1.1662	-0.436026	0.000816784
MSTRG.134374.1	277	174	0.8156	0.0907831	0.04434
MSTRG.134397.1	1746	243	0.7322	-0.157808	0.0131636
MSTRG.134398.1	2896	258	0.5527	0.0580443	0.0334549
MSTRG.134398.2	1558	210	0.8276	0.0864649	0.0600934
MSTRG.134398.3	804	222	0.6518	0.085991	0.0418929
MSTRG.134398.4	691	222	0.6518	0.085991	0.0421692
MSTRG.134398.5	658	243	0.7688	0.0232219	0.0501753
MSTRG.134398.6	2737	246	0.4947	-0.159798	0.00603492
MSTRG.134398.7	13646	609	0.8444	-0.0768427	0.451298
MSTRG.134399.1	638	93	0.3497	-0.202785	0.000629292
MSTRG.134405.1	469	90	0.8191	-0.069247	0.00645806
MSTRG.134406.1	1433	267	0.6806	-0.279307	0.00667372
MSTRG.134453.1	246	87	0.6147	-0.199404	0.00141896
MSTRG.134504.1	238	132	0.5842	-0.1012	0.00400242
MSTRG.134516.1	540	255	0.9386	-0.04726	0.0608994
MSTRG.134659.1	556	81	0.8566	-0.181902	0.00312712
MSTRG.134665.12	5323	276	0.7508	-0.150934	0.0167308
MSTRG.134719.1	1317	126	1.0985	0.0206688	0.0381736
MSTRG.134924.1	6442	558	0.4431	-0.0113867	0.242669
MSTRG.134924.2	7649	558	0.4431	-0.0113867	0.229455
MSTRG.134970.1	528	231	1.0715	-0.11706	0.04575
MSTRG.135051.1	484	66	1.0819	-0.159662	0.00625815
MSTRG.135076.1	610	168	0.6124	0.0347114	0.0153034
MSTRG.135076.2	478	162	0.5937	0.0432788	0.0144386
MSTRG.135081.6	4247	267	0.6507	-0.0939238	0.0172303
MSTRG.135151.1	777	183	0.8106	0.0355963	0.0328105
MSTRG.135170.1	322	108	0.7111	-0.484531	0.00036559
MSTRG.135393.1	252	78	0.3912	0.0255922	0.00281273
MSTRG.135462.1	738	165	0.494	-0.404487	0.000566053
MSTRG.135549.1	579	132	0.8846	-0.209113	0.00493626
MSTRG.135579.1	1430	162	0.7614	0.00307829	0.0176429
MSTRG.135579.2	556	273	0.6992	0.17703	0.14023
MSTRG.135579.3	662	138	1.1112	-0.00674662	0.0392303
MSTRG.135608.1	235	90	0.4667	-0.186712	0.00100224
MSTRG.135609.1	2554	225	0.8212	0.059104	0.0547362
MSTRG.135609.2	386	156	0.849	0.0192983	0.0256113
MSTRG.135612.1	1368	150	0.8134	-0.143895	0.00701546
MSTRG.135699.1	2539	270	0.6982	0.0716024	0.0650436
MSTRG.135699.2	1523	279	0.5491	0.0716579	0.0485892
MSTRG.135821.1	220	36	1.304	-0.11	0.0127399
MSTRG.135922.1	1028	375	0.493	0.105192	0.134537
MSTRG.135926.1	7875	675	0.5773	0.184363	0.852448
MSTRG.135926.2	3513	513	0.591	-0.0256986	0.254153
MSTRG.135938.1	970	372	0.5526	-0.0223756	0.0727405
MSTRG.135991.1	315	78	1.0361	-0.214215	0.00435668
MSTRG.135996.1	239	216	0.489	0.198289	0.0506674
MSTRG.136039.1	2137	300	0.5186	-0.165953	0.0115503
MSTRG.136048.1	18184	357	0.8895	-0.0707901	0.046804
MSTRG.136048.2	9010	357	0.5952	0.00469992	0.0529965
MSTRG.136048.3	14777	309	0.561	-0.106194	0.0100327
MSTRG.136048.4	925	156	0.6273	-0.0478169	0.0080724
MSTRG.136049.1	562	132	0.7681	-0.502759	0.000495236
MSTRG.136050.1	310	99	0.7349	-0.19549	0.00240678
MSTRG.136051.1	1797	177	0.9343	-0.0334727	0.0271774
MSTRG.136051.2	690	138	0.7208	-0.265688	0.00215836
MSTRG.136054.1	9405	324	0.5711	-0.125843	0.0147526
MSTRG.136054.2	9418	378	0.6846	0.0903877	0.137743
MSTRG.136055.1	7727	630	0.6307	-0.0161216	0.530084
MSTRG.136057.1	13520	537	0.5046	-0.120275	0.0894298
MSTRG.136070.1	207	60	0.9126	0.0839941	0.0173127
MSTRG.136292.1	232	120	1.1668	0.0374118	0.0521268
MSTRG.136307.1	610	219	0.8746	0.111882	0.0928327
MSTRG.136362.1	4668	474	0.7082	0.0220518	0.292171
MSTRG.136380.1	294	90	1.1866	-0.187379	0.00946526
MSTRG.136551.1	593	213	0.7078	0.0747871	0.0426003
MSTRG.136551.2	432	168	1.2104	-0.00568804	0.0730132
MSTRG.136608.1	851	102	0.9852	-0.0933197	0.0102877
MSTRG.136608.2	2352	264	0.8659	-0.129174	0.0288137
MSTRG.136700.2	4099	327	0.863	-0.0593585	0.0765081
MSTRG.136700.3	3355	180	0.7996	-0.140695	0.00839968
MSTRG.136700.4	24661	330	0.4701	-0.18157	0.0031784
MSTRG.136703.1	14556	426	0.6595	-0.163834	0.0327827
MSTRG.136703.2	2372	375	0.512	0.125555	0.148188
MSTRG.136703.3	1541	426	0.6595	-0.163834	0.0695081
MSTRG.136746.2	1156	198	0.6872	0.164038	0.0581857
MSTRG.136748.1	3383	477	0.5808	-0.119801	0.108007
MSTRG.136754.14	1523	177	0.6335	-0.628225	0.000217499
MSTRG.136820.1	1312	195	0.9272	-0.218996	0.00994224
MSTRG.136951.1	4332	180	0.3928	-0.427982	0.000333547
MSTRG.137275.1	4106	255	0.8536	-0.0739964	0.0324266
MSTRG.137353.1	214	15	0.3194	-1.35259	1.27571e-07
MSTRG.137428.1	2696	318	0.7324	0.0101004	0.0791011
MSTRG.137428.2	23894	324	0.7394	-0.0513932	0.0169419
MSTRG.137428.3	5816	267	0.69	-0.251086	0.0063486
MSTRG.137429.1	2929	315	0.7762	-0.184724	0.0253351
MSTRG.137430.1	2742	243	0.5648	-0.087876	0.0116381
MSTRG.137431.1	1961	234	0.777	-0.226698	0.00865014
MSTRG.137432.1	1684	165	0.5801	-0.297839	0.00141524
MSTRG.137507.1	440	381	0.5313	0.0425072	0.11361
MSTRG.137522.1	310	51	0.9894	-0.15591	0.00413113
MSTRG.137522.2	4054	546	0.7298	0.0313596	0.51504
MSTRG.137776.1	3001	297	0.7819	-0.133487	0.0295209
MSTRG.137919.1	778	348	0.9671	0.107139	0.346218
MSTRG.137919.2	653	348	0.9671	0.107139	0.347938
MSTRG.137919.3	734	348	0.9671	0.107139	0.346823
MSTRG.137919.6	1361	255	0.7543	0.122465	0.0958672
MSTRG.137984.1	656	264	0.7348	-0.227144	0.0112793
MSTRG.137984.2	585	267	0.7348	-0.230469	0.0114455
MSTRG.138014.1	321	108	0.9074	0.0839218	0.0280961
MSTRG.138142.1	213	171	1.2604	0.164886	0.229301
MSTRG.138152.1	347	99	1.2014	0.332044	0.253399
MSTRG.138279.1	773	201	1.0179	0.0977701	0.106503
MSTRG.138300.1	6593	588	0.4082	-0.17221	0.119792
MSTRG.138301.1	556	210	0.5507	-0.248829	0.00310136
MSTRG.138304.1	305	63	0.8685	-0.0211284	0.00780626
MSTRG.138311.1	346	69	1.1108	-0.329147	0.00234063
MSTRG.138381.6	2740	1029	1.2537	0.0780209	0.999336
MSTRG.138384.1	527	117	0.7224	-0.139605	0.00400613
MSTRG.138520.5	4752	480	0.8126	-0.0214083	0.313455
MSTRG.138593.1	1249	129	0.9832	0.0400995	0.0315506
MSTRG.138679.1	304	297	0.9915	0.181727	0.35682
MSTRG.138680.1	609	150	0.4769	-0.762467	4.32757e-05
MSTRG.138766.1	1809	369	0.5683	0.0537855	0.111398
MSTRG.138766.2	406	225	0.596	0.0806751	0.036136
MSTRG.138766.3	427	291	0.8655	0.0695861	0.142116
MSTRG.138769.1	2285	213	0.7642	-0.136543	0.0117372
MSTRG.138862.1	2933	204	0.8404	0.0354542	0.0393612
MSTRG.138862.2	651	123	0.9748	-0.00227064	0.0227806
MSTRG.138862.3	1861	204	0.8404	0.0354542	0.0418975
MSTRG.138909.1	351	105	1.1604	0.102326	0.0652865
MSTRG.138909.2	238	0	0	0	0.000300024
MSTRG.138912.1	4657	312	0.9291	0.00654423	0.114658
MSTRG.138912.2	600	186	0.9493	0.0754778	0.0665236
MSTRG.139051.1	1269	129	0.7653	-0.069896	0.00787474
MSTRG.139051.2	640	99	0.7998	-0.18961	0.00300534
MSTRG.139051.3	1621	177	0.5391	-0.128304	0.00434253
MSTRG.139051.4	557	99	1.0406	-0.0151628	0.020017
MSTRG.139051.5	1435	129	0.7653	-0.069896	0.00779639
MSTRG.139051.6	732	99	0.7998	-0.18961	0.00298865
MSTRG.139051.7	1073	99	1.0406	-0.0151628	0.0194115
MSTRG.139051.8	835	99	1.0406	-0.0151628	0.0196885
MSTRG.139051.9	653	99	1.0406	-0.0151628	0.0199029
MSTRG.139051.10	1257	177	0.5391	-0.128304	0.00443915
MSTRG.139096.1	230	120	1.1695	0.0155163	0.0458039
MSTRG.139160.1	2215	186	0.7148	-0.201707	0.00493573
MSTRG.139281.3	13043	465	0.8571	-0.0425285	0.190119
MSTRG.139376.1	429	105	0.4849	0.00620661	0.00439359
MSTRG.139377.1	283	81	0.8865	0.0266629	0.0136948
MSTRG.139475.1	830	267	1.0616	0.405384	0.679495
MSTRG.139475.2	772	204	1.0262	-0.0915478	0.0349469
MSTRG.139520.1	712	63	0.9125	-0.165946	0.00337625
MSTRG.139974.1	269	192	0.5507	-0.308976	0.00174874
MSTRG.140136.1	3171	378	0.5712	-0.158497	0.030638
MSTRG.140136.2	2059	378	0.5712	-0.158497	0.032708
MSTRG.140173.1	1446	366	0.6436	-0.0561875	0.0706707
MSTRG.140202.1	201	180	0.8758	-0.0402715	0.0246706
MSTRG.140298.1	313	135	0.7027	0.112808	0.0240409
MSTRG.140336.7	9558	495	0.7632	-0.0357801	0.237985
MSTRG.140563.1	220	63	1.0279	-0.034514	0.0118047
MSTRG.140692.1	263	180	0.4656	-0.0251564	0.00761522
MSTRG.140783.1	9077	309	0.9333	0.097404	0.150365
MSTRG.140795.1	1812	174	0.4029	-0.319964	0.000766937
MSTRG.140795.2	1854	174	0.4029	-0.319964	0.000764986
MSTRG.140795.3	1579	141	1.1252	0.0462613	0.0558529
MSTRG.140795.4	1828	333	0.859	-0.0293565	0.108856
MSTRG.140795.5	1453	93	0.9936	0.00147856	0.0171573
MSTRG.140842.1	782	102	0.5357	-0.137927	0.00189036
MSTRG.140870.1	753	198	0.6687	-0.0676242	0.0127755
MSTRG.140870.2	527	102	0.7601	-0.0422918	0.00726688
MSTRG.140981.1	208	72	1.2634	-0.0852589	0.0193702
MSTRG.141030.1	339	33	0.5049	-0.799594	1.06111e-05
MSTRG.141092.1	1029	153	0.8292	-0.0648889	0.0130182
MSTRG.141092.2	2779	288	0.6769	-0.14231	0.018621
MSTRG.141092.3	1033	213	0.8364	0.335807	0.266657
MSTRG.141092.4	1478	288	0.6769	-0.14231	0.0201208
MSTRG.141233.2	817	129	0.9429	0.106731	0.0437486
MSTRG.141273.1	7118	198	0.495	-0.135446	0.00324502
MSTRG.141289.1	751	141	0.9775	0.0880109	0.0489996
MSTRG.141335.1	1916	357	0.4239	-0.205568	0.0123846
MSTRG.141911.1	728	135	0.8223	-0.226627	0.00370564
MSTRG.142017.1	244	129	0.9606	-0.0493359	0.0175571
MSTRG.142144.6	2881	648	1.0874	0.14605	0.957507
MSTRG.142144.7	2637	306	1.2371	0.0793282	0.368661
MSTRG.142423.1	13534	456	0.4103	-0.130619	0.0276043
MSTRG.142521.1	745	201	0.824	-0.174255	0.0106602
MSTRG.142649.1	5413	417	0.7041	-0.0153676	0.141085
MSTRG.142651.1	7354	282	0.4497	-0.346666	0.00170849
MSTRG.142685.1	1663	168	0.8067	-0.185379	0.00623794
MSTRG.142771.1	3415	213	0.4087	-0.347564	0.000900176
MSTRG.142774.2	1665	204	0.5446	-0.159009	0.00481521
MSTRG.142821.2	464	159	0.8858	-0.142519	0.0103144
MSTRG.142848.1	233	117	0.8264	0.0250584	0.0165591
MSTRG.142891.1	216	60	0.5552	-0.239314	0.000677141
MSTRG.143047.1	517	105	0.7243	-0.62121	0.000147897
MSTRG.143049.1	41915	306	0.5186	-0.0192965	0.00292502
MSTRG.143049.9	22395	621	0.7417	-0.00232077	0.394708
MSTRG.143049.11	20091	621	0.7417	-0.00232077	0.428574
MSTRG.143049.12	12639	402	0.7859	0.0375698	0.141765
MSTRG.143049.13	15193	402	0.7859	0.0375698	0.123924
MSTRG.143049.14	23359	402	0.7859	0.0375698	0.079321
MSTRG.143049.15	12838	306	0.5186	-0.0192965	0.0168566
MSTRG.143049.16	11105	276	0.616	-0.273202	0.00348599
MSTRG.143049.17	23270	333	0.6387	-0.275173	0.00327038
MSTRG.143049.36	1538	354	0.6621	-0.140312	0.0388262
MSTRG.143052.1	642	87	1.1207	0.0440156	0.0328163
MSTRG.143066.1	528	246	0.7894	-0.0233331	0.0413649
MSTRG.143076.1	1636	255	0.6108	-0.0463698	0.0213254
MSTRG.143228.1	379	117	0.8074	-0.446154	0.000699925
MSTRG.143281.1	589	165	0.8331	-0.113337	0.0112123
MSTRG.143476.1	1981	462	0.6283	0.0562147	0.293813
MSTRG.143584.1	668	123	0.7993	0.140803	0.0333554
MSTRG.143590.1	887	231	0.8254	-0.254992	0.00863333
MSTRG.143591.1	923	108	0.5443	-0.346626	0.000518687
MSTRG.143887.1	3080	267	0.7956	-0.179722	0.0165601
MSTRG.143968.2	2950	195	0.7192	-0.152107	0.00730166
MSTRG.144019.3	2688	294	0.5832	-0.475616	0.00167659
MSTRG.144019.4	4619	318	0.5104	-0.546614	0.000962918
MSTRG.144021.1	2405	429	0.6418	-0.0707488	0.113516
MSTRG.144023.1	18416	462	0.5703	-0.0912162	0.0460676
MSTRG.144023.2	2895	345	0.505	-0.388836	0.00397707
MSTRG.144024.1	4773	282	0.6676	-0.12453	0.0169158
MSTRG.144025.1	3415	210	0.623	-0.1598	0.00587341
MSTRG.144026.1	5895	573	0.6007	-0.144528	0.209722
MSTRG.144027.1	743	162	0.784	-0.158346	0.00687681
MSTRG.144146.1	4804	186	0.7377	0.063123	0.0255054
MSTRG.144176.1	3755	330	0.6755	-0.0187119	0.0596256
MSTRG.144366.1	10123	318	0.6557	-0.168697	0.0130341
MSTRG.144366.2	820	156	1.0847	0.250995	0.198641
MSTRG.144366.3	35291	420	0.7023	-0.371076	0.0026193
MSTRG.144366.4	21967	420	0.7023	-0.371076	0.00586302
MSTRG.144366.5	6244	222	0.461	-0.214158	0.00237269
MSTRG.144598.1	376	75	1.0835	-0.0806096	0.0116957
MSTRG.144779.1	560	54	1.2153	-0.0248564	0.0199815
MSTRG.144779.2	394	45	1.1091	-0.51372	0.000530391
MSTRG.144823.1	314	291	0.8658	0.12226	0.191199
MSTRG.144838.1	920	648	0.874	0.0220052	0.851267
MSTRG.144839.1	464	459	1.2291	0.328972	0.946409
MSTRG.144840.1	567	540	0.7788	0.0854005	0.672121
MSTRG.144905.1	5693	300	0.4739	-0.0701817	0.0151654
MSTRG.144905.2	1791	249	0.648	-0.0164659	0.026955
MSTRG.144905.3	1814	297	0.6077	-0.0515643	0.0314606
MSTRG.144905.4	2509	285	0.5071	-0.0618857	0.018285
MSTRG.145041.1	209	183	0.699	-0.193559	0.00541698
MSTRG.145047.1	1516	387	0.6151	0.0779401	0.17399
MSTRG.145047.2	1983	387	0.6151	0.0779401	0.169952
MSTRG.145047.3	2612	138	0.9652	-0.242447	0.00481298
MSTRG.145047.4	2013	411	0.6089	-0.0273968	0.114734
MSTRG.145047.5	8285	402	0.5469	0.0411838	0.0941997
MSTRG.145047.6	2114	387	0.6151	0.0779401	0.168833
MSTRG.145047.7	3984	246	1.0017	0.116185	0.1462
MSTRG.145047.8	1592	234	0.7866	-0.125392	0.0176354
MSTRG.145115.1	1179	174	0.8678	-0.0792044	0.0165675
MSTRG.145115.2	1301	135	0.8332	-0.19009	0.0047093
MSTRG.145326.1	1704	486	0.5198	-0.0463116	0.165417
MSTRG.145465.1	1370	189	0.8123	-0.3188	0.00337049
MSTRG.145632.1	2763	363	0.4622	-0.178486	0.0168527
MSTRG.145632.2	10336	774	0.5046	0.0453577	0.821811
MSTRG.145632.3	4147	315	0.6939	0.038552	0.07528
MSTRG.145659.1	232	156	1.251	0.350512	0.455236
MSTRG.145714.1	8852	312	0.7828	-0.0270605	0.048325
MSTRG.145714.2	7961	312	0.7828	-0.0270605	0.0508747
MSTRG.145714.3	40842	534	0.5111	-0.264438	0.00707977
MSTRG.145714.4	5786	288	0.7321	-0.0694017	0.029528
MSTRG.145714.5	1753	594	0.4542	-0.171143	0.184812
MSTRG.145726.2	4710	420	0.5766	0.0466764	0.151595
MSTRG.145726.3	1800	189	0.724	-0.0672618	0.0129695
MSTRG.145779.9	800	168	1.184	0.0499724	0.0928691
MSTRG.145789.1	1696	150	1.0361	-0.00789561	0.03309
MSTRG.145880.1	211	168	0.8632	-0.0430886	0.0205184
MSTRG.146024.2	4686	396	0.6681	0.0465553	0.155319
MSTRG.146432.1	2810	795	0.6315	-0.131688	0.808835
MSTRG.146432.2	2915	795	0.6315	-0.131688	0.807847
MSTRG.146432.3	2412	525	0.8238	-0.049036	0.424915
MSTRG.146432.4	3218	795	0.6315	-0.131688	0.804975
MSTRG.146438.1	740	174	0.7437	0.00848566	0.0204743
MSTRG.146474.1	810	345	0.985	0.238849	0.563596
MSTRG.146474.5	481	198	0.7762	0.169419	0.0810605
MSTRG.146645.1	608	147	0.5708	-0.328604	0.000986203
MSTRG.146646.1	742	228	0.7201	-0.504623	0.00117406
MSTRG.146647.1	370	81	0.9308	-0.325308	0.0015516
MSTRG.146732.1	3031	303	0.5804	-0.428948	0.00243952
MSTRG.146732.2	1368	162	0.6969	-0.156823	0.00509569
MSTRG.146794.1	1173	336	0.617	-0.0402403	0.0540392
MSTRG.146926.1	232	36	0.983	-0.540289	0.000274454
MSTRG.146929.1	1348	315	1.2092	0.363908	0.806725
MSTRG.146976.1	2734	213	0.4209	-0.298159	0.00135021
MSTRG.147238.12	2901	207	0.4509	-0.189636	0.00281387
MSTRG.147238.14	12379	435	0.5903	-0.176714	0.030546
MSTRG.147238.15	7559	246	0.5997	-0.237539	0.00375727
MSTRG.147241.1	5517	225	0.4499	-0.422356	0.000626791
MSTRG.147243.1	2955	168	0.6486	-0.364958	0.00107786
MSTRG.147244.1	1678	210	0.8743	-0.262964	0.00726408
MSTRG.147245.1	4935	156	0.5259	-0.256863	0.00116544
MSTRG.147246.1	4321	267	0.7058	-0.165521	0.0127701
MSTRG.147246.2	9980	267	0.7058	-0.165521	0.00909045
MSTRG.147247.1	7922	201	0.9416	-0.253202	0.00595206
MSTRG.147248.1	10835	285	0.3574	-0.386665	0.000821584
MSTRG.147249.1	1672	225	0.6885	-0.282446	0.0042045
MSTRG.147250.1	969	96	0.6852	-0.377968	0.000575062
MSTRG.147263.1	247	174	0.6282	-0.172279	0.00452165
MSTRG.147292.1	318	210	1.1849	-0.101904	0.0575589
MSTRG.147445.1	337	45	0.6877	0.0783057	0.00701195
MSTRG.147470.1	444	87	0.7724	-0.339243	0.000914491
MSTRG.147492.7	929	186	0.3906	-0.26843	0.00124499
MSTRG.147644.1	213	78	0.8104	0.201412	0.0325947
MSTRG.147675.1	218	198	0.8208	-0.0797546	0.0195109
MSTRG.147746.1	275	120	1.0874	0.0296717	0.0390257
MSTRG.148044.7	2528	360	0.6113	-0.0595783	0.0556785
MSTRG.148052.1	233	39	0.9739	-0.0530031	0.00683127
MSTRG.148065.1	1117	84	0.7891	-0.531344	0.000252109
MSTRG.148110.1	1489	150	0.7044	-0.246014	0.00253088
MSTRG.148110.2	1588	147	0.6739	0.0618097	0.0166502
MSTRG.148120.1	255	90	0.7272	-0.272808	0.00128501
MSTRG.148181.1	399	141	0.7712	0.0120922	0.0164028
MSTRG.148181.2	434	141	0.7712	0.0120922	0.0163686
MSTRG.148457.1	779	222	0.7194	0.0768768	0.0485171
MSTRG.148559.1	1159	237	0.5799	-0.096456	0.0118943
MSTRG.148668.3	1333	180	0.7552	0.133596	0.0484818
MSTRG.148668.5	706	180	0.7552	0.133596	0.0502686
MSTRG.148704.1	439	105	0.6163	-0.251258	0.00121614
MSTRG.148951.1	231	75	0.8468	0.0137476	0.0104705
MSTRG.149056.1	440	219	0.7156	-0.0298037	0.0240272
MSTRG.149056.2	420	213	0.5482	-0.0972732	0.00866869
MSTRG.149121.1	721	87	0.54	-0.47499	0.000176944
MSTRG.149175.1	1201	210	0.7509	0.0223569	0.0325319
MSTRG.149347.1	402	219	1.1159	0.21675	0.306536
MSTRG.149347.2	456	150	1.0142	-0.177258	0.0111335
MSTRG.149349.1	400	72	1.1611	-0.202667	0.00647879
MSTRG.149380.1	935	546	1.1802	0.189033	0.937364
MSTRG.149382.1	268	60	1.0505	-0.125068	0.00676234
MSTRG.149384.1	354	108	0.9901	0.0934756	0.0383199
MSTRG.149695.2	452	372	0.4752	-0.024537	0.0588926
MSTRG.149877.1	478	174	0.7907	0.105176	0.0445349
MSTRG.150144.1	243	162	0.3718	-0.0798428	0.0032718
MSTRG.150188.1	608	219	0.7101	0.0253693	0.0333283
MSTRG.150188.2	625	219	0.7101	0.0253693	0.033295
MSTRG.150206.1	899	75	0.6505	-0.51803	0.000163745
MSTRG.150287.11	1161	114	1.066	-0.484767	0.00112799
MSTRG.150317.1	399	54	0.7212	-0.466221	0.000236455
MSTRG.150329.1	202	48	1.0116	-0.130334	0.00510547
MSTRG.150345.1	494	228	0.4303	0.0398563	0.0171798
MSTRG.150345.2	201	60	1.1237	0.148961	0.0499127
MSTRG.150356.6	3553	174	0.7761	-0.194812	0.00507086
MSTRG.150356.7	1827	429	0.6687	-0.12841	0.0897727
MSTRG.150357.1	12169	255	0.6803	-0.483294	0.000798279
MSTRG.150358.1	25014	336	0.6407	-0.238291	0.00389858
MSTRG.150359.1	8153	357	0.7274	-0.227637	0.0188972
MSTRG.150360.1	3461	222	0.6917	-0.0496939	0.0169289
MSTRG.150361.1	20009	480	0.5011	-0.0987608	0.039172
MSTRG.150362.1	1511	207	0.8399	-0.512122	0.00123808
MSTRG.150363.1	2759	198	0.7589	-0.124187	0.0103618
MSTRG.150363.2	4817	201	0.603	-0.149325	0.00492967
MSTRG.150364.1	2305	222	0.7979	-0.300356	0.00490403
MSTRG.150492.1	2927	207	0.8212	-0.181706	0.00941369
MSTRG.150493.1	3832	375	0.6543	-0.165572	0.0351418
MSTRG.150499.2	2164	252	0.7326	-0.349927	0.00402048
MSTRG.150499.3	1963	153	0.4051	-0.303782	0.000678601
MSTRG.150957.1	1740	357	0.6759	-0.134481	0.0428181
MSTRG.151113.2	627	336	0.6813	-0.170007	0.0297684
MSTRG.151126.1	561	150	0.5317	-0.0769354	0.00474177
MSTRG.151690.1	294	27	0.8942	-0.507863	0.000232488
MSTRG.151887.1	3381	423	0.4781	-0.132665	0.0430006
MSTRG.152126.1	323	81	0.5182	-0.228564	0.000806757
MSTRG.152223.1	280	33	0.8644	-0.142983	0.00250928
MSTRG.152265.1	543	270	0.7168	-0.197933	0.0138517
MSTRG.152270.2	1432	165	0.7577	-0.141186	0.00702358
MSTRG.152270.3	956	180	0.4444	-0.0259283	0.00680178
MSTRG.152270.4	579	108	0.9104	-0.0272661	0.0136002
MSTRG.152270.5	7891	303	0.6852	-0.051476	0.0296819
MSTRG.152270.6	2443	189	0.9562	-0.251548	0.00770373
MSTRG.152270.7	1412	165	0.7577	-0.141186	0.00703205
MSTRG.152270.8	1397	186	0.9562	-0.00505944	0.0391727
MSTRG.152273.1	4686	210	0.8195	-0.0351842	0.022567
MSTRG.152274.1	1390	192	0.4274	-0.32357	0.00100784
MSTRG.152276.1	6127	951	0.8516	0.0654639	0.99276
MSTRG.152277.1	1595	156	0.6225	-0.209232	0.00264431
MSTRG.152278.1	1651	186	0.6633	-0.236784	0.00345157
MSTRG.152284.1	3506	183	0.6949	-0.373249	0.001342
MSTRG.152362.1	1820	576	0.642	0.0163129	0.536178
MSTRG.152362.2	1508	576	0.642	0.0163129	0.540886
MSTRG.152362.3	1941	576	0.642	0.0163129	0.534351
MSTRG.152362.4	1561	576	0.642	0.0163129	0.540087
MSTRG.152404.1	264	120	1.148	0.0935968	0.0697463
MSTRG.152524.1	1151	141	0.8324	-0.0310945	0.0143115
MSTRG.152524.2	1200	162	0.4942	-0.33558	0.000840092
MSTRG.152624.1	211	174	0.5688	-0.322234	0.00140143
MSTRG.152894.3	2363	198	0.4901	-0.514016	0.000351289
MSTRG.152894.5	676	57	1.0287	0.0209548	0.0155015
MSTRG.152913.1	579	45	1.0221	-0.260374	0.00212206
MSTRG.152930.1	208	120	1.1134	0.0126676	0.0380436
MSTRG.153319.1	1111	117	0.7439	-0.396171	0.000762771
MSTRG.153319.2	2022	345	0.6757	-0.228515	0.0203249
MSTRG.153363.19	4585	378	0.6916	0.111614	0.201239
MSTRG.153716.4	388	111	0.4828	-0.544308	0.000123742
MSTRG.153716.5	13255	627	0.8585	-0.407884	0.107315
MSTRG.153716.6	3262	282	0.6684	-0.131736	0.0177099
MSTRG.153716.7	13985	627	0.8585	-0.364593	0.132739
MSTRG.153716.10	2522	189	0.634	-0.31164	0.00188449
MSTRG.153716.11	9813	627	0.8585	-0.364593	0.164703
MSTRG.153716.12	6083	306	0.7171	-0.153836	0.0194461
MSTRG.153716.13	3617	333	1.2061	0.173968	0.555248
MSTRG.153716.14	5307	186	0.8657	0.00566031	0.0253131
MSTRG.153716.15	11391	246	0.7198	-0.168933	0.0068091
MSTRG.153716.16	4906	234	0.7151	-0.152125	0.0097332
MSTRG.153716.17	6058	468	0.9603	0.034704	0.460455
MSTRG.153716.19	6957	426	0.8935	0.105842	0.399539
MSTRG.153716.20	5634	444	0.6975	-0.0725397	0.127192
MSTRG.153718.1	9803	462	0.6458	-0.17738	0.0552428
MSTRG.153720.1	2593	162	0.8474	-0.0415227	0.0160715
MSTRG.153720.2	2537	195	0.9589	-0.0209095	0.0366891
MSTRG.153755.1	8920	357	0.8037	-0.0104542	0.089271
MSTRG.153842.1	511	99	0.8532	0.050991	0.01729
MSTRG.153857.1	3046	237	0.9278	-0.327294	0.00692744
MSTRG.153857.2	3493	411	0.4468	-0.154234	0.0298901
MSTRG.153857.3	3501	411	0.4468	-0.154234	0.029876
MSTRG.153857.4	5361	411	0.4468	-0.154234	0.0267709
MSTRG.153857.5	5782	411	0.4468	-0.154234	0.0261129
MSTRG.154019.1	3696	207	0.7887	0.081566	0.044502
MSTRG.154099.2	651	207	0.6208	0.0411238	0.0246899
MSTRG.155120.1	672	201	0.5861	0.0722413	0.0254296
MSTRG.155120.2	1014	213	0.5406	-0.0927914	0.00841168
MSTRG.155121.1	403	63	0.8084	-0.100762	0.00381289
MSTRG.154335.10	5108	363	0.6268	0.0932607	0.130417
MSTRG.154375.1	207	90	0.779	0.0827906	0.0156392
MSTRG.154487.2	577	54	1.1941	-0.0589958	0.014982
MSTRG.154488.2	3576	540	0.6545	0.0385034	0.458821
MSTRG.154490.2	1081	174	0.6406	-0.046765	0.0101777
MSTRG.154493.2	1139	288	0.6385	0.0885746	0.078613
MSTRG.154495.1	774	54	0.6181	-0.0395702	0.002789
MSTRG.154523.4	1447	147	0.9001	-0.194156	0.00637312
MSTRG.154523.5	670	342	0.7509	-0.00323297	0.108899
MSTRG.154523.7	1116	111	1.1488	0.0771535	0.0549048
MSTRG.154523.8	297	57	0.9259	-0.225107	0.00229257
MSTRG.154525.1	1985	396	0.6507	-0.201351	0.0383854
MSTRG.154786.1	216	75	0.808	0.000573834	0.00852113
MSTRG.154915.1	3394	321	0.8725	0.166319	0.270328
MSTRG.154916.1	1340	273	0.8376	0.0300264	0.0834231
MSTRG.154917.1	4284	1323	1.137	0.219231	0.999983
MSTRG.155096.1	1419	180	0.7791	-0.030366	0.0181718
MSTRG.155267.1	1989	411	0.4927	-0.0507753	0.0716735
MSTRG.155267.2	1891	411	0.4927	-0.0507753	0.0720704
MSTRG.155267.3	1478	342	0.5123	0.0413466	0.0687258
MSTRG.155276.1	14506	858	0.5398	0.028541	0.898732
MSTRG.155276.3	10829	858	0.5398	0.028541	0.91732
MSTRG.155276.4	13543	858	0.5398	0.028541	0.903931
MSTRG.155276.5	14639	858	0.5398	0.028541	0.897995
MSTRG.155276.6	9406	858	0.5398	0.028541	0.923641
MSTRG.155276.7	8353	510	0.599	-0.105607	0.129504
MSTRG.155315.1	243	42	1.0011	0.0823363	0.0185506
MSTRG.155370.1	2564	174	0.571	-0.0103867	0.00950989
MSTRG.155370.2	705	171	0.7302	-0.0385095	0.0140511
MSTRG.155388.1	1180	231	0.4406	-0.0953806	0.00727186
MSTRG.155759.1	212	24	1.0327	-0.137245	0.0040228
MSTRG.155804.2	2285	252	0.6729	-0.100245	0.0169777
MSTRG.155804.3	1426	156	0.7581	-0.247241	0.00318111
MSTRG.156296.1	703	120	1.145	0.140891	0.0899359
MSTRG.156305.1	1220	129	0.5283	-0.216004	0.00143877
MSTRG.156353.1	1126	192	0.6634	-0.111551	0.00864955
MSTRG.156357.1	208	30	0.81	-0.199319	0.00141927
MSTRG.156507.1	326	87	1.1932	-0.148244	0.0120583
MSTRG.156554.1	261	120	1.0309	0.00428494	0.0279766
MSTRG.156816.1	274	120	0.484	-0.0401819	0.00383126
MSTRG.157023.1	408	108	0.7181	-0.425035	0.000550551
MSTRG.157046.1	337	321	0.8617	0.0876778	0.204159
MSTRG.157132.1	532	144	0.5522	0.128523	0.0181858
MSTRG.157133.1	532	234	0.4523	-0.0707367	0.00951624
MSTRG.157183.1	225	84	0.9344	-0.348701	0.00140149
MSTRG.157202.1	599	135	0.5468	-0.263816	0.00123247
MSTRG.157277.1	582	237	0.8141	-0.0949087	0.0256149
MSTRG.157323.1	8347	390	0.4723	-0.248311	0.0105328
MSTRG.157323.2	673	213	0.6843	-0.226275	0.00560318
MSTRG.157323.3	2222	258	0.8068	-0.0440695	0.0392246
MSTRG.157367.1	357	81	0.7079	-0.564137	0.000159497
MSTRG.157445.2	296	60	0.5403	-0.278747	0.000495729
MSTRG.157447.1	757	111	1.154	-0.0380175	0.0274392
MSTRG.157834.4	660	93	0.8045	-0.231509	0.00216685
MSTRG.157835.1	328	105	0.9126	0.367094	0.155707
MSTRG.157875.1	881	66	0.9452	-0.421528	0.000709555
MSTRG.157879.1	1361	216	0.9265	0.0828254	0.0842203
MSTRG.157892.1	906	243	0.9207	-0.334548	0.00783952
MSTRG.157905.1	578	132	0.7394	-0.0765443	0.00748702
MSTRG.157905.2	448	60	1.2025	-0.0762489	0.0147649
MSTRG.157915.21	971	168	1.1365	0.431105	0.519412
MSTRG.157915.22	294	132	0.827	0.0831029	0.0281808
MSTRG.157915.23	1931	300	0.7433	-0.000153599	0.0668423
MSTRG.157961.1	2507	222	0.6036	0.000781314	0.0189414
MSTRG.157961.2	436	114	0.6907	-0.0320198	0.00715972
MSTRG.157961.3	2690	222	0.6036	0.000781314	0.018736
MSTRG.157961.4	4810	279	0.9518	0.0298513	0.101116
MSTRG.157961.5	2003	222	0.5617	-0.0151467	0.0154665
MSTRG.157961.6	3130	222	0.5617	-0.0151467	0.0144583
MSTRG.157961.7	1999	222	0.5617	-0.0151467	0.0154702
MSTRG.157961.8	3149	222	0.5617	-0.0151467	0.0144419
MSTRG.157961.9	4584	222	0.5617	-0.0151467	0.0132528
MSTRG.157961.10	2782	222	0.5617	-0.0151467	0.0147625
MSTRG.157961.11	4526	222	0.5617	-0.0151467	0.0132989
MSTRG.157961.12	3219	222	0.5617	-0.0151467	0.0143815
MSTRG.157961.13	10916	258	0.7982	-0.0145645	0.0276917
MSTRG.157961.14	2655	222	0.5617	-0.0151467	0.0148751
MSTRG.157961.15	933	129	0.9584	0.0327563	0.0284341
MSTRG.157961.16	6414	192	0.8876	0.0274393	0.0310523
MSTRG.157961.17	4717	219	0.8161	0.0169108	0.0342326
MSTRG.157964.1	5422	231	0.7616	-0.13775	0.0115988
MSTRG.158161.1	561	390	0.7451	0.0330526	0.205037
MSTRG.158161.2	285	144	1.0202	-0.198949	0.00932723
MSTRG.158194.1	341	129	0.7234	-0.137897	0.00467676
MSTRG.158194.2	557	162	0.6137	-0.307681	0.00152771
MSTRG.158198.1	292	129	0.9229	0.00623661	0.0223345
MSTRG.158238.2	220	114	0.4768	-0.24972	0.000885561
MSTRG.158267.1	380	117	0.8891	-0.16549	0.00574233
MSTRG.158447.1	229	96	1.0741	0.462222	0.343821
MSTRG.158448.1	567	222	1.1228	-0.0116748	0.092757
MSTRG.158515.1	637	237	0.7248	-0.0172132	0.0319978
MSTRG.158659.1	232	33	0.4662	-0.21018	0.000463091
MSTRG.158844.1	258	45	1.2609	-0.355219	0.0024489
MSTRG.158953.1	671	69	0.8761	0.102291	0.0186406
MSTRG.158974.1	3815	213	0.6793	-0.118515	0.00925026
MSTRG.159025.1	380	120	0.784	-0.376273	0.00106513
MSTRG.159331.1	4492	288	0.7586	0.00755319	0.0561191
MSTRG.159357.1	1010	264	0.5881	0.0180376	0.0343214
MSTRG.159357.2	5173	360	0.7927	-0.15813	0.0442683
MSTRG.159357.3	1150	345	0.6551	-0.210264	0.0226064
MSTRG.159357.4	494	153	0.4942	-0.127834	0.00312882
MSTRG.159357.5	620	153	0.4942	-0.127834	0.00310504
MSTRG.159357.6	3212	360	0.7927	-0.15813	0.0495884
MSTRG.159582.1	251	21	1.1515	0.152049	0.0368541
MSTRG.159585.1	206	84	1.1642	0.2027	0.0992985
MSTRG.159774.1	287	78	0.988	-0.182691	0.00461891
MSTRG.160098.23	6731	270	0.6881	-0.459967	0.00156022
MSTRG.160098.24	2891	240	0.8378	-0.188033	0.0135627
MSTRG.160164.13	4954	390	0.6785	-0.217977	0.029641
MSTRG.160164.14	803	108	0.4534	-0.503293	0.000139628
MSTRG.160164.15	621	183	0.8241	-0.194069	0.00778212
MSTRG.160249.1	294	144	0.6004	0.185519	0.0308717
MSTRG.160278.1	314	117	0.6802	0.0401015	0.0115544
MSTRG.160286.1	580	45	0.8613	-0.292989	0.0010334
MSTRG.160316.2	368	168	0.6036	-0.176484	0.0037899
MSTRG.160316.3	430	123	0.6509	-0.0574051	0.00589883
MSTRG.160349.8	2670	309	0.7544	-0.306799	0.0102159
MSTRG.160352.1	7893	330	0.7163	-0.320312	0.00759566
MSTRG.160500.1	217	66	0.4986	-0.0829125	0.00169674
MSTRG.160539.1	8691	420	0.6987	0.0846035	0.209189
MSTRG.160539.2	2253	213	0.6902	-0.353724	0.00224305
MSTRG.160557.1	1166	168	0.7668	0.00679576	0.0198946
MSTRG.160557.2	860	135	1.178	-0.27988	0.00787457
MSTRG.160710.1	810	240	0.6807	-0.154203	0.0117665
MSTRG.161012.1	31313	420	0.4799	-0.224206	0.00436506
MSTRG.161012.2	6176	279	0.5513	-0.281389	0.00375415
[truncated: 6,214 more rows]

## Sheet: Table S2-4 CPC.result
Transcript_id	Length	Type	Score
MSTRG.6.1	3344	coding	2.52557
MSTRG.23.1	1411	noncoding	-0.7113
MSTRG.32.1	332	noncoding	-0.913047
MSTRG.105.1	1466	noncoding	-0.900819
MSTRG.202.1	270	noncoding	-0.786284
MSTRG.323.1	2281	noncoding	-0.876248
MSTRG.353.1	20507	noncoding	-1.02537
MSTRG.353.2	715	noncoding	-1.14982
MSTRG.368.1	261	noncoding	-0.862828
MSTRG.368.2	468	noncoding	-0.734187
MSTRG.368.3	835	noncoding	-1.21157
MSTRG.368.4	807	noncoding	-1.36539
MSTRG.425.1	1105	noncoding	-0.955627
MSTRG.497.1	1896	noncoding	-0.997412
MSTRG.497.2	1911	noncoding	-0.998373
MSTRG.498.1	13102	noncoding	-0.979472
MSTRG.501.1	1759	noncoding	-1.18133
MSTRG.502.1	13456	noncoding	-1.12188
MSTRG.505.1	4080	noncoding	-1.2344
MSTRG.545.2	714	noncoding	-0.7791
MSTRG.545.3	7228	noncoding	-1.20943
MSTRG.554.1	274	noncoding	-1.22905
MSTRG.670.6	2703	noncoding	-1.08297
MSTRG.801.1	414	noncoding	-1.08078
MSTRG.876.2	1247	noncoding	-1.16378
MSTRG.890.1	3833	noncoding	-1.02124
MSTRG.915.1	365	noncoding	-1.02573
MSTRG.941.1	212	noncoding	-1.0037
MSTRG.947.1	600	noncoding	-0.871333
MSTRG.1078.1	342	noncoding	-1.16932
MSTRG.1101.1	2810	noncoding	-1.04283
MSTRG.1419.1	291	noncoding	-0.710095
MSTRG.1701.1	370	noncoding	-1.14236
MSTRG.1746.1	1443	noncoding	-1.28324
MSTRG.1792.1	328	noncoding	-1.07444
MSTRG.1848.1	5189	noncoding	-1.21877
MSTRG.1859.1	6446	noncoding	-1.06201
MSTRG.1867.1	2530	noncoding	-1.24112
MSTRG.1868.1	972	noncoding	-1.03664
MSTRG.2426.1	1060	noncoding	-1.20042
MSTRG.2659.1	5462	noncoding	-1.13101
MSTRG.2659.2	1638	noncoding	-1.10512
MSTRG.2659.3	833	noncoding	-1.20318
MSTRG.2792.1	6684	noncoding	-1.21531
MSTRG.2840.1	227	noncoding	-1.13557
MSTRG.2873.1	1020	noncoding	-1.10619
MSTRG.2874.1	3724	noncoding	-1.26691
MSTRG.2875.1	756	noncoding	-0.980344
MSTRG.2876.1	1517	noncoding	-1.26722
MSTRG.2883.1	1783	noncoding	-1.25497
MSTRG.2962.1	497	noncoding	-0.852559
MSTRG.3046.1	231	noncoding	-1.38719
MSTRG.3053.1	258	noncoding	-1.11606
MSTRG.3199.1	278	noncoding	-1.18311
MSTRG.3233.1	2908	noncoding	-1.01902
MSTRG.3488.1	925	noncoding	-0.850104
MSTRG.3547.1	301	noncoding	-1.06081
MSTRG.3685.1	233	noncoding	-0.933446
MSTRG.3932.1	1572	noncoding	-0.896815
MSTRG.3932.2	5124	noncoding	-1.21788
MSTRG.3932.3	1710	noncoding	-1.25107
MSTRG.3932.4	4252	noncoding	-0.949049
MSTRG.3932.5	13595	noncoding	-0.966461
MSTRG.3932.6	1185	noncoding	-0.986282
MSTRG.3932.7	1763	noncoding	-1.11997
MSTRG.3933.1	18378	coding	7.18546
MSTRG.3935.1	9934	noncoding	-0.986611
MSTRG.3937.1	3555	noncoding	-1.02457
MSTRG.3957.1	6028	noncoding	-0.873567
MSTRG.3958.1	7645	noncoding	-1.02991
MSTRG.3959.1	709	noncoding	-1.18977
MSTRG.3960.1	19593	coding	0.414764
MSTRG.3961.1	3605	noncoding	-1.1831
MSTRG.4087.1	3569	coding	0.782079
MSTRG.4128.1	1102	noncoding	-0.944829
MSTRG.4237.2	2700	noncoding	-1.11447
MSTRG.4239.1	1097	noncoding	-0.857478
MSTRG.4410.1	256	noncoding	-1.13321
MSTRG.4594.1	392	noncoding	-1.11756
MSTRG.4645.1	238	noncoding	-0.8952
MSTRG.4885.1	1215	noncoding	-0.677374
MSTRG.4885.2	2309	noncoding	-0.736494
MSTRG.4943.1	853	noncoding	-0.986673
MSTRG.5067.1	1336	noncoding	-1.03425
MSTRG.5080.1	1217	noncoding	-0.560309
MSTRG.5130.1	3729	noncoding	-0.905557
MSTRG.5130.2	4770	noncoding	-1.05348
MSTRG.5168.1	1154	noncoding	-1.22633
MSTRG.5317.1	324	noncoding	-0.827234
MSTRG.5390.1	4568	coding	0.320355
MSTRG.5390.2	4633	noncoding	-1.2345
MSTRG.5419.1	1023	noncoding	-0.809417
MSTRG.5421.9	423	noncoding	-0.80153
MSTRG.5435.1	226	noncoding	-0.836751
MSTRG.5719.1	6348	coding	0.784583
MSTRG.5719.2	7822	coding	0.924388
MSTRG.5719.5	14465	coding	0.871685
MSTRG.5719.6	3467	noncoding	-0.9029
MSTRG.5719.7	11191	coding	1.06467
MSTRG.5719.8	21920	coding	1.28152
MSTRG.5719.9	9732	coding	0.925702
MSTRG.5719.10	3141	noncoding	-0.890993
MSTRG.6186.1	407	noncoding	-0.895861
MSTRG.6200.1	277	noncoding	-1.32235
MSTRG.6203.1	370	noncoding	-1.13811
MSTRG.6204.1	231	noncoding	-0.907559
MSTRG.6357.1	2073	noncoding	-1.00634
MSTRG.6430.1	1013	noncoding	-1.09193
MSTRG.6441.1	400	noncoding	-0.986236
MSTRG.6635.1	233	noncoding	-1.32934
MSTRG.6775.1	485	noncoding	-0.142783
MSTRG.6851.1	274	noncoding	-0.968147
MSTRG.6863.1	224	noncoding	-1.35076
MSTRG.6891.1	658	noncoding	-0.704649
MSTRG.6892.1	1300	noncoding	-1.12888
MSTRG.7012.1	4335	noncoding	-0.626933
MSTRG.7012.2	2435	noncoding	-0.832962
MSTRG.7186.4	4033	noncoding	-1.02303
MSTRG.7195.1	390	noncoding	-0.366882
MSTRG.7243.1	266498	coding	1.26006
MSTRG.7243.2	19219	noncoding	-0.58955
MSTRG.7243.3	181028	noncoding	-0.619404
MSTRG.7243.4	441773	coding	3.24932
MSTRG.7243.5	160645	coding	3.89882
MSTRG.7243.6	166671	noncoding	-0.619079
MSTRG.7243.7	210871	noncoding	-0.619946
MSTRG.7243.8	500924	coding	3.27607
MSTRG.7243.9	135730	noncoding	-0.618212
MSTRG.7243.10	138775	noncoding	-0.61832
MSTRG.7243.11	87162	noncoding	-0.615508
MSTRG.7243.12	184093	noncoding	-0.619404
MSTRG.7243.13	109624	noncoding	-0.801109
MSTRG.7243.14	162598	noncoding	-0.605503
MSTRG.7243.15	163545	noncoding	-0.605612
MSTRG.7243.16	85238	noncoding	-0.764659
MSTRG.7243.17	37522	noncoding	-0.594497
MSTRG.7243.18	69946	noncoding	-0.601175
MSTRG.7243.19	37335	coding	1.50995
MSTRG.7243.20	230018	coding	3.37953
MSTRG.7243.21	164707	coding	3.42146
MSTRG.7243.22	168520	coding	3.42302
MSTRG.7243.23	132057	coding	3.92496
MSTRG.7243.24	130519	coding	3.92641
MSTRG.7243.25	85865	noncoding	-0.596347
MSTRG.7243.26	21881	noncoding	-0.91823
MSTRG.7243.27	92116	coding	3.21078
MSTRG.7243.28	41324	coding	0.608936
MSTRG.7243.29	29525	coding	0.621667
MSTRG.7243.30	9891	coding	0.686965
MSTRG.7291.1	242	noncoding	-1.35851
MSTRG.7318.1	503	noncoding	-1.17818
MSTRG.7341.1	1116	noncoding	-1.11046
MSTRG.7342.1	3904	coding	13.4833
MSTRG.7413.1	494	noncoding	-0.519908
MSTRG.7481.1	1195	noncoding	-1.17977
MSTRG.7481.2	597	noncoding	-1.10645
MSTRG.7481.3	676	noncoding	-1.12312
MSTRG.7547.1	1204	noncoding	-0.931631
MSTRG.7563.1	273	noncoding	-0.920282
MSTRG.7563.2	503	noncoding	-0.985257
MSTRG.7563.3	383	noncoding	-0.951993
MSTRG.7835.2	290	noncoding	-1.18909
MSTRG.8063.1	411	noncoding	-1.04545
MSTRG.8063.2	228	noncoding	-1.07583
MSTRG.8085.1	2924	noncoding	-1.17296
MSTRG.8085.2	4862	noncoding	-1.16511
MSTRG.8085.3	2193	noncoding	-1.15314
MSTRG.8085.4	1679	noncoding	-1.12946
MSTRG.8085.5	3034	noncoding	-1.17512
MSTRG.8085.6	725	noncoding	-1.32979
MSTRG.8085.7	696	noncoding	-1.15257
MSTRG.8212.1	636	coding	1.435
MSTRG.8415.4	8208	noncoding	-1.12924
MSTRG.8415.5	5986	noncoding	-1.1125
MSTRG.8447.1	1247	noncoding	-1.28515
MSTRG.8492.1	2279	noncoding	-1.09787
MSTRG.8613.1	284	noncoding	-1.17157
MSTRG.8947.1	420	noncoding	-1.2232
MSTRG.9368.1	338	noncoding	-1.17662
MSTRG.9462.1	290	noncoding	-0.567036
MSTRG.9465.1	2157	noncoding	-0.987019
MSTRG.9690.1	1148	noncoding	-1.05834
MSTRG.9690.2	5680	coding	1.75507
MSTRG.9746.14	13208	noncoding	-0.890122
MSTRG.9746.15	13008	noncoding	-0.889802
MSTRG.9746.16	3480	noncoding	-0.0940503
MSTRG.9779.1	251	noncoding	-0.978443
MSTRG.9853.1	3236	noncoding	-0.589847
MSTRG.10005.1	2768	noncoding	-1.1707
MSTRG.10222.1	710	noncoding	-0.582941
MSTRG.10341.1	220	noncoding	-1.33703
MSTRG.10392.1	1389	noncoding	-1.1243
MSTRG.10392.2	1292	noncoding	-1.05907
MSTRG.10392.3	1282	noncoding	-1.0584
MSTRG.10392.4	1424	noncoding	-1.12719
MSTRG.10709.1	681	noncoding	-0.944947
MSTRG.10783.1	556	noncoding	-0.966868
MSTRG.10886.7	36985	noncoding	-0.451109
MSTRG.10886.8	36981	noncoding	-0.451109
MSTRG.10886.9	35723	noncoding	-0.450361
MSTRG.10886.10	27655	noncoding	-0.462293
MSTRG.10886.11	12701	noncoding	-0.436941
MSTRG.10886.12	15467	noncoding	-0.445212
MSTRG.10890.1	19033	noncoding	-0.786395
MSTRG.11076.1	4174	noncoding	-1.1375
MSTRG.11126.1	870	noncoding	-0.404855
MSTRG.11228.4	717	noncoding	-0.987091
MSTRG.11242.1	3695	noncoding	-1.06007
MSTRG.11319.1	8093	noncoding	-1.09465
MSTRG.11319.2	34020	noncoding	-0.756056
MSTRG.11324.1	621	noncoding	-0.99544
MSTRG.11354.1	843	noncoding	-0.976442
MSTRG.11560.2	4756	noncoding	-1.21482
MSTRG.11582.1	572	noncoding	-1.24545
MSTRG.11622.1	293	noncoding	-1.37328
MSTRG.11622.2	293	noncoding	-1.37328
MSTRG.11622.3	552	noncoding	-1.25112
MSTRG.11622.4	286	noncoding	-1.36948
MSTRG.11622.5	290	noncoding	-1.37165
MSTRG.11622.6	290	noncoding	-1.37165
MSTRG.11646.1	1120	noncoding	-1.08874
MSTRG.11646.2	1158	noncoding	-1.09409
MSTRG.11646.3	959	noncoding	-1.14324
MSTRG.11659.2	1397	noncoding	-1.08052
MSTRG.11664.1	766	noncoding	-1.09415
MSTRG.11849.1	1060	noncoding	-1.2452
MSTRG.11967.1	215	noncoding	-1.27969
MSTRG.11967.2	312	noncoding	-1.34768
MSTRG.11967.3	214	noncoding	-1.27877
MSTRG.11967.4	209	noncoding	-1.27373
MSTRG.11967.5	205	noncoding	-1.26962
MSTRG.11967.6	203	noncoding	-1.26749
MSTRG.11967.7	206	noncoding	-1.27069
MSTRG.11967.8	232	noncoding	-1.08001
MSTRG.12063.1	210	noncoding	-1.12462
MSTRG.12066.1	1144	noncoding	-0.846815
MSTRG.12157.1	2279	noncoding	-1.26069
MSTRG.12302.1	211	noncoding	-0.968972
MSTRG.12305.2	11638	coding	5.03045
MSTRG.12305.3	12981	coding	5.34613
MSTRG.12306.1	15428	coding	1.03784
MSTRG.12307.1	19735	noncoding	-0.97074
MSTRG.12518.1	2011	noncoding	-1.10638
MSTRG.12553.1	47342	coding	0.514405
MSTRG.12553.2	5359	noncoding	-0.944737
MSTRG.12590.1	6868	noncoding	-0.943486
MSTRG.12590.2	3729	noncoding	-1.03618
MSTRG.12590.3	3581	noncoding	-0.7918
MSTRG.12739.2	222	noncoding	-1.03407
MSTRG.12742.1	1039	noncoding	-1.23868
MSTRG.12839.1	935	noncoding	-1.15057
MSTRG.12839.2	298	noncoding	-1.21701
MSTRG.12890.1	245	noncoding	-0.983912
MSTRG.12917.1	21938	noncoding	-1.11776
MSTRG.12917.2	10371	noncoding	-0.984488
MSTRG.12917.3	3971	noncoding	-1.03458
MSTRG.12917.4	10326	noncoding	-0.984349
MSTRG.12917.5	1270	noncoding	-0.923609
MSTRG.12927.1	277	coding	0.726634
MSTRG.13145.1	5586	coding	0.267254
MSTRG.13145.2	12963	noncoding	-0.30469
MSTRG.13145.3	2820	noncoding	-1.0769
MSTRG.13145.4	1762	noncoding	-0.69309
MSTRG.13145.7	699	noncoding	-0.962059
MSTRG.13145.9	1402	noncoding	-1.13397
MSTRG.13145.10	2070	noncoding	-0.702737
MSTRG.13145.12	4278	noncoding	-0.233478
MSTRG.13145.13	1604	coding	0.407262
MSTRG.13145.21	3394	noncoding	-0.416116
MSTRG.13145.24	1367	noncoding	-0.621046
MSTRG.13145.25	804	noncoding	-0.468452
MSTRG.13146.1	644	coding	0.278913
MSTRG.13148.1	642	coding	0.209294
MSTRG.13150.1	805	noncoding	-1.24899
MSTRG.13188.1	355	noncoding	-0.884733
MSTRG.13263.1	677	noncoding	-0.92665
MSTRG.13263.2	941	noncoding	-0.774897
MSTRG.13263.3	737	noncoding	-1.0089
MSTRG.13263.4	1183	noncoding	-1.23525
MSTRG.13263.5	307	noncoding	-0.869245
MSTRG.13263.6	565	noncoding	-0.938803
MSTRG.13342.1	220	noncoding	-1.41737
MSTRG.13572.1	397	noncoding	-0.0283989
MSTRG.13741.2	8833	noncoding	-0.855028
MSTRG.13741.3	3241	noncoding	-0.998042
MSTRG.13742.1	8848	noncoding	-1.02162
MSTRG.13891.1	1123	noncoding	-1.24895
MSTRG.13891.2	4449	noncoding	-1.21384
MSTRG.14024.1	1570	noncoding	-1.08718
MSTRG.14093.5	1416	noncoding	-0.755091
MSTRG.14093.6	943	noncoding	-0.96555
MSTRG.14093.7	4599	coding	9.91487
MSTRG.14094.1	12895	coding	4.5511
MSTRG.14098.1	231	noncoding	-1.46991
MSTRG.14398.1	931	noncoding	-1.10395
MSTRG.14802.1	2232	noncoding	-0.902986
MSTRG.15121.1	1643	noncoding	-0.935372
MSTRG.15151.1	1500	noncoding	-1.13879
MSTRG.15208.1	1238	noncoding	-1.09749
MSTRG.15262.1	530	noncoding	-0.882988
MSTRG.15361.1	420	noncoding	-1.41556
MSTRG.15447.1	271	coding	2.33645
MSTRG.15474.1	231	noncoding	-1.057
MSTRG.15513.1	3069	noncoding	-1.11431
MSTRG.15646.1	5661	noncoding	-1.07665
MSTRG.15646.2	5760	noncoding	-1.10725
MSTRG.15646.3	4357	noncoding	-1.09445
MSTRG.15782.1	4754	noncoding	-0.787197
MSTRG.15873.1	2319	noncoding	-1.10751
MSTRG.16013.2	459	noncoding	-0.913408
MSTRG.16013.3	275	coding	0.0733975
MSTRG.16224.2	8383	coding	0.104615
MSTRG.16225.1	1807	coding	1.33562
MSTRG.16263.1	254	noncoding	-1.10971
MSTRG.16280.1	1379	coding	0.853417
MSTRG.16280.2	406	noncoding	-0.975822
MSTRG.16541.2	1478	noncoding	-1.13136
MSTRG.16622.1	222	noncoding	-1.0071
MSTRG.16687.1	261	noncoding	-0.946706
MSTRG.16691.1	1672	noncoding	-1.10857
MSTRG.16802.1	223	noncoding	-0.929737
MSTRG.16803.1	770	coding	4.13149
MSTRG.16916.1	211	noncoding	-1.15305
MSTRG.16918.9	3414	noncoding	-0.852649
MSTRG.17060.1	3171	noncoding	-0.159952
MSTRG.17060.2	468	noncoding	-1.16542
MSTRG.17064.4	12656	noncoding	-0.97791
MSTRG.17064.5	11138	noncoding	-0.972978
MSTRG.17064.8	13385	noncoding	-0.97991
MSTRG.17067.2	4623	noncoding	-0.8219
MSTRG.17153.1	233	coding	1.2235
MSTRG.17167.1	222	noncoding	-0.904381
MSTRG.17199.1	1300	noncoding	-0.933979
MSTRG.17199.2	715	noncoding	-0.913637
MSTRG.17199.3	285	noncoding	-1.1435
MSTRG.17199.4	1060	noncoding	-1.08707
MSTRG.17429.1	264	noncoding	-1.2767
MSTRG.17662.1	343	noncoding	-1.13737
MSTRG.17682.1	559	noncoding	-0.926425
MSTRG.17682.2	1310	noncoding	-1.02988
MSTRG.17749.1	1255	noncoding	-0.730405
MSTRG.17793.1	2240	noncoding	-0.957202
MSTRG.17891.1	606	noncoding	-0.51797
MSTRG.17893.1	2755	noncoding	-1.08952
MSTRG.17910.1	12549	noncoding	-0.994887
MSTRG.17918.1	1306	noncoding	-1.19243
MSTRG.17923.1	451	noncoding	-1.13321
MSTRG.17955.1	328	noncoding	-1.02713
MSTRG.18122.1	207	noncoding	-0.899698
MSTRG.18170.1	3312	noncoding	-0.763812
MSTRG.18170.2	3175	noncoding	-0.754655
MSTRG.18211.1	3131	noncoding	-0.258601
MSTRG.18211.2	1077	noncoding	-0.789386
MSTRG.80194.1	224	noncoding	-1.39294
MSTRG.80352.1	3520	noncoding	-0.370663
MSTRG.80353.2	1305	noncoding	-1.00253
MSTRG.80354.1	836	noncoding	-1.01393
MSTRG.80368.1	7369	noncoding	-0.697658
MSTRG.80377.1	1680	noncoding	-0.305275
MSTRG.80587.1	3747	noncoding	-0.972379
MSTRG.80639.1	4355	noncoding	-1.03534
MSTRG.80691.2	586	noncoding	-1.2822
MSTRG.80734.1	793	noncoding	-1.09465
MSTRG.80776.1	2312	noncoding	-0.746198
MSTRG.80776.4	1888	noncoding	-1.00429
MSTRG.80781.1	1891	noncoding	-1.20462
MSTRG.80791.1	1230	noncoding	-0.869624
MSTRG.80907.1	521	noncoding	-1.12869
MSTRG.80927.1	774	noncoding	-0.713043
MSTRG.80927.2	815	noncoding	-0.630414
MSTRG.80927.3	821	noncoding	-0.684629
MSTRG.80927.4	2856	coding	1.00593
MSTRG.80927.5	2210	coding	0.249119
MSTRG.80927.6	2075	coding	0.286198
MSTRG.80927.7	2260	coding	0.246647
MSTRG.80927.8	2065	coding	0.256972
MSTRG.80927.9	1500	coding	0.228468
MSTRG.80985.1	306	noncoding	-0.98078
MSTRG.80990.1	1018	noncoding	-0.937308
MSTRG.80991.1	1862	noncoding	-0.898046
MSTRG.80993.1	15733	noncoding	-0.885168
MSTRG.80993.2	6217	noncoding	-0.827698
MSTRG.80993.3	2367	noncoding	-1.07976
MSTRG.80993.4	4463	noncoding	-1.08147
MSTRG.80993.5	1511	noncoding	-0.82879
MSTRG.80998.1	4194	noncoding	-0.725013
MSTRG.80998.2	4596	noncoding	-0.733817
MSTRG.80998.3	1997	noncoding	-1.22713
MSTRG.81010.1	3479	noncoding	-0.44675
MSTRG.81015.1	275	noncoding	-1.03418
MSTRG.81031.1	2822	noncoding	-0.545331
MSTRG.81031.2	985	noncoding	-1.19398
MSTRG.81031.3	514	noncoding	-1.29177
MSTRG.81082.1	559	noncoding	-0.493103
MSTRG.81197.1	2442	noncoding	-1.14677
MSTRG.81206.1	4989	noncoding	-0.37286
MSTRG.81206.2	10472	noncoding	-0.39192
MSTRG.81244.1	580	noncoding	-1.11933
MSTRG.81269.4	2334	noncoding	-0.902036
MSTRG.81269.5	1255	noncoding	-0.738504
MSTRG.81281.1	688	noncoding	-1.33043
MSTRG.81293.1	3307	noncoding	-0.849563
MSTRG.81386.1	1837	noncoding	-1.26092
MSTRG.81431.1	767	noncoding	-0.370753
MSTRG.81475.1	605	noncoding	-1.13163
MSTRG.81509.1	6599	noncoding	-0.921365
MSTRG.81545.1	253	noncoding	-1.40493
MSTRG.81551.1	1228	noncoding	-1.22241
MSTRG.81633.1	1118	noncoding	-0.597528
MSTRG.81644.1	1383	coding	6.89639
MSTRG.81746.1	223	noncoding	-1.04907
MSTRG.81758.1	4568	noncoding	-1.13795
MSTRG.81830.1	220	noncoding	-0.957491
MSTRG.81844.1	1509	noncoding	-0.621665
MSTRG.81869.5	2401	coding	1.5031
MSTRG.82139.1	4891	noncoding	-1.0811
MSTRG.82139.2	723	noncoding	-0.990189
MSTRG.82190.1	4562	noncoding	-0.891537
MSTRG.82197.2	987	noncoding	-1.179
MSTRG.82343.1	483	noncoding	-1.21065
MSTRG.82358.3	2278	noncoding	-0.870129
MSTRG.82358.4	781	noncoding	-0.860043
MSTRG.82452.1	243	noncoding	-1.40108
MSTRG.82489.1	2327	noncoding	-1.17396
MSTRG.82679.1	3469	noncoding	-1.1418
MSTRG.82853.1	535	noncoding	-1.08046
MSTRG.82923.1	292	noncoding	-0.966193
MSTRG.83124.1	291	coding	0.933247
MSTRG.83129.2	696	noncoding	-1.13447
MSTRG.83136.1	1402	noncoding	-1.0666
MSTRG.83152.1	2545	coding	9.47617
MSTRG.83152.2	3974	coding	14.6752
MSTRG.83152.3	6687	coding	11.7207
MSTRG.83152.4	5088	coding	11.1841
MSTRG.83171.1	2529	noncoding	-1.14858
MSTRG.83259.1	4385	coding	8.68337
MSTRG.83259.2	2650	coding	8.36401
MSTRG.83308.1	347	noncoding	-1.18522
MSTRG.83334.1	1662	noncoding	-0.919755
MSTRG.83403.1	2396	noncoding	-1.0231
MSTRG.83500.1	1051	noncoding	-1.13246
MSTRG.83500.2	514	noncoding	-1.26432
MSTRG.83514.1	1626	coding	0.648702
MSTRG.83579.1	2442	noncoding	-1.08924
MSTRG.83579.2	2151	noncoding	-1.08259
MSTRG.83579.3	1977	noncoding	-1.07775
MSTRG.83579.4	2148	noncoding	-1.08252
MSTRG.83579.5	9011	noncoding	-1.10857
MSTRG.83579.6	3776	noncoding	-1.12053
MSTRG.83579.7	6516	noncoding	-1.07454
MSTRG.83579.8	5162	noncoding	-1.03764
MSTRG.83580.1	11915	coding	1.23901
MSTRG.83580.2	16071	noncoding	-1.08515
MSTRG.83581.1	4281	noncoding	-1.1322
MSTRG.83659.1	657	noncoding	-0.402836
MSTRG.83675.7	4720	noncoding	-1.15724
MSTRG.83706.1	408	noncoding	-1.00359
MSTRG.83753.1	7835	noncoding	-0.742378
MSTRG.83753.3	917	noncoding	-1.17963
MSTRG.83753.4	2007	coding	1.72066
MSTRG.83844.1	747	noncoding	-1.12341
MSTRG.83846.1	5342	noncoding	-0.812637
MSTRG.83860.1	811	noncoding	-1.01688
MSTRG.83918.1	264	noncoding	-1.15477
MSTRG.84335.1	891	noncoding	-1.10935
MSTRG.84338.1	1111	noncoding	-1.06408
MSTRG.84338.2	1353	noncoding	-1.04307
MSTRG.84338.3	840	noncoding	-0.731724
MSTRG.84352.1	227	noncoding	-1.31526
MSTRG.84401.1	381	noncoding	-1.38638
MSTRG.84449.1	507	noncoding	-1.07035
MSTRG.84563.1	794	noncoding	-1.02912
MSTRG.84953.1	806	coding	1.06393
MSTRG.84953.2	890	coding	0.400341
MSTRG.84975.1	4404	noncoding	-0.926131
MSTRG.85058.1	573	noncoding	-1.12541
MSTRG.85097.2	2759	noncoding	-0.576556
MSTRG.85097.3	756	noncoding	-0.975836
MSTRG.85319.1	414	noncoding	-1.03305
MSTRG.85537.2	1057	noncoding	-1.18352
MSTRG.85537.3	915	noncoding	-1.16478
MSTRG.85696.1	913	noncoding	-0.190595
MSTRG.85787.1	1067	noncoding	-0.572533
MSTRG.85789.18	10835	noncoding	-0.94859
MSTRG.85908.1	1459	noncoding	-1.18666
MSTRG.85931.1	2691	noncoding	-1.0961
MSTRG.86028.1	441	noncoding	-1.26659
MSTRG.86053.1	10624	noncoding	-0.794015
MSTRG.86095.1	396	noncoding	-1.18732
MSTRG.86147.1	690	noncoding	-1.2201
MSTRG.86313.4	340	noncoding	-0.730802
MSTRG.86319.1	344	coding	0.667475
MSTRG.86484.1	429	noncoding	-0.992947
MSTRG.86619.1	4925	noncoding	-0.873745
MSTRG.86630.1	315	noncoding	-1.17399
MSTRG.86803.1	431	noncoding	-1.52748
MSTRG.86804.1	2398	coding	0.0321186
MSTRG.86804.2	1624	noncoding	-1.09556
MSTRG.86804.3	2101	coding	0.0548777
MSTRG.87013.1	2874	coding	2.81983
MSTRG.87013.2	2792	coding	2.82264
MSTRG.87049.1	267	noncoding	-1.17805
MSTRG.87066.1	996	noncoding	-0.961927
MSTRG.87108.1	5942	coding	0.288047
MSTRG.87227.1	442	noncoding	-0.971339
MSTRG.87665.1	594	noncoding	-1.06052
MSTRG.87690.1	252	noncoding	-1.13144
MSTRG.87781.1	354	noncoding	-1.15579
MSTRG.87781.2	479	noncoding	-1.06896
MSTRG.87869.1	35474	noncoding	-0.926784
MSTRG.87869.2	11424	noncoding	-0.952833
MSTRG.87869.3	11425	noncoding	-0.952833
MSTRG.87869.4	8444	noncoding	-1.06195
MSTRG.87871.1	2848	noncoding	-1.13683
MSTRG.87872.1	709	noncoding	-0.738256
MSTRG.87875.1	965	noncoding	-1.00921
MSTRG.87917.1	2536	noncoding	-1.15213
MSTRG.87917.2	257	noncoding	-1.07386
MSTRG.88231.1	706	noncoding	-0.869261
MSTRG.88231.2	474	noncoding	-0.96897
MSTRG.88517.1	528	noncoding	-1.04776
MSTRG.88671.1	7129	noncoding	-1.31027
MSTRG.89262.1	1556	coding	5.57982
MSTRG.89342.1	1217	noncoding	-1.06991
MSTRG.89342.2	895	noncoding	-1.02353
MSTRG.89342.3	626	noncoding	-1.0961
MSTRG.89342.4	792	noncoding	-1.04391
MSTRG.89342.5	825	noncoding	-1.22195
MSTRG.89342.6	754	noncoding	-1.03852
MSTRG.89343.1	2367	noncoding	-0.753428
MSTRG.89345.1	1571	noncoding	-1.12544
MSTRG.89347.1	221	noncoding	-0.836355
MSTRG.89352.1	430	noncoding	-1.3387
MSTRG.89540.1	1334	noncoding	-1.06601
MSTRG.89587.1	289	noncoding	-1.09358
MSTRG.89641.2	487	noncoding	-1.00356
MSTRG.89818.1	3081	noncoding	-0.739661
MSTRG.89835.1	270	noncoding	-0.864103
MSTRG.90079.2	278	noncoding	-0.800372
MSTRG.90082.1	278	noncoding	-0.998281
MSTRG.90171.1	374	noncoding	-1.09126
MSTRG.90254.1	359	noncoding	-0.965009
MSTRG.90323.1	252	noncoding	-1.40463
MSTRG.90444.1	905	noncoding	-1.21706
MSTRG.90444.2	1150	noncoding	-1.10822
MSTRG.90449.1	236	noncoding	-1.32238
MSTRG.90484.2	216	noncoding	-1.01061
MSTRG.90551.1	1037	noncoding	-1.18201
MSTRG.90551.2	1449	noncoding	-1.21512
MSTRG.90594.1	296	noncoding	-1.19898
MSTRG.90649.1	431	noncoding	-1.13927
MSTRG.90807.1	544	noncoding	-0.929691
MSTRG.90885.2	3310	noncoding	-1.17499
MSTRG.90888.1	689	noncoding	-1.06601
MSTRG.90920.2	612	noncoding	-1.09676
MSTRG.90924.1	1185	noncoding	-1.01872
MSTRG.90935.1	453	noncoding	-1.01126
MSTRG.91009.1	636	noncoding	-0.926714
MSTRG.91009.2	749	noncoding	-0.497485
MSTRG.91009.3	388	noncoding	-1.01708
MSTRG.91077.1	817	noncoding	-0.892938
MSTRG.91263.1	3657	noncoding	-1.17707
MSTRG.91339.1	522	noncoding	-1.18045
MSTRG.91343.1	1053	noncoding	-0.833775
MSTRG.91440.4	4205	noncoding	-1.02918
MSTRG.91442.1	4260	noncoding	-1.20248
MSTRG.91476.1	345	noncoding	-1.11412
MSTRG.91552.1	908	noncoding	-0.103801
MSTRG.91639.1	3577	noncoding	-0.753447
MSTRG.91639.2	2358	noncoding	-0.980737
MSTRG.91817.1	3091	noncoding	-0.952511
MSTRG.91817.2	535	noncoding	-1.09031
MSTRG.91833.1	441	noncoding	-0.920153
MSTRG.91840.1	252	noncoding	-0.978107
MSTRG.91847.1	228	noncoding	-0.748837
MSTRG.92048.1	9122	noncoding	-0.636669
MSTRG.92093.1	883	noncoding	-1.0453
MSTRG.92097.1	357	noncoding	-1.0184
MSTRG.92164.1	1817	noncoding	-1.00591
MSTRG.92354.1	789	noncoding	-1.26419
MSTRG.92358.1	425	noncoding	-0.54792
MSTRG.92432.1	934	noncoding	-0.931553
MSTRG.92433.1	1603	noncoding	-1.02073
MSTRG.92453.1	690	noncoding	-1.16322
MSTRG.92453.2	2230	noncoding	-0.978459
MSTRG.92531.1	840	noncoding	-1.27895
MSTRG.92691.4	6507	noncoding	-0.786162
MSTRG.92882.1	15703	coding	12.2528
MSTRG.92918.2	607	noncoding	-0.931826
MSTRG.92986.1	360	noncoding	-0.819408
MSTRG.93014.1	2712	noncoding	-0.47746
MSTRG.93106.1	375	noncoding	-0.948821
MSTRG.93137.1	1014	noncoding	-0.842216
MSTRG.93222.1	1622	noncoding	-0.470685
MSTRG.93224.1	2773	noncoding	-0.888199
MSTRG.93224.2	11260	noncoding	-0.493276
MSTRG.93232.1	1342	noncoding	-0.396499
MSTRG.93232.2	985	noncoding	-0.613086
MSTRG.93232.3	943	noncoding	-0.314497
MSTRG.93264.1	466	noncoding	-1.18308
MSTRG.93292.1	1044	noncoding	-0.97612
MSTRG.93292.2	1067	noncoding	-0.896384
MSTRG.93361.1	1710	noncoding	-1.14308
MSTRG.93447.1	900	noncoding	-1.22806
MSTRG.93461.1	2243	coding	3.63615
MSTRG.93461.2	268	noncoding	-0.955041
MSTRG.93463.1	340	noncoding	-1.32287
MSTRG.93463.2	313	coding	0.413351
MSTRG.93529.1	8470	coding	0.60628
MSTRG.93536.1	2327	noncoding	-1.25781
MSTRG.93538.1	2914	noncoding	-1.09702
MSTRG.93539.1	770	noncoding	-0.613632
MSTRG.93541.1	2207	noncoding	-1.17157
MSTRG.93547.1	457	noncoding	-1.3578
MSTRG.93548.1	234	noncoding	-1.47647
MSTRG.93549.1	428	noncoding	-1.05885
MSTRG.93550.1	232	noncoding	-1.16641
MSTRG.93551.1	897	noncoding	-1.16577
MSTRG.93582.1	1024	noncoding	-0.846911
MSTRG.93582.2	850	noncoding	-0.816439
MSTRG.93582.3	345	noncoding	-1.14068
MSTRG.93585.1	665	noncoding	-0.978053
MSTRG.93611.1	239	noncoding	-0.261779
MSTRG.93617.1	4343	coding	0.689136
MSTRG.93725.1	1940	noncoding	-0.87573
MSTRG.93845.1	617	noncoding	-1.10908
MSTRG.93845.2	1484	noncoding	-1.32412
MSTRG.93845.3	1080	noncoding	-0.787064
MSTRG.93845.4	1293	noncoding	-1.32907
MSTRG.93875.4	6729	coding	0.287504
MSTRG.93875.5	4321	coding	0.143298
MSTRG.93877.1	2674	noncoding	-1.16096
MSTRG.93985.3	5000	noncoding	-0.595768
MSTRG.93985.4	6405	noncoding	-0.61887
MSTRG.93985.5	2506	noncoding	-0.977349
MSTRG.93985.6	2540	noncoding	-0.51438
MSTRG.94026.3	10138	noncoding	-1.00178
MSTRG.94026.4	2218	noncoding	-1.1768
MSTRG.94026.5	5241	coding	0.89203
MSTRG.94030.1	6911	noncoding	-0.999297
MSTRG.94030.2	4407	noncoding	-1.19357
MSTRG.94048.1	200	noncoding	-0.922173
MSTRG.94076.1	464	noncoding	-0.903408
MSTRG.94076.2	494	noncoding	-1.31807
MSTRG.94076.3	298	noncoding	-1.0345
MSTRG.94142.1	3652	noncoding	-0.762521
MSTRG.94233.1	406	noncoding	-0.940228
MSTRG.94233.2	1128	noncoding	-1.14569
MSTRG.94302.2	658	noncoding	-0.74093
MSTRG.94303.1	1359	noncoding	-1.05214
MSTRG.94446.1	332	coding	0.905365
MSTRG.94448.1	1358	noncoding	-1.05332
MSTRG.94515.1	223	noncoding	-1.12879
MSTRG.94534.1	635	noncoding	-1.01948
MSTRG.94544.1	280	noncoding	-1.02426
MSTRG.94563.1	7799	coding	0.788871
MSTRG.94569.1	2616	noncoding	-0.980587
MSTRG.94569.2	1513	noncoding	-1.05986
MSTRG.94586.3	2310	noncoding	-0.704353
MSTRG.94626.1	2805	noncoding	-1.03862
MSTRG.94629.1	2469	coding	0.196678
MSTRG.94665.6	5175	noncoding	-0.840182
MSTRG.94665.7	4971	noncoding	-0.949434
MSTRG.94694.1	6703	noncoding	-0.743247
MSTRG.94849.1	946	noncoding	-1.14487
MSTRG.94855.1	350	noncoding	-0.312888
MSTRG.95079.1	2279	noncoding	-0.909126
MSTRG.95079.2	583	noncoding	-0.76263
MSTRG.95079.3	1248	noncoding	-0.989241
MSTRG.95108.1	4238	noncoding	-1.1349
MSTRG.95134.1	329	noncoding	-0.974581
MSTRG.95145.1	748	noncoding	-1.11862
MSTRG.95146.1	4791	noncoding	-1.11943
MSTRG.95181.1	705	noncoding	-1.04719
MSTRG.95181.2	543	noncoding	-1.12943
MSTRG.95188.1	2533	noncoding	-1.1479
MSTRG.95220.1	4295	noncoding	-1.0261
MSTRG.95220.2	2674	noncoding	-0.132136
MSTRG.95361.1	644	coding	0.0882997
MSTRG.95369.2	6974	coding	1.20446
MSTRG.95407.1	11132	noncoding	-0.856208
MSTRG.95407.2	1837	noncoding	-1.13092
MSTRG.95696.1	289	noncoding	-1.28725
MSTRG.95800.1	335	noncoding	-1.10557
MSTRG.95815.1	925	coding	1.08627
MSTRG.96021.1	325	noncoding	-1.17129
MSTRG.96109.2	1488	coding	0.137091
MSTRG.96309.1	366	noncoding	-0.652759
MSTRG.96454.1	219	noncoding	-1.20371
MSTRG.96542.24	2935	noncoding	-0.944716
MSTRG.96542.25	1528	noncoding	-1.31164
MSTRG.96558.1	259	noncoding	-1.17862
MSTRG.96609.1	1417	noncoding	-1.04989
MSTRG.96646.1	468	noncoding	-0.900918
MSTRG.96806.1	2285	noncoding	-1.11774
MSTRG.96883.1	1963	noncoding	-1.03717
MSTRG.96954.1	1668	noncoding	-1.09708
MSTRG.96981.1	1693	coding	0.243097
MSTRG.96981.2	1330	coding	0.376534
MSTRG.96981.3	1103	coding	0.0917726
MSTRG.96981.4	1147	coding	0.349867
MSTRG.96997.2	1338	noncoding	-1.02237
MSTRG.96997.3	4899	coding	0.0507
MSTRG.96997.4	4142	noncoding	-1.17172
MSTRG.96997.5	2470	coding	0.314229
MSTRG.97003.1	909	noncoding	-1.15915
MSTRG.97071.1	306	noncoding	-0.986175
MSTRG.97186.1	343	noncoding	-0.98878
MSTRG.97196.1	234	noncoding	-0.879016
MSTRG.97359.1	253	noncoding	-1.40493
MSTRG.97440.1	12449	coding	10.2101
MSTRG.97440.2	9153	noncoding	-0.926812
MSTRG.97440.3	8889	noncoding	-0.985705
MSTRG.97441.1	2586	noncoding	-0.141696
MSTRG.97685.1	1060	noncoding	-1.08972
MSTRG.97685.2	3851	noncoding	-1.14815
MSTRG.97685.3	512	noncoding	-1.18346
MSTRG.97707.1	402	noncoding	-1.01136
MSTRG.97737.1	6972	coding	0.365234
MSTRG.97737.2	239	noncoding	-0.631382
MSTRG.97829.1	1596	noncoding	-0.851664
MSTRG.97829.2	7421	noncoding	-0.792025
MSTRG.97829.3	2861	noncoding	-0.825789
MSTRG.97831.1	1010	noncoding	-1.0083
MSTRG.98010.1	956	noncoding	-0.962167
MSTRG.98065.1	2138	noncoding	-1.05953
MSTRG.98177.1	814	noncoding	-0.714859
MSTRG.98221.1	1388	noncoding	-1.23228
MSTRG.98222.1	5132	coding	0.0624754
MSTRG.98265.1	212	noncoding	-1.32771
MSTRG.98265.2	228	noncoding	-1.33865
MSTRG.98279.1	518	noncoding	-0.165275
MSTRG.98325.1	248	noncoding	-0.887573
MSTRG.98404.1	243	noncoding	-1.01614
MSTRG.98517.1	425	noncoding	-1.14852
MSTRG.98573.1	1085	noncoding	-0.949034
MSTRG.98761.1	6133	noncoding	-0.815682
MSTRG.98770.1	3751	noncoding	-0.65344
MSTRG.98783.1	231	noncoding	-0.654541
MSTRG.98837.1	1359	noncoding	-1.09397
MSTRG.98837.2	360	noncoding	-0.705446
MSTRG.98837.3	445	noncoding	-0.808905
MSTRG.98837.4	671	noncoding	-1.0951
MSTRG.98873.1	1671	noncoding	-1.0264
MSTRG.98899.6	1685	noncoding	-1.06357
MSTRG.98918.1	666	noncoding	-0.776859
MSTRG.99115.1	518	noncoding	-1.18435
MSTRG.99158.1	1757	noncoding	-0.918815
MSTRG.99159.1	1539	noncoding	-1.03166
MSTRG.99228.1	206	noncoding	-1.32898
MSTRG.99292.1	7531	noncoding	-0.90669
MSTRG.99292.2	8949	coding	0.200427
MSTRG.99296.1	1409	noncoding	-1.08794
MSTRG.99556.1	4247	noncoding	-1.05693
MSTRG.99556.2	1205	noncoding	-1.17636
MSTRG.99557.1	2188	noncoding	-1.25629
MSTRG.100040.1	1677	noncoding	-1.31303
MSTRG.100041.1	1226	noncoding	-1.04925
MSTRG.100043.1	551	noncoding	-1.23597
MSTRG.100045.1	761	noncoding	-1.20476
MSTRG.100047.1	332	noncoding	-1.08325
MSTRG.100210.1	684	noncoding	-1.06019
MSTRG.100221.1	686	noncoding	-0.809278
MSTRG.100243.1	268	noncoding	-1.08029
MSTRG.100521.1	1518	noncoding	-1.01593
MSTRG.100607.5	576	noncoding	-0.8295
MSTRG.100915.1	551	noncoding	-0.937437
MSTRG.100933.1	1122	noncoding	-1.22148
MSTRG.100933.2	1013	noncoding	-1.04674
MSTRG.100933.3	1097	noncoding	-0.712712
MSTRG.101154.1	779	noncoding	-1.10127
MSTRG.101272.1	3666	noncoding	-1.17105
MSTRG.101398.1	206	noncoding	-0.611468
MSTRG.101650.4	263	coding	0.137883
MSTRG.101650.5	254	coding	0.122377
MSTRG.101659.1	2991	noncoding	-1.12443
MSTRG.101660.1	2318	noncoding	-1.12521
MSTRG.101660.2	2651	noncoding	-1.13371
MSTRG.101662.1	847	noncoding	-1.19325
MSTRG.101677.1	666	noncoding	-0.732789
MSTRG.101721.1	428	noncoding	-0.738127
MSTRG.101749.1	669	coding	0.0543045
MSTRG.101749.2	1064	coding	0.0369027
MSTRG.101803.1	463	noncoding	-1.02369
MSTRG.101841.14	2118	noncoding	-1.09067
MSTRG.101970.11	2349	noncoding	-1.06404
MSTRG.102000.1	9458	noncoding	-0.814674
MSTRG.102013.1	1320	noncoding	-1.22299
MSTRG.102148.1	271	noncoding	-0.982688
MSTRG.102217.1	1362	noncoding	-0.958269
MSTRG.102344.13	813	noncoding	-1.02348
MSTRG.102349.1	539	noncoding	-1.14641
MSTRG.102351.1	1216	noncoding	-0.808361
MSTRG.102354.1	3232	noncoding	-1.20599
MSTRG.102370.1	9656	noncoding	-1.00556
MSTRG.102395.1	1234	noncoding	-0.816129
MSTRG.102395.2	3815	noncoding	-0.829273
MSTRG.102395.3	1362	noncoding	-0.51216
MSTRG.102395.4	790	noncoding	-0.782702
MSTRG.102397.1	651	noncoding	-1.18074
MSTRG.102398.1	401	noncoding	-0.968443
MSTRG.102414.1	511	noncoding	-0.972179
MSTRG.102501.1	1307	noncoding	-1.18098
MSTRG.102934.1	4528	noncoding	-1.07637
MSTRG.102934.2	2749	noncoding	-0.850607
MSTRG.103000.1	397	noncoding	-1.25502
MSTRG.103147.2	1287	noncoding	-1.30268
MSTRG.103229.1	3072	noncoding	-0.959452
MSTRG.103282.1	269	noncoding	-1.12009
MSTRG.103325.1	2065	noncoding	-0.985806
MSTRG.103325.2	1725	noncoding	-0.962662
MSTRG.103355.3	1452	noncoding	-0.777127
MSTRG.103391.1	565	noncoding	-0.705909
MSTRG.103391.2	712	noncoding	-0.603728
MSTRG.103428.1	315	noncoding	-0.989919
MSTRG.103471.1	2216	noncoding	-0.616978
MSTRG.103473.1	875	noncoding	-0.716753
MSTRG.103474.1	786	noncoding	-0.65069
MSTRG.103638.1	759	coding	0.847865
MSTRG.103639.1	914	coding	3.69168
MSTRG.103659.2	1001	noncoding	-1.02777
MSTRG.103670.1	615	noncoding	-0.752918
MSTRG.103672.5	22718	noncoding	-1.0458
MSTRG.103672.14	29189	noncoding	-0.63925
MSTRG.103689.1	201	noncoding	-1.23635
MSTRG.103694.1	1556	noncoding	-1.2859
MSTRG.103696.1	860	noncoding	-0.843763
MSTRG.103873.1	410	noncoding	-0.982573
MSTRG.103987.1	992	noncoding	-1.01878
MSTRG.104132.1	218	noncoding	-0.909887
MSTRG.104278.1	828	noncoding	-0.980158
MSTRG.104327.1	1363	noncoding	-1.12875
MSTRG.104328.1	1134	noncoding	-1.11697
MSTRG.104332.1	423	noncoding	-1.03053
MSTRG.104346.1	2178	noncoding	-0.507545
MSTRG.104566.1	2664	noncoding	-0.839399
MSTRG.104572.1	437	noncoding	-0.845109
MSTRG.104573.1	17404	noncoding	-0.769636
MSTRG.104573.2	6294	noncoding	-0.0450196
MSTRG.104573.3	4374	noncoding	-0.921111
MSTRG.104574.1	9483	noncoding	-0.906603
MSTRG.104578.1	542	noncoding	-1.07902
MSTRG.104579.1	1115	noncoding	-1.0772
MSTRG.104774.1	207	noncoding	-0.984785
MSTRG.104814.10	14140	noncoding	-1.10205
MSTRG.104814.11	46933	coding	0.411769
MSTRG.104814.12	60593	coding	0.485
MSTRG.104822.1	10259	noncoding	-1.33952
MSTRG.104828.1	3962	noncoding	-0.877024
MSTRG.104829.1	249	noncoding	-1.09859
MSTRG.104837.1	6371	coding	2.67928
MSTRG.104864.1	211	noncoding	-1.11242
MSTRG.104879.1	701	noncoding	-1.29037
MSTRG.105061.1	2929	noncoding	-0.92121
MSTRG.105061.2	1222	noncoding	-0.956887
MSTRG.105345.1	350	noncoding	-1.10074
MSTRG.105395.1	8470	noncoding	-1.07802
MSTRG.105395.2	927	noncoding	-1.21333
MSTRG.105395.3	1248	noncoding	-1.2835
MSTRG.105881.1	3838	noncoding	-1.11433
MSTRG.105944.1	1104	noncoding	-1.00244
MSTRG.105994.1	274	noncoding	-1.1416
MSTRG.106017.1	831	noncoding	-0.93893
MSTRG.106019.1	371	noncoding	-0.730928
MSTRG.106021.1	399	noncoding	-1.19455
MSTRG.106040.1	207	noncoding	-1.34122
MSTRG.106176.2	463	noncoding	-1.17801
MSTRG.106181.1	254	noncoding	-1.41301
MSTRG.106209.1	2257	noncoding	-1.16322
MSTRG.106414.1	750	noncoding	-1.17393
MSTRG.106424.1	661	noncoding	-0.558733
MSTRG.106427.1	200	noncoding	-1.48657
MSTRG.106509.2	1109	noncoding	-0.987801
MSTRG.106539.1	2342	noncoding	-1.04197
MSTRG.106539.2	1389	noncoding	-0.882537
MSTRG.106539.3	1127	noncoding	-1.23344
MSTRG.106539.4	873	noncoding	-1.01627
MSTRG.106543.1	1824	noncoding	-1.08153
MSTRG.106544.1	217	noncoding	-1.0089
MSTRG.106644.1	4378	coding	1.86522
MSTRG.107036.1	526	noncoding	-0.625425
MSTRG.107037.1	3971	noncoding	-1.15032
MSTRG.107434.8	9044	coding	4.47799
MSTRG.107435.1	3734	noncoding	-1.14198
MSTRG.107436.1	875	noncoding	-1.21415
MSTRG.107694.1	620	noncoding	-0.864167
MSTRG.107753.3	2417	noncoding	-1.22466
MSTRG.107861.6	11256	coding	1.36733
MSTRG.108089.1	1364	noncoding	-1.17829
MSTRG.108089.2	995	noncoding	-1.14019
MSTRG.108089.3	1254	noncoding	-1.17101
MSTRG.108092.1	3162	noncoding	-1.14344
MSTRG.108169.1	2052	noncoding	-0.720503
MSTRG.108399.1	223	noncoding	-1.31882
MSTRG.108450.1	1670	noncoding	-1.30914
MSTRG.108450.2	1899	noncoding	-1.14357
MSTRG.108480.1	202	noncoding	-1.24151
MSTRG.108480.2	202	noncoding	-1.41421
MSTRG.108724.1	217	noncoding	-1.38288
MSTRG.108907.1	596	noncoding	-1.1427
MSTRG.109042.2	533	noncoding	-0.677151
MSTRG.109063.1	544	noncoding	-1.1191
MSTRG.109084.1	1013	noncoding	-0.946453
MSTRG.109084.2	309	noncoding	-0.935174
MSTRG.109151.1	3518	coding	1.50669
MSTRG.109431.1	614	noncoding	-1.17199
MSTRG.109431.2	341	noncoding	-1.11465
MSTRG.109431.3	558	noncoding	-1.25339
MSTRG.109551.1	203	noncoding	-1.03478
MSTRG.109649.1	12336	noncoding	-0.704527
MSTRG.109649.5	577	noncoding	-0.976253
MSTRG.109649.6	357	noncoding	-0.528
MSTRG.109649.7	3377	noncoding	-0.530649
MSTRG.109832.1	1442	noncoding	-0.936002
MSTRG.109832.2	1353	noncoding	-1.07201
MSTRG.109933.1	2055	coding	5.52462
MSTRG.109933.2	3307	noncoding	-1.14958
MSTRG.109933.3	2426	noncoding	-1.13033
MSTRG.109933.5	4415	noncoding	-1.1631
MSTRG.109933.6	2558	noncoding	-1.13409
MSTRG.109962.1	468	noncoding	-0.344004
MSTRG.110025.1	1292	noncoding	-0.817104
MSTRG.110091.1	2762	noncoding	-0.49981
MSTRG.110154.1	6702	noncoding	-0.293293
MSTRG.110170.1	593	noncoding	-1.28116
MSTRG.110173.1	2308	noncoding	-0.876225
MSTRG.110173.2	746	noncoding	-0.69758
MSTRG.110173.3	649	noncoding	-0.663646
MSTRG.110173.4	1185	noncoding	-0.790334
MSTRG.110241.1	670	noncoding	-0.935036
MSTRG.110262.1	879	noncoding	-0.839765
MSTRG.110318.1	2671	noncoding	-1.16543
MSTRG.110332.1	357	noncoding	-0.94976
MSTRG.110550.1	2316	noncoding	-1.26637
MSTRG.110550.2	5833	noncoding	-1.15739
MSTRG.110550.3	427	noncoding	-0.904398
MSTRG.110559.1	10227	coding	10.6873
MSTRG.110568.1	268	noncoding	-1.15834
MSTRG.110783.1	714	noncoding	-1.07982
MSTRG.110803.1	305	noncoding	-0.953422
MSTRG.110808.1	460	noncoding	-0.687104
MSTRG.110813.1	3098	noncoding	-1.05989
MSTRG.110835.1	234	noncoding	-1.48281
MSTRG.110869.1	3752	noncoding	-0.818519
MSTRG.110869.2	3657	noncoding	-0.815786
MSTRG.110869.3	6360	noncoding	-0.86271
MSTRG.110869.4	6522	noncoding	-0.830854
MSTRG.110869.5	2318	noncoding	-0.755482
MSTRG.110869.6	3100	noncoding	-0.793414
MSTRG.110869.7	1670	noncoding	-0.69612
MSTRG.110869.8	5984	noncoding	-0.85863
MSTRG.110869.9	5823	noncoding	-0.856697
MSTRG.110953.1	2028	coding	0.0376919
MSTRG.110953.2	996	noncoding	-1.01467
MSTRG.110964.14	517	noncoding	-1.25683
MSTRG.110990.1	733	coding	5.11567
MSTRG.110990.2	517	coding	2.83334
MSTRG.110990.3	2887	coding	8.54951
MSTRG.110990.4	2272	coding	7.71327
MSTRG.110996.1	3838	noncoding	-0.820152
MSTRG.110996.2	3909	noncoding	-1.03556
MSTRG.111102.1	261	noncoding	-1.09348
MSTRG.111108.1	222	noncoding	-1.35962
MSTRG.111298.1	3636	noncoding	-1.08049
MSTRG.111346.1	706	noncoding	-1.21549
MSTRG.111346.2	337	noncoding	-1.1809
MSTRG.111373.1	247	noncoding	-1.20231
MSTRG.111401.1	200	noncoding	-1.16566
MSTRG.111442.1	594	noncoding	-1.25334
MSTRG.111535.1	2838	noncoding	-0.23678
MSTRG.111536.2	3222	noncoding	-0.980738
MSTRG.111537.1	223	noncoding	-1.45827
MSTRG.111586.1	406	noncoding	-0.59947
MSTRG.111762.1	968	coding	3.96633
MSTRG.111797.1	422	coding	1.41864
MSTRG.111925.1	310	noncoding	-1.23821
MSTRG.111930.1	918	noncoding	-1.08915
MSTRG.112034.1	231	noncoding	-1.03195
MSTRG.112035.1	2957	noncoding	-1.06074
MSTRG.112035.2	3716	noncoding	-1.23165
MSTRG.112119.1	1176	noncoding	-1.23203
MSTRG.112154.2	2161	noncoding	-0.89162
MSTRG.112154.3	2675	noncoding	-1.06339
MSTRG.112155.1	6503	noncoding	-0.906441
MSTRG.112156.1	5962	noncoding	-0.96043
MSTRG.112157.1	806	noncoding	-0.517859
MSTRG.112213.1	1499	noncoding	-0.991434
MSTRG.112233.1	273	noncoding	-0.931455
MSTRG.112248.1	752	noncoding	-0.773845
MSTRG.112294.1	369	noncoding	-1.09756
MSTRG.112394.1	566	noncoding	-1.15625
MSTRG.112436.2	2053	noncoding	-1.07688
MSTRG.112481.1	1053	noncoding	-0.97089
MSTRG.112481.2	364	noncoding	-1.02526
MSTRG.112516.1	806	noncoding	-1.19676
MSTRG.112675.1	481	noncoding	-1.0452
MSTRG.112772.1	213	noncoding	-1.20528
MSTRG.112799.1	2105	noncoding	-1.05314
MSTRG.113057.1	1802	noncoding	-1.17294
MSTRG.113088.1	1194	noncoding	-0.805165
MSTRG.113088.2	1144	noncoding	-0.970518
MSTRG.113088.3	1604	noncoding	-1.03604
MSTRG.113088.4	813	noncoding	-0.887715
MSTRG.113102.2	19033	noncoding	-1.0415
MSTRG.113113.1	222	noncoding	-1.2319
MSTRG.113160.1	356	noncoding	-1.15024
MSTRG.113419.1	231	noncoding	-1.24003
MSTRG.113435.1	305	noncoding	-1.04946
MSTRG.113548.12	810	noncoding	-1.12061
MSTRG.113865.7	5237	noncoding	-1.08368
MSTRG.113865.8	2659	noncoding	-1.1321
MSTRG.113867.1	455	noncoding	-0.909808
MSTRG.113881.1	1116	coding	1.64206
MSTRG.113883.1	395	noncoding	-0.968552
MSTRG.113884.1	324	noncoding	-0.997151
MSTRG.113523.1	223	noncoding	-1.12758
MSTRG.113595.1	748	noncoding	-1.15836
MSTRG.113599.1	468	noncoding	-1.29891
MSTRG.113728.1	315	noncoding	-1.2082
MSTRG.113811.1	1690	noncoding	-1.03002
MSTRG.113816.1	1042	noncoding	-0.769184
MSTRG.113816.2	2435	noncoding	-0.631219
MSTRG.113816.3	1103	noncoding	-0.917698
MSTRG.113816.4	2225	noncoding	-0.620339
MSTRG.113816.5	2371	noncoding	-0.626577
MSTRG.113816.6	3096	noncoding	-0.64269
MSTRG.113816.7	549	noncoding	-0.918971
MSTRG.113816.8	448	noncoding	-0.908511
MSTRG.113821.2	1558	noncoding	-1.21443
MSTRG.113839.1	236	noncoding	-1.11656
MSTRG.113934.1	1267	noncoding	-0.753332
MSTRG.114057.1	339	coding	1.44701
MSTRG.114148.1	771	noncoding	-1.11697
MSTRG.114235.1	4580	noncoding	-0.921588
MSTRG.114236.1	679	noncoding	-1.0899
MSTRG.114237.1	2179	noncoding	-1.27206
MSTRG.114269.1	469	noncoding	-0.767673
MSTRG.114312.1	369	noncoding	-1.19006
MSTRG.114312.2	1213	noncoding	-0.674056
MSTRG.114341.1	278	noncoding	-1.1608
MSTRG.114497.1	1548	noncoding	-1.28877
MSTRG.114537.1	634	noncoding	-0.646703
MSTRG.114626.1	827	noncoding	-0.853351
MSTRG.114717.1	7226	noncoding	-1.00297
MSTRG.114717.2	4862	noncoding	-1.00364
MSTRG.114717.3	3253	noncoding	-1.12756
MSTRG.114717.4	6503	noncoding	-1.2096
MSTRG.114717.5	5051	noncoding	-1.11474
MSTRG.114717.6	5349	noncoding	-1.00763
MSTRG.114717.7	6863	noncoding	-1.21479
MSTRG.114717.8	4963	noncoding	-1.11381
MSTRG.114717.9	5216	noncoding	-1.00663
MSTRG.114717.10	4832	noncoding	-1.11246
MSTRG.114717.11	3179	noncoding	-0.885819
MSTRG.114925.1	337	noncoding	-1.0006
MSTRG.114989.1	505	noncoding	-0.976795
MSTRG.115009.1	1014	noncoding	-0.97669
MSTRG.115065.1	569	noncoding	-0.353877
MSTRG.115070.1	240	noncoding	-1.02601
MSTRG.115070.2	293	noncoding	-1.0529
MSTRG.115088.1	441	noncoding	-1.07215
MSTRG.115088.2	732	noncoding	-1.28062
MSTRG.115144.1	326	noncoding	-0.94191
MSTRG.115354.1	861	noncoding	-1.22798
MSTRG.115390.1	16377	noncoding	-0.949181
MSTRG.115390.2	1622	noncoding	-1.21239
MSTRG.115391.1	17759	noncoding	-0.102326
MSTRG.115391.2	5950	noncoding	-0.97686
MSTRG.115393.1	3590	noncoding	-1.03251
MSTRG.115393.2	9406	noncoding	-0.778406
MSTRG.115395.1	777	noncoding	-0.57422
MSTRG.115397.1	1663	noncoding	-1.09688
MSTRG.115422.1	698	noncoding	-0.89718
MSTRG.115424.1	836	noncoding	-1.0101
MSTRG.115473.1	2480	noncoding	-0.963202
MSTRG.115757.1	1844	noncoding	-0.849758
MSTRG.115762.1	224	noncoding	-0.663564
MSTRG.115801.1	550	noncoding	-0.967423
MSTRG.115854.1	8008	noncoding	-0.882179
MSTRG.116067.1	2010	noncoding	-0.778654
MSTRG.116220.2	583	noncoding	-1.30774
MSTRG.116221.1	207	noncoding	-1.08069
MSTRG.116298.1	688	noncoding	-0.74284
MSTRG.116396.1	232	noncoding	-1.37702
MSTRG.116617.6	798	noncoding	-1.1955
MSTRG.116617.7	3645	noncoding	-1.26303
MSTRG.116775.1	1394	noncoding	-1.06492
MSTRG.116775.2	734	noncoding	-0.997375
MSTRG.116837.1	332	noncoding	-0.244631
MSTRG.117025.1	227	noncoding	-1.41446
MSTRG.117054.1	327	noncoding	-1.12163
MSTRG.117116.1	262	noncoding	-1.19021
MSTRG.117242.1	297	noncoding	-0.929462
MSTRG.117258.1	222	noncoding	-1.35706
MSTRG.117700.1	238	noncoding	-0.855068
MSTRG.117904.2	35663	noncoding	-1.05847
MSTRG.117904.5	10213	noncoding	-1.06998
MSTRG.117904.6	43369	coding	0.921135
MSTRG.117904.8	24650	noncoding	-1.17406
MSTRG.117904.9	10612	noncoding	-0.986143
MSTRG.117904.10	2039	noncoding	-1.18636
MSTRG.117904.13	12648	noncoding	-1.10741
MSTRG.117904.14	719	noncoding	-1.28193
MSTRG.117904.15	11304	noncoding	-0.990794
MSTRG.117907.1	25872	noncoding	-0.96161
MSTRG.118121.1	710	coding	0.510567
MSTRG.118121.2	1045	noncoding	-0.806563
MSTRG.118181.1	578	noncoding	-0.699372
MSTRG.118445.1	656	noncoding	-0.875574
MSTRG.118637.6	950	noncoding	-0.847485
MSTRG.118685.1	1460	noncoding	-1.14985
MSTRG.118824.7	2790	noncoding	-0.823646
MSTRG.118953.1	375	noncoding	-0.857861
MSTRG.119034.1	304	noncoding	-1.11142
MSTRG.119034.2	1117	noncoding	-0.86889
MSTRG.119034.3	1035	noncoding	-0.746585
MSTRG.119034.4	3113	noncoding	-0.606657
MSTRG.119034.5	1270	noncoding	-1.27746
MSTRG.119034.6	828	noncoding	-0.820118
MSTRG.119035.1	1780	noncoding	-1.0647
MSTRG.119038.1	567	noncoding	-1.29214
MSTRG.119039.1	1152	noncoding	-0.537442
MSTRG.119056.1	2930	coding	0.0989163
MSTRG.119056.2	2003	coding	0.202395
MSTRG.119085.1	659	noncoding	-1.04419
MSTRG.119085.2	656	noncoding	-1.03465
MSTRG.119172.1	724	noncoding	-1.02424
MSTRG.119172.2	1548	noncoding	-1.18462
MSTRG.119258.1	1144	noncoding	-1.21278
MSTRG.119299.1	812	noncoding	-1.01768
MSTRG.119299.2	827	noncoding	-0.801729
MSTRG.119362.1	1711	noncoding	-0.835592
MSTRG.119433.1	904	noncoding	-1.15028
MSTRG.119434.1	1524	noncoding	-0.951158
MSTRG.119436.1	2872	noncoding	-1.06119
MSTRG.119438.2	3100	noncoding	-0.907278
MSTRG.119529.1	1645	noncoding	-0.734252
MSTRG.119529.2	1789	noncoding	-0.675718
MSTRG.119529.3	3735	noncoding	-1.01082
MSTRG.119568.1	1064	coding	4.20772
MSTRG.119592.1	428	coding	1.66026
MSTRG.119801.1	581	noncoding	-1.0589
MSTRG.119836.1	386	noncoding	-1.10364
MSTRG.119838.1	1618	noncoding	-1.18444
MSTRG.119935.1	4782	noncoding	-1.09229
MSTRG.120009.1	319	noncoding	-1.22134
MSTRG.120033.1	445	noncoding	-1.10693
MSTRG.120044.1	648	noncoding	-0.85054
MSTRG.120045.1	3257	noncoding	-0.630796
MSTRG.120054.1	648	noncoding	-1.21323
MSTRG.120054.2	404	noncoding	-1.13354
MSTRG.120091.1	3204	noncoding	-1.12845
MSTRG.120091.2	1243	noncoding	-1.2388
MSTRG.120113.1	4726	noncoding	-0.957126
MSTRG.120116.1	326	noncoding	-1.15249
MSTRG.120140.1	1140	noncoding	-0.65122
MSTRG.120154.1	243	noncoding	-1.35139
MSTRG.120180.1	1247	noncoding	-0.956936
MSTRG.120180.2	1087	noncoding	-1.02253
MSTRG.120203.1	253	noncoding	-1.12492
MSTRG.120214.1	2334	coding	4.30733
MSTRG.120214.2	2837	coding	4.27163
MSTRG.120214.3	1255	noncoding	-1.00205
MSTRG.120216.1	2173	noncoding	-1.09175
MSTRG.120216.2	3956	noncoding	-0.761776
MSTRG.120216.3	437	noncoding	-0.897828
MSTRG.120216.4	1967	noncoding	-1.08263
MSTRG.120216.5	3947	noncoding	-0.761579
MSTRG.120216.6	3951	noncoding	-0.761677
MSTRG.120216.7	1260	noncoding	-0.57286
MSTRG.120217.1	516	noncoding	-0.521145
MSTRG.120225.1	230	noncoding	-0.996285
MSTRG.120234.1	354	noncoding	-0.989939
MSTRG.120454.1	549	noncoding	-1.10079
MSTRG.120454.2	493	noncoding	-1.00082
MSTRG.120461.6	531	noncoding	-0.907544
MSTRG.120464.1	900	coding	2.20554
MSTRG.120474.1	1754	noncoding	-1.09335
MSTRG.120474.2	2091	noncoding	-1.10509
MSTRG.120504.1	214	noncoding	-0.939803
MSTRG.120505.1	209	noncoding	-1.16993
MSTRG.120613.1	738	noncoding	-0.836471
MSTRG.120613.2	706	noncoding	-0.954132
MSTRG.120613.3	1613	noncoding	-0.84579
MSTRG.120687.1	1054	noncoding	-1.01604
MSTRG.120688.1	291	noncoding	-1.13605
MSTRG.120736.1	455	noncoding	-0.917692
MSTRG.120776.1	4686	noncoding	-0.68865
MSTRG.120779.1	3883	noncoding	-1.06101
MSTRG.120780.1	4078	noncoding	-1.23895
MSTRG.120780.2	7655	noncoding	-1.23053
MSTRG.120781.1	1282	noncoding	-1.18737
MSTRG.120970.1	275	noncoding	-0.987311
MSTRG.121282.1	1992	coding	15.1069
MSTRG.121282.2	1848	coding	14.5837
MSTRG.121298.1	8782	coding	8.33145
MSTRG.121298.2	869	coding	5.30078
MSTRG.121298.3	506	coding	2.94753
MSTRG.121396.1	1365	coding	4.42539
MSTRG.121396.2	1252	coding	3.34224
MSTRG.121396.3	1325	coding	3.56218
MSTRG.121530.1	1770	noncoding	-1.24077
MSTRG.121537.1	3543	noncoding	-0.824884
MSTRG.121537.2	1204	noncoding	-0.594338
MSTRG.121537.3	2024	noncoding	-0.772154
MSTRG.121537.4	1078	noncoding	-0.642401
MSTRG.121537.5	1179	noncoding	-0.679409
MSTRG.121538.1	402	noncoding	-1.06381
MSTRG.121635.1	6635	noncoding	-1.05295
MSTRG.121636.1	2042	noncoding	-1.24132
MSTRG.121636.2	2277	noncoding	-0.613573
MSTRG.121912.1	834	noncoding	-0.950164
MSTRG.121912.2	2372	noncoding	-1.05778
MSTRG.121957.11	3921	coding	4.51213
MSTRG.121957.12	3620	coding	4.08809
MSTRG.121957.13	3801	coding	1.97029
MSTRG.121972.10	10537	noncoding	-0.938249
MSTRG.121972.11	22277	noncoding	-1.20476
MSTRG.121972.12	10128	noncoding	-0.93748
MSTRG.121972.13	17452	noncoding	-0.946292
MSTRG.122328.1	242	noncoding	-1.16828
MSTRG.122479.1	7645	coding	0.378601
MSTRG.122479.3	3427	noncoding	-1.08072
MSTRG.122479.7	18038	noncoding	-0.851912
MSTRG.122479.8	13250	coding	0.626864
MSTRG.122479.9	15767	noncoding	-0.83662
MSTRG.122479.10	6663	noncoding	-0.931715
MSTRG.122479.11	13801	noncoding	-0.831172
MSTRG.122480.1	3784	noncoding	-1.09145
MSTRG.122485.1	5563	noncoding	-0.944238
MSTRG.122510.1	1790	noncoding	-0.444121
MSTRG.122515.1	2705	noncoding	-0.789381
MSTRG.122527.1	415	noncoding	-0.847152
MSTRG.122527.2	417	noncoding	-0.693245
MSTRG.122965.1	4611	noncoding	-0.962544
MSTRG.123065.1	1455	noncoding	-1.0836
MSTRG.123119.1	570	noncoding	-1.06033
MSTRG.123154.1	284	noncoding	-1.23165
MSTRG.123207.1	228	noncoding	-1.12238
MSTRG.123299.1	230	noncoding	-1.33482
MSTRG.123378.1	4109	noncoding	-0.831707
MSTRG.123379.1	1791	noncoding	-0.61451
MSTRG.123599.1	597	noncoding	-1.03222
MSTRG.123824.1	962	noncoding	-0.750029
MSTRG.123825.1	474	noncoding	-0.557501
MSTRG.123909.1	1123	noncoding	-1.08839
MSTRG.124020.1	232	noncoding	-1.16804
MSTRG.124021.1	568	noncoding	-1.15504
MSTRG.124029.1	575	noncoding	-1.25708
MSTRG.124053.1	329	noncoding	-0.956744
MSTRG.124110.2	624	noncoding	-0.938986
MSTRG.124110.3	481	noncoding	-1.13554
MSTRG.124154.1	272	noncoding	-1.15392
MSTRG.124227.1	1095	noncoding	-1.1663
MSTRG.124268.1	488	noncoding	-1.06918
MSTRG.124273.1	2972	noncoding	-1.2553
MSTRG.124341.1	2593	noncoding	-0.992985
MSTRG.124552.1	3510	noncoding	-0.966987
MSTRG.124552.2	3147	noncoding	-0.959932
MSTRG.124650.1	409	noncoding	-1.23222
MSTRG.124854.1	247	coding	0.902786
MSTRG.124884.1	251	noncoding	-1.07334
MSTRG.124890.1	503	noncoding	-1.00874
MSTRG.124928.1	421	noncoding	-1.09959
MSTRG.124952.1	921	coding	1.4092
MSTRG.124983.1	479	noncoding	-1.32015
MSTRG.124983.2	368	noncoding	-1.34763
MSTRG.125044.1	1541	noncoding	-0.801113
MSTRG.125078.4	4548	noncoding	-0.484172
MSTRG.125211.1	720	noncoding	-1.31052
MSTRG.125235.1	554	coding	2.97831
MSTRG.125311.1	3267	noncoding	-1.07953
MSTRG.125314.1	1350	noncoding	-0.755433
MSTRG.125314.3	1236	noncoding	-0.74387
MSTRG.125314.4	402	noncoding	-1.07414
MSTRG.125327.1	2401	noncoding	-0.96038
MSTRG.125327.2	2383	noncoding	-1.01163
MSTRG.125448.1	1575	noncoding	-0.615501
MSTRG.125448.2	499	noncoding	-1.05079
MSTRG.125895.1	908	noncoding	-0.909712
MSTRG.125918.1	249	noncoding	-1.12526
MSTRG.125922.1	543	noncoding	-0.887094
MSTRG.126091.1	382	noncoding	-0.707342
MSTRG.126106.3	494	coding	0.215227
MSTRG.126221.2	2783	coding	4.09341
MSTRG.126228.1	566	noncoding	-1.31188
MSTRG.126232.1	220	noncoding	-1.34603
MSTRG.126268.1	19018	noncoding	-0.965024
MSTRG.126268.2	1555	noncoding	-0.925823
MSTRG.126268.3	1622	noncoding	-1.34146
MSTRG.126295.1	892	noncoding	-1.19938
MSTRG.126295.2	553	noncoding	-1.37399
MSTRG.126331.1	3115	noncoding	-1.03573
MSTRG.126331.2	5737	noncoding	-1.16881
MSTRG.126334.1	1108	noncoding	-1.0341
MSTRG.126335.1	3715	noncoding	-0.997792
MSTRG.126335.2	1070	noncoding	-1.20139
MSTRG.126338.1	873	noncoding	-0.929962
MSTRG.126351.1	437	noncoding	-0.862504
MSTRG.126367.1	226	noncoding	-0.928453
MSTRG.126378.1	301	noncoding	-1.35024
MSTRG.126487.1	2573	noncoding	-1.20255
MSTRG.126495.1	1424	noncoding	-1.21641
MSTRG.126496.1	2442	noncoding	-0.994828
MSTRG.126513.11	5707	noncoding	-1.16696
MSTRG.126515.1	211	noncoding	-1.49197
MSTRG.126521.1	1942	coding	4.9212
MSTRG.126556.1	3287	noncoding	-1.00555
MSTRG.126642.1	345	noncoding	-0.942616
MSTRG.126757.1	1912	noncoding	-1.0253
MSTRG.126764.1	6438	noncoding	-0.769326
MSTRG.126764.2	4321	noncoding	-1.26702
MSTRG.126839.1	284	noncoding	-1.08506
MSTRG.126840.1	204	noncoding	-0.909292
MSTRG.126872.1	472	noncoding	-0.879577
MSTRG.126894.1	267	noncoding	-1.27119
MSTRG.126906.1	2186	noncoding	-1.11847
MSTRG.127084.1	646	noncoding	-0.360189
MSTRG.127123.2	852	noncoding	-0.823119
MSTRG.127123.3	564	noncoding	-1.01566
MSTRG.127124.1	257	noncoding	-1.12679
MSTRG.127186.1	1232	noncoding	-0.746082
MSTRG.127186.2	4597	noncoding	-0.758241
MSTRG.127186.3	4369	noncoding	-0.754874
MSTRG.127187.1	964	noncoding	-0.539214
MSTRG.127338.1	224	noncoding	-1.17334
MSTRG.127342.1	515	noncoding	-0.746844
MSTRG.127394.2	2584	noncoding	-1.13123
MSTRG.127399.4	542	noncoding	-1.23874
MSTRG.127400.1	6050	noncoding	-0.549271
MSTRG.127401.1	3301	noncoding	-0.986982
MSTRG.127403.1	1023	noncoding	-0.985376
MSTRG.127403.2	3408	noncoding	-1.07633
MSTRG.127403.3	2386	noncoding	-1.09157
MSTRG.127403.4	1126	noncoding	-1.01106
MSTRG.127491.2	3975	noncoding	-1.079
MSTRG.127491.3	1008	noncoding	-1.0897
MSTRG.127623.1	348	noncoding	-1.17096
MSTRG.127684.1	287	noncoding	-1.34013
MSTRG.127712.1	3353	noncoding	-1.1078
MSTRG.127714.1	529	coding	0.0787399
MSTRG.127885.1	3019	coding	6.48858
MSTRG.127885.2	1233	coding	4.43014
MSTRG.127981.1	2647	noncoding	-0.939583
MSTRG.127981.2	1229	noncoding	-1.13842
MSTRG.127981.3	1727	noncoding	-1.08332
MSTRG.127981.4	300	noncoding	-1.08587
MSTRG.128173.2	1731	noncoding	-1.05654
MSTRG.128173.5	1507	noncoding	-0.656135
MSTRG.128174.1	5584	noncoding	-0.64377
MSTRG.128174.2	3684	noncoding	-0.788208
MSTRG.128176.1	321	noncoding	-0.808162
MSTRG.128191.1	251	noncoding	-1.40424
MSTRG.128212.1	800	noncoding	-1.24015
MSTRG.128222.1	324	noncoding	-1.004
MSTRG.128223.1	349	noncoding	-1.49498
MSTRG.128337.9	3030	noncoding	-1.21583
MSTRG.128352.1	8576	coding	4.40866
MSTRG.128352.2	8673	coding	3.76593
MSTRG.128352.3	2410	coding	1.75233
MSTRG.128387.1	895	coding	0.17551
MSTRG.128424.1	1119	coding	0.0949374
MSTRG.128557.2	938	noncoding	-0.880682
MSTRG.128564.1	4698	noncoding	-0.97529
MSTRG.128664.1	1173	noncoding	-0.918189
MSTRG.128824.1	4487	noncoding	-0.866778
MSTRG.128838.1	790	noncoding	-0.932437
MSTRG.128870.1	275	noncoding	-1.07088
MSTRG.128989.1	229	noncoding	-1.36119
MSTRG.128989.2	205	noncoding	-1.34887
MSTRG.128996.1	4207	noncoding	-0.954091
MSTRG.129031.1	2653	noncoding	-1.114
MSTRG.129032.1	205	noncoding	-0.858637
MSTRG.129153.1	221	noncoding	-0.869301
MSTRG.129509.1	326	coding	0.320705
MSTRG.129510.1	322	coding	0.247345
MSTRG.129547.1	568	noncoding	-0.942191
MSTRG.129602.1	699	noncoding	-1.21909
MSTRG.129674.1	4242	noncoding	-0.91433
MSTRG.129674.2	2641	noncoding	-1.07671
MSTRG.129748.1	3827	noncoding	-0.568612
MSTRG.129748.3	8505	noncoding	-0.806111
MSTRG.129904.1	1366	noncoding	-1.17392
MSTRG.129909.1	1224	noncoding	-1.05228
MSTRG.129909.2	1411	noncoding	-1.0686
MSTRG.129924.2	2776	noncoding	-0.732454
MSTRG.129955.1	586	noncoding	-1.07478
MSTRG.129977.1	558	noncoding	-0.903561
MSTRG.129978.1	514	noncoding	-0.909723
MSTRG.129992.5	1819	noncoding	-0.744968
MSTRG.129992.6	1983	noncoding	-0.716777
MSTRG.130110.1	1204	noncoding	-1.14501
MSTRG.130111.1	11250	noncoding	-0.00591775
MSTRG.130111.2	5645	coding	0.0335685
MSTRG.130163.1	776	noncoding	-1.12426
MSTRG.130259.1	802	noncoding	-0.857145
MSTRG.130259.2	246	noncoding	-1.10184
MSTRG.130279.1	258	noncoding	-1.08208
MSTRG.130379.1	1010	noncoding	-1.21118
MSTRG.130379.2	1255	noncoding	-0.772505
MSTRG.130394.1	1983	noncoding	-0.33055
MSTRG.130499.1	224	noncoding	-1.06573
MSTRG.130560.1	456	noncoding	-1.09748
MSTRG.130580.25	6012	noncoding	-1.05626
MSTRG.130623.1	537	noncoding	-1.15238
MSTRG.130623.2	858	noncoding	-1.15505
MSTRG.130633.5	1021	noncoding	-1.18691
MSTRG.130633.6	1123	noncoding	-1.19773
MSTRG.130962.28	11000	noncoding	-1.11405
MSTRG.131100.1	645	noncoding	-0.570691
MSTRG.131100.2	657	noncoding	-1.34361
MSTRG.131169.1	846	noncoding	-0.773262
MSTRG.131192.2	16824	noncoding	-0.895529
MSTRG.131192.3	10450	noncoding	-0.970235
MSTRG.131195.3	2593	noncoding	-0.795084
MSTRG.131196.8	10590	noncoding	-0.813
MSTRG.131196.9	1493	noncoding	-1.12485
MSTRG.131198.1	3730	noncoding	-1.09065
MSTRG.131198.2	11975	coding	0.419917
MSTRG.131198.3	4437	noncoding	-0.942967
MSTRG.131296.1	249	noncoding	-1.14055
MSTRG.131300.1	282	noncoding	-1.13896
MSTRG.131343.1	641	noncoding	-1.27148
MSTRG.131347.1	875	noncoding	-1.16039
MSTRG.131374.1	214	noncoding	-1.05699
MSTRG.131444.1	4005	noncoding	-0.975567
MSTRG.131486.2	2433	noncoding	-0.825715
MSTRG.131486.3	14859	noncoding	-0.830396
MSTRG.131487.1	434	noncoding	-0.708591
MSTRG.131488.1	374	noncoding	-0.861135
MSTRG.131489.1	1290	noncoding	-1.06291
MSTRG.131660.1	371	noncoding	-1.2137
MSTRG.131839.1	960	noncoding	-1.04872
MSTRG.131840.1	1503	noncoding	-1.05286
MSTRG.131864.1	332	noncoding	-0.892149
MSTRG.132168.1	276	noncoding	-1.21089
MSTRG.132330.1	1141	noncoding	-1.14289
MSTRG.132543.1	242	noncoding	-1.42211
MSTRG.132708.1	504	noncoding	-0.635158
MSTRG.132708.2	280	noncoding	-1.10768
MSTRG.132818.1	2014	noncoding	-1.00162
MSTRG.133278.1	2292	noncoding	-1.05172
MSTRG.133438.1	563	noncoding	-1.21065
MSTRG.133438.2	851	noncoding	-1.22196
MSTRG.133438.3	2714	coding	1.69023
MSTRG.133438.4	1087	noncoding	-1.00091
MSTRG.133439.1	2439	noncoding	-1.22384
MSTRG.133440.1	2890	noncoding	-1.03563
MSTRG.133440.2	1536	noncoding	-0.877086
MSTRG.133440.3	11572	noncoding	-1.10002
MSTRG.133440.4	2804	noncoding	-1.09125
MSTRG.133440.5	506	noncoding	-1.07947
MSTRG.133440.6	1065	noncoding	-1.14867
MSTRG.133441.1	760	noncoding	-1.20587
MSTRG.133442.1	1549	noncoding	-0.843527
MSTRG.133713.1	2318	noncoding	-1.01908
MSTRG.133747.1	4796	noncoding	-0.856011
MSTRG.133747.2	3689	noncoding	-0.871683
MSTRG.133754.1	1281	noncoding	-1.16237
MSTRG.133957.1	306	noncoding	-1.17918
MSTRG.134291.1	408	noncoding	-0.904312
MSTRG.134374.1	277	noncoding	-0.756229
MSTRG.134397.1	1746	noncoding	-1.1434
MSTRG.134398.1	2896	noncoding	-1.08297
MSTRG.134398.2	1558	noncoding	-1.19027
MSTRG.134398.3	804	noncoding	-1.15789
MSTRG.134398.4	691	noncoding	-1.1432
MSTRG.134398.5	658	noncoding	-1.11527
MSTRG.134398.6	2737	noncoding	-1.07471
MSTRG.134398.7	13646	coding	6.84611
MSTRG.134399.1	638	noncoding	-1.26555
MSTRG.134405.1	469	noncoding	-1.34618
MSTRG.134406.1	1433	noncoding	-1.05199
MSTRG.134453.1	246	noncoding	-1.24596
MSTRG.134504.1	238	noncoding	-1.09965
MSTRG.134516.1	540	coding	0.087321
MSTRG.134659.1	556	noncoding	-1.21246
MSTRG.134665.12	5323	noncoding	-1.2003
MSTRG.134719.1	1317	noncoding	-1.16056
MSTRG.134924.1	6442	noncoding	-1.42416
MSTRG.134924.2	7649	noncoding	-1.46175
MSTRG.134970.1	528	noncoding	-0.545255
MSTRG.135051.1	484	noncoding	-1.29319
MSTRG.135076.1	610	noncoding	-1.13219
MSTRG.135076.2	478	noncoding	-1.06475
MSTRG.135081.6	4247	noncoding	-0.881818
MSTRG.135151.1	777	noncoding	-1.14924
MSTRG.135170.1	322	noncoding	-1.16491
MSTRG.135393.1	252	noncoding	-1.37587
MSTRG.135462.1	738	noncoding	-1.21834
MSTRG.135549.1	579	noncoding	-1.1932
MSTRG.135579.1	1430	noncoding	-0.103255
MSTRG.135579.2	556	coding	0.0978397
MSTRG.135579.3	662	noncoding	-1.25
MSTRG.135608.1	235	noncoding	-1.16697
MSTRG.135609.1	2554	noncoding	-1.00724
MSTRG.135609.2	386	noncoding	-0.672305
MSTRG.135612.1	1368	noncoding	-1.10534
MSTRG.135699.1	2539	noncoding	-1.00906
MSTRG.135699.2	1523	noncoding	-0.952272
MSTRG.135821.1	220	noncoding	-1.17308
MSTRG.135922.1	1028	noncoding	-0.794331
MSTRG.135926.1	7875	noncoding	-1.2044
MSTRG.135926.2	3513	noncoding	-0.949643
MSTRG.135938.1	970	noncoding	-1.13767
MSTRG.135991.1	315	noncoding	-0.816373
MSTRG.135996.1	239	noncoding	-0.994957
MSTRG.136039.1	2137	noncoding	-0.948639
MSTRG.136048.1	18184	noncoding	-0.911268
MSTRG.136048.2	9010	noncoding	-1.29031
MSTRG.136048.3	14777	noncoding	-1.19437
MSTRG.136048.4	925	noncoding	-0.979693
MSTRG.136049.1	562	noncoding	-1.14136
MSTRG.136050.1	310	noncoding	-1.10786
MSTRG.136051.1	1797	noncoding	-1.12703
MSTRG.136051.2	690	noncoding	-1.08164
MSTRG.136054.1	9405	noncoding	-1.09034
MSTRG.136054.2	9418	noncoding	-1.09041
MSTRG.136055.1	7727	noncoding	-0.915323
MSTRG.136057.1	13520	noncoding	-0.94776
MSTRG.136070.1	207	noncoding	-1.24565
MSTRG.136292.1	232	noncoding	-1.11066
MSTRG.136307.1	610	noncoding	-0.819487
MSTRG.136362.1	4668	coding	0.631075
MSTRG.136380.1	294	noncoding	-1.09909
MSTRG.136551.1	593	noncoding	-0.950984
MSTRG.136551.2	432	noncoding	-1.34985
MSTRG.136608.1	851	noncoding	-1.34027
MSTRG.136608.2	2352	noncoding	-1.16514
MSTRG.136700.2	4099	noncoding	-1.07193
MSTRG.136700.3	3355	noncoding	-0.934059
MSTRG.136700.4	24661	coding	0.370489
MSTRG.136703.1	14556	coding	1.21239
MSTRG.136703.2	2372	noncoding	-0.852335
MSTRG.136703.3	1541	noncoding	-0.775573
MSTRG.136746.2	1156	noncoding	-1.24328
MSTRG.136748.1	3383	noncoding	-0.528929
MSTRG.136754.14	1523	noncoding	-1.20532
MSTRG.136820.1	1312	noncoding	-1.14555
MSTRG.136951.1	4332	noncoding	-1.00651
MSTRG.137275.1	4106	coding	1.09876
MSTRG.137353.1	214	noncoding	-1.0294
MSTRG.137428.1	2696	noncoding	-0.940894
MSTRG.137428.2	23894	noncoding	-1.30844
MSTRG.137428.3	5816	noncoding	-0.964069
MSTRG.137429.1	2929	noncoding	-1.08702
MSTRG.137430.1	2742	noncoding	-1.24336
MSTRG.137431.1	1961	noncoding	-1.02265
MSTRG.137432.1	1684	noncoding	-1.26159
MSTRG.137507.1	440	noncoding	-0.808862
MSTRG.137522.1	310	noncoding	-1.34563
MSTRG.137522.2	4054	coding	3.64031
MSTRG.137776.1	3001	noncoding	-1.1461
MSTRG.137919.1	778	noncoding	-0.662787
MSTRG.137919.2	653	noncoding	-0.612299
MSTRG.137919.3	734	noncoding	-0.646183
MSTRG.137919.6	1361	noncoding	-0.905916
MSTRG.137984.1	656	noncoding	-1.17574
MSTRG.137984.2	585	noncoding	-1.27353
MSTRG.138014.1	321	noncoding	-1.13773
MSTRG.138142.1	213	noncoding	-1.04301
MSTRG.138152.1	347	noncoding	-0.856597
MSTRG.138279.1	773	noncoding	-1.03888
MSTRG.138300.1	6593	noncoding	-0.82647
MSTRG.138301.1	556	noncoding	-0.841076
MSTRG.138304.1	305	noncoding	-0.939844
MSTRG.138311.1	346	noncoding	-1.2243
MSTRG.138381.6	2740	coding	2.597
MSTRG.138384.1	527	noncoding	-1.157
MSTRG.138520.5	4752	noncoding	-0.603704
MSTRG.138593.1	1249	noncoding	-1.00766
MSTRG.138679.1	304	noncoding	-0.854338
MSTRG.138680.1	609	noncoding	-1.0658
MSTRG.138766.1	1809	noncoding	-0.806187
MSTRG.138766.2	406	noncoding	-0.696247
MSTRG.138766.3	427	noncoding	-0.677492
MSTRG.138769.1	2285	noncoding	-0.969832
MSTRG.138862.1	2933	noncoding	-1.16272
MSTRG.138862.2	651	noncoding	-1.06939
MSTRG.138862.3	1861	noncoding	-1.12336
MSTRG.138909.1	351	noncoding	-0.979145
MSTRG.138909.2	238	noncoding	-0.949752
MSTRG.138912.1	4657	noncoding	-0.680372
MSTRG.138912.2	600	noncoding	-0.951762
MSTRG.139051.1	1269	noncoding	-1.24689
MSTRG.139051.2	640	noncoding	-1.19547
MSTRG.139051.3	1621	noncoding	-1.27681
MSTRG.139051.4	557	noncoding	-1.17643
MSTRG.139051.5	1435	noncoding	-1.25829
MSTRG.139051.6	732	noncoding	-1.21173
MSTRG.139051.7	1073	noncoding	-1.24893
MSTRG.139051.8	835	noncoding	-1.22603
MSTRG.139051.9	653	noncoding	-1.19803
MSTRG.139051.10	1257	noncoding	-1.26095
MSTRG.139096.1	230	noncoding	-1.39568
MSTRG.139160.1	2215	noncoding	-1.26328
MSTRG.139281.3	13043	noncoding	-0.497672
MSTRG.139376.1	429	noncoding	-0.855168
MSTRG.139377.1	283	noncoding	-1.16679
MSTRG.139475.1	830	noncoding	-0.179915
MSTRG.139475.2	772	noncoding	-0.524864
MSTRG.139520.1	712	noncoding	-1.05514
MSTRG.139974.1	269	noncoding	-1.11345
MSTRG.140136.1	3171	coding	1.30388
MSTRG.140136.2	2059	noncoding	-0.614706
MSTRG.140173.1	1446	noncoding	-1.00477
MSTRG.140202.1	201	noncoding	-0.901568
MSTRG.140298.1	313	noncoding	-0.809607
MSTRG.140336.7	9558	noncoding	-0.481544
MSTRG.140563.1	220	noncoding	-1.33561
MSTRG.140692.1	263	noncoding	-0.727589
MSTRG.140783.1	9077	noncoding	-1.09651
MSTRG.140795.1	1812	noncoding	-0.842452
MSTRG.140795.2	1854	noncoding	-1.03464
MSTRG.140795.3	1579	noncoding	-1.01439
MSTRG.140795.4	1828	noncoding	-0.933864
MSTRG.140795.5	1453	noncoding	-0.733399
MSTRG.140842.1	782	noncoding	-1.01417
MSTRG.140870.1	753	noncoding	-1.18847
MSTRG.140870.2	527	noncoding	-1.26078
MSTRG.140981.1	208	noncoding	-1.11529
MSTRG.141030.1	339	noncoding	-1.18437
MSTRG.141092.1	1029	noncoding	-0.844636
MSTRG.141092.2	2779	coding	7.92912
MSTRG.141092.3	1033	noncoding	-0.659632
MSTRG.141092.4	1478	coding	7.79197
MSTRG.141233.2	817	noncoding	-1.07487
MSTRG.141273.1	7118	noncoding	-1.30037
MSTRG.141289.1	751	noncoding	-1.00949
MSTRG.141335.1	1916	noncoding	-1.01754
MSTRG.141911.1	728	noncoding	-0.69314
MSTRG.142017.1	244	noncoding	-0.861676
MSTRG.142144.6	2881	coding	0.403828
MSTRG.142144.7	2637	noncoding	-0.378038
MSTRG.142423.1	13534	noncoding	-0.98851
MSTRG.142521.1	745	noncoding	-1.0272
MSTRG.142649.1	5413	noncoding	-1.22468
MSTRG.142651.1	7354	noncoding	-0.983191
MSTRG.142685.1	1663	noncoding	-1.17888
MSTRG.142771.1	3415	noncoding	-1.05839
MSTRG.142774.2	1665	noncoding	-1.17303
MSTRG.142821.2	464	noncoding	-0.91263
MSTRG.142848.1	233	noncoding	-0.946113
MSTRG.142891.1	216	noncoding	-1.11639
MSTRG.143047.1	517	noncoding	-1.18405
MSTRG.143049.1	41915	noncoding	-0.979418
MSTRG.143049.9	22395	noncoding	-0.944118
MSTRG.143049.11	20091	noncoding	-0.943187
MSTRG.143049.12	12639	noncoding	-0.937706
MSTRG.143049.13	15193	noncoding	-0.94019
MSTRG.143049.14	23359	noncoding	-0.944477
MSTRG.143049.15	12838	noncoding	-0.966935
MSTRG.143049.16	11105	noncoding	-1.08194
MSTRG.143049.17	23270	noncoding	-1.13263
MSTRG.143049.36	1538	coding	0.724195
MSTRG.143052.1	642	noncoding	-1.21496
MSTRG.143066.1	528	noncoding	-0.694403
MSTRG.143076.1	1636	noncoding	-0.920437
MSTRG.143228.1	379	noncoding	-0.79201
MSTRG.143281.1	589	noncoding	-1.05626
MSTRG.143476.1	1981	noncoding	-0.409652
MSTRG.143584.1	668	noncoding	-0.987428
MSTRG.143590.1	887	noncoding	-0.844547
MSTRG.143591.1	923	noncoding	-1.16965
MSTRG.143887.1	3080	noncoding	-0.0771749
MSTRG.143968.2	2950	noncoding	-1.27547
MSTRG.144019.3	2688	noncoding	-0.682933
MSTRG.144019.4	4619	noncoding	-0.59534
MSTRG.144021.1	2405	noncoding	-1.07459
MSTRG.144023.1	18416	noncoding	-0.935984
MSTRG.144023.2	2895	noncoding	-1.04416
MSTRG.144024.1	4773	noncoding	-0.98427
MSTRG.144025.1	3415	noncoding	-1.23586
MSTRG.144026.1	5895	noncoding	-0.750201
MSTRG.144027.1	743	coding	1.90827
MSTRG.144146.1	4804	noncoding	-1.0889
MSTRG.144176.1	3755	coding	5.57927
MSTRG.144366.1	10123	noncoding	-1.00845
MSTRG.144366.2	820	noncoding	-0.905575
MSTRG.144366.3	35291	noncoding	-1.03211
MSTRG.144366.4	21967	noncoding	-1.02631
MSTRG.144366.5	6244	noncoding	-1.19433
MSTRG.144598.1	376	noncoding	-1.12746
MSTRG.144779.1	560	noncoding	-1.09332
MSTRG.144779.2	394	noncoding	-1.49241
MSTRG.144823.1	314	coding	2.95555
MSTRG.144838.1	920	coding	11.4907
MSTRG.144839.1	464	coding	2.93879
MSTRG.144840.1	567	coding	4.19069
MSTRG.144905.1	5693	noncoding	-0.711685
MSTRG.144905.2	1791	noncoding	-0.838814
MSTRG.144905.3	1814	noncoding	-0.985626
MSTRG.144905.4	2509	noncoding	-1.02396
MSTRG.145041.1	209	noncoding	-1.10652
MSTRG.145047.1	1516	noncoding	-1.02717
MSTRG.145047.2	1983	noncoding	-1.11722
MSTRG.145047.3	2612	noncoding	-1.19356
MSTRG.145047.4	2013	noncoding	-0.743181
MSTRG.145047.5	8285	noncoding	-1.1427
MSTRG.145047.6	2114	noncoding	-1.12798
MSTRG.145047.7	3984	noncoding	-1.23667
MSTRG.145047.8	1592	noncoding	-1.08405
MSTRG.145115.1	1179	noncoding	-1.22166
MSTRG.145115.2	1301	noncoding	-1.17531
MSTRG.145326.1	1704	noncoding	-0.909162
MSTRG.145465.1	1370	noncoding	-1.04522
MSTRG.145632.1	2763	noncoding	-1.20137
MSTRG.145632.2	10336	noncoding	-0.713551
MSTRG.145632.3	4147	noncoding	-0.748788
MSTRG.145659.1	232	noncoding	-0.861057
MSTRG.145714.1	8852	noncoding	-0.852429
MSTRG.145714.2	7961	noncoding	-0.849024
MSTRG.145714.3	40842	noncoding	-0.877189
MSTRG.145714.4	5786	noncoding	-0.836383
MSTRG.145714.5	1753	noncoding	-0.754045
MSTRG.145726.2	4710	noncoding	-1.13645
MSTRG.145726.3	1800	noncoding	-0.971042
MSTRG.145779.9	800	noncoding	-0.758524
MSTRG.145789.1	1696	noncoding	-0.877458
MSTRG.145880.1	211	noncoding	-1.11772
MSTRG.146024.2	4686	noncoding	-1.18724
MSTRG.146432.1	2810	coding	6.96751
MSTRG.146432.2	2915	coding	6.95617
MSTRG.146432.3	2412	coding	5.56205
MSTRG.146432.4	3218	coding	6.93001
MSTRG.146438.1	740	noncoding	-0.852716
MSTRG.146474.1	810	coding	0.850318
MSTRG.146474.5	481	noncoding	-0.920898
MSTRG.146645.1	608	noncoding	-1.06442
MSTRG.146646.1	742	noncoding	-0.870932
MSTRG.146647.1	370	noncoding	-1.27294
MSTRG.146732.1	3031	noncoding	-0.919678
MSTRG.146732.2	1368	noncoding	-1.11101
MSTRG.146794.1	1173	noncoding	-0.919496
MSTRG.146926.1	232	noncoding	-1.16536
MSTRG.146929.1	1348	noncoding	-0.421674
MSTRG.146976.1	2734	noncoding	-1.31608
MSTRG.147238.12	2901	noncoding	-0.945409
MSTRG.147238.14	12379	noncoding	-0.963143
MSTRG.147238.15	7559	noncoding	-1.08444
MSTRG.147241.1	5517	noncoding	-1.08177
MSTRG.147243.1	2955	noncoding	-1.23189
MSTRG.147244.1	1678	noncoding	-1.12374
MSTRG.147245.1	4935	noncoding	-1.29431
MSTRG.147246.1	4321	noncoding	-1.15733
MSTRG.147246.2	9980	noncoding	-1.19764
MSTRG.147247.1	7922	noncoding	-0.985324
MSTRG.147248.1	10835	noncoding	-1.0048
MSTRG.147249.1	1672	noncoding	-1.12038
MSTRG.147250.1	969	noncoding	-1.38924
MSTRG.147263.1	247	noncoding	-0.84031
MSTRG.147292.1	318	noncoding	-0.859327
MSTRG.147445.1	337	noncoding	-1.33432
MSTRG.147470.1	444	noncoding	-1.26016
MSTRG.147492.7	929	noncoding	-1.4194
MSTRG.147644.1	213	noncoding	-1.12261
MSTRG.147675.1	218	noncoding	-0.848209
MSTRG.147746.1	275	noncoding	-1.18743
MSTRG.148044.7	2528	coding	6.82732
MSTRG.148052.1	233	noncoding	-1.3278
MSTRG.148065.1	1117	noncoding	-1.0951
MSTRG.148110.1	1489	noncoding	-1.19125
MSTRG.148110.2	1588	noncoding	-0.90909
MSTRG.148120.1	255	noncoding	-1.41656
MSTRG.148181.1	399	noncoding	-0.876917
MSTRG.148181.2	434	noncoding	-0.897842
MSTRG.148457.1	779	coding	1.5346
MSTRG.148559.1	1159	noncoding	-0.951371
MSTRG.148668.3	1333	noncoding	-0.476179
MSTRG.148668.5	706	noncoding	-0.503558
MSTRG.148704.1	439	noncoding	-1.14
MSTRG.148951.1	231	noncoding	-1.23801
MSTRG.149056.1	440	noncoding	-0.768448
MSTRG.149056.2	420	noncoding	-1.03137
MSTRG.149121.1	721	noncoding	-1.00029
MSTRG.149175.1	1201	noncoding	-1.26675
MSTRG.149347.1	402	coding	0.417049
MSTRG.149347.2	456	noncoding	-1.06176
MSTRG.149349.1	400	noncoding	-0.862537
MSTRG.149380.1	935	coding	2.99462
MSTRG.149382.1	268	coding	1.13392
MSTRG.149384.1	354	coding	1.46268
MSTRG.149695.2	452	noncoding	-1.02552
MSTRG.149877.1	478	noncoding	-1.05287
MSTRG.150144.1	243	noncoding	-0.849521
MSTRG.150188.1	608	noncoding	-0.826182
MSTRG.150188.2	625	noncoding	-0.833276
MSTRG.150206.1	899	noncoding	-1.35109
MSTRG.150287.11	1161	noncoding	-1.33849
MSTRG.150317.1	399	noncoding	-1.13352
MSTRG.150329.1	202	noncoding	-1.26823
MSTRG.150345.1	494	noncoding	-0.953152
MSTRG.150345.2	201	noncoding	-1.16555
MSTRG.150356.6	3553	noncoding	-1.12579
MSTRG.150356.7	1827	noncoding	-0.701904
MSTRG.150357.1	12169	noncoding	-0.998826
MSTRG.150358.1	25014	coding	1.66439
MSTRG.150359.1	8153	noncoding	-1.08966
MSTRG.150360.1	3461	noncoding	-1.04342
MSTRG.150361.1	20009	noncoding	-0.703511
MSTRG.150362.1	1511	noncoding	-1.2131
MSTRG.150363.1	2759	noncoding	-1.20325
MSTRG.150363.2	4817	noncoding	-1.09066
MSTRG.150364.1	2305	noncoding	-1.11988
MSTRG.150492.1	2927	noncoding	-1.04491
MSTRG.150493.1	3832	coding	0.50197
MSTRG.150499.2	2164	noncoding	-1.06262
MSTRG.150499.3	1963	noncoding	-1.19503
MSTRG.150957.1	1740	noncoding	-1.20006
MSTRG.151113.2	627	noncoding	-0.98138
MSTRG.151126.1	561	noncoding	-0.990274
MSTRG.151690.1	294	noncoding	-1.12752
MSTRG.151887.1	3381	noncoding	-1.00367
MSTRG.152126.1	323	noncoding	-1.32393
MSTRG.152223.1	280	noncoding	-1.15053
MSTRG.152265.1	543	noncoding	-1.11832
MSTRG.152270.2	1432	noncoding	-0.900474
MSTRG.152270.3	956	noncoding	-1.24171
MSTRG.152270.4	579	noncoding	-1.17902
MSTRG.152270.5	7891	coding	0.434134
MSTRG.152270.6	2443	noncoding	-1.24185
MSTRG.152270.7	1412	noncoding	-0.898707
MSTRG.152270.8	1397	noncoding	-1.13588
MSTRG.152273.1	4686	noncoding	-1.08614
MSTRG.152274.1	1390	noncoding	-1.18381
MSTRG.152276.1	6127	coding	3.02636
MSTRG.152277.1	1595	noncoding	-1.05444
MSTRG.152278.1	1651	noncoding	-1.2344
MSTRG.152284.1	3506	noncoding	-1.20689
MSTRG.152362.1	1820	coding	3.34458
MSTRG.152362.2	1508	coding	3.40591
MSTRG.152362.3	1941	coding	3.32666
MSTRG.152362.4	1561	coding	3.39502
MSTRG.152404.1	264	noncoding	-1.12346
MSTRG.152524.1	1151	noncoding	-1.03349
MSTRG.152524.2	1200	noncoding	-1.3029
MSTRG.152624.1	211	noncoding	-1.20581
MSTRG.152894.3	2363	noncoding	-1.07085
MSTRG.152894.5	676	noncoding	-1.27073
MSTRG.152913.1	579	noncoding	-1.30923
MSTRG.152930.1	208	noncoding	-1.38869
MSTRG.153319.1	1111	noncoding	-1.25934
MSTRG.153319.2	2022	noncoding	-1.04774
MSTRG.153363.19	4585	coding	0.160386
MSTRG.153716.4	388	noncoding	-1.22733
MSTRG.153716.5	13255	noncoding	-0.387935
MSTRG.153716.6	3262	noncoding	-0.947942
MSTRG.153716.7	13985	noncoding	-0.424701
MSTRG.153716.10	2522	noncoding	-1.3346
MSTRG.153716.11	9813	noncoding	-0.405073
MSTRG.153716.12	6083	noncoding	-1.03513
MSTRG.153716.13	3617	coding	1.48889
MSTRG.153716.14	5307	coding	2.13798
MSTRG.153716.15	11391	noncoding	-0.95796
MSTRG.153716.16	4906	noncoding	-0.935681
MSTRG.153716.17	6058	coding	7.23595
MSTRG.153716.19	6957	coding	3.71769
MSTRG.153716.20	5634	coding	6.06727
MSTRG.153718.1	9803	noncoding	-1.05337
MSTRG.153720.1	2593	noncoding	-1.19266
MSTRG.153720.2	2537	noncoding	-1.19142
MSTRG.153755.1	8920	noncoding	-1.22089
MSTRG.153842.1	511	noncoding	-0.963405
MSTRG.153857.1	3046	noncoding	-1.15491
MSTRG.153857.2	3493	noncoding	-1.22677
MSTRG.153857.3	3501	noncoding	-1.22705
MSTRG.153857.4	5361	noncoding	-1.27801
MSTRG.153857.5	5782	noncoding	-1.1774
MSTRG.154019.1	3696	noncoding	-1.0871
MSTRG.154099.2	651	noncoding	-1.04331
MSTRG.155120.1	672	noncoding	-0.931251
MSTRG.155120.2	1014	noncoding	-1.01376
MSTRG.155121.1	403	noncoding	-1.20976
MSTRG.154335.10	5108	noncoding	-1.1064
MSTRG.154375.1	207	noncoding	-1.19938
MSTRG.154487.2	577	noncoding	-0.840189
MSTRG.154488.2	3576	noncoding	-1.07732
MSTRG.154490.2	1081	noncoding	-1.00599
MSTRG.154493.2	1139	noncoding	-0.896242
MSTRG.154495.1	774	noncoding	-0.521564
MSTRG.154523.4	1447	noncoding	-1.08528
MSTRG.154523.5	670	noncoding	-1.09246
MSTRG.154523.7	1116	noncoding	-0.750083
MSTRG.154523.8	297	noncoding	-1.00279
MSTRG.154525.1	1985	noncoding	-1.03107
MSTRG.154786.1	216	noncoding	-1.12475
MSTRG.154915.1	3394	noncoding	-0.807032
MSTRG.154916.1	1340	noncoding	-0.989692
MSTRG.154917.1	4284	coding	0.31255
MSTRG.155096.1	1419	noncoding	-1.12576
MSTRG.155267.1	1989	noncoding	-0.891021
MSTRG.155267.2	1891	noncoding	-0.885915
MSTRG.155267.3	1478	noncoding	-0.926143
MSTRG.155276.1	14506	noncoding	-0.33649
MSTRG.155276.3	10829	coding	2.63109
MSTRG.155276.4	13543	coding	2.6006
MSTRG.155276.5	14639	coding	2.59003
MSTRG.155276.6	9406	coding	2.65544
MSTRG.155276.7	8353	coding	2.05095
MSTRG.155315.1	243	noncoding	-1.2947
MSTRG.155370.1	2564	noncoding	-1.19238
MSTRG.155370.2	705	noncoding	-1.24798
MSTRG.155388.1	1180	noncoding	-1.04347
MSTRG.155759.1	212	noncoding	-1.49237
MSTRG.155804.2	2285	noncoding	-1.01657
MSTRG.155804.3	1426	noncoding	-1.13335
MSTRG.156296.1	703	noncoding	-1.13862
MSTRG.156305.1	1220	noncoding	-1.22992
MSTRG.156353.1	1126	noncoding	-1.07776
MSTRG.156357.1	208	noncoding	-1.37201
MSTRG.156507.1	326	noncoding	-0.932092
MSTRG.156554.1	261	noncoding	-1.4078
MSTRG.156816.1	274	noncoding	-0.963306
MSTRG.157023.1	408	noncoding	-1.15292
MSTRG.157046.1	337	coding	1.26253
MSTRG.157132.1	532	noncoding	-0.925185
MSTRG.157133.1	532	noncoding	-0.883528
MSTRG.157183.1	225	noncoding	-1.05769
MSTRG.157202.1	599	noncoding	-1.19993
MSTRG.157277.1	582	noncoding	-0.619031
MSTRG.157323.1	8347	noncoding	-0.565055
MSTRG.157323.2	673	noncoding	-1.12203
MSTRG.157323.3	2222	noncoding	-1.00041
MSTRG.157367.1	357	noncoding	-1.21185
MSTRG.157445.2	296	noncoding	-1.19806
MSTRG.157447.1	757	noncoding	-1.17391
MSTRG.157834.4	660	noncoding	-1.09489
MSTRG.157835.1	328	noncoding	-1.06739
MSTRG.157875.1	881	noncoding	-1.08608
MSTRG.157879.1	1361	noncoding	-0.970153
MSTRG.157892.1	906	noncoding	-1.04872
MSTRG.157905.1	578	noncoding	-1.18927
MSTRG.157905.2	448	noncoding	-0.959761
MSTRG.157915.21	971	coding	0.444064
MSTRG.157915.22	294	noncoding	-0.941841
MSTRG.157915.23	1931	coding	0.32434
MSTRG.157961.1	2507	noncoding	-1.15219
MSTRG.157961.2	436	noncoding	-0.989298
MSTRG.157961.3	2690	noncoding	-1.15819
MSTRG.157961.4	4810	noncoding	-0.7259
MSTRG.157961.5	2003	noncoding	-0.99524
MSTRG.157961.6	3130	noncoding	-1.02885
MSTRG.157961.7	1999	noncoding	-0.995069
MSTRG.157961.8	3149	noncoding	-1.02923
MSTRG.157961.9	4584	noncoding	-1.04919
MSTRG.157961.10	2782	noncoding	-1.02115
MSTRG.157961.11	4526	noncoding	-1.04866
MSTRG.157961.12	3219	noncoding	-1.03061
MSTRG.157961.13	10916	noncoding	-1.02447
MSTRG.157961.14	2655	noncoding	-1.01784
MSTRG.157961.15	933	noncoding	-1.17429
MSTRG.157961.16	6414	noncoding	-1.05817
MSTRG.157961.17	4717	noncoding	-1.04703
MSTRG.157964.1	5422	coding	2.50376
MSTRG.158161.1	561	noncoding	-0.381864
MSTRG.158161.2	285	noncoding	-0.598286
MSTRG.158194.1	341	noncoding	-1.00706
MSTRG.158194.2	557	noncoding	-0.899632
MSTRG.158198.1	292	noncoding	-1.30277
MSTRG.158238.2	220	noncoding	-1.03535
MSTRG.158267.1	380	noncoding	-1.19588
MSTRG.158447.1	229	coding	2.15953
MSTRG.158448.1	567	coding	2.94242
MSTRG.158515.1	637	noncoding	-0.810315
MSTRG.158659.1	232	noncoding	-1.26063
MSTRG.158844.1	258	noncoding	-0.810692
MSTRG.158953.1	671	noncoding	-1.0948
MSTRG.158974.1	3815	noncoding	-1.16602
MSTRG.159025.1	380	noncoding	-1.27453
MSTRG.159331.1	4492	noncoding	-0.82198
MSTRG.159357.1	1010	noncoding	-0.976127
MSTRG.159357.2	5173	coding	0.720612
MSTRG.159357.3	1150	noncoding	-1.17211
MSTRG.159357.4	494	noncoding	-0.969631
MSTRG.159357.5	620	noncoding	-1.13238
MSTRG.159357.6	3212	coding	0.843316
MSTRG.159582.1	251	noncoding	-0.982713
MSTRG.159585.1	206	noncoding	-0.885178
MSTRG.159774.1	287	coding	1.88647
MSTRG.160098.23	6731	noncoding	-0.12742
MSTRG.160098.24	2891	noncoding	-1.04364
MSTRG.160164.13	4954	coding	5.15916
MSTRG.160164.14	803	noncoding	-0.906711
MSTRG.160164.15	621	noncoding	-1.18668
MSTRG.160249.1	294	noncoding	-0.784975
MSTRG.160278.1	314	noncoding	-0.831253
MSTRG.160286.1	580	noncoding	-0.616232
MSTRG.160316.2	368	noncoding	-0.886903
MSTRG.160316.3	430	noncoding	-1.05694
MSTRG.160349.8	2670	noncoding	-0.754832
MSTRG.160352.1	7893	noncoding	-0.732656
MSTRG.160500.1	217	noncoding	-1.01741
MSTRG.160539.1	8691	coding	9.19265
MSTRG.160539.2	2253	noncoding	-1.01751
MSTRG.160557.1	1166	noncoding	-0.932601
MSTRG.160557.2	860	noncoding	-0.898436
MSTRG.160710.1	810	noncoding	-1.06185
MSTRG.161012.1	31313	noncoding	-1.01601
MSTRG.161012.2	6176	noncoding	-1.20348
[truncated: 6,214 more rows]
