# Supplementary material for: Exploring the lncRNAs Related to Skeletal Muscle Fiber Types and Meat Quality Traits in Pigs
Source: Genes (Basel). 2020 Aug 4;11(8):883. doi: 10.3390/genes11080883 (PMC7465969; doi:10.3390/genes11080883)
Supplement: Supplementary file 1 [file genes-11-00883-s001.zip › Additional file 7 Table S3 Genomic expression analysis of all lncRNA genes.xls]

## Sheet: Bf_Sol.known_lncRNA
Gene	Bf28_count	Bf35_count	Bf36_count	Bf_normalize	Sol28_count	Sol35_count	Sol36_count	Sol_normalize	FoldChange	Log2FoldChange	pval	padj	Up/Down	Significant	GeneName	Biotype	Position	Description
ENSSSCG00000033943	37	132	88	86.8276	10	15	7	10.6973	8.1168	3.02091	1.16e-07	2.91e-05	up	yes	--	lincRNA	chr18:45953756-45981843:+	--
ENSSSCG00000039815	34	50	45	42.2372	5	7	3	4.99506	8.4558	3.07994	6.07e-06	0.000874513	up	yes	--	lincRNA	chr2:77977459-78009290:+	--
ENSSSCG00000012219	1	0	0	0.298352	1	0	0	0.32648	0.913843	-0.129983	1	1	down	no	--	lincRNA	chrX:31879137-31897766:+	--
ENSSSCG00000030936	1	0	0	0.298352	0	0	0	0	Inf	Inf	1	1	up	no	--	lincRNA	chrX:95034874-95135641:-	--
ENSSSCG00000031079	2	1	5	2.42832	0	0	0	0	Inf	Inf	0.0590297	0.716043	up	no	--	lincRNA	chr3:91183454-91239012:-	--
ENSSSCG00000031192	50	63	62	56.8931	34	57	33	41.8835	1.35836	0.441871	0.394986	1	up	no	--	lincRNA	chr5:43223310-43352875:+	--
ENSSSCG00000031237	4	0	2	1.77377	0	0	1	0.396844	4.4697	2.16018	0.295048	1	up	no	--	lincRNA	chrX:13719535-13849268:+	--
ENSSSCG00000031362	2	1	9	3.58906	7	6	3	5.33772	0.672396	-0.572617	0.73755	1	down	no	--	lincRNA	chr4:57020141-57032829:+	--
ENSSSCG00000031374	14	5	17	11.0136	37	10	30	27.0881	0.406582	-1.29838	0.0772388	0.800245	down	no	--	lincRNA	chr8:2312523-2318635:-	--
ENSSSCG00000031414	1	3	0	1.44045	0	6	0	1.86182	0.773678	-0.370195	0.696495	1	down	no	--	lincRNA	chr10:65369172-65372497:-	--
ENSSSCG00000031434	0	1	0	0.3807	1	0	0	0.32648	1.16607	0.221659	1	1	up	no	--	lincRNA	chr15:79542426-79600042:-	--
ENSSSCG00000031460	1	0	0	0.298352	0	0	0	0	Inf	Inf	1	1	up	no	--	lincRNA	chr6:124034968-124208825:+	--
ENSSSCG00000031565	6	2	1	2.84169	0	0	0	0	Inf	Inf	0.0436302	0.630987	up	no	--	lincRNA	chr18:52291430-52309547:-	--
ENSSSCG00000031587	25	45	75	46.3541	26	56	35	39.7551	1.16599	0.221559	0.678517	1	up	no	--	lincRNA	chr6:100275793-100288065:+	--
ENSSSCG00000031633	11	28	26	21.4863	26	29	15	23.44	0.91665	-0.125556	0.769192	1	down	no	--	lincRNA	chr5:90560762-90566176:-	--
ENSSSCG00000031683	64	82	93	77.299	38	58	56	52.6272	1.46881	0.554643	0.194325	1	up	no	--	lincRNA	chr10:15279669-15314943:-	--
ENSSSCG00000031801	24	29	6	19.9418	22	25	17	21.6865	0.919551	-0.120999	0.856186	1	down	no	--	lincRNA	chrX:121776887-121932076:+	--
ENSSSCG00000031841	0	1	2	0.961068	0	1	0	0.310304	3.09718	1.63096	0.733021	1	up	no	--	lincRNA	chr12:16445936-16483292:-	--
ENSSSCG00000031978	0	1	0	0.3807	1	1	0	0.636785	0.597848	-0.74215	0.954679	1	down	no	--	lincRNA	chr10:50260663-50268887:-	--
ENSSSCG00000032017	9	3	5	5.27819	1	3	4	2.84477	1.8554	0.891731	0.417982	1	up	no	--	lincRNA	chr9:66696501-66723911:+	--
ENSSSCG00000032037	1	0	0	0.298352	0	0	0	0	Inf	Inf	1	1	up	no	--	lincRNA	chr1:45856974-46011800:-	--
ENSSSCG00000032052	3	14	5	7.67578	1	0	0	0.32648	23.5107	4.55524	0.00619133	0.211164	up	no	--	lincRNA	chr4:79322942-79328061:-	--
ENSSSCG00000032058	0	17	7	8.50319	2	3	8	4.75862	1.7869	0.83746	0.441794	1	up	no	--	lincRNA	chr7:73861910-73911853:+	--
ENSSSCG00000032079	0	0	0	0	0	2	1	1.01745	#NAME?	#NAME?	0.281588	1	down	no	--	lincRNA	chr4:2008915-2012666:+	--
ENSSSCG00000032093	0	3	0	1.1421	0	0	1	0.396844	2.87796	1.52505	0.611393	1	up	no	--	lincRNA	chr7:27309814-27330013:-	--
ENSSSCG00000032104	1	0	0	0.298352	0	0	0	0	Inf	Inf	1	1	up	no	--	lincRNA	chrX:21287472-21377459:+	--
ENSSSCG00000032287	11	27	20	19.3645	26	24	16	22.2853	0.868934	-0.202681	0.694341	1	down	no	--	lincRNA	chr2:28814084-28817770:+	--
ENSSSCG00000032296	0	0	0	0	0	0	2	0.793688	#NAME?	#NAME?	0.414332	1	down	no	--	lincRNA	chr15:124946377-124959572:-	--
ENSSSCG00000032301	121	20	130	81.4385	134	16	80	80.4608	1.01215	0.0174253	0.889842	1	up	no	--	lincRNA	chr10:24956426-24976482:-	--
ENSSSCG00000032309	35	26	27	28.1755	41	22	37	34.8956	0.807422	-0.308605	0.622558	1	down	no	--	lincRNA	chr18:54431140-54470801:+	--
ENSSSCG00000032421	0	0	0	0	2	0	0	0.652961	#NAME?	#NAME?	0.42589	1	down	no	--	lincRNA	chrX:32219917-32331456:+	--
ENSSSCG00000032483	85	128	164	121.68	156	133	115	137.838	0.88277	-0.17989	0.605113	1	down	no	--	lincRNA	chr4:940773-944663:+	--
ENSSSCG00000032520	3	4	4	3.57859	5	2	0	2.25301	1.58836	0.667538	0.770572	1	up	no	--	lincRNA	chr6:134829131-135056872:-	--
ENSSSCG00000032590	11	8	13	10.0999	7	11	7	8.47662	1.1915	0.252775	0.791964	1	up	no	--	lincRNA	chr14:56459354-56511246:-	--
ENSSSCG00000032594	159	120	147	135.779	119	131	97	117.995	1.15072	0.202536	0.575209	1	up	no	--	lincRNA	chr6:59239779-59254652:-	--
ENSSSCG00000032603	4	2	0	1.95481	8	3	1	3.9396	0.496194	-1.01102	0.431009	1	down	no	--	lincRNA	chr6:10795751-10807448:+	--
ENSSSCG00000032685	3	0	2	1.47542	1	0	0	0.32648	4.51918	2.17606	0.391778	1	up	no	--	lincRNA	chr1:66896959-66971110:+	--
ENSSSCG00000032901	0	0	1	0.290184	0	0	0	0	Inf	Inf	1	1	up	no	--	lincRNA	chr6:140628921-140779649:-	--
ENSSSCG00000032998	15	5	13	10.1512	10	7	11	9.80222	1.0356	0.0504659	0.903932	1	up	no	--	lincRNA	chr14:88179705-88273474:-	--
ENSSSCG00000033029	556	639	706	614.021	99	458	335	307.384	1.99757	0.998248	0.0157294	0.369657	up	no	--	lincRNA	chr4:86919184-86929916:+	--
ENSSSCG00000033064	3	6	7	5.21054	3	0	3	2.16997	2.4012	1.26376	0.299152	1	up	no	--	lincRNA	chr5:80549280-80559675:+	--
ENSSSCG00000033090	0	0	1	0.290184	1	0	0	0.32648	0.888825	-0.170028	1	1	down	no	--	lincRNA	chr2:75547473-75550616:-	--
ENSSSCG00000033103	12	1	0	3.96092	2	6	1	2.91163	1.36038	0.444009	0.741359	1	up	no	--	lincRNA	chr3:129586315-129612836:-	--
ENSSSCG00000033132	8	16	3	9.34857	4	0	2	2.09961	4.45253	2.15462	0.0582094	0.714266	up	no	--	lincRNA	chr6:7661357-7846787:+	--
ENSSSCG00000033203	0	1	0	0.3807	1	1	1	1.03363	0.368314	-1.44099	0.646991	1	down	no	--	lincRNA	chr5:63403709-63407269:-	--
ENSSSCG00000033217	5	3	14	6.69644	2	5	3	3.39501	1.97243	0.979976	0.341844	1	up	no	--	lincRNA	chr3:3996877-4010579:+	--
ENSSSCG00000033248	17	10	19	14.3925	16	36	20	24.3315	0.591516	-0.757511	0.2499	1	down	no	--	lincRNA	chr3:111487814-111496506:+	--
ENSSSCG00000033265	1	5	0	2.20185	4	2	1	2.32337	0.947696	-0.0775034	1	1	down	no	--	lincRNA	chr15:119517275-119658752:-	--
ENSSSCG00000033282	0	0	0	0	0	2	0	0.620608	#NAME?	#NAME?	0.429989	1	down	no	--	lincRNA	chr3:2360839-2366379:+	--
ENSSSCG00000033293	2	4	2	2.69987	1	3	2	2.05108	1.31632	0.396507	0.93297	1	up	no	--	lincRNA	chr12:4535650-4593526:+	--
ENSSSCG00000033386	3	1	2	1.85612	2	2	0	1.27357	1.45742	0.543415	0.896171	1	up	no	--	lincRNA	chr4:73763093-73809158:-	--
ENSSSCG00000033445	0	0	0	0	0	0	1	0.396844	#NAME?	#NAME?	0.928798	1	down	no	--	lincRNA	chr1:187762655-187952751:+	--
ENSSSCG00000033455	1	1	0	0.679052	0	0	0	0	Inf	Inf	0.539838	1	up	no	--	lincRNA	chr12:3698830-3707258:+	--
ENSSSCG00000033531	0	0	0	0	0	3	0	0.930912	#NAME?	#NAME?	0.265322	1	down	no	--	lincRNA	chr4:17809041-17820005:-	--
ENSSSCG00000033537	18	19	27	20.4386	12	15	10	12.5408	1.62977	0.704671	0.311425	1	up	no	--	lincRNA	chr12:8402196-8540383:+	--
ENSSSCG00000033628	44	27	39	34.7236	47	31	30	36.8693	0.941801	-0.0865063	0.911668	1	down	no	--	lincRNA	chr6:169221554-169408717:+	--
ENSSSCG00000033701	3	2	1	1.94664	5	1	2	2.73639	0.711389	-0.49129	0.80595	1	down	no	--	lincRNA	chr7:2522668-2568459:-	--
ENSSSCG00000033707	16	13	29	18.1381	25	14	16	18.8558	0.961937	-0.0559855	1	1	down	no	--	lincRNA	chr12:61545330-61552371:+	--
ENSSSCG00000033723	4	1	8	3.89558	0	0	5	1.98422	1.96328	0.973266	0.645574	1	up	no	--	lincRNA	chr6:123634871-123714470:-	--
ENSSSCG00000033745	55	84	81	71.8931	86	59	38	61.4653	1.16965	0.22608	0.697007	1	up	no	--	lincRNA	chr10:11014225-11034053:+	--
ENSSSCG00000033751	20	8	7	11.0439	6	2	1	2.97633	3.71058	1.89164	0.0539333	0.689458	up	no	--	lincRNA	chr4:58821383-58865511:-	--
ENSSSCG00000033794	9	2	7	5.47785	8	3	2	4.33644	1.26321	0.337098	0.779168	1	up	no	--	lincRNA	chr13:14969863-15188311:+	--
ENSSSCG00000033874	16	29	13	19.5863	5	18	11	11.5832	1.69093	0.757818	0.339138	1	up	no	--	lincRNA	chr6:43583375-43605028:-	--
ENSSSCG00000033875	42	91	61	64.8757	35	28	36	34.4017	1.88583	0.915198	0.0744225	0.791139	up	no	--	lincRNA	chr1:135887799-136019341:+	--
ENSSSCG00000033972	1	0	2	0.87872	1	0	2	1.12017	0.784453	-0.350241	1	1	down	no	--	lincRNA	chr1:233025365-233336379:+	--
ENSSSCG00000034022	0	0	0	0	0	0	2	0.793688	#NAME?	#NAME?	0.414332	1	down	no	--	lincRNA	chr16:6170630-6223645:+	--
ENSSSCG00000034056	0	1	0	0.3807	3	1	0	1.28975	0.295175	-1.76036	0.45177	1	down	no	--	lincRNA	chrX:45772497-45798482:+	--
ENSSSCG00000034069	0	1	0	0.3807	1	0	0	0.32648	1.16607	0.221659	1	1	up	no	--	lincRNA	chr1:147939952-147963552:-	--
ENSSSCG00000034247	0	1	1	0.670884	1	1	1	1.03363	0.649057	-0.623582	0.948916	1	down	no	--	lincRNA	chr7:85679666-85715208:-	--
ENSSSCG00000034251	0	1	4	1.54144	1	3	1	1.65424	0.931811	-0.10189	1	1	down	no	--	lincRNA	chr8:527532-532400:+	--
ENSSSCG00000034342	0	0	0	0	0	0	1	0.396844	#NAME?	#NAME?	0.928798	1	down	no	--	lincRNA	chr2:133340409-133419728:+	--
ENSSSCG00000034393	0	0	0	0	3	0	0	0.979441	#NAME?	#NAME?	0.26227	1	down	no	--	lincRNA	chr1:72084826-72094592:-	--
ENSSSCG00000034422	0	0	0	0	15	2	4	7.10519	#NAME?	#NAME?	0.00118581	0.0668968	down	no	--	lincRNA	chr13:88215431-88365945:+	--
ENSSSCG00000034431	0	0	1	0.290184	2	2	0	1.27357	0.227851	-2.13384	0.44946	1	down	no	--	lincRNA	chr18:52135614-52203377:-	--
ENSSSCG00000034454	1	1	3	1.5496	0	0	2	0.793688	1.95241	0.965256	0.772206	1	up	no	--	lincRNA	chr17:62508504-62514852:-	--
ENSSSCG00000034497	7	19	33	18.8978	21	16	57	34.4411	0.548701	-0.865908	0.301994	1	down	no	--	lincRNA	chr3:55074775-55108182:-	--
ENSSSCG00000034567	46	84	49	59.922	108	100	55	88.1167	0.68003	-0.55633	0.215335	1	down	no	--	lincRNA	chr15:68057757-68107339:-	--
ENSSSCG00000034578	0	0	0	0	0	0	2	0.793688	#NAME?	#NAME?	0.414332	1	down	no	--	lincRNA	chr5:81118160-81194859:+	--
ENSSSCG00000034761	291	160	268	225.502	192	257	232	234.5	0.961627	-0.0564509	0.954536	1	down	no	--	lincRNA	chr4:115541053-115583665:+	--
ENSSSCG00000034829	5	6	10	6.6778	2	9	2	4.23939	1.57518	0.655518	0.606266	1	up	no	--	lincRNA	chr7:83910008-83946722:-	--
ENSSSCG00000034839	0	2	0	0.7614	0	0	0	0	Inf	Inf	0.46393	1	up	no	--	lincRNA	chr7:92407506-92412117:-	--
ENSSSCG00000034856	0	1	0	0.3807	2	3	3	2.77441	0.137219	-2.86545	0.130146	0.953515	down	no	--	lincRNA	chr12:16373726-16418238:-	--
ENSSSCG00000034881	2	3	20	7.54248	9	8	5	7.40498	1.01857	0.0265447	0.925292	1	up	no	--	lincRNA	chr9:109095821-109166758:-	--
ENSSSCG00000034889	0	0	0	0	5	0	0	1.6324	#NAME?	#NAME?	0.12377	0.941129	down	no	--	lincRNA	chr5:65318233-65331050:-	--
ENSSSCG00000034939	0	0	0	0	0	0	1	0.396844	#NAME?	#NAME?	0.928798	1	down	no	--	lincRNA	chr8:97432154-97450700:+	--
ENSSSCG00000034988	11	13	20	14.0347	27	8	17	18.0438	0.777812	-0.362506	0.644204	1	down	no	--	lincRNA	chr1:159665706-159792027:+	--
ENSSSCG00000034990	87	131	168	124.579	158	104	73	112.825	1.10418	0.142975	0.790056	1	up	no	--	lincRNA	chr13:131129559-131134676:-	--
ENSSSCG00000035032	0	0	4	1.16074	1	0	3	1.51701	0.765146	-0.386193	1	1	down	no	--	lincRNA	chr7:7608189-7635391:+	--
ENSSSCG00000035043	1	2	0	1.05975	1	2	0	0.947089	1.11896	0.162155	1	1	up	no	--	lincRNA	chr4:125359489-125365843:-	--
ENSSSCG00000035092	5	6	7	5.80725	3	4	8	5.39541	1.07633	0.106122	0.93225	1	up	no	--	lincRNA	chr11:10463672-10575390:-	--
ENSSSCG00000035096	0	1	0	0.3807	0	0	0	0	Inf	Inf	0.990087	1	up	no	--	lincRNA	chr2:104927171-105003398:+	--
ENSSSCG00000035160	3	2	4	2.81719	4	0	3	2.49645	1.12848	0.174378	0.947281	1	up	no	--	lincRNA	chr16:37101153-37176079:-	--
ENSSSCG00000035237	8	5	10	7.19215	21	3	14	13.3428	0.539028	-0.891567	0.328093	1	down	no	--	lincRNA	chr9:55005367-55071508:-	--
ENSSSCG00000035272	2	3	3	2.60936	1	2	6	3.32815	0.784025	-0.351028	0.914264	1	down	no	--	lincRNA	chrX:112058421-112103410:+	--
ENSSSCG00000035273	102	92	107	96.506	131	116	66	104.956	0.919491	-0.121093	0.689953	1	down	no	--	lincRNA	chr3:44827899-45026074:+	--
ENSSSCG00000035331	4	0	3	2.06396	0	1	1	0.707148	2.91871	1.54533	0.399839	1	up	no	--	lincRNA	chr7:21173453-21183389:-	--
ENSSSCG00000035352	267	282	179	238.96	153	264	149	191.002	1.25109	0.323187	0.413634	1	up	no	--	lincRNA	chr5:3405618-3436174:-	--
ENSSSCG00000035395	0	1	3	1.25125	1	1	3	1.82732	0.684749	-0.546354	0.942034	1	down	no	--	lincRNA	chr10:3699470-3713720:+	--
ENSSSCG00000035416	1	2	1	1.34994	1	0	0	0.32648	4.13482	2.04782	0.531655	1	up	no	--	lincRNA	chr4:92517843-92535863:+	--
ENSSSCG00000035459	1	1	1	0.969236	0	0	0	0	Inf	Inf	0.329457	1	up	no	--	lincRNA	chr6:164027878-164034439:+	--
ENSSSCG00000035476	1	0	4	1.45909	0	0	0	0	Inf	Inf	0.155204	1	up	no	--	lincRNA	chr3:119178316-119203329:+	--
ENSSSCG00000035507	2	1	0	0.977404	0	1	1	0.707148	1.38218	0.466942	1	1	up	no	--	lincRNA	chr12:4238196-4249964:-	--
ENSSSCG00000035526	2	0	0	0.596703	0	0	0	0	Inf	Inf	0.492645	1	up	no	--	lincRNA	chr4:43972838-44090927:-	--
ENSSSCG00000035571	485	266	651	434.877	334	501	333	396.656	1.09636	0.132718	0.590424	1	up	no	--	lincRNA	chr2:96297437-96434978:+	--
ENSSSCG00000035593	93	141	114	114.506	86	69	60	73.2989	1.56218	0.643564	0.126147	0.946889	up	no	--	lincRNA	chr1:51369901-51429587:-	--
ENSSSCG00000035661	1	1	0	0.679052	1	0	0	0.32648	2.07992	1.05653	1	1	up	no	--	lincRNA	chr1:919554-924549:-	--
ENSSSCG00000035711	1	1	0	0.679052	1	0	0	0.32648	2.07992	1.05653	1	1	up	no	--	lincRNA	chr9:133527206-133559898:+	--
ENSSSCG00000035731	10	12	0	7.55192	8	6	7	7.25158	1.04142	0.0585488	1	1	up	no	--	lincRNA	chr1:54017277-54180269:-	--
ENSSSCG00000035785	3	1	0	1.27576	0	1	1	0.707148	1.80408	0.851267	0.817698	1	up	no	--	lincRNA	chr6:61308456-61489219:+	--
ENSSSCG00000035927	0	8	7	5.07689	5	8	2	4.90852	1.0343	0.048656	1	1	up	no	--	lincRNA	chr8:8565900-8586045:-	--
ENSSSCG00000035996	232	520	428	391.38	279	334	313	318.942	1.22712	0.295279	0.328421	1	up	no	--	lincRNA	chr9:134999255-135006940:+	--
ENSSSCG00000036020	221	252	524	313.929	119	257	227	208.683	1.50433	0.589124	0.189535	1	up	no	--	lincRNA	chr18:33193085-33197711:+	--
ENSSSCG00000036070	5	10	7	7.33005	12	8	8	9.57495	0.765544	-0.385442	0.639171	1	down	no	--	lincRNA	chr8:9305256-9487673:+	--
ENSSSCG00000036096	10	8	7	8.06041	15	18	7	13.2606	0.607847	-0.71822	0.336454	1	down	no	--	lincRNA	chr3:39261903-39264019:-	--
ENSSSCG00000036101	0	0	0	0	3	7	1	3.54841	#NAME?	#NAME?	0.016922	0.38853	down	no	--	lincRNA	chr12:25760427-25765682:-	--
ENSSSCG00000036104	43	28	43	35.9666	35	25	31	31.4866	1.14228	0.191922	0.678068	1	up	no	--	lincRNA	chr2:99884949-100444468:-	--
ENSSSCG00000036107	0	1	0	0.3807	1	0	0	0.32648	1.16607	0.221659	1	1	up	no	--	lincRNA	chr4:124658018-124670507:-	--
ENSSSCG00000036117	0	0	3	0.870552	0	0	0	0	Inf	Inf	0.313911	1	up	no	--	lincRNA	chr10:66741291-66971746:+	--
ENSSSCG00000036121	0	0	2	0.580368	0	1	2	1.10399	0.5257	-0.92769	1	1	down	no	--	lincRNA	chr2:109413790-109487261:+	--
ENSSSCG00000036144	0	2	1	1.05158	0	0	4	1.58738	0.662467	-0.594079	0.761218	1	down	no	--	lincRNA	chr14:96622430-97038967:-	--
ENSSSCG00000036149	2	0	3	1.46726	1	1	1	1.03363	1.41952	0.505402	0.865215	1	up	no	--	lincRNA	chr18:20141472-20149094:-	--
ENSSSCG00000036165	0	0	0	0	1	0	0	0.32648	#NAME?	#NAME?	0.966041	1	down	no	--	lincRNA	chr13:52175665-52263769:+	--
ENSSSCG00000036217	1	0	0	0.298352	0	0	0	0	Inf	Inf	1	1	up	no	--	lincRNA	chr3:12662043-12962229:-	--
ENSSSCG00000036265	4	0	2	1.77377	5	3	0	2.56331	0.691985	-0.531188	0.80565	1	down	no	--	lincRNA	chr9:46682876-46685645:+	--
ENSSSCG00000036344	14	2	2	5.51869	3	6	1	3.23811	1.70429	0.769174	0.547265	1	up	no	--	lincRNA	chr2:145419449-145644372:-	--
ENSSSCG00000036379	40	29	4	24.1351	37	33	2	23.1135	1.0442	0.0623977	0.941458	1	up	no	--	lincRNA	chr3:21638532-21650281:+	--
ENSSSCG00000036428	593	537	512	529.933	618	963	530	710.915	0.745423	-0.423868	0.0746931	0.791427	down	no	--	lincRNA	chr3:28896126-28914765:-	--
ENSSSCG00000036448	2	0	0	0.596703	5	8	0	4.11483	0.145013	-2.78575	0.154347	1	down	no	--	lincRNA	chr1:2774647-2782990:-	--
ENSSSCG00000036524	61	34	66	50.2954	93	70	68	79.0694	0.636092	-0.652692	0.15432	1	down	no	--	lincRNA	chr10:38949315-38970334:-	--
ENSSSCG00000036538	3	7	30	12.2655	11	9	7	9.16193	1.33874	0.42088	0.592111	1	up	no	--	lincRNA	chr4:82125992-82145079:+	--
ENSSSCG00000036571	1	1	1	0.969236	1	0	0	0.32648	2.96874	1.56985	0.733591	1	up	no	--	lincRNA	chr13:8917219-9582534:-	--
ENSSSCG00000036631	0	0	0	0	0	0	1	0.396844	#NAME?	#NAME?	0.928798	1	down	no	--	lincRNA	chr14:139115259-139370367:+	--
ENSSSCG00000036638	1	0	0	0.298352	0	2	3	1.81114	0.164731	-2.60181	0.325107	1	down	no	--	lincRNA	chr7:10448501-10453759:-	--
ENSSSCG00000036648	0	0	1	0.290184	0	0	0	0	Inf	Inf	1	1	up	no	--	lincRNA	chr4:125083059-125091752:+	--
ENSSSCG00000036846	17	5	11	10.1675	9	10	14	11.5972	0.876722	-0.189809	0.944468	1	down	no	--	lincRNA	chr11:6866623-6906338:-	--
ENSSSCG00000036879	2	0	1	0.886887	3	0	2	1.77313	0.500182	-0.999475	0.754009	1	down	no	--	lincRNA	chr14:81119486-81137601:-	--
ENSSSCG00000036884	1	0	1	0.588536	1	1	0	0.636785	0.924231	-0.113675	1	1	down	no	--	lincRNA	chr4:93651708-93676153:+	--
ENSSSCG00000037067	5	7	6	5.89776	10	5	17	11.5627	0.510069	-0.971235	0.296484	1	down	no	--	lincRNA	chr7:10678033-10689037:+	--
ENSSSCG00000037074	2	0	3	1.46726	0	1	2	1.10399	1.32905	0.41039	0.86478	1	up	no	--	lincRNA	chr5:61703680-61715518:+	--
ENSSSCG00000037166	8	0	6	4.12792	5	8	15	10.0675	0.410024	-1.28622	0.311365	1	down	no	--	lincRNA	chr7:14264736-14633357:+	--
ENSSSCG00000037230	0	0	1	0.290184	0	0	0	0	Inf	Inf	1	1	up	no	--	lincRNA	chr8:43301784-43525690:-	--
ENSSSCG00000037282	0	1	0	0.3807	0	3	0	0.930912	0.408954	-1.28999	0.585597	1	down	no	--	lincRNA	chr8:16430749-16498477:+	--
ENSSSCG00000037285	5	6	8	6.09743	3	2	1	1.99689	3.05346	1.61044	0.194146	1	up	no	--	lincRNA	chr15:6087526-6161651:-	--
ENSSSCG00000037383	0	1	8	2.70217	1	3	2	2.05108	1.31744	0.397736	0.770491	1	up	no	--	lincRNA	chr3:127680143-127790876:+	--
ENSSSCG00000037543	0	2	0	0.7614	0	0	0	0	Inf	Inf	0.46393	1	up	no	--	lincRNA	chr1:126891672-126894854:+	--
ENSSSCG00000037652	20	26	20	21.6689	28	27	36	31.806	0.681283	-0.553674	0.341602	1	down	no	--	lincRNA	chr3:72251-140482:-	--
ENSSSCG00000037665	2	5	0	2.5002	2	0	0	0.652961	3.82903	1.93698	0.512491	1	up	no	--	lincRNA	chr18:22339155-22629103:-	--
ENSSSCG00000037796	8	21	10	13.2834	9	13	12	11.7344	1.132	0.178875	0.887076	1	up	no	--	lincRNA	chr9:130915700-130919520:+	--
ENSSSCG00000037852	23	17	32	22.6199	63	26	30	40.5415	0.557944	-0.841808	0.145585	0.986866	down	no	--	lincRNA	chr6:169884461-169999618:-	--
ENSSSCG00000037941	0	0	0	0	0	0	1	0.396844	#NAME?	#NAME?	0.928798	1	down	no	--	lincRNA	chr5:41172539-41424734:-	--
ENSSSCG00000037969	34	28	32	30.0895	31	43	39	38.9409	0.772696	-0.372028	0.504088	1	down	no	--	lincRNA	chr18:52351577-52403124:-	--
ENSSSCG00000037997	51	44	69	51.9894	31	23	30	29.1632	1.78271	0.834069	0.082682	0.816675	up	no	--	lincRNA	chr10:11007229-11313886:-	--
ENSSSCG00000038005	5	6	4	4.9367	0	4	2	2.0349	2.42601	1.27858	0.347953	1	up	no	--	lincRNA	chr2:171583-192795:-	--
ENSSSCG00000038028	0	1	1	0.670884	0	1	0	0.310304	2.16202	1.11238	1	1	up	no	--	lincRNA	chr16:78301444-78305338:-	--
ENSSSCG00000038124	0	1	7	2.41199	12	8	5	8.38442	0.287675	-1.79749	0.251553	1	down	no	--	lincRNA	chr18:47796172-47811834:+	--
ENSSSCG00000038150	63	103	70	78.3212	51	80	52	62.1107	1.26099	0.33456	0.520159	1	up	no	--	lincRNA	chr10:28904324-28995461:-	--
ENSSSCG00000038198	1	0	0	0.298352	0	0	0	0	Inf	Inf	1	1	up	no	--	lincRNA	chr14:15958585-15994213:+	--
ENSSSCG00000038208	4	0	0	1.19341	0	0	0	0	Inf	Inf	0.219509	1	up	no	--	lincRNA	chr1:143627202-143631234:+	--
ENSSSCG00000038210	6	1	1	2.46099	23	6	3	10.5614	0.233018	-2.10149	0.0923379	0.842597	down	no	--	lincRNA	chr13:12789980-12913826:+	--
ENSSSCG00000038216	3	1	3	2.14631	3	0	2	1.77313	1.21046	0.275559	0.917268	1	up	no	--	lincRNA	chr7:85613437-85629935:-	--
ENSSSCG00000038228	9	0	1	2.97535	9	0	0	2.93832	1.0126	0.0180657	1	1	up	no	--	lincRNA	chr3:48617909-48648340:-	--
ENSSSCG00000038276	0	1	0	0.3807	0	0	0	0	Inf	Inf	0.990087	1	up	no	--	lincRNA	chr15:92029322-92124435:+	--
ENSSSCG00000038414	22	20	16	18.8207	34	25	17	25.6043	0.73506	-0.444066	0.436195	1	down	no	--	lincRNA	chr11:9913075-10135147:+	--
ENSSSCG00000038421	0	0	1	0.290184	0	1	0	0.310304	0.93516	-0.0967147	1	1	down	no	--	lincRNA	chr13:184157282-184446361:+	--
ENSSSCG00000038429	38	36	47	38.6812	82	114	46	80.4009	0.481104	-1.05558	0.014123	0.346211	down	no	--	lincRNA	chr10:66433253-66436118:-	--
ENSSSCG00000038441	1	1	0	0.679052	0	1	0	0.310304	2.18834	1.12984	1	1	up	no	--	lincRNA	chr13:131036951-131067815:-	--
ENSSSCG00000038456	0	1	2	0.961068	0	0	1	0.396844	2.42178	1.27607	0.734864	1	up	no	--	lincRNA	chr3:82585440-82946135:-	--
ENSSSCG00000038464	1	0	0	0.298352	0	2	0	0.620608	0.480741	-1.05667	0.885379	1	down	no	--	lincRNA	chr12:16418630-16442927:-	--
ENSSSCG00000038495	0	1	0	0.3807	0	1	0	0.310304	1.22686	0.294972	1	1	up	no	--	lincRNA	chr13:179508931-179578118:-	--
ENSSSCG00000038516	1	0	2	0.87872	0	1	0	0.310304	2.8318	1.50172	0.730771	1	up	no	--	lincRNA	chr9:123602691-123611785:+	--
ENSSSCG00000038539	102	83	123	97.7226	113	140	87	114.86	0.850796	-0.233116	0.521913	1	down	no	--	lincRNA	chr10:8559281-8946372:-	--
ENSSSCG00000038601	1	0	0	0.298352	0	0	0	0	Inf	Inf	1	1	up	no	--	lincRNA	chr10:64192432-64200487:-	--
ENSSSCG00000038637	0	2	5	2.21232	2	0	0	0.652961	3.38814	1.76049	0.501227	1	up	no	--	lincRNA	chr15:96548651-96589663:+	--
ENSSSCG00000038663	451	350	186	321.776	1499	519	345	787.353	0.408681	-1.29095	0.020829	0.433919	down	no	--	lincRNA	chr1:56092544-56274861:+	--
ENSSSCG00000038699	0	1	0	0.3807	0	0	0	0	Inf	Inf	0.990087	1	up	no	--	lincRNA	chr11:60378058-60409823:-	--
ENSSSCG00000038836	0	1	0	0.3807	0	0	0	0	Inf	Inf	0.990087	1	up	no	--	lincRNA	chr12:56896838-56915518:+	--
ENSSSCG00000038851	15	9	6	9.64268	2	3	3	2.77441	3.47559	1.79726	0.0746084	0.791419	up	no	--	lincRNA	chr7:114965386-115031820:+	--
ENSSSCG00000038975	0	0	0	0	0	1	0	0.310304	#NAME?	#NAME?	0.966041	1	down	no	--	lincRNA	chr1:71831528-71837025:+	--
ENSSSCG00000039062	83	54	62	63.3124	56	49	73	62.4574	1.01369	0.0196155	0.888089	1	up	no	--	lincRNA	chr3:97418218-97567710:-	--
ENSSSCG00000039118	0	0	0	0	0	0	1	0.396844	#NAME?	#NAME?	0.928798	1	down	no	--	lincRNA	chr1:137801653-137827081:-	--
ENSSSCG00000039179	9	23	19	16.9548	8	11	4	7.61256	2.22721	1.15524	0.166982	1	up	no	--	lincRNA	chr1:159022355-159093304:+	--
ENSSSCG00000039279	3	0	1	1.18524	0	1	2	1.10399	1.07359	0.102448	1	1	up	no	--	lincRNA	chr6:107278748-107282210:-	--
ENSSSCG00000039306	2	4	1	2.40969	9	0	0	2.93832	0.820089	-0.286147	0.676403	1	down	no	--	lincRNA	chr13:166979297-167254436:+	--
ENSSSCG00000039367	1	1	0	0.679052	2	0	0	0.652961	1.03996	0.0565254	1	1	up	no	--	lincRNA	chr13:159540281-159671459:+	--
ENSSSCG00000039382	1	0	0	0.298352	0	0	0	0	Inf	Inf	1	1	up	no	--	lincRNA	chr4:34440317-34460644:+	--
ENSSSCG00000039531	2	0	2	1.17707	0	1	1	0.707148	1.66453	0.735118	0.817815	1	up	no	--	lincRNA	chr4:122648447-122792723:+	--
ENSSSCG00000039561	1	4	4	2.98189	7	3	1	3.61312	0.825295	-0.277018	0.827042	1	down	no	--	lincRNA	chr13:131098272-131125504:-	--
ENSSSCG00000039599	2	5	2	3.08057	0	4	0	1.24122	2.4819	1.31144	0.75886	1	up	no	--	lincRNA	chr6:41667087-41683432:-	--
ENSSSCG00000039639	276	245	329	271.087	275	370	290	319.679	0.847997	-0.237869	0.402992	1	down	no	--	lincRNA	chr4:67844438-67847924:+	--
ENSSSCG00000039704	4	4	3	3.58676	10	3	5	6.17994	0.580388	-0.784911	0.478473	1	down	no	--	lincRNA	chr14:81095416-81114379:-	--
ENSSSCG00000039717	0	0	0	0	1	0	0	0.32648	#NAME?	#NAME?	0.966041	1	down	no	--	lincRNA	chr1:146279643-146315740:+	--
ENSSSCG00000039753	0	1	0	0.3807	1	0	0	0.32648	1.16607	0.221659	1	1	up	no	--	lincRNA	chr1:207504016-207552227:+	--
ENSSSCG00000039883	10	23	25	18.9942	12	16	11	13.2479	1.43375	0.519795	0.496925	1	up	no	--	lincRNA	chr16:48644466-48693635:-	--
ENSSSCG00000039906	11	12	12	11.3325	23	18	18	20.2377	0.559968	-0.836583	0.223697	1	down	no	--	lincRNA	chr9:29035134-29088804:-	--
ENSSSCG00000039920	6	8	13	8.6081	2	4	1	2.29102	3.75732	1.9097	0.0837005	0.820734	up	no	--	lincRNA	chr1:224262223-224766969:-	--
ENSSSCG00000039925	0	0	0	0	1	1	0	0.636785	#NAME?	#NAME?	0.468762	1	down	no	--	lincRNA	chr9:82064832-82080508:+	--
ENSSSCG00000039990	3	14	13	9.99725	8	3	4	5.13013	1.94873	0.962536	0.331185	1	up	no	--	lincRNA	chr13:152169517-152295888:-	--
ENSSSCG00000040019	0	0	3	0.870552	4	2	1	2.32337	0.374693	-1.41622	0.644467	1	down	no	--	lincRNA	chr13:82485587-82547810:+	--
ENSSSCG00000040028	1	5	0	2.20185	1	0	0	0.32648	6.74421	2.75365	0.27485	1	up	no	--	lincRNA	chr9:96415473-96463177:+	--
ENSSSCG00000040137	2	0	0	0.596703	2	0	0	0.652961	0.913843	-0.129983	1	1	down	no	--	lincRNA	chr15:107416220-107434421:+	--
ENSSSCG00000040155	10	13	16	12.5756	30	17	15	21.0222	0.598203	-0.741293	0.261939	1	down	no	--	lincRNA	chr6:3433377-3435745:-	--
ENSSSCG00000040169	0	1	0	0.3807	1	1	0	0.636785	0.597848	-0.74215	0.954679	1	down	no	--	lincRNA	chr15:133014490-133032001:+	--
ENSSSCG00000040219	30	28	47	33.2488	11	17	6	11.2475	2.9561	1.5637	0.013849	0.343566	up	no	--	lincRNA	chr6:163619102-163624420:-	--
ENSSSCG00000040228	102	94	195	122.804	375	101	148	212.504	0.577889	-0.791136	0.100468	0.871676	down	no	--	lincRNA	chr1:208140159-208180014:-	--
ENSSSCG00000040277	5	7	5	5.60758	22	17	2	13.2514	0.423168	-1.2407	0.119337	0.936208	down	no	--	lincRNA	chr3:124011485-124147604:-	--
ENSSSCG00000040282	27	48	38	37.3561	37	36	23	32.3781	1.15374	0.206324	0.802802	1	up	no	--	lincRNA	chr4:117112379-117268915:-	--
ENSSSCG00000040330	1	0	0	0.298352	0	0	0	0	Inf	Inf	1	1	up	no	--	lincRNA	chr14:26611666-26621357:+	--
ENSSSCG00000040462	0	2	0	0.7614	0	0	0	0	Inf	Inf	0.46393	1	up	no	--	lincRNA	chr2:98865202-99031502:+	--
ENSSSCG00000040467	1	0	0	0.298352	0	0	1	0.396844	0.751811	-0.411558	1	1	down	no	--	lincRNA	chr15:48784307-48835517:+	--
ENSSSCG00000040582	13	11	11	11.2583	42	5	20	23.2006	0.485259	-1.04317	0.15393	1	down	no	--	lincRNA	chr4:432873-442004:-	--
ENSSSCG00000040610	0	0	0	0	0	1	0	0.310304	#NAME?	#NAME?	0.966041	1	down	no	--	lincRNA	chr9:129335939-129363763:+	--
ENSSSCG00000040620	1	1	0	0.679052	0	2	0	0.620608	1.09417	0.129839	1	1	up	no	--	lincRNA	chr1:221626463-221633076:+	--
ENSSSCG00000040730	6	3	24	9.89663	5	17	8	10.0823	0.981582	-0.0268193	0.975183	1	down	no	--	lincRNA	chr14:118157260-118629484:-	--
ENSSSCG00000040760	0	0	2	0.580368	0	1	0	0.310304	1.87032	0.903285	0.972877	1	up	no	--	lincRNA	chr6:170290225-170299268:-	--
ENSSSCG00000040829	1	2	9	3.67141	2	4	0	1.89418	1.93826	0.954762	0.548447	1	up	no	--	lincRNA	chr18:30192179-30233992:+	--
ENSSSCG00000040837	63	49	41	49.348	74	67	43	62.0142	0.795753	-0.329607	0.428334	1	down	no	--	lincRNA	chr10:68578573-68621321:-	--
ENSSSCG00000040839	50	34	28	35.9865	27	30	13	23.2831	1.54561	0.628176	0.297544	1	up	no	--	lincRNA	chr17:53705212-54557486:+	--
ENSSSCG00000040925	0	1	1	0.670884	0	0	0	0	Inf	Inf	0.538674	1	up	no	--	lincRNA	chr6:4660531-4668003:+	--
ENSSSCG00000040936	0	0	0	0	0	2	0	0.620608	#NAME?	#NAME?	0.429989	1	down	no	--	lincRNA	chr2:127279958-127644913:-	--

## Sheet: Bf_Sol.novel_lncRNA
Gene	Bf28_count	Bf35_count	Bf36_count	Bf_normalize	Sol28_count	Sol35_count	Sol36_count	Sol_normalize	FoldChange	Log2FoldChange	pval	padj	Up/Down	Significant	GeneName	Biotype	Position	Description
MSTRG.100518	26	17	23	20.9033	284	59	58	134.045	0.155942	-2.68092	1.19e-07	2.93e-05	down	yes	--	linc	chr3:96366548-96398578:-	--
MSTRG.103084	98	138	119	116.307	33	47	42	42.0256	2.76753	1.4686	0.000425746	0.0298009	up	yes	--	linc	chr3:127517319-127524469:-	--
MSTRG.103147	2	3	3	2.60936	79	7	28	39.0757	0.0667769	-3.90451	1.22e-06	0.000223936	down	yes	--	linc	chr3:129831367-129834077:+	--
MSTRG.104278	124	71	159	110.165	432	178	357	337.947	0.325982	-1.61714	1.13e-05	0.001534	down	yes	--	linc	chr4:15395920-15397162:+	--
MSTRG.104574	112	132	168	132.419	667	143	160	325.631	0.406653	-1.29813	0.000415317	0.029259	down	yes	--	linc	chr4:16557303-16567258:+	--
MSTRG.104576	48	17	31	29.7885	81	127	62	90.4579	0.329308	-1.60249	0.000559118	0.0369749	down	yes	--	linc	chr4:16566811-16571222:-	--
MSTRG.104721	0	0	0	0	17	5	5	9.08591	#NAME?	#NAME?	0.000213815	0.0178171	down	yes	--	linc	chr4:15770865-15771588:-	--
MSTRG.105061	14	11	14	12.4272	135	39	105	97.8453	0.127009	-2.977	5.24e-08	1.47e-05	down	yes	--	linc	chr4:23815760-23903360:+	--
MSTRG.115157	68	239	109	142.905	17	10	2	9.4469	15.1272	3.91908	9.59e-05	0.00956859	up	yes	--	linc	chr5:14029694-14062654:-	--
MSTRG.115166	1	8	28	11.4691	0	0	0	0	Inf	Inf	9.65e-05	0.00958587	up	yes	--	linc	chr5:14041993-14042946:-	--
MSTRG.119438	26	13	10	15.6081	124	48	21	63.7119	0.244979	-2.02927	0.000674178	0.0432025	down	yes	--	linc	chr5:67953282-67959664:+	--
MSTRG.125288	13	1	13	8.03166	139	53	46	80.0817	0.100293	-3.3177	0.000269732	0.021436	down	yes	--	linc	chr6:30141523-30156054:-	--
MSTRG.12739	6	12	15	10.7113	0	0	1	0.396844	26.9911	4.75441	0.000539643	0.0358957	up	yes	--	linc	chr1:191928857-191929186:+	--
MSTRG.127479	3	2	1	1.94664	29	15	8	17.2972	0.11254	-3.15148	0.000571027	0.0375442	down	yes	--	antisense	chr6:54018930-54023578:-	--
MSTRG.135005	563	767	847	705.755	3071	976	1168	1768.99	0.398959	-1.32569	0.00028994	0.0222833	down	yes	--	linc	chr6:165477738-165493564:-	--
MSTRG.135017	260	292	389	301.617	1474	414	479	799.786	0.377123	-1.40689	4.49e-06	0.000681435	down	yes	--	linc	chr6:165466845-165475593:-	--
MSTRG.135730	11	2	3	4.91382	208	10	28	82.1226	0.0598352	-4.06286	0.000348194	0.0255518	down	yes	--	linc	chr7:1539218-1542676:-	--
MSTRG.136748	83	39	35	49.7669	9	18	7	11.3017	4.40349	2.13865	0.000245634	0.0200384	up	yes	--	linc	chr7:12731711-12735918:+	--
MSTRG.139571	218	229	337	250.013	1016	265	407	575.45	0.434465	-1.20269	0.000210886	0.0176377	down	yes	--	linc	chr7:41155852-41210530:-	--
MSTRG.140470	163	462	150	268.042	46	89	51	62.8742	4.26315	2.09192	4.92e-07	9.99e-05	up	yes	--	antisense	chr7:55288309-55320356:-	--
MSTRG.140616	33	194	83	107.787	40	34	18	30.7527	3.50495	1.80939	0.000391319	0.0282607	up	yes	--	antisense	chr7:56244694-56250534:-	--
MSTRG.14071	0	0	0	0	5	0	18	8.77559	#NAME?	#NAME?	0.000609184	0.0399376	down	yes	--	antisense	chr1:221632429-221634220:-	--
MSTRG.143584	1	0	0	0.298352	29	4	1	11.106	0.026864	-5.21818	0.000561982	0.0370566	down	yes	--	linc	chr7:94689764-94761455:+	--
MSTRG.145175	22	84	52	53.6321	3	4	0	2.22066	24.1515	4.59404	1.53e-06	0.000265811	up	yes	--	linc	chr7:118053309-118059852:-	--
MSTRG.146794	9	6	12	8.45157	116	15	14	48.0821	0.175774	-2.50821	0.000266604	0.0212806	down	yes	--	linc	chr8:18334504-18346916:+	--
MSTRG.147492	8	2	8	5.46969	159	28	25	70.52	0.0775622	-3.6885	3.44e-08	1.07e-05	down	yes	--	linc	chr8:31458637-31459593:+	--
MSTRG.150329	39	167	89	101.039	22	22	20	21.9461	4.60395	2.20287	1.86e-05	0.00239191	up	yes	--	linc	chr8:87409471-87423689:+	--
MSTRG.151887	31	25	18	23.9897	236	33	71	115.465	0.207766	-2.26697	8.07e-06	0.00113364	down	yes	--	linc	chr8:104655415-104662978:+	--
MSTRG.152301	48	207	52	108.215	9	3	1	4.26608	25.3665	4.66485	0.00018757	0.0160693	up	yes	--	linc	chr8:112013961-112028178:-	--
MSTRG.153756	102	109	178	123.581	655	329	160	379.43	0.325702	-1.61838	5.6e-06	0.000816253	down	yes	--	linc	chr8:134898246-134905555:-	--
MSTRG.155370	65	108	92	87.2054	21	33	11	21.4614	4.06336	2.02267	5.15e-05	0.00571763	up	yes	--	linc	chr9:9779148-9782225:+	--
MSTRG.15646	12	14	4	10.0708	533	122	139	267.032	0.0377136	-4.72877	4.44e-09	1.6e-06	down	yes	--	linc	chr1:241076978-241090283:+	--
MSTRG.160710	17	11	10	12.1615	0	0	0	0	Inf	Inf	3.44e-05	0.00400651	up	yes	--	linc	chr9:88285143-88286039:+	--
MSTRG.164288	9	25	12	15.6849	352	117	122	199.642	0.0785652	-3.66997	3.66e-05	0.00415707	down	yes	--	linc	chr9:131746454-131768065:+	--
MSTRG.168792	0	0	0	0	27	0	13	13.9739	#NAME?	#NAME?	1.58e-05	0.00207201	down	yes	--	linc	chrX:30953462-31180915:+	--
MSTRG.171731	56	44	83	57.5438	289	119	102	171.757	0.33503	-1.57764	0.000295533	0.0226366	down	yes	--	antisense	chrX:83223727-83224823:+	--
MSTRG.17918	10	8	37	16.7659	1	1	2	1.43047	11.7206	3.55097	0.000406711	0.029004	up	yes	--	linc	chr1:271292047-271293886:+	--
MSTRG.18851	138	129	104	120.462	242	319	333	310.144	0.388406	-1.36436	1.78e-05	0.00229901	down	yes	--	linc	chr10:7053511-7064394:-	--
MSTRG.18852	107	70	60	75.9837	207	229	299	257.297	0.295315	-1.75968	1.65e-06	0.000280848	down	yes	--	linc	chr10:7065625-7072897:-	--
MSTRG.18853	1060	683	529	729.778	2246	2273	2561	2454.91	0.297273	-1.75014	5.02e-07	0.000100386	down	yes	--	linc	chr10:7113313-7153435:-	--
MSTRG.19775	59	118	156	107.794	34	29	27	30.8139	3.49822	1.80662	8.29e-05	0.00845884	up	yes	--	linc	chr10:23600790-23610542:-	--
MSTRG.19814	6	2	3	3.42206	140	31	19	62.8667	0.0544336	-4.19936	4.66e-09	1.63e-06	down	yes	--	antisense	chr10:23801004-23804884:+	--
MSTRG.21020	1	0	0	0.298352	23	5	16	15.4101	0.0193608	-5.69072	2.26e-05	0.00284259	down	yes	--	linc	chr10:34280332-34330885:+	--
MSTRG.22892	11	7	7	7.97806	110	21	17	49.1756	0.162236	-2.62383	0.000106422	0.0102151	down	yes	--	linc	chr10:65999338-66030060:+	--
MSTRG.23038	10	15	8	11.0155	54	95	41	63.3794	0.173802	-2.52448	2.62e-06	0.000418948	down	yes	--	antisense	chr10:66434849-66439336:+	--
MSTRG.25928	195	283	324	259.936	89	130	110	113.049	2.29932	1.20121	0.00024581	0.0200384	up	yes	--	antisense	chr11:19337848-19345717:-	--
MSTRG.26849	297	814	387	510.802	246	240	205	236.14	2.16313	1.11312	0.00040936	0.0291016	up	yes	--	antisense	chr11:47693099-47708622:-	--
MSTRG.27251	0	0	1	0.290184	41	9	9	19.75	0.0146928	-6.08874	3.45e-06	0.000528953	down	yes	--	linc	chr11:49514599-49536179:-	--
MSTRG.28159	970	186	94	387.489	1694	2228	1176	1711.1	0.226455	-2.1427	1.71e-06	0.000288911	down	yes	--	antisense	chr11:71014499-71026391:+	--
MSTRG.28162	1	0	0	0.298352	35	41	25	34.0704	0.00875692	-6.83536	5.37e-10	2.5e-07	down	yes	--	linc	chr11:71032884-71033919:+	--
MSTRG.28489	21	19	26	21.0435	840	104	164	371.598	0.0566297	-4.1423	7.17e-24	1.48e-20	down	yes	--	linc	chr11:76339165-76356189:-	--
MSTRG.30742	9	44	22	25.82	0	1	0	0.310304	83.2088	6.37866	2.72e-07	5.89e-05	up	yes	--	linc	chr12:13677805-13680725:-	--
MSTRG.31243	0	0	0	0	50	0	7	19.1019	#NAME?	#NAME?	1.05e-06	0.000196402	down	yes	--	linc	chr12:19382462-19388506:-	--
MSTRG.35730	3	10	26	12.2468	255	49	107	140.92	0.0869065	-3.52439	0.000792186	0.0492389	down	yes	--	antisense	chr13:9844316-9921788:+	--
MSTRG.36795	203	76	135	128.673	28	55	19	33.7482	3.81275	1.93083	0.000205633	0.0172618	up	yes	--	linc	chr13:26487361-26492868:+	--
MSTRG.37125	18	13	19	15.8329	142	60	102	105.457	0.150137	-2.73565	6.83e-08	1.83e-05	down	yes	--	linc	chr13:29727042-29729163:-	--
MSTRG.41643	9	19	8	12.2399	3995	348	510	1614.67	0.00758048	-7.04349	8.47e-13	6.02e-10	down	yes	--	linc	chr13:87972758-88184919:+	--
MSTRG.41646	1	7	2	3.54362	1945	171	167	754.339	0.00469765	-7.73385	1.43e-06	0.000253653	down	yes	--	linc	chr13:88032057-88051739:+	--
MSTRG.41758	18	20	15	17.3371	193	38	35	88.6918	0.195476	-2.35494	1.76e-05	0.00228701	down	yes	--	linc	chr13:90244463-90273410:-	--
MSTRG.42018	22	31	46	31.7139	628	163	229	346.487	0.09153	-3.44961	1.5e-15	1.79e-12	down	yes	--	linc	chr13:95221197-95226593:-	--
MSTRG.42019	1487	1519	2324	1696.32	28485	11230	12526	17755.4	0.0955384	-3.38778	3.45e-26	1.31e-22	down	yes	--	linc	chr13:95230526-95235057:-	--
MSTRG.43472	14	29	15	19.57	142	101	49	97.1463	0.201449	-2.31152	0.000273418	0.0215225	down	yes	--	linc	chr13:117056908-117095062:-	--
MSTRG.48838	232	277	271	253.311	57	122	67	83.055	3.04992	1.60877	5.74e-05	0.00620694	up	yes	--	linc	chr14:1374473-1400499:+	--
MSTRG.53747	3	1	1	1.56594	170	23	35	76.5282	0.0204623	-5.61089	2.15e-13	1.81e-10	down	yes	--	linc	chr14:75445763-75480348:+	--
MSTRG.54348	2	24	30	18.439	0	1	2	1.10399	16.7021	4.06196	9.94e-05	0.0097933	up	yes	--	linc	chr14:79239534-79244753:+	--
MSTRG.58222	11	12	29	16.2656	0	1	1	0.707148	23.0017	4.52367	5.02e-05	0.00559617	up	yes	--	linc	chr14:141291522-141294532:-	--
MSTRG.63150	376	243	251	277.527	3715	1374	1477	2225.37	0.12471	-3.00335	1.84e-24	4.19e-21	down	yes	--	linc	chr15:85142780-85186172:-	--
MSTRG.63656	30	18	5	17.2541	402	165	127	232.844	0.0741013	-3.75436	9.27e-06	0.00127813	down	yes	--	linc	chr15:94098491-94103847:-	--
MSTRG.66188	83	51	83	68.2642	401	83	109	199.93	0.341441	-1.55029	0.000345582	0.0255248	down	yes	--	linc	chr15:131459184-131462846:-	--
MSTRG.66740	10	16	13	12.8471	1	0	0	0.32648	39.3503	5.2983	0.000149668	0.013552	up	yes	--	linc	chr15:138682792-138684158:+	--
MSTRG.66894	8	17	18	14.082	0	0	1	0.396844	35.4851	5.14914	8.79e-05	0.00880449	up	yes	--	linc	chr15:140165961-140171043:-	--
MSTRG.68808	6197	3427	5581	4773.06	17804	6865	11813	12630.8	0.37789	-1.40396	1.07e-05	0.00145523	down	yes	--	linc	chr16:38389722-38471886:-	--
MSTRG.70549	108	70	72	79.7642	112	266	242	215.143	0.37075	-1.43148	0.000285783	0.0222601	down	yes	--	linc	chr16:65026002-65068357:-	--
MSTRG.71240	59	168	248	153.526	9	27	19	18.8566	8.14178	3.02534	1.98e-07	4.65e-05	up	yes	--	linc	chr16:74837409-74844391:-	--
MSTRG.71484	2	1	4	2.13814	46	5	13	21.7286	0.0984021	-3.34517	0.000415431	0.029259	down	yes	--	linc	chr17:601541-606254:+	--
MSTRG.71859	680	175	486	410.531	140	76	136	123.261	3.33058	1.73577	0.000258795	0.0208771	up	yes	--	antisense	chr17:10761131-10770225:+	--
MSTRG.74426	259	478	211	320.477	92	90	53	78.9963	4.05686	2.02036	3.48e-08	1.07e-05	up	yes	--	antisense	chr17:41616919-41632422:+	--
MSTRG.80776	328	418	441	384.963	178	140	167	167.829	2.29378	1.19773	2.47e-05	0.00308782	up	yes	--	linc	chr2:5480821-5489061:+	--
MSTRG.81844	5	42	17	22.4143	0	0	0	0	Inf	Inf	2.38e-07	5.3e-05	up	yes	--	linc	chr2:17821460-17823185:+	--
MSTRG.82923	0	0	1	0.290184	17	2	18	13.314	0.0217955	-5.51983	0.000121299	0.0114499	down	yes	--	linc	chr2:36957599-36958703:+	--
MSTRG.87	235	495	532	412.937	57	95	48	67.1368	6.15068	2.62075	3.84e-13	3.01e-10	up	yes	--	linc	chr1:788920-802835:-	--
MSTRG.87875	0	0	0	0	57	0	3	19.7999	#NAME?	#NAME?	7.64e-07	0.000147308	down	yes	--	linc	chr2:97211641-97218079:+	--
MSTRG.92035	2	166	98	92.231	3	10	10	8.05092	11.456	3.51803	4.87e-07	9.98e-05	up	yes	--	antisense	chr2:144680720-144701596:-	--
MSTRG.92474	1122	1076	964	1024.12	495	452	304	422.506	2.42392	1.27734	1.37e-07	3.31e-05	up	yes	--	linc	chr2:150810174-150825606:-	--
MSTRG.93222	16	40	35	30.1581	6	2	4	4.16687	7.23759	2.85551	0.000122746	0.0114911	up	yes	--	antisense	chr3:4081212-4119136:+	--
MSTRG.93232	58	80	80	70.9751	4	9	7	6.87657	10.3213	3.36755	5.33e-09	1.84e-06	up	yes	--	linc	chr3:4120986-4124136:+	--
MSTRG.95188	45	24	18	27.7859	461	74	52	194.106	0.143148	-2.80442	2.04e-06	0.000334686	down	yes	--	linc	chr3:26361598-26364625:+	--
MSTRG.97440	0	0	0	0	654	12	108	260.101	#NAME?	#NAME?	3.32e-40	7.55e-36	down	yes	--	linc	chr3:49346204-49382523:+	--
MSTRG.97441	0	0	0	0	178	1	43	75.4881	#NAME?	#NAME?	2.85e-17	3.81e-14	down	yes	--	linc	chr3:49342919-49345826:+	--
MSTRG.99993	0	1	3	1.25125	23	9	36	24.5882	0.0508884	-4.29652	2.84e-05	0.0034353	down	yes	--	linc	chr3:88484726-88937951:-	--
MSTRG.100040	34	62	16	38.3903	45	35	60	49.3629	0.777716	-0.362685	0.671981	1	down	no	--	linc	chr3:89961792-89963490:+	--
MSTRG.100041	43	32	15	29.3643	38	39	46	42.7629	0.686676	-0.542298	0.337427	1	down	no	--	linc	chr3:89985224-89986471:+	--
MSTRG.100042	0	4	0	1.5228	0	0	0	0	Inf	Inf	0.194031	1	up	no	--	linc	chr3:90002904-90056178:-	--
MSTRG.100043	8	16	2	9.05838	19	18	17	18.5349	0.488719	-1.03292	0.271723	1	down	no	--	linc	chr3:90006445-90008456:+	--
MSTRG.100045	24	28	23	24.4943	23	25	33	28.3625	0.863615	-0.21154	0.744109	1	down	no	--	linc	chr3:90026939-90028106:+	--
MSTRG.100047	2	7	1	3.55179	4	11	6	7.10033	0.500229	-0.99934	0.40901	1	down	no	--	linc	chr3:90128806-90135960:+	--
MSTRG.10005	27	6	57	26.8802	9	17	25	18.1346	1.48226	0.567799	0.358224	1	up	no	--	linc	chr1:145418149-145420950:+	--
MSTRG.100198	8	1	8	5.08899	2	1	6	3.34433	1.52168	0.605662	0.549889	1	up	no	--	linc	chr3:93899102-93899330:-	--
MSTRG.100210	3	22	9	11.8821	10	4	8	7.68077	1.54699	0.629468	0.486098	1	up	no	--	linc	chr3:94012925-94014501:+	--
MSTRG.100221	0	9	8	5.74777	11	9	0	6.38402	0.900338	-0.151462	0.821165	1	down	no	--	linc	chr3:94027924-94029615:+	--
MSTRG.100243	6	1	1	2.46099	1	1	0	0.636785	3.86472	1.95036	0.317992	1	up	no	--	linc	chr3:94074297-94078512:+	--
MSTRG.10038	6	1	1	2.46099	1	0	0	0.32648	7.53795	2.91417	0.172213	1	up	no	--	linc	chr1:145501995-145508457:-	--
MSTRG.100401	1	2	4	2.22049	0	0	0	0	Inf	Inf	0.0798846	0.804702	up	no	--	linc	chr3:94889418-94908473:-	--
MSTRG.100514	40	10	12	19.2233	71	90	38	66.1876	0.290436	-1.78371	0.0100922	0.287343	down	no	--	linc	chr3:96357827-96359794:-	--
MSTRG.100521	7	7	26	12.2981	10	55	58	43.3485	0.283704	-1.81754	0.0537677	0.688716	down	no	--	linc	chr3:96397338-96413083:+	--
MSTRG.100589	25	50	46	39.8423	94	48	32	58.2828	0.683603	-0.54877	0.257417	1	down	no	--	linc	chr3:96869663-96872407:-	--
MSTRG.100603	3	6	14	7.24183	17	11	6	11.3446	0.638352	-0.647576	0.441133	1	down	no	--	antisense	chr3:97195708-97205855:-	--
MSTRG.100607	108	21	77	62.5609	62	67	27	51.7469	1.20898	0.273786	0.598752	1	up	no	--	linc	chr3:97207467-97211480:+	--
MSTRG.100742	1	6	1	2.87274	11	4	1	5.22934	0.549349	-0.864204	0.51212	1	down	no	--	linc	chr3:98405325-98410030:-	--
MSTRG.100888	70	102	109	91.3461	72	91	129	102.937	0.887397	-0.172349	0.679609	1	down	no	--	linc	chr3:97392938-97406093:-	--
MSTRG.100915	0	10	14	7.86958	1	1	1	1.03363	7.61355	2.92857	0.0235543	0.464733	up	no	--	linc	chr3:101432212-101433807:+	--
MSTRG.100992	1	6	1	2.87274	4	1	2	2.40991	1.19205	0.253444	0.97671	1	up	no	--	antisense	chr3:101535361-101540718:-	--
MSTRG.101047	16	22	44	25.9171	24	9	18	17.7715	1.45836	0.544344	0.343038	1	up	no	--	linc	chr3:101742705-101753404:-	--
MSTRG.101154	22	21	28	22.6836	18	5	13	12.5871	1.80212	0.849699	0.18533	1	up	no	--	linc	chr3:102563211-102567566:+	--
MSTRG.101272	26	34	87	45.947	44	32	76	54.455	0.84376	-0.245095	0.84799	1	down	no	--	antisense	chr3:103616164-103620248:+	--
MSTRG.101321	1	15	7	8.04014	2	7	5	4.80931	1.67179	0.741391	0.510492	1	up	no	--	linc	chr3:106764489-106801005:-	--
MSTRG.101343	804	882	1021	871.93	626	727	665	693.869	1.25662	0.329549	0.155816	1	up	no	--	linc	chr3:107298632-107303040:-	--
MSTRG.101398	0	0	0	0	0	0	4	1.58738	#NAME?	#NAME?	0.159875	1	down	no	--	antisense	chr3:107150688-107151715:+	--
MSTRG.101441	79	25	18	38.3106	39	37	8	27.3887	1.39877	0.484161	0.562661	1	up	no	--	linc	chr3:109171791-109174735:-	--
MSTRG.101586	3	2	1	1.94664	13	1	0	4.55455	0.427406	-1.22632	0.316338	1	down	no	--	linc	chr3:111464766-111466421:-	--
MSTRG.101659	24	76	79	59.0182	71	35	33	47.1366	1.25207	0.324312	0.597711	1	up	no	--	antisense	chr3:110457032-110484441:+	--
MSTRG.101660	215	259	246	234.132	248	232	152	213.278	1.09778	0.134589	0.759551	1	up	no	--	antisense	chr3:110474950-110502158:+	--
MSTRG.101662	14	13	31	18.1217	18	13	6	12.2917	1.47431	0.56004	0.439846	1	up	no	--	antisense	chr3:110490169-110615743:+	--
MSTRG.101706	13	11	17	12.9994	14	1	6	7.26209	1.79004	0.839988	0.403177	1	up	no	--	antisense	chr3:111793326-111793987:-	--
MSTRG.101721	9	0	9	5.29682	5	0	7	4.41031	1.20101	0.264247	0.737566	1	up	no	--	linc	chr3:112041976-112043484:+	--
MSTRG.101779	33	2	10	13.5088	13	29	20	21.1799	0.637813	-0.648794	0.577722	1	down	no	--	linc	chr3:112314841-112319160:-	--
MSTRG.101803	1	3	5	2.89137	11	1	0	3.90159	0.741076	-0.432307	0.663613	1	down	no	--	linc	chr3:112963416-112969233:+	--
MSTRG.101833	34	14	14	19.5363	9	24	7	13.1635	1.48413	0.569613	0.466744	1	up	no	--	linc	chr3:112817850-112820364:-	--
MSTRG.101841	88	98	89	89.3899	84	58	43	62.4863	1.43055	0.516573	0.245677	1	up	no	--	antisense	chr3:113049753-113059368:+	--
MSTRG.101970	64	127	87	92.6894	88	114	88	99.0272	0.936	-0.09542	0.821713	1	down	no	--	linc	chr3:114385377-114388019:+	--
MSTRG.101973	0	7	1	2.95509	2	1	2	1.75695	1.68194	0.750124	0.655053	1	up	no	--	antisense	chr3:114460392-114487519:-	--
MSTRG.102000	146	145	138	138.806	59	108	139	107.937	1.286	0.36289	0.460901	1	up	no	--	linc	chr3:115452179-115462414:+	--
MSTRG.102013	16	21	7	14.7996	1	12	7	6.82804	2.16748	1.11602	0.25736	1	up	no	--	linc	chr3:115492445-115494083:+	--
MSTRG.102148	0	0	6	1.7411	0	0	1	0.396844	4.38738	2.13336	0.296467	1	up	no	--	linc	chr3:115934912-115935478:+	--
MSTRG.102217	12	39	42	30.6153	11	33	30	25.7366	1.18956	0.250427	0.710562	1	up	no	--	linc	chr3:115690186-115830695:+	--
MSTRG.10222	4	0	0	1.19341	31	0	0	10.1209	0.117915	-3.08418	0.185798	1	down	no	--	linc	chr1:151484789-151496407:+	--
MSTRG.102344	4	1	5	3.02503	22	8	20	17.6019	0.171858	-2.54071	0.00499979	0.182559	down	no	--	linc	chr3:118350314-118494094:+	--
MSTRG.102349	1	0	0	0.298352	17	0	3	6.7407	0.0442612	-4.49781	0.00809841	0.252795	down	no	--	linc	chr3:118423676-118468225:+	--
MSTRG.102351	2	0	0	0.596703	27	1	1	9.52212	0.062665	-3.9962	0.0507262	0.672661	down	no	--	linc	chr3:118458670-118461070:+	--
MSTRG.102354	49	43	68	50.7219	64	32	44	48.2856	1.05045	0.0710141	0.848752	1	up	no	--	linc	chr3:118768397-118822391:+	--
MSTRG.102370	237	245	192	219.696	141	182	125	152.115	1.44428	0.530352	0.115335	0.919327	up	no	--	linc	chr3:114847051-114856984:+	--
MSTRG.102395	72	90	49	69.9634	62	83	68	72.9824	0.958633	-0.0609494	0.86873	1	down	no	--	linc	chr3:115177989-115339882:+	--
MSTRG.102397	5	14	2	7.40193	3	6	2	3.63495	2.03632	1.02596	0.422605	1	up	no	--	linc	chr3:115230593-115234392:+	--
MSTRG.102398	1	8	8	5.66543	1	2	1	1.34393	4.21556	2.07572	0.129848	0.953515	up	no	--	linc	chr3:115233096-115233668:+	--
MSTRG.1024	1685	1796	2176	1817.9	903	1806	1936	1623.51	1.11973	0.163156	0.655315	1	up	no	--	linc	chr1:16652855-16681539:-	--
MSTRG.102414	9	1	6	4.80697	1	4	5	3.55192	1.35335	0.43653	0.655612	1	up	no	--	linc	chr3:118873169-118874088:+	--
MSTRG.102501	2	12	21	11.259	16	24	8	15.8457	0.710536	-0.49302	0.534191	1	down	no	--	linc	chr3:118931412-118939555:+	--
MSTRG.102709	18	7	6	9.77634	6	11	12	10.1344	0.964673	-0.0518886	1	1	down	no	--	antisense	chr3:119207164-119453880:-	--
MSTRG.102862	12	136	118	89.5972	26	53	22	33.6652	2.66142	1.4122	0.0131498	0.332013	up	no	--	linc	chr3:124444111-124461192:-	--
MSTRG.102889	1	0	0	0.298352	0	8	0	2.48243	0.120185	-3.05667	0.146749	0.989537	down	no	--	linc	chr3:124922817-124923136:-	--
MSTRG.102903	0	2	0	0.7614	0	1	4	1.89768	0.401227	-1.31751	0.689787	1	down	no	--	linc	chr3:125211575-125212138:-	--
MSTRG.102934	98	90	104	93.6806	56	104	103	91.4295	1.02462	0.0350916	0.925454	1	up	no	--	linc	chr3:125272310-125280760:+	--
MSTRG.103000	1	0	12	3.78056	0	2	1	1.01745	3.71571	1.89364	0.215187	1	up	no	--	linc	chr3:126774573-126775340:+	--
MSTRG.103018	102	105	40	82.0128	86	138	74	100.266	0.817954	-0.289909	0.490436	1	down	no	--	antisense	chr3:126130337-126134232:-	--
MSTRG.103020	262	229	185	219.033	213	277	242	251.531	0.870798	-0.19959	0.483729	1	down	no	--	linc	chr3:126144373-126191945:-	--
MSTRG.103229	27	85	5	41.8659	20	63	12	30.8409	1.35748	0.440932	0.754533	1	up	no	--	linc	chr3:132368069-132371213:+	--
MSTRG.103244	335	254	365	302.563	213	243	250	244.155	1.23922	0.309436	0.231682	1	up	no	--	linc	chr4:153313-159114:-	--
MSTRG.103282	0	0	6	1.7411	0	0	0	0	Inf	Inf	0.123529	0.941129	up	no	--	linc	chr4:410918-414140:+	--
MSTRG.103343	27	29	33	28.6719	32	19	16	22.6927	1.26349	0.337411	0.601499	1	up	no	--	antisense	chr4:471098-479250:-	--
MSTRG.103360	16	11	43	21.4392	16	35	17	22.8307	0.939054	-0.0907198	0.964753	1	down	no	--	linc	chr4:924563-925401:-	--
MSTRG.103391	29	20	49	30.4852	11	20	29	21.3058	1.43084	0.516861	0.357094	1	up	no	--	linc	chr4:945728-949852:+	--
MSTRG.103392	29	18	72	36.3981	50	26	57	47.012	0.774228	-0.369169	0.735721	1	down	no	--	antisense	chr4:945823-950904:-	--
MSTRG.10341	0	0	5	1.45092	2	0	0	0.652961	2.22206	1.1519	0.673909	1	up	no	--	linc	chr1:154796824-154804961:+	--
MSTRG.103413	52	36	85	53.8851	40	59	39	46.8441	1.15031	0.202021	0.634158	1	up	no	--	linc	chr4:1198996-1202485:-	--
MSTRG.103474	15	6	5	8.2104	34	1	25	21.3317	0.384891	-1.37748	0.0881012	0.831279	down	no	--	linc	chr4:2135100-2136016:+	--
MSTRG.103485	412	267	475	362.405	373	445	334	392.408	0.923541	-0.114752	0.715921	1	down	no	--	antisense	chr4:1684899-1687821:-	--
MSTRG.103542	0	7	0	2.6649	0	0	0	0	Inf	Inf	0.068654	0.763899	up	no	--	linc	chr4:2642038-2644451:-	--
MSTRG.103659	48	52	69	54.14	50	50	49	51.2846	1.05568	0.0781695	0.862328	1	up	no	--	linc	chr4:3029142-3030404:+	--
MSTRG.103670	13	15	4	10.7498	5	19	10	11.4966	0.935041	-0.0968985	0.860783	1	down	no	--	linc	chr4:7011071-7013141:+	--
MSTRG.103672	9785	14932	7089	10661.1	8135	11848	8460	9689.7	1.10025	0.137832	0.681273	1	up	no	--	linc	chr4:6925455-7001624:+	--
MSTRG.103689	1	2	4	2.22049	3	1	0	1.28975	1.72165	0.783791	0.755748	1	up	no	--	linc	chr4:3240699-3241186:+	--
MSTRG.103694	34	27	18	25.6462	18	24	40	29.1977	0.878363	-0.187111	0.791762	1	down	no	--	linc	chr4:7358904-7363376:+	--
MSTRG.103696	10	11	5	8.62214	17	17	10	14.7938	0.582822	-0.778873	0.272411	1	down	no	--	linc	chr4:7372592-7373639:+	--
MSTRG.103742	13	10	3	8.55613	21	8	15	15.2912	0.559546	-0.83767	0.271873	1	down	no	--	linc	chr4:7558264-7572149:-	--
MSTRG.103792	18	42	22	27.7438	0	11	0	3.41335	8.12803	3.02291	0.138192	0.969987	up	no	--	antisense	chr4:8477181-8507350:-	--
MSTRG.103873	2	1	16	5.62035	3	0	1	1.37629	4.08371	2.02988	0.123988	0.941129	up	no	--	linc	chr4:8705458-8721052:+	--
MSTRG.10392	148	54	53	80.0936	26	46	56	44.9857	1.78042	0.832219	0.127083	0.9485	up	no	--	linc	chr1:156735423-156747097:+	--
MSTRG.103987	1	2	34	10.926	12	5	1	5.86613	1.86256	0.897286	0.451002	1	up	no	--	linc	chr4:10803653-10901079:+	--
MSTRG.104132	7	0	1	2.37865	2	0	0	0.652961	3.64286	1.86507	0.428913	1	up	no	--	linc	chr4:12443856-12444949:+	--
MSTRG.104229	10	4	15	8.85908	1	31	26	20.2639	0.437186	-1.19368	0.155392	1	down	no	--	linc	chr4:14788099-14825647:-	--
MSTRG.104250	211	152	316	212.517	115	159	106	128.949	1.64807	0.720776	0.0222276	0.450673	up	no	--	linc	chr4:12180855-12188765:-	--
MSTRG.104252	1	2	1	1.34994	14	4	5	7.79616	0.173154	-2.52987	0.0287517	0.521173	down	no	--	linc	chr4:12197973-12198924:-	--
MSTRG.104262	81	516	102	250.207	156	213	29	128.534	1.94661	0.960967	0.345373	1	up	no	--	linc	chr4:12374292-12381497:-	--
MSTRG.104264	223	953	173	479.542	202	248	110	186.557	2.57048	1.36204	0.000861447	0.0521198	up	no	--	linc	chr4:12386753-12400803:-	--
MSTRG.104273	23	16	17	17.8864	48	15	12	25.0877	0.712954	-0.488118	0.447348	1	down	no	--	linc	chr4:15222704-15237698:-	--
MSTRG.104327	22	28	55	33.1835	45	13	29	30.234	1.09755	0.13429	0.810701	1	up	no	--	linc	chr4:16126794-16128435:+	--
MSTRG.104328	1	18	9	9.76261	12	10	20	14.9577	0.652682	-0.615548	0.6334	1	down	no	--	antisense	chr4:15397834-15450913:+	--
MSTRG.104332	4	2	7	3.9861	7	0	14	7.84118	0.508354	-0.976094	0.430939	1	down	no	--	linc	chr4:15419734-15420470:+	--
MSTRG.104532	71	62	49	59.0054	26	50	32	36.7027	1.60766	0.684961	0.165666	1	up	no	--	antisense	chr4:17583131-17585153:-	--
MSTRG.104544	121	102	75	96.6958	103	144	53	99.344	0.973343	-0.03898	0.793861	1	down	no	--	linc	chr4:16376929-16379093:-	--
MSTRG.104564	921	533	348	578.679	1142	1283	613	1014.23	0.570562	-0.809544	0.0283181	0.516555	down	no	--	linc	chr4:16485771-16499995:-	--
MSTRG.104566	6	16	30	16.5868	84	42	24	49.9814	0.33186	-1.59135	0.0298527	0.530148	down	no	--	linc	chr4:16519490-16522716:+	--
MSTRG.104572	6	6	0	4.07431	0	8	0	2.48243	1.64126	0.714801	0.997546	1	up	no	--	linc	chr4:16533547-16534196:+	--
MSTRG.104573	463	485	496	466.708	1435	646	553	888.411	0.525329	-0.928707	0.00132812	0.0724542	down	no	--	linc	chr4:16552693-16591339:+	--
MSTRG.104578	3	5	11	5.99058	21	15	5	13.4949	0.443915	-1.17164	0.144218	0.984068	down	no	--	linc	chr4:16591485-16601760:+	--
MSTRG.104579	14	11	37	19.1014	65	21	25	37.6587	0.507225	-0.979303	0.199438	1	down	no	--	linc	chr4:16594512-16595728:+	--
MSTRG.104722	5	3	0	2.63386	37	10	4	16.7702	0.157056	-2.67065	0.00880832	0.263312	down	no	--	linc	chr4:15771630-15773725:-	--
MSTRG.104724	1	12	8	7.18823	33	32	3	21.8941	0.328318	-1.60684	0.0901702	0.834233	down	no	--	linc	chr4:15782604-15783989:-	--
MSTRG.104774	0	0	7	2.03129	0	0	0	0	Inf	Inf	0.0946609	0.851972	up	no	--	linc	chr4:20996311-21180435:+	--
MSTRG.104814	2662	3759	2525	2957.98	3016	3795	2269	3062.71	0.965805	-0.0501961	0.771544	1	down	no	--	antisense	chr4:20652733-20667760:+	--
MSTRG.104822	369	183	288	263.333	166	131	210	178.183	1.47788	0.56353	0.0929869	0.845985	up	no	--	linc	chr4:22123926-22134223:+	--
MSTRG.104828	121	53	39	67.5948	62	70	51	62.2021	1.0867	0.119949	0.785952	1	up	no	--	linc	chr4:22214243-22223774:+	--
MSTRG.104829	9	0	1	2.97535	4	0	3	2.49645	1.19183	0.253179	0.762724	1	up	no	--	linc	chr4:22218401-22219002:+	--
MSTRG.104864	4	0	0	1.19341	1	0	0	0.32648	3.65537	1.87002	0.499734	1	up	no	--	linc	chr4:22367042-22372063:+	--
MSTRG.104879	31	19	13	20.2546	9	6	8	7.9749	2.53979	1.34471	0.0617156	0.733842	up	no	--	linc	chr4:22264343-22314899:+	--
MSTRG.105	11	53	9	26.0706	2	11	3	5.25684	4.95938	2.31016	0.0381551	0.594108	up	no	--	linc	chr1:848754-854287:+	--
MSTRG.105272	87	86	99	87.425	51	43	24	39.5178	2.21229	1.14554	0.0109877	0.300777	up	no	--	linc	chr4:28812077-28835737:-	--
MSTRG.105338	22	13	23	18.1871	13	10	12	12.1094	1.5019	0.586784	0.373339	1	up	no	--	linc	chr4:29014303-29017674:-	--
MSTRG.105341	11	14	12	12.0939	2	5	5	4.1887	2.88726	1.5297	0.0901358	0.834233	up	no	--	linc	chr4:28946445-28967517:-	--
MSTRG.105345	4	11	4	6.54184	3	7	0	3.15157	2.07574	1.05363	0.55193	1	up	no	--	linc	chr4:29088193-29164386:+	--
MSTRG.105389	0	0	4	1.16074	11	2	2	5.00558	0.231888	-2.1085	0.373138	1	down	no	--	antisense	chr4:29932885-29933716:-	--
MSTRG.105395	168	404	260	279.374	101	143	34	90.8407	3.07543	1.62079	0.0210102	0.436096	up	no	--	linc	chr4:30277628-30407226:+	--
MSTRG.105772	177	168	254	190.473	124	422	245	268.659	0.708976	-0.496191	0.17067	1	down	no	--	linc	chr4:34326457-34332494:-	--
MSTRG.105797	0	11	9	6.79936	1	16	5	7.27557	0.934547	-0.0976609	0.877366	1	down	no	--	antisense	chr4:33966959-33969443:-	--
MSTRG.105863	0	1	5	1.83162	0	0	0	0	Inf	Inf	0.113619	0.913769	up	no	--	linc	chr4:35730200-35732278:-	--
MSTRG.105881	13	27	58	30.9882	48	42	44	46.165	0.671248	-0.575082	0.403573	1	down	no	--	linc	chr4:35814405-35818565:+	--
MSTRG.105887	27	39	20	28.7065	38	39	31	36.8103	0.77985	-0.358732	0.475635	1	down	no	--	linc	chr4:35834021-35838690:-	--
MSTRG.105944	16	3	1	6.20591	7	0	17	9.03171	0.687125	-0.541356	0.836892	1	down	no	--	linc	chr4:35920655-35948206:+	--
MSTRG.10598	10	12	13	11.3243	20	14	11	15.2391	0.743107	-0.428359	0.548608	1	down	no	--	antisense	chr1:161603515-161606966:-	--
MSTRG.105994	0	4	2	2.10317	3	3	1	2.3072	0.911569	-0.133577	0.954126	1	down	no	--	linc	chr4:36462215-36462801:+	--
MSTRG.106017	14	23	26	20.4778	4	17	6	8.96216	2.28492	1.19214	0.155898	1	up	no	--	linc	chr4:36733180-36741488:+	--
MSTRG.106019	6	11	5	7.42873	5	3	5	4.54753	1.63357	0.708032	0.533431	1	up	no	--	linc	chr4:36743490-36746189:+	--
MSTRG.106021	9	3	4	4.988	4	1	5	3.60045	1.38538	0.470287	0.652812	1	up	no	--	antisense	chr4:36749236-36751886:+	--
MSTRG.106040	1	0	6	2.03946	0	3	1	1.32776	1.53602	0.619194	0.735572	1	up	no	--	linc	chr4:37832892-37839500:+	--
MSTRG.106176	10	9	11	9.60184	9	17	10	12.1819	0.788204	-0.34336	0.673771	1	down	no	--	linc	chr4:38735560-38736075:+	--
MSTRG.106181	0	7	0	2.6649	0	0	0	0	Inf	Inf	0.068654	0.763899	up	no	--	antisense	chr4:38919976-38961531:+	--
MSTRG.106209	15	41	68	39.8165	87	24	28	46.9627	0.847832	-0.23815	0.719926	1	down	no	--	antisense	chr4:39113396-39117880:+	--
MSTRG.106414	10	33	17	20.4798	11	12	7	10.0928	2.02914	1.02087	0.210536	1	up	no	--	linc	chr4:41665473-41666656:+	--
MSTRG.106419	72	40	58	53.54	75	52	36	54.9082	0.975082	-0.0364051	0.948635	1	down	no	--	linc	chr4:41617178-41619200:-	--
MSTRG.106424	1	16	6	8.13066	2	2	0	1.27357	6.38415	2.6745	0.0481436	0.657645	up	no	--	linc	chr4:41670456-41735578:+	--
MSTRG.106427	3	7	0	3.55996	4	1	0	1.61623	2.20264	1.13923	0.629865	1	up	no	--	linc	chr4:41706068-41740370:+	--
MSTRG.106441	36	35	19	29.5787	9	7	8	8.2852	3.57006	1.83595	0.00657238	0.22085	up	no	--	antisense	chr4:41073909-41373644:-	--
MSTRG.106480	252	213	286	239.266	215	209	243	231.48	1.03364	0.0477307	0.798256	1	up	no	--	linc	chr4:41920812-41923898:-	--
MSTRG.106487	23	24	22	22.3829	19	32	23	25.2603	0.886093	-0.17447	0.76346	1	down	no	--	antisense	chr4:42181032-42206469:-	--
MSTRG.106509	4	29	6	13.9748	0	5	22	10.2821	1.35914	0.442696	0.85967	1	up	no	--	linc	chr4:42372700-42373888:+	--
MSTRG.106539	189	31	60	85.6012	95	53	59	70.8756	1.20777	0.272343	0.514088	1	up	no	--	linc	chr4:42778782-42796405:+	--
MSTRG.106541	20	3	6	8.85024	4	0	0	1.30592	6.77701	2.76065	0.180553	1	up	no	--	linc	chr4:42786867-42789030:-	--
MSTRG.106542	179	34	26	73.8935	45	33	37	39.6149	1.8653	0.899406	0.0774914	0.800245	up	no	--	linc	chr4:42792760-42813894:-	--
MSTRG.106543	24	5	33	18.64	99	28	52	61.646	0.302372	-1.7256	0.0302936	0.532644	down	no	--	linc	chr4:42807133-42826117:+	--
MSTRG.106544	12	2	7	6.37291	5	5	5	5.16814	1.23311	0.302306	0.742689	1	up	no	--	linc	chr4:42811806-42813075:+	--
MSTRG.106563	4	8	6	5.98011	10	7	7	8.21484	0.727965	-0.45806	0.612718	1	down	no	--	antisense	chr4:42940844-42947442:-	--
MSTRG.106782	13	8	2	7.50454	4	4	4	4.13451	1.8151	0.860046	0.422289	1	up	no	--	linc	chr4:48529370-48556705:-	--
MSTRG.106986	2	0	2	1.17707	8	9	11	9.76986	0.12048	-3.05314	0.0110003	0.300777	down	no	--	antisense	chr4:55107727-55118916:-	--
MSTRG.106996	13	14	33	18.7844	50	21	12	27.6025	0.680533	-0.555262	0.400432	1	down	no	--	linc	chr4:55156558-55167867:-	--
MSTRG.1070	816	358	611	557.048	1096	1032	757	978.467	0.569307	-0.812722	0.00410747	0.164219	down	no	--	antisense	chr1:14145575-14151912:-	--
MSTRG.107036	14	0	4	5.33766	13	11	0	7.65759	0.697042	-0.520683	0.754317	1	down	no	--	antisense	chr4:56173600-56174251:+	--
MSTRG.107037	239	58	159	139.526	157	177	147	164.517	0.848093	-0.237706	0.664345	1	down	no	--	linc	chr4:56174465-56179502:+	--
MSTRG.10709	23	19	33	23.6715	2	23	4	9.37733	2.52433	1.3359	0.221515	1	up	no	--	antisense	chr1:163251685-163275012:+	--
MSTRG.1071	0	0	2	0.580368	0	6	0	1.86182	0.31172	-1.68168	0.49076	1	down	no	--	antisense	chr1:14174860-14176708:-	--
MSTRG.107180	54	58	114	71.2726	24	33	31	30.3777	2.34621	1.23033	0.0070518	0.230491	up	no	--	linc	chr4:58867607-58905616:-	--
MSTRG.107210	0	0	0	0	0	0	6	2.38106	#NAME?	#NAME?	0.0736814	0.786209	down	no	--	linc	chr4:61843355-61843587:-	--
MSTRG.107226	16	10	14	12.6432	14	18	17	16.9025	0.748006	-0.418878	0.600254	1	down	no	--	antisense	chr4:61968604-61971337:-	--
MSTRG.10725	0	0	0	0	7	0	0	2.28536	#NAME?	#NAME?	0.0654089	0.748851	down	no	--	antisense	chr1:163551185-163558498:-	--
MSTRG.107435	51	41	79	53.7492	235	48	83	124.556	0.431528	-1.21247	0.0120461	0.316177	down	no	--	linc	chr4:65527724-65531489:+	--
MSTRG.107436	15	41	42	32.2717	95	21	26	47.85	0.674435	-0.568248	0.353602	1	down	no	--	linc	chr4:65532872-65533774:+	--
MSTRG.107624	6	18	19	14.1562	6	11	5	7.35645	1.92433	0.944354	0.278561	1	up	no	--	antisense	chr4:67797553-67844364:-	--
MSTRG.107692	3	0	0	0.895055	2	1	2	1.75695	0.509436	-0.973027	0.90151	1	down	no	--	linc	chr4:68331191-68381780:-	--
MSTRG.107694	6	15	9	10.1123	5	3	8	5.73807	1.76231	0.81747	0.377193	1	up	no	--	linc	chr4:68386866-68390757:+	--
MSTRG.10771	37	53	78	53.8505	99	59	68	77.6149	0.693816	-0.527374	0.226877	1	down	no	--	antisense	chr1:164281116-164311225:-	--
MSTRG.107753	65	70	106	76.8014	95	76	59	78.0125	0.984475	-0.0225739	0.954708	1	down	no	--	linc	chr4:69017480-69019956:+	--
MSTRG.1078	0	2	6	2.5025	7	0	1	2.68221	0.933002	-0.100048	0.970174	1	down	no	--	antisense	chr1:14490689-14514541:+	--
MSTRG.10783	20	37	21	26.1468	20	40	15	24.8944	1.05031	0.0708116	0.993771	1	up	no	--	antisense	chr1:163894316-163951961:+	--
MSTRG.108065	10	1	1	3.6544	1	1	6	3.01785	1.21093	0.276115	0.795874	1	up	no	--	linc	chr4:71616651-71621496:-	--
MSTRG.108089	98	115	133	111.613	67	85	88	83.1723	1.34195	0.424336	0.254569	1	up	no	--	linc	chr4:70928878-70961272:+	--
MSTRG.108090	4	10	9	7.61206	0	0	2	0.793688	9.59075	3.26164	0.0950566	0.851972	up	no	--	linc	chr4:70929271-70933694:-	--
MSTRG.108092	69	87	119	88.2391	26	44	46	40.3967	2.18431	1.12718	0.00809711	0.252795	up	no	--	linc	chr4:70933923-70942083:+	--
MSTRG.108098	4	34	20	19.9409	8	11	15	11.9778	1.66481	0.735361	0.316715	1	up	no	--	antisense	chr4:70943943-70961594:-	--
MSTRG.108100	5	24	17	15.5617	11	0	2	4.38497	3.54887	1.82736	0.26322	1	up	no	--	linc	chr4:70956656-70958140:-	--
MSTRG.108169	47	4	3	16.4159	4	55	10	22.3411	0.734784	-0.444607	0.81773	1	down	no	--	linc	chr4:72401454-72403625:+	--
MSTRG.108184	1	5	14	6.26443	2	0	2	1.44665	4.3303	2.11447	0.0841537	0.821044	up	no	--	linc	chr4:71901539-71902948:-	--
MSTRG.108216	12	23	5	13.7872	20	19	14	17.9812	0.766759	-0.383155	0.635093	1	down	no	--	linc	chr4:72776728-72780930:-	--
MSTRG.108256	2088	3385	2880	2747.36	2491	3490	3337	3220.49	0.853086	-0.229236	0.529697	1	down	no	--	linc	chr4:72694572-72752820:-	--
MSTRG.108319	12	81	36	44.8636	29	65	32	42.3367	1.05968	0.0836351	1	1	up	no	--	linc	chr4:75293966-75296294:-	--
MSTRG.108356	51	55	52	51.244	56	35	32	41.8426	1.22469	0.292413	0.584698	1	up	no	--	antisense	chr4:75635244-75639628:-	--
MSTRG.108371	34	40	33	34.948	34	36	22	31.0018	1.12729	0.172857	0.834739	1	up	no	--	linc	chr4:75756588-75762005:-	--
MSTRG.108399	0	0	6	1.7411	4	0	0	1.30592	1.33324	0.414934	0.920211	1	up	no	--	linc	chr4:74649168-74657961:+	--
MSTRG.108401	10	14	2	8.89369	8	1	5	4.90637	1.81268	0.858127	0.411712	1	up	no	--	linc	chr4:74661609-74662356:-	--
MSTRG.108404	6	4	0	3.31291	1	1	0	0.636785	5.20256	2.37922	0.200511	1	up	no	--	linc	chr4:74722672-74723308:-	--
MSTRG.108450	48	55	41	47.1569	57	25	56	48.5902	0.970502	-0.0431968	0.927749	1	down	no	--	linc	chr4:76859860-76882690:+	--
MSTRG.108480	11	1	5	5.11349	14	7	6	9.12392	0.560449	-0.835346	0.471562	1	down	no	--	linc	chr4:77283898-77287029:+	--
MSTRG.108545	33	92	131	82.8841	113	97	76	97.1519	0.853139	-0.229147	0.648041	1	down	no	--	antisense	chr4:77592271-77594276:-	--
MSTRG.108724	0	4	4	2.68354	1	0	0	0.32648	8.2196	3.03907	0.170285	1	up	no	--	linc	chr4:79164650-79171013:+	--
MSTRG.108762	1	2	7	3.09104	6	0	0	1.95888	1.57796	0.658062	0.910992	1	up	no	--	linc	chr4:79424639-79425277:-	--
MSTRG.108770	3	10	0	4.70206	3	0	0	0.979441	4.80075	2.26326	0.406455	1	up	no	--	linc	chr4:79438310-79441145:-	--
MSTRG.108804	7	10	34	15.7617	18	4	3	8.3084	1.89708	0.923783	0.428481	1	up	no	--	linc	chr4:79542140-79548262:-	--
MSTRG.10886	10906	11684	7901	9994.67	10281	13108	13083	12615.9	0.792227	-0.336015	0.299306	1	down	no	--	antisense	chr1:164999973-165064823:+	--
MSTRG.10890	2130	1542	773	1446.84	1862	1969	1771	1921.71	0.752894	-0.409481	0.192663	1	down	no	--	antisense	chr1:165064894-165085047:+	--
MSTRG.108907	2	2	6	3.09921	1	7	2	3.2923	0.941351	-0.087195	1	1	down	no	--	linc	chr4:81113144-81114014:+	--
MSTRG.10904	833	1722	3655	1964.72	4045	1182	2341	2616.4	0.750922	-0.413265	0.602538	1	down	no	--	antisense	chr1:162157496-162227653:-	--
MSTRG.109042	2	4	19	7.633	9	1	7	6.02654	1.26657	0.340921	0.64518	1	up	no	--	antisense	chr4:82135916-82136539:+	--
MSTRG.109063	1	0	2	0.87872	13	11	11	12.0229	0.0730873	-3.77423	0.00142306	0.075462	down	no	--	linc	chr4:82505620-82530383:+	--
MSTRG.109075	133	179	233	175.439	398	238	272	311.733	0.562786	-0.829342	0.0116194	0.31061	down	no	--	linc	chr4:82357842-82386040:-	--
MSTRG.109084	59	104	163	104.496	141	137	116	134.579	0.776461	-0.365015	0.407178	1	down	no	--	linc	chr4:82794691-82822546:+	--
MSTRG.109216	6	15	21	13.5945	1	8	1	3.20576	4.24064	2.08428	0.114193	0.91544	up	no	--	linc	chr4:83835476-83837027:-	--
MSTRG.109217	12	12	19	13.6621	5	24	11	13.445	1.01615	0.0231132	1	1	up	no	--	linc	chr4:83838885-83840278:-	--
MSTRG.109431	86	126	93	100.614	85	163	74	107.697	0.93423	-0.0981511	0.699179	1	down	no	--	linc	chr4:87194255-87246779:+	--
MSTRG.109536	9	26	44	25.3515	6	4	3	4.39063	5.77399	2.52957	0.00120246	0.067046	up	no	--	linc	chr4:87952826-87953192:-	--
MSTRG.109545	15	12	19	14.5572	16	22	8	15.2251	0.956128	-0.0647241	0.920984	1	down	no	--	linc	chr4:88026303-88028271:-	--
MSTRG.109551	0	4	0	1.5228	0	6	0	1.86182	0.817908	-0.28999	0.859746	1	down	no	--	linc	chr4:88053155-88053488:+	--
MSTRG.109568	13	1	2	4.83964	0	2	8	3.79536	1.27515	0.350663	0.7926	1	up	no	--	antisense	chr4:88511922-88522252:-	--
MSTRG.109649	353	428	482	408.127	281	321	354	331.831	1.22992	0.298566	0.274633	1	up	no	--	linc	chr4:89108074-89123052:+	--
MSTRG.10965	5	5	0	3.39526	10	0	2	4.05849	0.836582	-0.257422	0.751817	1	down	no	--	antisense	chr1:165280519-165436846:-	--
MSTRG.109832	46	31	35	35.6823	37	46	46	44.6086	0.799898	-0.322112	0.562103	1	down	no	--	antisense	chr4:90721622-90773085:+	--
MSTRG.109933	164	177	262	192.342	151	119	202	166.387	1.15599	0.209128	0.562455	1	up	no	--	antisense	chr4:91402603-91429357:+	--
MSTRG.109975	248	242	372	274.069	145	175	187	175.853	1.55852	0.640172	0.0245739	0.47456	up	no	--	linc	chr4:92766329-92772765:-	--
MSTRG.109978	0	4	1	1.81298	0	4	0	1.24122	1.46065	0.546612	1	1	up	no	--	linc	chr4:92903987-92905818:-	--
MSTRG.110025	16	9	22	14.584	12	9	4	8.29788	1.75756	0.81357	0.299396	1	up	no	--	antisense	chr4:93361089-93362752:+	--
MSTRG.1101	14	34	36	27.5674	16	31	9	18.4147	1.49703	0.582102	0.434555	1	up	no	--	antisense	chr1:14750897-14758062:+	--
MSTRG.110163	6	14	10	10.0218	14	15	2	10.019	1.00028	0.000399937	0.896973	1	up	no	--	antisense	chr4:94566794-94570460:-	--
MSTRG.110170	6	4	9	5.92457	4	7	5	5.46227	1.08463	0.117209	0.942835	1	up	no	--	antisense	chr4:94242437-94243451:+	--
MSTRG.110173	108	84	115	97.572	82	98	109	100.437	0.971472	-0.041755	0.995932	1	down	no	--	antisense	chr4:94252819-94297119:+	--
MSTRG.110186	22	15	24	19.2387	48	19	12	26.329	0.730703	-0.452643	0.484433	1	down	no	--	antisense	chr4:94598620-94606104:-	--
MSTRG.110187	2	0	2	1.17707	0	1	5	2.29452	0.512992	-0.962993	0.708162	1	down	no	--	antisense	chr4:94601299-94601984:-	--
MSTRG.110241	6	1	5	3.62173	16	0	0	5.22369	0.693328	-0.528389	0.627259	1	down	no	--	linc	chr4:94875613-94876312:+	--
MSTRG.110311	1	3	0	1.44045	1	6	1	2.58515	0.557203	-0.843726	0.568362	1	down	no	--	linc	chr4:95725002-95725339:-	--
MSTRG.110318	15	51	56	40.1413	22	33	36	31.709	1.26593	0.340195	0.525463	1	up	no	--	linc	chr4:95762808-95765655:+	--
MSTRG.110332	4	2	1	2.24499	2	12	1	4.77345	0.470307	-1.08832	0.359912	1	down	no	--	antisense	chr4:95448268-95453751:+	--
MSTRG.110356	30	74	115	70.4935	115	55	45	72.47	0.972728	-0.0398921	0.930783	1	down	no	--	antisense	chr4:95744632-95746918:-	--
MSTRG.110550	80	287	233	200.742	148	158	109	140.603	1.42772	0.513713	0.201592	1	up	no	--	antisense	chr4:80190927-80452875:+	--
MSTRG.110568	0	1	2	0.961068	0	2	5	2.60483	0.368957	-1.43848	0.467016	1	down	no	--	linc	chr4:80400612-80400962:+	--
MSTRG.110578	0	3	2	1.72247	4	0	0	1.30592	1.31897	0.399409	1	1	up	no	--	linc	chr4:80423389-80424925:-	--
MSTRG.110614	0	6	2	2.86457	0	1	9	3.8819	0.73793	-0.438445	0.777973	1	down	no	--	linc	chr4:97635342-97645956:-	--
MSTRG.110716	4	1	4	2.73484	1	4	7	4.3456	0.629335	-0.668099	0.733336	1	down	no	--	antisense	chr4:98244773-98252205:-	--
MSTRG.110732	1	7	4	4.12399	0	0	1	0.396844	10.392	3.3774	0.0599045	0.723338	up	no	--	linc	chr4:98332398-98333285:-	--
MSTRG.11076	119	259	385	245.826	161	189	149	170.341	1.44314	0.529216	0.134925	0.960161	up	no	--	antisense	chr1:166698504-166705168:+	--
MSTRG.110783	14	28	41	26.7341	21	7	4	10.6156	2.51838	1.33249	0.139519	0.975053	up	no	--	antisense	chr4:98164047-98167721:+	--
MSTRG.110803	0	0	1	0.290184	0	0	6	2.38106	0.121872	-3.03657	0.198406	1	down	no	--	antisense	chr4:98587925-98597505:+	--
MSTRG.110808	1	3	10	4.34229	1	9	1	3.51606	1.23499	0.304497	0.959979	1	up	no	--	linc	chr4:98771792-98772788:+	--
MSTRG.110813	95	91	142	104.193	54	32	63	52.5608	1.98234	0.987202	0.0291801	0.525589	up	no	--	antisense	chr4:98794875-98806670:+	--
MSTRG.110835	0	0	5	1.45092	0	0	0	0	Inf	Inf	0.163714	1	up	no	--	linc	chr4:98872566-98874947:+	--
MSTRG.110869	544	757	617	629.537	711	504	485	580.99	1.08356	0.115777	0.699785	1	up	no	--	antisense	chr4:99224686-99237040:+	--
MSTRG.110902	16	8	11	11.0113	1	1	6	3.01785	3.64871	1.86739	0.131421	0.953515	up	no	--	antisense	chr4:99213344-99217030:-	--
MSTRG.110908	4	12	4	6.92255	1	6	0	2.18831	3.16343	1.66149	0.424917	1	up	no	--	antisense	chr4:99348616-99350683:-	--
MSTRG.110953	32	38	31	33.0096	50	11	25	29.6585	1.11299	0.15444	0.917701	1	up	no	--	antisense	chr4:99711700-99729842:+	--
MSTRG.110964	40	12	3	17.373	12	21	2	11.2278	1.54732	0.629768	0.582183	1	up	no	--	linc	chr4:99591295-99596700:+	--
MSTRG.110995	106	180	163	147.451	56	99	92	85.5127	1.72432	0.786029	0.057686	0.712432	up	no	--	linc	chr4:100437014-100443719:-	--
MSTRG.110996	119	212	209	176.861	154	86	98	115.855	1.52657	0.610296	0.131765	0.953515	up	no	--	antisense	chr4:100443677-100453261:+	--
MSTRG.110999	64	85	98	79.8921	80	85	69	79.8765	1.00019	0.000280709	0.98011	1	up	no	--	antisense	chr4:100375941-100390285:-	--
MSTRG.111102	2	8	4	4.80304	2	5	10	6.17292	0.778082	-0.362005	0.755364	1	down	no	--	linc	chr4:101883858-101884184:+	--
MSTRG.111108	7	10	4	7.0562	2	3	1	1.98072	3.56245	1.83287	0.141041	0.97762	up	no	--	linc	chr4:102040978-102043567:+	--
MSTRG.111298	19	55	77	48.9514	21	28	17	22.291	2.19602	1.13489	0.0498453	0.665291	up	no	--	antisense	chr4:103382517-103386253:+	--
MSTRG.111345	10	6	14	9.33029	30	9	8	15.7619	0.591952	-0.756447	0.35515	1	down	no	--	linc	chr4:103606664-103613002:-	--
MSTRG.111346	16	8	1	8.10941	21	38	1	19.0445	0.425814	-1.2317	0.199746	1	down	no	--	linc	chr4:103611857-103612752:+	--
MSTRG.111359	7	6	5	5.82358	3	0	5	2.96366	1.965	0.974527	0.417192	1	up	no	--	antisense	chr4:103572303-103600404:-	--
MSTRG.111373	0	0	0	0	7	1	1	2.99251	#NAME?	#NAME?	0.0325698	0.548603	down	no	--	linc	chr4:103946154-103950127:+	--
MSTRG.111397	1	2	9	3.67141	14	10	13	12.8327	0.286097	-1.80542	0.126591	0.94704	down	no	--	linc	chr4:104041195-104047669:-	--
MSTRG.111401	2	1	0	0.977404	4	4	3	3.73767	0.261501	-1.93511	0.19972	1	down	no	--	linc	chr4:104070835-104071116:+	--
MSTRG.111442	18	8	4	9.57667	9	9	6	8.11212	1.18054	0.239444	0.830682	1	up	no	--	antisense	chr4:104590309-104613697:+	--
MSTRG.111535	191	42	77	95.3187	20	110	94	77.9664	1.22256	0.289908	0.645442	1	up	no	--	linc	chr4:105896321-105905552:+	--
MSTRG.111536	264	50	96	125.658	47	144	131	112.015	1.12179	0.165806	0.700943	1	up	no	--	linc	chr4:105898194-105901469:+	--
MSTRG.111537	0	0	4	1.16074	0	0	4	1.58738	0.73123	-0.451604	1	1	down	no	--	linc	chr4:105936252-105937828:+	--
MSTRG.111586	14	0	10	7.07876	1	3	4	2.84477	2.48834	1.31519	0.192277	1	up	no	--	linc	chr4:106026032-106035064:+	--
MSTRG.111607	38	87	62	62.4497	87	40	35	54.7055	1.14156	0.191009	0.845483	1	up	no	--	linc	chr4:107420714-107424170:-	--
MSTRG.111608	61	237	200	166.462	167	119	146	149.388	1.1143	0.156134	0.63218	1	up	no	--	linc	chr4:107430104-107436252:-	--
MSTRG.111609	122	330	278	242.701	265	183	244	240.133	1.0107	0.0153478	1	1	up	no	--	linc	chr4:107437046-107445756:-	--
MSTRG.111614	1	8	3	4.21451	0	0	0	0	Inf	Inf	0.0182475	0.404519	up	no	--	linc	chr4:107717769-107719353:-	--
MSTRG.111659	27	39	33	32.4789	47	15	22	28.7297	1.1305	0.176958	0.872494	1	up	no	--	antisense	chr4:107508378-107511177:-	--
MSTRG.111687	7	20	19	15.216	4	7	8	6.6528	2.28715	1.19355	0.13933	0.97428	up	no	--	linc	chr4:108075554-108080171:-	--
MSTRG.11176	362	443	660	468.175	329	316	344	341.982	1.369	0.453125	0.0838674	0.820752	up	no	--	antisense	chr1:167266730-167295977:-	--
MSTRG.11191	15	23	1	13.5216	2	60	9	22.8428	0.59194	-0.756478	0.417536	1	down	no	--	linc	chr1:168462405-168465072:-	--
MSTRG.111925	0	1	0	0.3807	0	5	0	1.55152	0.245372	-2.02696	0.310209	1	down	no	--	linc	chr4:109874493-109874938:+	--
MSTRG.111930	5	0	21	7.58562	15	0	3	6.08774	1.24605	0.317361	0.817002	1	up	no	--	antisense	chr4:109908122-109911325:+	--
MSTRG.111995	8	10	0	6.19382	13	1	2	5.34824	1.1581	0.211765	1	1	up	no	--	linc	chr4:110616756-110618780:-	--
MSTRG.112034	0	0	2	0.580368	0	5	0	1.55152	0.374064	-1.41864	0.591588	1	down	no	--	antisense	chr4:110967730-110970454:+	--
MSTRG.112035	97	208	283	190.248	166	118	106	132.877	1.43176	0.517788	0.171987	1	up	no	--	antisense	chr4:110971325-110976528:+	--
MSTRG.112060	0	0	0	0	0	4	1	1.63806	#NAME?	#NAME?	0.122259	0.941129	down	no	--	antisense	chr4:110780565-110781404:-	--
MSTRG.112063	0	0	4	1.16074	0	0	8	3.17475	0.365615	-1.4516	0.671186	1	down	no	--	antisense	chr4:111189975-111213950:-	--
MSTRG.11209	6	28	1	12.7399	0	14	7	7.12217	1.78877	0.838966	0.527568	1	up	no	--	linc	chr1:168499410-168502479:-	--
MSTRG.112119	19	24	26	22.3503	4	4	11	6.91242	3.23335	1.69303	0.0438718	0.631253	up	no	--	linc	chr4:111347605-111349090:+	--
MSTRG.112154	137	108	81	105.495	103	132	40	90.4614	1.16618	0.221797	0.756552	1	up	no	--	linc	chr4:111933119-111937446:+	--
MSTRG.112155	267	281	180	238.87	231	282	154	224.037	1.06621	0.0924892	0.894546	1	up	no	--	linc	chr4:111923044-111929572:+	--
MSTRG.112156	126	146	99	121.903	117	232	82	142.73	0.85408	-0.227557	0.471785	1	down	no	--	linc	chr4:111954654-111967900:+	--
MSTRG.112157	19	5	6	9.31329	18	17	11	15.5171	0.600195	-0.736497	0.398514	1	down	no	--	linc	chr4:112071640-112072528:+	--
MSTRG.112160	41	24	15	25.722	4	28	12	14.7566	1.74309	0.801645	0.352199	1	up	no	--	linc	chr4:114947701-114961002:-	--
MSTRG.112213	15	14	11	12.9971	33	10	19	21.4169	0.606861	-0.720562	0.287335	1	down	no	--	linc	chr4:115366109-115367747:+	--
MSTRG.112233	0	7	1	2.95509	0	1	0	0.310304	9.52319	3.25145	0.156112	1	up	no	--	linc	chr4:115433523-115433822:+	--
MSTRG.112248	20	19	29	21.6157	24	20	13	19.2006	1.12578	0.170928	0.824841	1	up	no	--	antisense	chr4:115311327-115326695:+	--
MSTRG.11228	11	24	35	22.5751	21	35	27	28.4315	0.794017	-0.332758	0.57734	1	down	no	--	linc	chr1:169616580-169618259:+	--
MSTRG.112294	9	14	7	10.0463	3	13	16	11.3629	0.884128	-0.177673	0.826546	1	down	no	--	linc	chr4:115616605-115617501:+	--
MSTRG.112394	6	12	10	9.26035	2	6	1	2.91163	3.18047	1.66924	0.129035	0.951823	up	no	--	linc	chr4:118090777-118092094:+	--
MSTRG.112398	8	23	6	12.884	4	18	19	14.4314	0.892775	-0.163631	0.921461	1	down	no	--	antisense	chr4:117895520-117937717:-	--
MSTRG.11242	52	186	126	122.888	28	88	48	55.4967	2.21432	1.14687	0.0896747	0.833678	up	no	--	linc	chr1:169734771-169738539:+	--
MSTRG.112436	38	17	57	34.3498	34	28	37	34.4721	0.996452	-0.00512827	0.896542	1	down	no	--	linc	chr4:117306999-117309107:+	--
MSTRG.112481	16	3	15	10.2685	16	13	14	14.8135	0.693187	-0.528684	0.576588	1	down	no	--	linc	chr4:118583499-118586811:+	--
MSTRG.112516	0	1	2	0.961068	4	7	19	11.0181	0.0872264	-3.51909	0.0043625	0.16878	down	no	--	linc	chr4:118488666-118553392:+	--
MSTRG.112657	71	87	88	79.8401	7	99	102	73.4836	1.0865	0.119692	0.95899	1	up	no	--	linc	chr4:118168612-118177595:-	--
MSTRG.112673	17	12	1	9.93056	4	9	11	8.46394	1.17328	0.230546	0.790639	1	up	no	--	linc	chr4:118158480-118162152:-	--
MSTRG.112675	8	0	0	2.38681	0	12	0	3.72365	0.640988	-0.641631	0.805733	1	down	no	--	antisense	chr4:118179005-118265641:+	--
MSTRG.112723	0	0	9	2.61166	0	0	0	0	Inf	Inf	0.0573582	0.710332	up	no	--	linc	chr4:122131717-122132096:-	--
MSTRG.112772	0	1	0	0.3807	2	4	0	1.89418	0.200984	-2.31484	0.236997	1	down	no	--	linc	chr4:123004516-123015281:+	--
MSTRG.112799	19	25	21	21.2801	10	29	12	17.0258	1.24987	0.321783	0.712519	1	up	no	--	linc	chr4:123160953-123163376:+	--
MSTRG.112805	53	44	124	68.5463	68	40	16	40.9623	1.6734	0.74278	0.270179	1	up	no	--	antisense	chr4:123058445-123085691:-	--
MSTRG.112811	10	18	35	19.9926	15	8	7	10.1575	1.96825	0.976911	0.16729	1	up	no	--	antisense	chr4:123366938-123371927:-	--
MSTRG.112987	1	3	9	4.05211	10	3	4	5.78309	0.700682	-0.513168	0.705864	1	down	no	--	linc	chr4:123838497-123843441:-	--
MSTRG.113057	26	5	20	15.4643	10	6	12	9.88876	1.56383	0.645083	0.309003	1	up	no	--	antisense	chr4:124694971-124701153:+	--
MSTRG.113088	60	21	80	49.1105	19	14	22	19.278	2.5475	1.34908	0.00857681	0.261188	up	no	--	antisense	chr4:125459373-125483733:+	--
MSTRG.11310	0	0	0	0	6	0	0	1.95888	#NAME?	#NAME?	0.0891806	0.832782	down	no	--	antisense	chr1:169821493-169822539:-	--
MSTRG.113102	1445	1559	1788	1543.48	1155	1370	1174	1268.1	1.21716	0.283521	0.214166	1	up	no	--	linc	chr4:125862006-125881060:+	--
MSTRG.113113	0	0	2	0.580368	5	4	0	2.87362	0.201964	-2.30783	0.284654	1	down	no	--	linc	chr4:125905812-125978301:+	--
MSTRG.113159	367	514	495	448.816	343	299	309	327.388	1.3709	0.455121	0.107513	0.895578	up	no	--	linc	chr4:126709681-126717154:-	--
MSTRG.113160	4	11	2	5.96148	1	7	5	4.48283	1.32985	0.41126	0.785144	1	up	no	--	linc	chr4:126716961-126720436:+	--
MSTRG.11319	1085	814	973	915.951	1774	691	698	1070.59	0.855554	-0.225069	0.423975	1	down	no	--	linc	chr1:169915840-169954094:+	--
MSTRG.113203	1	2	0	1.05975	0	9	0	2.79274	0.379467	-1.39795	0.305835	1	down	no	--	antisense	chr4:127187132-127242778:-	--
MSTRG.113211	4	5	11	6.28893	0	0	4	1.58738	3.96184	1.98617	0.310906	1	up	no	--	antisense	chr4:127228454-127268809:-	--
MSTRG.113234	6	1	4	3.33155	8	1	0	2.92215	1.1401	0.189163	1	1	up	no	--	linc	chr4:127758475-127760714:-	--
MSTRG.113293	5	3	20	8.43754	3	7	8	6.32632	1.33372	0.415455	0.587844	1	up	no	--	linc	chr4:128845994-128856359:-	--
MSTRG.113387	199	184	168	178.172	190	237	200	214.942	0.828929	-0.27068	0.368979	1	down	no	--	antisense	chr4:127413260-127451619:-	--
MSTRG.113414	53	85	97	76.32	25	59	36	40.7563	1.87259	0.905037	0.0515245	0.675621	up	no	--	linc	chr4:129350897-129354525:-	--
MSTRG.113419	1	0	0	0.298352	6	2	1	2.97633	0.100241	-3.31845	0.098794	0.865187	down	no	--	linc	chr4:129821617-129824284:+	--
MSTRG.113435	3	0	9	3.50671	4	2	1	2.32337	1.50932	0.593897	0.661242	1	up	no	--	linc	chr4:130179679-130180170:+	--
MSTRG.113504	201	139	145	154.963	115	196	134	151.542	1.02257	0.0322038	0.93979	1	up	no	--	antisense	chr4:130688397-130703534:-	--
MSTRG.113534	129	123	157	130.872	328	159	127	206.823	0.632774	-0.660237	0.0784843	0.801973	down	no	--	linc	chr5:91226-93022:-	--
MSTRG.11354	13	0	4	5.03931	26	3	5	11.4036	0.441904	-1.17819	0.473698	1	down	no	--	linc	chr1:170070166-170092986:+	--
MSTRG.113545	177	142	161	153.587	196	143	128	159.16	0.964989	-0.0514159	0.871726	1	down	no	--	linc	chr4:130225326-130297988:-	--
MSTRG.113548	44	39	34	37.841	36	37	17	29.9809	1.26217	0.335908	0.604658	1	up	no	--	linc	chr4:130406250-130410558:+	--
MSTRG.113595	7	4	23	10.2855	6	4	6	5.58116	1.84289	0.881974	0.296968	1	up	no	--	linc	chr5:701208-702505:+	--
MSTRG.113599	0	0	5	1.45092	4	4	13	7.70611	0.188282	-2.40903	0.342891	1	down	no	--	linc	chr5:758308-768316:+	--
MSTRG.113656	6	3	2	3.51258	2	0	1	1.0498	3.34594	1.74241	0.262679	1	up	no	--	linc	chr5:2524159-2524795:-	--
MSTRG.113715	209	125	221	174.074	188	188	160	183.211	0.950129	-0.0738042	0.886607	1	down	no	--	antisense	chr5:3201757-3207482:-	--
MSTRG.113728	1	0	1	0.588536	5	0	0	1.6324	0.360534	-1.47179	0.503592	1	down	no	--	linc	chr5:3619252-3620087:+	--
MSTRG.113767	3	0	0	0.895055	9	0	0	2.93832	0.304614	-1.71495	0.488015	1	down	no	--	linc	chr5:4122210-4132807:-	--
MSTRG.113811	141	65	98	95.2511	66	29	78	61.5004	1.54879	0.631142	0.184973	1	up	no	--	linc	chr5:3436473-3438350:+	--
MSTRG.113816	61	108	148	102.262	123	79	58	87.6881	1.16621	0.221822	0.647075	1	up	no	--	linc	chr5:3460359-3469812:+	--
MSTRG.113817	9	23	12	14.9235	25	6	16	16.3733	0.91145	-0.133765	0.8635	1	down	no	--	linc	chr5:3460373-3461268:-	--
MSTRG.113821	19	20	57	29.8232	43	14	28	29.4945	1.01114	0.0159857	0.908285	1	up	no	--	linc	chr5:4219552-4223275:+	--
MSTRG.113839	4	2	4	3.11554	2	2	1	1.67041	1.86513	0.899279	0.5833	1	up	no	--	antisense	chr5:360071-369127:+	--
MSTRG.113845	22	8	30	18.3149	27	11	9	15.7999	1.15917	0.213098	0.739566	1	up	no	--	antisense	chr5:418832-432869:-	--
MSTRG.113865	85	94	115	94.5169	63	38	85	66.0916	1.43009	0.516106	0.29499	1	up	no	--	antisense	chr4:129486783-129492070:+	--
MSTRG.113867	1	5	13	5.97425	17	1	11	10.2258	0.584235	-0.775379	0.53608	1	down	no	--	linc	chr4:129421881-129422359:+	--
MSTRG.113883	6	0	12	5.27232	9	10	4	7.62874	0.691113	-0.533007	0.729131	1	down	no	--	antisense	chr4:129536295-129591651:+	--
MSTRG.113884	5	6	1	4.06614	0	0	0	0	Inf	Inf	0.0178933	0.400644	up	no	--	antisense	chr4:129554608-129555162:+	--
MSTRG.113934	24	14	17	17.4234	29	30	2	19.5707	0.890276	-0.167675	0.745442	1	down	no	--	linc	chr5:4656252-4657602:+	--
MSTRG.113948	10	5	3	5.75757	3	11	8	7.56754	0.760825	-0.394364	0.723635	1	down	no	--	linc	chr5:4904685-4905575:-	--
MSTRG.114104	6	2	4	3.71225	3	5	4	4.11834	0.901394	-0.14977	1	1	down	no	--	antisense	chr5:5752987-5753833:-	--
MSTRG.114148	30	28	56	35.8605	16	27	17	20.3482	1.76234	0.81749	0.143311	0.981914	up	no	--	linc	chr5:6346433-6351445:+	--
MSTRG.114235	75	174	84	112.994	67	68	43	60.0392	1.882	0.912266	0.0568258	0.708345	up	no	--	linc	chr5:6447759-6452625:+	--
MSTRG.114236	6	14	21	13.2138	1	12	15	10.0028	1.32101	0.401641	0.700892	1	up	no	--	linc	chr5:6453528-6454499:+	--
MSTRG.114237	24	83	40	50.3659	24	24	30	27.1881	1.8525	0.88947	0.117815	0.93129	up	no	--	linc	chr5:6459034-6461518:+	--
MSTRG.114269	9	10	12	9.97438	9	6	4	6.38752	1.56154	0.64297	0.506905	1	up	no	--	antisense	chr5:6937970-6941819:+	--
MSTRG.114294	7	39	14	20.9983	10	12	11	11.3537	1.84947	0.887108	0.255265	1	up	no	--	linc	chr5:7098840-7106990:-	--
MSTRG.114312	4	17	22	14.0494	6	20	1	8.56181	1.64093	0.714517	0.654783	1	up	no	--	linc	chr5:7110548-7121336:+	--
MSTRG.114340	1	1	0	0.679052	6	0	1	2.35573	0.288256	-1.79458	0.317618	1	down	no	--	linc	chr5:7445512-7454452:-	--
MSTRG.114341	3	0	1	1.18524	0	0	3	1.19053	0.995554	-0.0064282	1	1	down	no	--	linc	chr5:7454525-7458516:+	--
MSTRG.114353	28	12	28	21.0474	19	38	31	30.2968	0.694706	-0.525525	0.428411	1	down	no	--	linc	chr5:7394028-7394569:-	--
MSTRG.11444	18	4	5	8.34405	1	2	7	3.725	2.24002	1.16351	0.318124	1	up	no	--	linc	chr1:171903765-171904163:-	--
MSTRG.114493	41	10	28	24.1646	64	22	29	39.2299	0.615973	-0.699061	0.323081	1	down	no	--	linc	chr5:8969254-8976270:-	--
MSTRG.114497	24	28	29	26.2354	17	27	15	19.881	1.31962	0.400121	0.560668	1	up	no	--	linc	chr5:8045568-8049878:+	--
MSTRG.114534	0	7	0	2.6649	13	2	3	6.05539	0.440088	-1.18414	0.594998	1	down	no	--	linc	chr5:9042229-9054153:-	--
MSTRG.114595	15	15	12	13.668	4	7	8	6.6528	2.05447	1.03877	0.201159	1	up	no	--	antisense	chr5:9418871-9466391:-	--
MSTRG.114626	21	15	2	12.5563	14	8	23	16.1806	0.776008	-0.365856	0.758724	1	down	no	--	linc	chr5:9623991-9625407:+	--
MSTRG.114692	1	0	0	0.298352	1	7	0	2.49861	0.119407	-3.06604	0.144351	0.984068	down	no	--	linc	chr5:10111663-10112376:-	--
MSTRG.114717	616	1046	1178	923.834	1258	1021	1343	1260.49	0.732914	-0.448284	0.247449	1	down	no	--	antisense	chr5:9815480-9826770:+	--
MSTRG.114818	28	15	16	18.7073	14	11	3	9.1746	2.03903	1.02788	0.177431	1	up	no	--	antisense	chr5:10749086-10749410:-	--
MSTRG.114820	22	22	23	21.6134	18	47	7	23.2388	0.930054	-0.104614	0.767136	1	down	no	--	linc	chr5:10874934-10876661:-	--
MSTRG.114912	0	0	0	0	6	0	0	1.95888	#NAME?	#NAME?	0.0891806	0.832782	down	no	--	linc	chr5:11466599-11489759:-	--
MSTRG.114925	1	1	6	2.42016	12	4	4	6.74636	0.358735	-1.47901	0.240491	1	down	no	--	linc	chr5:11570803-11575533:+	--
MSTRG.114943	6	0	1	2.08029	0	0	6	2.38106	0.873683	-0.194819	1	1	down	no	--	linc	chr5:12251453-12256120:-	--
MSTRG.114948	0	4	3	2.39335	7	4	1	3.92342	0.610016	-0.71308	0.531068	1	down	no	--	linc	chr5:12396501-12400135:-	--
MSTRG.114989	1	12	7	6.89804	7	0	1	2.68221	2.57178	1.36277	0.522505	1	up	no	--	linc	chr5:12674833-12675913:+	--
MSTRG.115009	2	15	7	8.33849	7	15	17	13.6863	0.60926	-0.714871	0.513658	1	down	no	--	antisense	chr5:12703100-12704891:+	--
MSTRG.115065	8	1	5	4.21843	5	0	8	4.80715	0.877533	-0.188475	1	1	down	no	--	linc	chr5:11911071-11915484:+	--
MSTRG.115070	4	2	5	3.40573	20	1	13	11.9989	0.283837	-1.81687	0.0718714	0.782315	down	no	--	linc	chr5:11955463-11959703:+	--
MSTRG.115074	1	9	8	6.04613	13	15	12	13.6609	0.442585	-1.17597	0.180659	1	down	no	--	antisense	chr5:13201646-13275963:-	--
MSTRG.115088	10	14	8	10.6348	26	24	7	18.7137	0.568289	-0.815303	0.192005	1	down	no	--	linc	chr5:13397600-13402180:+	--
MSTRG.115144	3	4	2	2.99822	7	2	10	6.87441	0.436143	-1.19713	0.293747	1	down	no	--	linc	chr5:14227274-14233474:+	--
MSTRG.115295	7	0	1	2.37865	0	8	0	2.48243	0.958191	-0.0616143	0.97496	1	down	no	--	linc	chr5:15560822-15561897:-	--
MSTRG.115351	981	718	744	781.923	744	903	616	767.562	1.01871	0.0267428	0.955265	1	up	no	--	antisense	chr5:16006792-16016340:-	--
MSTRG.115354	11	2	15	8.39603	10	12	7	9.76636	0.859689	-0.218114	0.899475	1	down	no	--	linc	chr5:16355914-16357053:+	--
MSTRG.115369	0	4	0	1.5228	1	0	0	0.32648	4.66429	2.22166	0.444903	1	up	no	--	linc	chr5:16687611-16694729:-	--
MSTRG.115390	902	873	846	846.96	796	714	815	804.863	1.0523	0.0735502	0.734772	1	up	no	--	linc	chr5:16376955-16419200:+	--
MSTRG.115391	219	219	222	213.133	176	182	213	198.464	1.07392	0.102881	0.706672	1	up	no	--	linc	chr5:16420570-16427368:+	--
MSTRG.115393	324	227	325	277.395	350	231	244	282.778	0.980962	-0.0277313	0.976068	1	down	no	--	linc	chr5:16427769-16437361:+	--
MSTRG.115395	18	11	14	13.6206	32	19	19	23.8832	0.570301	-0.810204	0.222057	1	down	no	--	linc	chr5:16440154-16461265:+	--
MSTRG.115397	47	34	30	35.6719	44	35	31	37.5279	0.950541	-0.073179	0.892338	1	down	no	--	linc	chr5:16461703-16467852:+	--
MSTRG.115422	8	18	16	13.8824	10	19	4	10.748	1.29163	0.36919	0.76651	1	up	no	--	antisense	chr5:16177212-16283711:+	--
MSTRG.115424	1	8	0	3.34395	1	8	16	9.15842	0.365123	-1.45354	0.479009	1	down	no	--	antisense	chr5:16181571-16272492:+	--
MSTRG.115452	4	16	7	9.3159	3	10	18	11.2257	0.829874	-0.269035	0.814044	1	down	no	--	antisense	chr5:17169383-17170083:-	--
MSTRG.115473	76	2	13	27.2085	7	26	35	24.2428	1.12233	0.166502	0.689148	1	up	no	--	linc	chr5:17375057-17377563:+	--
MSTRG.115474	12	0	2	4.16059	0	3	14	6.48673	0.6414	-0.640703	0.86875	1	down	no	--	linc	chr5:17375895-17376308:-	--
MSTRG.115639	362	359	630	427.491	763	473	512	599.063	0.713599	-0.486814	0.132386	0.954865	down	no	--	linc	chr5:19193643-19197470:-	--
MSTRG.115644	148	116	199	146.064	89	80	75	83.6444	1.74625	0.804259	0.0227424	0.454625	up	no	--	antisense	chr5:19174211-19181383:-	--
MSTRG.115667	106	167	153	139.6	107	124	78	104.365	1.33762	0.419666	0.314481	1	up	no	--	linc	chr5:19287079-19293436:-	--
MSTRG.115676	123	94	136	111.948	239	162	138	183.063	0.611529	-0.709507	0.0370517	0.585746	down	no	--	linc	chr5:19211810-19212819:-	--
MSTRG.115757	33	59	63	50.5885	33	56	37	42.8341	1.18103	0.24005	0.677724	1	up	no	--	antisense	chr5:21175823-21178058:+	--
MSTRG.115762	0	0	0	0	4	0	1	1.70277	#NAME?	#NAME?	0.123419	0.941129	down	no	--	antisense	chr5:21147776-21150864:+	--
MSTRG.115802	47	40	74	50.7242	32	64	25	40.2279	1.26092	0.334475	0.535696	1	up	no	--	linc	chr5:21506597-21507702:-	--
MSTRG.115814	124	150	122	129.503	107	93	69	91.1739	1.4204	0.506293	0.206052	1	up	no	--	linc	chr5:21532798-21550577:-	--
MSTRG.115819	0	0	6	1.7411	0	0	0	0	Inf	Inf	0.123529	0.941129	up	no	--	linc	chr5:21796011-21797284:-	--
MSTRG.11582	1	0	13	4.07074	0	15	10	8.623	0.47208	-1.0829	0.659687	1	down	no	--	linc	chr1:179796959-179799852:+	--
MSTRG.11584	8	0	0	2.38681	1	0	0	0.32648	7.31074	2.87002	0.189141	1	up	no	--	linc	chr1:179810874-179811718:-	--
MSTRG.115843	23	9	3	11.1589	13	8	11	11.092	1.00604	0.00868574	0.959448	1	up	no	--	linc	chr5:21994278-21995771:-	--
MSTRG.115845	33	28	44	33.2733	38	36	23	32.7046	1.01739	0.0248711	0.995509	1	up	no	--	antisense	chr5:21664772-21668087:-	--
MSTRG.115854	114	248	403	245.37	249	100	166	178.2	1.37693	0.46146	0.380948	1	up	no	--	antisense	chr5:21700465-21711520:+	--
MSTRG.11597	19	32	33	27.4272	38	25	21	28.4976	0.962438	-0.0552342	0.88943	1	down	no	--	linc	chr1:179882899-179896008:-	--
MSTRG.116060	7	5	2	4.57233	20	14	8	14.0486	0.325465	-1.61943	0.0491588	0.661131	down	no	--	antisense	chr5:22867802-22873007:-	--
MSTRG.116067	2	9	46	17.3715	27	11	19	19.7684	0.878752	-0.186473	1	1	down	no	--	antisense	chr5:23031533-23033919:+	--
MSTRG.11622	4516	3559	10221	5668.24	3522	6220	18376	10372.4	0.546475	-0.871772	0.237212	1	down	no	--	antisense	chr1:179671810-179686694:+	--
MSTRG.116220	12	5	5	6.93464	10	3	0	4.19572	1.65279	0.724904	0.683422	1	up	no	--	linc	chr5:24326464-24327204:+	--
MSTRG.116221	6	0	0	1.79011	0	0	1	0.396844	4.51087	2.1734	0.290502	1	up	no	--	linc	chr5:24328784-24329013:+	--
MSTRG.116298	0	10	4	4.96774	3	8	3	4.65241	1.06778	0.0946121	1	1	up	no	--	linc	chr5:24426789-24469684:+	--
MSTRG.11632	0	0	0	0	0	7	1	2.56897	#NAME?	#NAME?	0.0481349	0.657645	down	no	--	linc	chr1:177282165-177282642:-	--
MSTRG.116339	11	20	39	22.213	8	9	7	8.18249	2.71471	1.4408	0.0410618	0.616985	up	no	--	linc	chr5:24544861-24565980:-	--
MSTRG.116358	73	70	92	75.1256	57	101	70	77.7292	0.966505	-0.0491513	0.910314	1	down	no	--	linc	chr5:24618975-24626900:-	--
MSTRG.11639	5	0	1	1.78194	5	0	1	2.02925	0.87813	-0.187493	1	1	down	no	--	linc	chr1:177497877-177498216:-	--
MSTRG.116396	3	10	14	8.76463	10	5	6	7.19739	1.21775	0.28422	0.803964	1	up	no	--	linc	chr5:27095324-27099166:+	--
MSTRG.116454	0	5	18	7.12681	2	2	1	1.67041	4.2665	2.09305	0.0932298	0.845985	up	no	--	linc	chr5:27822631-27823889:-	--
MSTRG.11646	375	326	596	408.94	518	446	383	459.504	0.88996	-0.168188	0.563637	1	down	no	--	antisense	chr1:180015267-180023534:+	--
MSTRG.11659	21	27	24	23.5087	15	23	33	25.1301	0.935482	-0.0962184	0.918615	1	down	no	--	antisense	chr1:180081834-180083811:+	--
MSTRG.116617	49	73	52	57.4999	55	20	70	51.9416	1.10701	0.14667	0.901461	1	up	no	--	linc	chr5:29303945-29353596:+	--
MSTRG.11664	11	10	25	14.3435	15	13	10	12.8996	1.11193	0.153068	0.835981	1	up	no	--	linc	chr1:180153285-180162771:+	--
MSTRG.116775	11	24	29	20.834	22	28	13	21.0301	0.990678	-0.0135121	0.933977	1	down	no	--	linc	chr5:32078369-32105732:+	--
MSTRG.116800	0	12	10	7.47024	0	0	1	0.396844	18.8241	4.23451	0.00633297	0.21407	up	no	--	antisense	chr5:29958861-30248891:-	--
MSTRG.116837	4	1	0	1.57411	0	2	2	1.4143	1.113	0.154449	1	1	up	no	--	linc	chr5:30047851-30048964:+	--
MSTRG.116912	0	0	0	0	3	0	2	1.77313	#NAME?	#NAME?	0.123861	0.941129	down	no	--	linc	chr5:33590786-33598436:-	--
MSTRG.116925	7	4	8	5.93273	0	0	0	0	Inf	Inf	0.00301619	0.131447	up	no	--	antisense	chr5:33612421-33626500:-	--
MSTRG.116945	4	1	3	2.44466	6	7	2	4.9247	0.496408	-1.0104	0.421529	1	down	no	--	antisense	chr5:33724621-33789366:-	--
MSTRG.117025	1	3	1	1.73064	3	1	2	2.08343	0.830666	-0.26766	0.939567	1	down	no	--	linc	chr5:35306436-35353896:+	--
MSTRG.117054	0	2	3	1.63195	0	2	6	3.00167	0.543681	-0.879167	0.620603	1	down	no	--	antisense	chr5:34794137-34804845:+	--
MSTRG.117096	0	7	11	5.85693	4	1	7	4.39413	1.3329	0.414565	0.685541	1	up	no	--	linc	chr5:36236613-36238905:-	--
MSTRG.117226	92	121	168	122.264	88	138	74	100.919	1.21151	0.276806	0.50094	1	up	no	--	linc	chr5:39320593-39327981:-	--
MSTRG.117258	0	0	0	0	2	11	0	4.06631	#NAME?	#NAME?	0.0127544	0.326012	down	no	--	linc	chr5:41530246-41555995:+	--
MSTRG.117274	17	19	43	24.7832	33	4	47	30.6667	0.808146	-0.307312	0.685604	1	down	no	--	linc	chr5:34348192-34350551:-	--
MSTRG.117277	6	16	21	13.9752	7	19	8	11.3559	1.23065	0.299426	0.772861	1	up	no	--	linc	chr5:34378480-34380694:-	--
MSTRG.117280	56	45	110	65.7594	84	44	36	55.3641	1.18776	0.248247	0.599204	1	up	no	--	linc	chr5:34392280-34396921:-	--
MSTRG.117281	103	205	262	184.802	182	173	98	151.993	1.21586	0.281978	0.506477	1	up	no	--	linc	chr5:34393606-34422212:-	--
MSTRG.117282	26	30	47	32.8168	33	12	26	24.8154	1.32243	0.403196	0.45132	1	up	no	--	linc	chr5:34409322-34413249:-	--
MSTRG.117700	4	6	9	6.08926	5	4	2	3.66731	1.66042	0.731547	0.55208	1	up	no	--	linc	chr5:47702179-47704908:+	--
MSTRG.117795	39	40	45	39.922	28	21	9	19.2294	2.07609	1.05387	0.0727583	0.786209	up	no	--	antisense	chr5:50992444-51040796:-	--
MSTRG.117903	3	29	31	20.9311	11	15	11	12.6111	1.65973	0.730948	0.337183	1	up	no	--	linc	chr5:49158103-49160258:-	--
MSTRG.117904	5711	8958	5799	6796.98	3946	4112	3448	3932.58	1.72838	0.789417	0.00559214	0.196624	up	no	--	linc	chr5:49160499-49602621:+	--
MSTRG.117905	2	1	0	0.977404	0	0	6	2.38106	0.41049	-1.28458	0.476488	1	down	no	--	linc	chr5:49160716-49345826:-	--
MSTRG.117907	1167	1730	1186	1350.95	824	849	686	804.703	1.67881	0.747442	0.0055768	0.196388	up	no	--	linc	chr5:49659238-49685177:+	--
MSTRG.117978	0	7	9	5.27656	1	0	0	0.32648	16.1619	4.01453	0.0233785	0.462066	up	no	--	linc	chr5:52878102-52917690:-	--
MSTRG.118034	1	0	8	2.61982	1	2	1	1.34393	1.94937	0.963009	0.537735	1	up	no	--	linc	chr5:53040182-53041074:-	--
MSTRG.118179	2	0	12	4.07891	4	10	32	17.108	0.238422	-2.06841	0.312987	1	down	no	--	antisense	chr5:54901595-54992592:-	--
MSTRG.118181	0	5	6	3.64461	0	0	0	0	Inf	Inf	0.0240479	0.469326	up	no	--	linc	chr5:54882009-54889225:+	--
MSTRG.118445	0	11	5	5.63862	8	2	8	6.4072	0.880044	-0.184352	1	1	down	no	--	linc	chr5:56737707-56808326:+	--
MSTRG.11849	22	12	15	15.4849	17	14	17	16.6408	0.93054	-0.10386	0.957165	1	down	no	--	antisense	chr1:181636816-181638209:+	--
MSTRG.118566	7	10	2	6.47583	3	0	5	2.96366	2.18508	1.12769	0.380245	1	up	no	--	antisense	chr5:59492014-59492950:-	--
MSTRG.118611	15	53	28	32.7775	7	13	10	10.2878	3.18607	1.67178	0.0175321	0.396014	up	no	--	linc	chr5:59711840-59727626:-	--
MSTRG.118612	20	67	21	37.5678	5	2	10	6.22145	6.03843	2.59417	0.0114779	0.309008	up	no	--	linc	chr5:59715907-59719042:-	--
MSTRG.118614	4	10	1	5.29059	1	12	1	4.44697	1.18971	0.250605	1	1	up	no	--	linc	chr5:59728710-59729676:-	--
MSTRG.118637	39	24	23	27.4468	23	30	16	23.1677	1.1847	0.244522	0.721816	1	up	no	--	linc	chr5:60321926-60323181:+	--
MSTRG.118685	14	18	35	21.186	6	6	14	9.37652	2.25947	1.17598	0.104433	0.882969	up	no	--	linc	chr5:61104272-61111303:+	--
MSTRG.118824	139	43	196	114.717	71	41	91	72.0154	1.59295	0.671703	0.190127	1	up	no	--	antisense	chr5:62021364-62024175:+	--
MSTRG.118845	253	1049	773	699.15	345	913	662	658.654	1.06148	0.0860804	0.873934	1	up	no	--	antisense	chr5:61910421-61972751:-	--
MSTRG.118953	12	5	8	7.80519	1	9	2	3.91291	1.99473	0.996194	0.43174	1	up	no	--	linc	chr5:63943789-63944265:+	--
MSTRG.119034	176	234	345	241.707	412	200	257	298.56	0.809578	-0.304759	0.435888	1	down	no	--	antisense	chr5:64364964-64421109:+	--
MSTRG.119035	7	33	23	21.3258	85	31	62	61.9746	0.344106	-1.53908	0.0464057	0.647261	down	no	--	linc	chr5:64371840-64413687:+	--
MSTRG.119038	9	7	4	6.5108	18	7	15	14.0014	0.46501	-1.10467	0.181923	1	down	no	--	linc	chr5:64399211-64403834:+	--
MSTRG.119039	16	25	48	28.22	85	35	47	57.2631	0.492812	-1.02089	0.0781991	0.801973	down	no	--	linc	chr5:64402399-64406099:+	--
MSTRG.119085	72	33	56	50.2947	190	96	79	123.171	0.408332	-1.29219	0.00414378	0.164553	down	no	--	linc	chr5:65160880-65171903:+	--
MSTRG.119172	51	20	36	33.2766	32	14	18	21.9348	1.51707	0.601284	0.259413	1	up	no	--	antisense	chr5:66112124-66138337:+	--
MSTRG.119299	14	12	8	11.0668	21	21	17	20.1188	0.550072	-0.862308	0.203179	1	down	no	--	linc	chr5:67866411-67889078:+	--
MSTRG.119362	17	62	51	43.4748	3	17	5	8.23883	5.27681	2.39967	0.0176358	0.396831	up	no	--	antisense	chr5:69554497-69562912:+	--
MSTRG.119416	5	7	0	4.15666	0	0	1	0.396844	10.4743	3.38878	0.0603676	0.726299	up	no	--	linc	chr5:70277063-70297664:-	--
MSTRG.119433	39	35	62	42.9516	120	35	33	63.1341	0.680323	-0.555707	0.301066	1	down	no	--	linc	chr5:67917840-67925324:+	--
MSTRG.119434	15	20	9	14.7009	50	26	15	30.3446	0.484466	-1.04553	0.0729584	0.786209	down	no	--	linc	chr5:67929104-67930662:+	--
MSTRG.119436	32	24	15	23.0368	67	34	35	46.3141	0.497404	-1.00751	0.0523115	0.67731	down	no	--	linc	chr5:67935124-67938349:+	--
MSTRG.119443	43	14	16	22.8019	5	22	20	16.396	1.3907	0.475811	0.482716	1	up	no	--	antisense	chr5:68001241-68002226:-	--
MSTRG.119529	242	40	12	90.9113	357	506	57	296.187	0.306938	-1.70398	0.167419	1	down	no	--	linc	chr5:69988851-69996304:+	--
MSTRG.119530	170	155	86	134.684	205	155	88	149.948	0.898206	-0.154881	0.623437	1	down	no	--	linc	chr5:69998204-70014936:-	--
MSTRG.119534	0	0	0	0	7	4	0	3.52658	#NAME?	#NAME?	0.0169598	0.38893	down	no	--	linc	chr5:70112709-70112997:-	--
MSTRG.119540	6	3	4	4.09295	0	1	3	1.50084	2.72711	1.44737	0.315733	1	up	no	--	antisense	chr5:70168586-70173003:-	--
MSTRG.11965	33	126	131	95.8279	23	59	38	40.8971	2.34315	1.22845	0.0247143	0.474931	up	no	--	linc	chr1:182664915-182666887:-	--
MSTRG.11967	1362	736	1322	1070.17	1101	1455	2070	1632.41	0.655577	-0.609162	0.0528571	0.680765	down	no	--	linc	chr1:182978721-182979103:+	--
MSTRG.119801	2	0	8	2.91818	18	3	1	7.2044	0.405054	-1.30381	0.449392	1	down	no	--	linc	chr5:73985435-74088929:+	--
MSTRG.119836	0	4	2	2.10317	16	4	1	6.86175	0.306506	-1.70601	0.1705	1	down	no	--	linc	chr5:73702915-73706415:+	--
MSTRG.119935	286	503	373	385.059	312	450	281	353.012	1.09078	0.125364	0.750007	1	up	no	--	linc	chr5:76070382-76148572:+	--
MSTRG.119940	3	57	62	40.5864	9	19	14	14.3899	2.82047	1.49594	0.0210806	0.437159	up	no	--	linc	chr5:76161180-76162332:-	--
MSTRG.119960	1289	1561	2643	1745.8	1525	1154	846	1191.7	1.46497	0.550867	0.0716175	0.781029	up	no	--	antisense	chr5:76608876-76636020:-	--
MSTRG.120009	9	0	2	3.26553	0	10	2	3.89673	0.838019	-0.254945	0.956147	1	down	no	--	antisense	chr5:77127227-77238681:+	--
MSTRG.120018	14	0	2	4.75729	28	15	4	15.3834	0.309249	-1.69316	0.274201	1	down	no	--	linc	chr5:77186555-77194414:-	--
MSTRG.120033	8	4	5	5.36053	16	2	6	8.22536	0.651708	-0.617702	0.553911	1	down	no	--	linc	chr5:77372783-77382512:+	--
MSTRG.120044	32	1	3	10.7985	17	16	7	13.2929	0.812349	-0.299829	0.892058	1	down	no	--	linc	chr5:69163280-69164024:+	--
MSTRG.120054	24	11	11	14.5402	30	17	7	17.8475	0.81469	-0.295677	0.655369	1	down	no	--	linc	chr5:76876826-77009923:+	--
MSTRG.120091	18	30	10	19.6932	50	15	29	32.4871	0.606185	-0.722169	0.319389	1	down	no	--	antisense	chr5:77014951-77016455:+	--
MSTRG.120114	5	5	2	3.97563	12	1	0	4.22807	0.940294	-0.0888163	0.791672	1	down	no	--	linc	chr5:77508227-77536499:-	--
MSTRG.120116	0	0	4	1.16074	4	6	4	4.75512	0.244102	-2.03444	0.389762	1	down	no	--	linc	chr5:77521195-77524999:+	--
MSTRG.120140	18	32	13	21.3251	18	13	10	13.879	1.5365	0.619647	0.437885	1	up	no	--	linc	chr5:77819366-77822040:+	--
MSTRG.120154	0	6	0	2.2842	0	0	0	0	Inf	Inf	0.0953876	0.851972	up	no	--	linc	chr5:77845327-77961335:+	--
MSTRG.120170	437	463	576	473.79	139	701	440	437.515	1.08291	0.114914	0.846258	1	up	no	--	linc	chr5:77921388-77936412:-	--
MSTRG.120180	34	37	9	26.8415	59	83	25	54.9387	0.488572	-1.03336	0.0876112	0.829798	down	no	--	antisense	chr5:78066101-78080615:+	--
MSTRG.120203	0	2	6	2.5025	8	0	0	2.61184	0.958137	-0.0616956	0.896708	1	down	no	--	antisense	chr5:78166823-78185981:+	--
MSTRG.120214	72	38	48	49.8768	41	63	15	38.8875	1.28259	0.359061	0.586776	1	up	no	--	antisense	chr5:78266609-78288665:+	--
MSTRG.120216	144	171	463	242.418	95	111	217	151.575	1.59933	0.677467	0.287416	1	up	no	--	linc	chr5:78327740-78341470:+	--
MSTRG.120217	14	3	12	8.80123	2	10	10	7.72444	1.1394	0.188275	0.766551	1	up	no	--	linc	chr5:78331058-78335427:+	--
MSTRG.120234	0	1	4	1.54144	6	0	0	1.95888	0.786896	-0.345755	0.819371	1	down	no	--	linc	chr5:77720749-77721126:+	--
MSTRG.120454	12	8	11	9.81785	12	6	16	12.1291	0.809446	-0.304993	0.807754	1	down	no	--	linc	chr5:82259366-82274536:+	--
MSTRG.120461	6	10	6	7.33822	8	6	12	9.2358	0.794541	-0.331807	0.741224	1	down	no	--	linc	chr5:82247974-82256679:+	--
MSTRG.120462	4	0	0	1.19341	0	0	0	0	Inf	Inf	0.219509	1	up	no	--	antisense	chr5:82155315-82155846:-	--
MSTRG.120474	55	49	57	51.6041	31	32	49	39.496	1.30657	0.385781	0.392843	1	up	no	--	antisense	chr5:82282215-82315761:+	--
MSTRG.120504	0	0	0	0	4	0	0	1.30592	#NAME?	#NAME?	0.176292	1	down	no	--	linc	chr5:82679485-82680948:+	--
MSTRG.120505	0	4	4	2.68354	6	1	7	5.04709	0.531699	-0.911317	0.480465	1	down	no	--	linc	chr5:82681385-82681889:+	--
MSTRG.12053	4	10	10	7.90225	5	6	10	7.46267	1.0589	0.0825721	0.966597	1	up	no	--	linc	chr1:183788881-183790107:-	--
MSTRG.120602	0	0	4	1.16074	0	0	0	0	Inf	Inf	0.222199	1	up	no	--	linc	chr5:85462819-85464641:-	--
MSTRG.120613	81	50	66	62.3536	37	57	64	55.1651	1.13031	0.176717	0.623041	1	up	no	--	antisense	chr5:85357891-85458771:+	--
MSTRG.12063	0	0	1	0.290184	7	0	1	2.68221	0.108189	-3.20838	0.137333	0.966044	down	no	--	linc	chr1:183873431-183875233:+	--
MSTRG.12066	19	19	40	24.5093	29	23	10	20.5734	1.19131	0.252554	0.719468	1	up	no	--	antisense	chr1:183863124-183868442:+	--
MSTRG.120687	15	12	4	10.2044	19	10	8	12.4809	0.817601	-0.290531	0.677696	1	down	no	--	linc	chr5:85872069-85926628:+	--
MSTRG.120688	1	0	0	0.298352	4	0	1	1.70277	0.175216	-2.51279	0.324313	1	down	no	--	linc	chr5:85884995-85927342:+	--
MSTRG.120736	17	6	1	7.64636	5	17	1	7.30442	1.04681	0.0660049	0.998838	1	up	no	--	linc	chr5:85472002-85648871:+	--
MSTRG.120779	103	118	140	116.279	105	131	136	128.901	0.902076	-0.148678	0.70868	1	down	no	--	linc	chr5:87210048-87220250:+	--
MSTRG.120899	8	15	16	12.7403	10	3	14	9.75153	1.30649	0.385694	0.65277	1	up	no	--	antisense	chr5:85147297-85159926:-	--
MSTRG.120970	4	8	5	5.68993	0	0	1	0.396844	14.3379	3.84177	0.0180616	0.401754	up	no	--	linc	chr5:87953935-87954229:+	--
MSTRG.121024	3	2	4	2.81719	5	0	0	1.6324	1.7258	0.787261	0.876268	1	up	no	--	linc	chr5:88419473-88424592:-	--
MSTRG.121163	80	157	96	111.496	46	202	71	105.875	1.05308	0.0746204	0.919179	1	up	no	--	linc	chr5:89187829-89196586:-	--
MSTRG.12117	52	22	24	30.8541	54	37	21	37.4449	0.823987	-0.279307	0.592836	1	down	no	--	linc	chr1:183910212-183911904:-	--
MSTRG.121297	10	0	0	2.98352	0	14	9	7.91585	0.376904	-1.40773	0.579554	1	down	no	--	linc	chr5:90450248-90451219:-	--
MSTRG.121300	0	0	4	1.16074	0	2	2	1.4143	0.820716	-0.285044	1	1	down	no	--	linc	chr5:90250649-90251920:-	--
MSTRG.12133	5	1	7	3.90375	0	0	10	3.96844	0.983698	-0.0237124	1	1	down	no	--	linc	chr1:184460904-184463863:-	--
MSTRG.121376	0	1	0	0.3807	0	4	4	2.82859	0.13459	-2.89336	0.129863	0.953515	down	no	--	linc	chr5:91549097-91558782:-	--
MSTRG.121402	0	0	4	1.16074	0	6	4	3.4492	0.336523	-1.57122	0.588148	1	down	no	--	antisense	chr5:91681678-91682709:-	--
MSTRG.121409	20	40	54	36.865	11	82	44	46.4974	0.79284	-0.334898	0.523449	1	down	no	--	linc	chr5:89234706-89237222:-	--
MSTRG.121530	43	71	72	60.7521	15	55	36	36.2503	1.67591	0.74494	0.220247	1	up	no	--	linc	chr5:89674121-89675914:+	--
MSTRG.121537	138	188	143	154.24	170	200	177	187.804	0.821285	-0.284045	0.403942	1	down	no	--	linc	chr5:89728415-90088829:+	--
MSTRG.121538	4	2	0	1.95481	6	2	1	2.97633	0.656783	-0.60651	0.691414	1	down	no	--	linc	chr5:89844231-89845708:+	--
MSTRG.121539	0	4	1	1.81298	0	0	0	0	Inf	Inf	0.151728	1	up	no	--	linc	chr5:89848810-89851088:-	--
MSTRG.12154	26	11	38	22.9718	3	5	15	8.48362	2.70779	1.43711	0.104758	0.882969	up	no	--	antisense	chr1:184389205-184414997:-	--
MSTRG.121540	9	2	9	6.05822	1	26	9	11.966	0.506287	-0.981973	0.309328	1	down	no	--	linc	chr5:89860344-89869530:-	--
MSTRG.12157	29	49	95	54.874	32	48	44	42.8031	1.28201	0.358407	0.4432	1	up	no	--	linc	chr1:184417626-184428514:+	--
MSTRG.12159	1	3	10	4.34229	14	9	10	11.3319	0.383192	-1.38386	0.211373	1	down	no	--	linc	chr1:184418282-184453282:-	--
MSTRG.121620	8	8	21	11.5263	1	18	7	8.68986	1.32641	0.407522	0.727265	1	up	no	--	linc	chr5:94277580-94279229:-	--
MSTRG.121631	16	10	5	10.0315	12	6	4	7.36697	1.36169	0.445402	0.671283	1	up	no	--	linc	chr5:94301112-94306329:-	--
MSTRG.121635	258	44	21	99.8194	113	135	68	105.769	0.943752	-0.083521	0.882628	1	down	no	--	linc	chr5:90849312-90855972:+	--
MSTRG.121822	0	0	0	0	6	0	2	2.75257	#NAME?	#NAME?	0.0432405	0.629017	down	no	--	linc	chr5:98575407-98575813:-	--
MSTRG.121854	1	10	4	5.26609	7	0	0	2.28536	2.30427	1.20431	0.777289	1	up	no	--	linc	chr5:98640560-98640981:-	--
MSTRG.121888	26	32	37	30.6764	11	19	3	10.6776	2.87297	1.52254	0.051737	0.675621	up	no	--	linc	chr5:99085740-99090052:-	--
MSTRG.121894	34	51	44	42.3278	14	25	37	27.0116	1.56702	0.648028	0.313292	1	up	no	--	linc	chr5:99006155-99008159:-	--
MSTRG.121896	32	81	72	61.2772	18	24	60	37.1346	1.65014	0.722587	0.414364	1	up	no	--	linc	chr5:99026246-99080538:-	--
MSTRG.121897	31	47	65	46.0038	52	33	88	62.1393	0.740333	-0.433753	0.42387	1	down	no	--	linc	chr5:99026283-99054271:-	--
MSTRG.121912	12	43	23	26.6246	65	21	38	42.8177	0.621812	-0.685449	0.378131	1	down	no	--	linc	chr5:100429499-100454001:+	--
MSTRG.121915	2	14	8	8.24798	21	21	18	20.5157	0.402033	-1.31461	0.14118	0.97792	down	no	--	linc	chr5:100443801-100449456:-	--
MSTRG.121931	122	69	123	98.3599	119	83	98	103.497	0.950363	-0.0734491	0.944339	1	down	no	--	linc	chr5:99222766-99227137:-	--
MSTRG.121932	53	24	48	38.8783	21	36	12	22.7892	1.706	0.770616	0.167175	1	up	no	--	linc	chr5:99199676-99203201:-	--
MSTRG.121933	25	26	35	27.5134	44	18	18	27.0938	1.01549	0.0221735	1	1	up	no	--	linc	chr5:99204084-99212250:-	--
MSTRG.121961	7	2	0	2.84986	6	2	0	2.57949	1.10482	0.143806	1	1	up	no	--	linc	chr5:101609627-101610090:-	--
MSTRG.122232	4	1	9	4.18576	2	0	1	1.0498	3.98718	1.99537	0.149745	0.998136	up	no	--	linc	chr5:103766959-103768298:-	--
MSTRG.122328	6	0	0	1.79011	1	10	13	8.58849	0.208431	-2.26236	0.346708	1	down	no	--	linc	chr5:104273181-104273555:+	--
MSTRG.122344	6	2	1	2.84169	0	13	1	4.4308	0.641351	-0.640815	0.556295	1	down	no	--	linc	chr5:104478199-104478692:-	--
MSTRG.122433	41	22	48	34.5367	54	18	23	32.3428	1.06783	0.0946826	0.868305	1	up	no	--	linc	chr6:247411-253122:-	--
MSTRG.122479	1160	1504	987	1205.07	1232	1457	1046	1269.44	0.949298	-0.0750672	0.748712	1	down	no	--	linc	chr6:456038-500476:+	--
MSTRG.122480	86	140	186	132.931	125	84	60	90.6862	1.46583	0.551717	0.180198	1	up	no	--	linc	chr6:439307-443852:+	--
MSTRG.122481	132	0	0	39.3824	135	0	2	44.8685	0.877729	-0.188153	0.958212	1	down	no	--	linc	chr6:440330-443762:-	--
MSTRG.122485	251	149	110	163.531	213	187	217	213.682	0.765299	-0.385905	0.353412	1	down	no	--	linc	chr6:513458-519357:+	--
MSTRG.122527	2	6	12	6.36311	0	8	0	2.48243	2.56326	1.35798	0.576453	1	up	no	--	antisense	chr6:864979-865853:+	--
MSTRG.122549	9	5	11	7.78069	11	9	1	6.78087	1.14745	0.198429	0.920139	1	up	no	--	linc	chr6:1027202-1029725:-	--
MSTRG.122928	77	80	86	78.3849	82	54	59	66.9416	1.17094	0.227673	0.597079	1	up	no	--	linc	chr6:1479277-1495476:-	--
MSTRG.122931	348	301	341	317.37	279	270	291	290.352	1.09305	0.128364	0.605793	1	up	no	--	linc	chr6:1488371-1494826:-	--
MSTRG.122965	179	136	191	160.605	240	248	193	231.902	0.692558	-0.529993	0.0919418	0.840669	down	no	--	linc	chr6:1996529-2001480:+	--
MSTRG.12302	0	0	0	0	0	4	0	1.24122	#NAME?	#NAME?	0.180201	1	down	no	--	linc	chr1:185662361-185667743:+	--
MSTRG.123043	0	0	6	1.7411	0	0	0	0	Inf	Inf	0.123529	0.941129	up	no	--	linc	chr6:2445389-2445736:-	--
MSTRG.123060	245	212	155	198.783	477	254	253	334.95	0.593471	-0.75275	0.0310996	0.538253	down	no	--	linc	chr6:2474773-2481760:-	--
MSTRG.123063	56	21	30	33.4079	55	41	7	33.4568	0.998539	-0.00210929	0.958426	1	down	no	--	linc	chr6:2551865-2552817:-	--
MSTRG.123065	16	5	2	7.2575	24	13	9	15.4411	0.470012	-1.08923	0.26316	1	down	no	--	linc	chr6:2538368-2540948:+	--
MSTRG.12307	1292	2355	1500	1717.3	1603	1813	1290	1597.86	1.07475	0.103999	0.74114	1	up	no	--	linc	chr1:185483078-185503034:+	--
MSTRG.123119	1	5	5	3.65277	1	24	0	7.77378	0.469884	-1.08962	0.248417	1	down	no	--	linc	chr6:3025071-3038844:+	--
MSTRG.123154	0	0	12	3.48221	0	0	0	0	Inf	Inf	0.0285	0.518677	up	no	--	linc	chr6:3658180-3661703:+	--
MSTRG.123157	347	178	319	263.861	319	286	165	258.373	1.02124	0.0303222	0.918724	1	up	no	--	linc	chr6:3778221-3786283:-	--
MSTRG.123206	35	28	14	25.1645	52	57	25	44.5854	0.564411	-0.825182	0.0903945	0.834233	down	no	--	linc	chr6:3389099-3391084:-	--
MSTRG.123207	0	0	4	1.16074	0	0	0	0	Inf	Inf	0.222199	1	up	no	--	linc	chr6:3428858-3429925:+	--
MSTRG.123211	35	29	13	25.255	56	40	15	36.6477	0.689129	-0.537154	0.292979	1	down	no	--	linc	chr6:3444717-3447977:-	--
MSTRG.123212	215	106	149	147.737	264	138	165	194.492	0.759606	-0.396678	0.29993	1	down	no	--	linc	chr6:3456652-3464062:-	--
MSTRG.123213	153	77	160	121.391	207	62	95	124.52	0.974869	-0.0367195	1	1	down	no	--	linc	chr6:3464145-3468503:-	--
MSTRG.123216	50	10	5	20.1755	11	38	6	17.7639	1.13576	0.183656	0.891814	1	up	no	--	linc	chr6:3537977-3540693:-	--
MSTRG.123217	72	11	4	26.8298	64	65	12	45.8266	0.585462	-0.772352	0.468696	1	down	no	--	linc	chr6:3548581-3552188:-	--
MSTRG.123218	84	39	13	43.6812	80	99	27	67.5533	0.646619	-0.629013	0.336421	1	down	no	--	linc	chr6:3557912-3561287:-	--
MSTRG.123240	4	0	0	1.19341	5	0	0	1.6324	0.731074	-0.451911	0.952294	1	down	no	--	linc	chr6:3868642-3870356:-	--
MSTRG.123299	0	3	5	2.59302	0	4	0	1.24122	2.0891	1.06288	0.820506	1	up	no	--	linc	chr6:4596467-4597212:+	--
MSTRG.123378	75	47	91	66.676	55	50	53	54.5044	1.22332	0.290797	0.451866	1	up	no	--	antisense	chr6:4458920-4463433:+	--
MSTRG.123379	25	36	27	28.999	46	8	14	23.0563	1.25774	0.330838	0.823474	1	up	no	--	antisense	chr6:4463636-4466521:+	--
MSTRG.123400	1	15	1	6.29904	10	12	5	8.97267	0.702025	-0.510406	0.756262	1	down	no	--	antisense	chr6:4658346-4662233:-	--
MSTRG.12348	841	560	821	702.347	734	705	554	678.253	1.03552	0.0503613	0.805936	1	up	no	--	linc	chr1:187360599-187384954:-	--
MSTRG.123512	222	227	265	229.552	198	252	243	239.273	0.959373	-0.059837	0.869271	1	down	no	--	linc	chr6:6921451-6924502:-	--
MSTRG.12358	129	129	138	127.643	104	190	136	146.883	0.869015	-0.202547	0.539683	1	down	no	--	linc	chr1:186476678-186529970:-	--
MSTRG.123599	3	8	4	5.10139	1	0	0	0.32648	15.6254	3.96582	0.0290438	0.523963	up	no	--	linc	chr6:7371963-7372841:+	--
MSTRG.12360	9	17	31	18.1528	13	14	18	15.7317	1.1539	0.206516	0.735888	1	up	no	--	linc	chr1:186469767-186510588:-	--
MSTRG.123624	16	15	3	11.3547	9	10	5	8.02558	1.41481	0.500609	0.644515	1	up	no	--	antisense	chr6:7091152-7102824:-	--
MSTRG.123653	15	19	23	18.3828	28	31	28	29.8725	0.615376	-0.700461	0.240894	1	down	no	--	antisense	chr6:7164670-7189106:-	--
MSTRG.123824	8	27	20	18.4694	3	17	3	7.44514	2.48073	1.31077	0.302804	1	up	no	--	linc	chr6:8321917-8466445:+	--
MSTRG.123825	0	7	0	2.6649	0	4	1	1.63806	1.62686	0.702094	0.723142	1	up	no	--	linc	chr6:8364489-8365134:+	--
MSTRG.123836	535	442	477	466.305	219	318	199	249.148	1.8716	0.904273	0.000841865	0.0513447	up	no	--	antisense	chr6:8462876-8468486:-	--
MSTRG.123909	13	24	47	26.654	4	15	10	9.92892	2.68448	1.42464	0.0331323	0.5533	up	no	--	linc	chr6:8683719-8910990:+	--
MSTRG.123946	29	30	30	28.7787	11	31	6	15.5918	1.84576	0.884217	0.317579	1	up	no	--	linc	chr6:9199898-9203622:-	--
MSTRG.123947	29	44	29	33.8183	48	32	34	39.0935	0.865063	-0.209122	0.638905	1	down	no	--	linc	chr6:9211513-9213314:-	--
MSTRG.123957	596	831	635	678.446	643	694	505	625.684	1.08433	0.1168	0.727681	1	up	no	--	linc	chr6:9393066-9438466:-	--
MSTRG.123958	2594	3115	2022	2546.56	2048	2754	1714	2203.4	1.15574	0.208817	0.498854	1	up	no	--	linc	chr6:9438520-9519633:-	--
MSTRG.124020	8	5	9	6.90197	3	3	6	4.29142	1.60832	0.685554	0.46905	1	up	no	--	linc	chr6:10725691-10753095:+	--
MSTRG.124021	6	4	12	6.79512	1	1	1	1.03363	6.57404	2.71678	0.0327508	0.549815	up	no	--	linc	chr6:10731775-10732644:+	--
MSTRG.124029	6	8	8	7.15718	10	1	3	4.76564	1.50183	0.586722	0.686936	1	up	no	--	antisense	chr6:10759336-10760296:+	--
MSTRG.124053	2	1	5	2.42832	2	8	0	3.13539	0.774488	-0.368686	0.801656	1	down	no	--	linc	chr6:10793120-10795558:+	--
MSTRG.124110	22	18	31	22.412	45	21	21	29.5417	0.758657	-0.39848	0.511174	1	down	no	--	linc	chr6:10262599-10369210:+	--
MSTRG.124154	2	1	1	1.26759	3	0	10	4.94788	0.256188	-1.96473	0.186072	1	down	no	--	linc	chr6:12414760-12415519:+	--
MSTRG.124227	23	5	4	9.92633	12	6	15	11.7322	0.846072	-0.241148	0.992712	1	down	no	--	linc	chr6:13174064-13175474:+	--
MSTRG.124235	6	0	4	2.95085	14	8	7	9.83107	0.300155	-1.73622	0.123591	0.941129	down	no	--	linc	chr6:11956676-11957605:-	--
MSTRG.124236	13	4	3	6.27192	2	1	9	4.53486	1.38305	0.46785	0.744844	1	up	no	--	linc	chr6:11974524-11988989:-	--
MSTRG.124246	20	14	33	20.8729	13	17	9	13.091	1.59445	0.673055	0.313968	1	up	no	--	antisense	chr6:12096678-12101790:-	--
MSTRG.124247	2	1	10	3.87924	2	6	1	2.91163	1.33233	0.413949	0.784675	1	up	no	--	antisense	chr6:12101842-12107977:-	--
MSTRG.124261	10	25	14	16.5636	24	12	24	21.0834	0.785621	-0.348094	0.648729	1	down	no	--	antisense	chr6:13228036-13230214:-	--
MSTRG.124268	1	9	8	6.04613	4	12	4	6.61695	0.913733	-0.130155	0.862513	1	down	no	--	antisense	chr6:13296632-13297628:+	--
MSTRG.124273	110	54	98	81.8145	95	133	74	101.653	0.804845	-0.313217	0.435586	1	down	no	--	linc	chr6:13580243-13583234:+	--
MSTRG.124341	64	97	84	80.3979	80	46	71	68.5683	1.17252	0.229615	0.593534	1	up	no	--	antisense	chr6:13664102-13668233:+	--
MSTRG.124374	1	0	0	0.298352	0	8	1	2.87928	0.10362	-3.27062	0.11014	0.901126	down	no	--	linc	chr6:14928139-14931250:-	--
MSTRG.124479	61	112	89	86.6643	86	63	50	67.4687	1.28451	0.361219	0.46807	1	up	no	--	antisense	chr6:17300971-17304488:-	--
MSTRG.124552	170	168	200	172.714	190	186	141	175.703	0.982991	-0.0247506	0.911116	1	down	no	--	antisense	chr6:18335224-18338966:+	--
MSTRG.124566	15	32	10	19.5595	1	15	4	6.56842	2.97781	1.57425	0.25104	1	up	no	--	antisense	chr6:18660850-18666391:-	--
MSTRG.124647	19	10	27	17.3107	30	21	18	23.454	0.738069	-0.438173	0.53807	1	down	no	--	linc	chr6:19426749-19430130:-	--
MSTRG.124648	33	26	26	27.2886	29	23	34	30.0976	0.90667	-0.141351	0.865868	1	down	no	--	linc	chr6:19432039-19434875:-	--
MSTRG.124650	11	9	12	10.1904	9	15	11	11.9582	0.852169	-0.230789	0.806868	1	down	no	--	antisense	chr6:19456592-19461216:+	--
MSTRG.124675	33	57	101	60.8541	47	78	35	53.4378	1.13878	0.187493	0.747739	1	up	no	--	antisense	chr6:17572586-17637263:-	--
MSTRG.124682	25	27	41	29.6352	17	28	30	26.144	1.13354	0.180834	0.718042	1	up	no	--	antisense	chr6:17651000-17652565:-	--
MSTRG.124762	13	10	7	9.71686	3	4	3	3.41119	2.84853	1.51022	0.129547	0.953515	up	no	--	antisense	chr6:19865828-19890596:-	--
MSTRG.124884	8	4	0	3.90961	2	0	2	1.44665	2.70253	1.43431	0.314664	1	up	no	--	linc	chr6:25939474-26177077:+	--
MSTRG.124890	0	24	0	9.1368	0	1	0	0.310304	29.4447	4.87993	0.00308179	0.132868	up	no	--	linc	chr6:26570401-26578490:+	--
MSTRG.124928	9	1	2	3.64623	0	0	3	1.19053	3.06269	1.6148	0.447317	1	up	no	--	linc	chr6:27037685-27043211:+	--
MSTRG.124983	1	6	19	8.09605	9	12	5	8.64619	0.936372	-0.0948469	1	1	down	no	--	antisense	chr6:20432011-20849065:+	--
MSTRG.125050	1	1	7	2.71034	0	0	2	0.793688	3.41487	1.77183	0.401168	1	up	no	--	linc	chr6:27813429-27814420:-	--
MSTRG.125070	5	0	0	1.49176	10	0	0	3.2648	0.456921	-1.12998	0.674049	1	down	no	--	antisense	chr6:27893309-27903956:-	--
MSTRG.125078	101	120	188	130.372	147	119	125	134.524	0.969134	-0.0452312	0.938993	1	down	no	--	antisense	chr6:27851346-27860713:+	--
MSTRG.12511	3	66	29	34.4366	74	48	26	49.3721	0.697491	-0.519753	0.477725	1	down	no	--	antisense	chr1:189494593-189500577:-	--
MSTRG.12513	626	1242	1318	1042.06	2313	884	769	1334.63	0.780785	-0.357002	0.44067	1	down	no	--	linc	chr1:189504006-189607726:-	--
MSTRG.125131	393	495	581	474.296	456	340	491	449.229	1.0558	0.0783363	0.809146	1	up	no	--	linc	chr6:28169011-28196634:-	--
MSTRG.12518	58	82	58	65.3525	64	40	36	47.5933	1.37314	0.457484	0.367909	1	up	no	--	antisense	chr1:189622357-189628222:+	--
MSTRG.125211	7	4	3	4.48181	11	3	3	5.71273	0.784531	-0.350097	0.768668	1	down	no	--	linc	chr6:29592994-29595182:+	--
MSTRG.125311	43	78	107	73.5734	136	4	36	59.9289	1.22768	0.295932	0.819581	1	up	no	--	linc	chr6:30516961-30570871:+	--
MSTRG.125314	168	168	196	170.957	101	68	42	70.7426	2.4166	1.27298	0.00222784	0.106473	up	no	--	linc	chr6:31044875-31046271:+	--
MSTRG.125327	82	50	39	54.817	21	65	111	71.0755	0.77125	-0.374729	0.46382	1	down	no	--	antisense	chr6:28813065-28818533:+	--
MSTRG.125441	165	380	184	247.288	189	185	98	158.002	1.5651	0.646251	0.10629	0.891939	up	no	--	linc	chr6:31999388-32005054:-	--
MSTRG.125442	75	64	37	57.478	92	60	35	62.544	0.919001	-0.121861	0.699879	1	down	no	--	linc	chr6:32016052-32031962:-	--
MSTRG.125445	67	50	35	49.181	51	77	40	56.4177	0.871731	-0.198046	0.609619	1	down	no	--	linc	chr6:32043912-32045594:-	--
MSTRG.125447	77	150	60	97.4892	147	92	75	106.304	0.91708	-0.124881	0.779689	1	down	no	--	linc	chr6:32058304-32061715:-	--
MSTRG.125448	63	18	40	37.2561	59	20	56	47.6917	0.781187	-0.35626	0.673131	1	down	no	--	linc	chr6:32071156-32072833:+	--
MSTRG.125482	10	2	9	6.35657	0	8	3	3.67296	1.73064	0.791304	0.518098	1	up	no	--	linc	chr6:35915817-35919900:-	--
MSTRG.125517	1	13	5	6.69837	0	0	1	0.396844	16.8791	4.07717	0.0120968	0.316177	up	no	--	linc	chr6:36299751-36300816:-	--
MSTRG.12553	88	142	100	109.333	154	120	31	99.8166	1.09534	0.131374	1	1	up	no	--	linc	chr1:190066908-190073768:+	--
MSTRG.125775	40	66	25	44.3149	34	60	29	41.2271	1.0749	0.1042	1	1	up	no	--	linc	chr6:41390852-41396167:-	--
MSTRG.125776	283	307	191	256.734	182	231	151	191.023	1.34399	0.426525	0.235831	1	up	no	--	linc	chr6:41400475-41413488:-	--
MSTRG.125794	9	15	7	10.427	6	12	8	8.85728	1.17722	0.235382	0.888134	1	up	no	--	linc	chr6:41973009-41974475:-	--
MSTRG.125856	0	2	14	4.82398	1	10	5	5.41374	0.891062	-0.166403	1	1	down	no	--	linc	chr6:42173995-42177709:-	--
MSTRG.125895	3	15	32	15.8914	4	3	3	3.42737	4.63664	2.21308	0.0147171	0.353911	up	no	--	linc	chr6:43086167-43087544:+	--
MSTRG.12590	229	159	188	183.408	114	121	79	106.116	1.72837	0.789415	0.021677	0.444717	up	no	--	antisense	chr1:190169730-190174846:+	--
MSTRG.125918	1	14	15	9.98091	6	8	10	8.40976	1.18683	0.247108	0.788818	1	up	no	--	linc	chr6:43503834-43508980:+	--
MSTRG.125922	0	4	8	3.84427	0	0	0	0	Inf	Inf	0.0184546	0.405236	up	no	--	linc	chr6:43511753-43516871:+	--
MSTRG.125940	20	9	13	13.1657	10	12	14	12.5443	1.04954	0.0697589	0.899063	1	up	no	--	antisense	chr6:42194885-42274120:-	--
MSTRG.126091	0	0	0	0	7	1	6	4.97673	#NAME?	#NAME?	0.00659625	0.220999	down	no	--	linc	chr6:44635062-44644624:+	--
MSTRG.126105	96	92	125	99.9392	51	82	95	79.7956	1.25244	0.324741	0.430882	1	up	no	--	linc	chr6:44557963-44573756:-	--
MSTRG.126109	12	33	32	25.4292	16	8	24	17.2304	1.47584	0.561533	0.44045	1	up	no	--	antisense	chr6:44594780-44597633:-	--
MSTRG.126130	547	1813	892	1112.25	690	648	374	574.768	1.93513	0.952432	0.00258395	0.117754	up	no	--	antisense	chr6:44764866-44773982:-	--
MSTRG.126228	14	14	24	16.4711	21	13	14	16.4459	1.00154	0.00221644	1	1	up	no	--	linc	chr6:45603182-45605192:+	--
MSTRG.126232	0	4	1	1.81298	0	0	0	0	Inf	Inf	0.151728	1	up	no	--	linc	chr6:45657006-45664783:+	--
MSTRG.126268	89	117	142	112.301	172	100	104	128.457	0.874234	-0.193908	0.571453	1	down	no	--	linc	chr6:46348074-46388292:+	--
MSTRG.126290	0	45	0	17.1315	0	51	0	15.8255	1.08252	0.1144	0.917135	1	up	no	--	linc	chr6:46645657-46686137:-	--
MSTRG.126294	6	6	9	6.68597	0	0	2	0.793688	8.42392	3.07449	0.106746	0.892783	up	no	--	linc	chr6:46708027-46709323:-	--
MSTRG.126295	3	2	0	1.65646	1	1	2	1.43047	1.15798	0.211608	1	1	up	no	--	linc	chr6:46709452-46710783:+	--
MSTRG.126296	9	6	14	9.03194	8	9	8	8.57933	1.05276	0.074171	0.937079	1	up	no	--	linc	chr6:46734343-46735068:-	--
MSTRG.126319	15	10	13	12.0547	9	17	14	13.7693	0.875474	-0.191864	0.851624	1	down	no	--	linc	chr6:47220249-47221759:-	--
MSTRG.126331	237	277	306	264.96	198	275	231	241.648	1.09647	0.132867	0.664933	1	up	no	--	linc	chr6:46887071-46933545:+	--
MSTRG.126334	22	7	19	14.7421	25	34	33	31.8082	0.46347	-1.10945	0.0883993	0.832365	down	no	--	linc	chr6:46969157-46971851:+	--
MSTRG.126335	91	41	59	59.8796	53	61	140	91.7902	0.652353	-0.616276	0.252588	1	down	no	--	linc	chr6:46973983-46978308:+	--
MSTRG.126338	45	32	16	30.2512	18	45	47	38.492	0.785908	-0.347567	0.563309	1	down	no	--	linc	chr6:47002245-47003274:+	--
MSTRG.126351	1	2	1	1.34994	1	0	7	3.10439	0.434848	-1.20142	0.447316	1	down	no	--	antisense	chr6:47589168-47593663:+	--
MSTRG.126352	13	1	0	4.25927	14	0	14	10.1265	0.420605	-1.24946	0.611445	1	down	no	--	linc	chr6:47600291-47604463:-	--
MSTRG.126359	55	58	39	49.8071	38	84	66	64.6635	0.770251	-0.376599	0.380908	1	down	no	--	linc	chr6:47639796-47642256:-	--
MSTRG.126365	10	20	24	17.5619	14	3	16	11.8511	1.48188	0.567426	0.478697	1	up	no	--	linc	chr6:47668964-47670860:-	--
MSTRG.126367	4	0	0	1.19341	0	0	0	0	Inf	Inf	0.219509	1	up	no	--	antisense	chr6:47679884-47682102:+	--
MSTRG.126378	1	0	2	0.87872	5	2	7	5.03092	0.174664	-2.51735	0.103616	0.881037	down	no	--	linc	chr6:47916559-47917647:+	--
MSTRG.126403	1	0	8	2.61982	0	0	1	0.396844	6.60165	2.72283	0.150367	0.999568	up	no	--	linc	chr6:47981084-47981833:-	--
MSTRG.126487	15	10	62	26.2737	0	0	4	1.58738	16.5516	4.0489	0.0502959	0.669561	up	no	--	linc	chr6:48234097-48238735:+	--
MSTRG.126495	44	46	71	51.2427	71	50	39	54.1722	0.945923	-0.0802056	0.862171	1	down	no	--	antisense	chr6:45792263-45806766:+	--
MSTRG.126496	16	7	35	17.595	40	45	3	28.2134	0.623638	-0.681219	0.413353	1	down	no	--	linc	chr6:45834242-45836987:+	--
MSTRG.126510	0	19	6	8.97441	1	0	1	0.723324	12.4072	3.6331	0.00869944	0.261608	up	no	--	antisense	chr6:45887966-45897267:-	--
MSTRG.126513	254	185	309	235.878	215	162	140	176.021	1.34006	0.422294	0.155056	1	up	no	--	linc	chr6:45971940-45977670:+	--
MSTRG.126515	2	1	1	1.26759	0	12	0	3.72365	0.340415	-1.55463	0.264977	1	down	no	--	linc	chr6:45977764-45980597:+	--
MSTRG.126525	1	1	6	2.42016	0	0	0	0	Inf	Inf	0.0590486	0.716043	up	no	--	linc	chr6:46086921-46087667:-	--
MSTRG.126547	31	8	13	16.0669	14	9	5	9.34768	1.71881	0.781411	0.30413	1	up	no	--	antisense	chr6:48274168-48293119:-	--
MSTRG.126548	17	1	1	5.74286	5	11	12	9.80787	0.585536	-0.772171	0.732864	1	down	no	--	linc	chr6:48277130-48277810:-	--
MSTRG.126556	266	28	79	112.946	39	39	66	51.0263	2.21348	1.14632	0.0527425	0.680567	up	no	--	linc	chr6:48295466-48299935:+	--
MSTRG.126591	17	8	8	10.4391	15	8	10	11.3481	0.919896	-0.120457	0.944588	1	down	no	--	antisense	chr6:48414383-48418679:-	--
MSTRG.126599	0	9	1	3.71649	2	7	6	5.20615	0.713864	-0.486279	0.896548	1	down	no	--	linc	chr6:48504498-48506473:-	--
MSTRG.126605	10	7	8	7.96989	4	0	6	3.68699	2.16163	1.11212	0.308227	1	up	no	--	linc	chr6:48510438-48526553:-	--
MSTRG.126620	74	90	107	87.3907	72	62	43	59.8097	1.46115	0.5471	0.210871	1	up	no	--	linc	chr6:48612400-48614751:-	--
MSTRG.126642	32	12	24	21.0801	37	20	9	21.8575	0.964434	-0.0522454	0.95107	1	down	no	--	linc	chr6:48831158-48833930:+	--
MSTRG.126656	20	0	3	6.83759	2	3	1	1.98072	3.45208	1.78746	0.150411	0.999568	up	no	--	linc	chr6:48672936-48675138:-	--
MSTRG.126757	25	15	26	20.7141	15	23	30	23.9395	0.865267	-0.208782	0.845568	1	down	no	--	linc	chr6:49732382-49735721:+	--
MSTRG.126764	123	190	140	149.656	134	147	113	134.206	1.11512	0.157197	0.730117	1	up	no	--	linc	chr6:49940840-49947109:+	--
MSTRG.126839	6	0	1	2.08029	0	0	1	0.396844	5.2421	2.39014	0.233272	1	up	no	--	linc	chr6:50521184-50524312:+	--
MSTRG.126840	0	1	0	0.3807	1	0	6	2.70754	0.140607	-2.83026	0.158694	1	down	no	--	linc	chr6:50527732-50529906:+	--
MSTRG.126867	0	9	13	7.19869	2	3	0	1.58387	4.54499	2.18428	0.0910472	0.837065	up	no	--	linc	chr6:50649527-50650157:-	--
MSTRG.126872	17	6	4	8.51692	10	1	7	6.35302	1.34061	0.422889	0.632631	1	up	no	--	antisense	chr6:50569547-50571907:+	--
MSTRG.126894	4	1	6	3.31521	7	0	1	2.68221	1.236	0.30568	0.954877	1	up	no	--	linc	chr6:50835232-50842369:+	--
MSTRG.126905	20	21	29	22.3771	49	22	19	30.3643	0.736954	-0.440353	0.446158	1	down	no	--	linc	chr6:50765689-50772730:-	--
MSTRG.126906	4	22	29	17.9841	13	17	23	18.6468	0.964462	-0.0522043	1	1	down	no	--	linc	chr6:50766543-50771326:+	--
MSTRG.126945	5	5	16	8.0382	0	2	2	1.4143	5.68354	2.50679	0.028172	0.515181	up	no	--	antisense	chr6:51189137-51230916:-	--
MSTRG.127084	6	2	12	6.03372	8	2	2	4.02614	1.49864	0.58365	0.577935	1	up	no	--	linc	chr6:49662421-49665421:+	--
MSTRG.127123	20	13	47	24.5548	34	34	35	35.5402	0.690901	-0.533448	0.475408	1	down	no	--	linc	chr6:51810923-51813372:+	--
MSTRG.127124	0	0	0	0	0	6	0	1.86182	#NAME?	#NAME?	0.0932251	0.845985	down	no	--	antisense	chr6:51774043-51776863:+	--
MSTRG.127186	160	201	234	192.16	137	140	166	154.046	1.24742	0.318943	0.300807	1	up	no	--	antisense	chr6:52099105-52104216:+	--
MSTRG.127187	16	35	21	24.192	103	49	64	74.2304	0.325904	-1.61748	0.00564952	0.197724	down	no	--	antisense	chr6:52110589-52113094:+	--
MSTRG.127193	34	18	9	19.6082	23	11	30	22.8277	0.858965	-0.219328	0.841875	1	down	no	--	antisense	chr6:52211440-52212213:-	--
MSTRG.127199	15	41	56	36.3343	18	12	30	21.5056	1.68953	0.756618	0.258552	1	up	no	--	linc	chr6:52193007-52195470:-	--
MSTRG.127248	14	4	22	12.0838	0	10	13	8.26201	1.46257	0.548506	0.529157	1	up	no	--	linc	chr6:52490809-52491591:-	--
MSTRG.127338	0	0	6	1.7411	0	0	3	1.19053	1.46246	0.548396	0.784424	1	up	no	--	antisense	chr6:53042674-53045602:+	--
MSTRG.127342	3	5	2	3.37892	12	5	10	9.43773	0.358023	-1.48188	0.1244	0.941129	down	no	--	linc	chr6:53083869-53085159:+	--
MSTRG.127374	39	41	30	35.9499	51	49	50	51.6976	0.695389	-0.524108	0.272998	1	down	no	--	linc	chr6:53245953-53249037:-	--
MSTRG.127394	93	144	151	126.385	168	124	138	148.091	0.853431	-0.228654	0.519261	1	down	no	--	linc	chr6:53341369-53362407:+	--
MSTRG.127399	72	53	64	60.2302	84	71	63	74.4571	0.808925	-0.305922	0.484714	1	down	no	--	linc	chr6:53339093-53393250:+	--
MSTRG.127400	293	275	279	273.071	377	232	282	306.984	0.889529	-0.168886	0.5632	1	down	no	--	linc	chr6:53348377-53354675:+	--
MSTRG.127401	91	148	152	127.602	170	101	101	126.924	1.00534	0.00768584	0.981477	1	up	no	--	linc	chr6:53372482-53376282:+	--
MSTRG.127402	16	24	29	22.3258	101	33	57	65.8347	0.339119	-1.56014	0.00365237	0.150522	down	no	--	linc	chr6:53378779-53385428:-	--
MSTRG.127403	98	125	171	126.447	164	64	127	123.801	1.02137	0.03051	0.969628	1	up	no	--	linc	chr6:53382885-53389761:+	--
MSTRG.12742	13	4	19	10.9149	2	9	3	4.63623	2.35426	1.23527	0.162627	1	up	no	--	linc	chr1:191934725-191936869:+	--
MSTRG.127491	35	47	91	54.742	38	46	54	48.1098	1.13785	0.186316	0.629678	1	up	no	--	antisense	chr6:54053883-54069027:+	--
MSTRG.127496	45	87	143	88.0431	45	54	251	131.056	0.671798	-0.573901	0.387956	1	down	no	--	linc	chr6:54085504-54090658:-	--
MSTRG.127540	0	0	0	0	6	1	0	2.26919	#NAME?	#NAME?	0.0652017	0.74801	down	no	--	antisense	chr6:54207007-54207446:-	--
MSTRG.127587	0	2	9	3.37306	21	4	3	9.28784	0.363169	-1.46129	0.343348	1	down	no	--	antisense	chr6:54589324-54590938:-	--
MSTRG.127623	1	2	11	4.25178	3	0	2	1.77313	2.39789	1.26177	0.32549	1	up	no	--	antisense	chr6:54749316-54765216:+	--
MSTRG.127643	15	5	19	11.8923	13	3	8	8.34991	1.42424	0.510192	0.470691	1	up	no	--	linc	chr6:55039189-55040883:-	--
MSTRG.127650	4	0	0	1.19341	0	0	6	2.38106	0.501207	-0.996521	0.834399	1	down	no	--	antisense	chr6:54848139-54848472:-	--
MSTRG.127684	7	6	0	4.37266	0	1	0	0.310304	14.0915	3.81676	0.0476668	0.656027	up	no	--	antisense	chr6:55219600-55220145:+	--
MSTRG.127840	10	1	6	5.10532	0	0	1	0.396844	12.8648	3.68536	0.0197074	0.420171	up	no	--	linc	chr6:56909087-56981398:-	--
MSTRG.127932	54	105	84	80.46	48	59	57	56.5991	1.42158	0.507492	0.275951	1	up	no	--	linc	chr6:58237393-58242754:-	--
MSTRG.127944	4	0	0	1.19341	0	0	2	0.793688	1.50362	0.588442	0.824121	1	up	no	--	antisense	chr6:58271501-58275781:-	--
MSTRG.127947	0	3	0	1.1421	4	8	8	6.96311	0.164022	-2.60804	0.198121	1	down	no	--	antisense	chr6:58280939-58283182:-	--
MSTRG.127949	4	0	1	1.48359	4	0	4	2.8933	0.512768	-0.963621	0.726163	1	down	no	--	linc	chr6:58293688-58295145:-	--
MSTRG.127952	23	34	34	29.6722	49	11	19	26.9509	1.10097	0.138775	0.963909	1	up	no	--	linc	chr6:58094417-58101841:-	--
MSTRG.127959	93	31	83	63.6337	45	52	96	68.9245	0.923238	-0.115225	1	1	down	no	--	linc	chr6:58333210-58334912:-	--
MSTRG.127981	141	157	249	174.093	158	109	128	136.203	1.27819	0.354102	0.259915	1	up	no	--	linc	chr6:57258154-57265798:+	--
MSTRG.127997	22	10	15	14.7235	11	17	7	11.6444	1.26443	0.338489	0.677941	1	up	no	--	antisense	chr6:58305990-58310162:-	--
MSTRG.128033	14	37	39	29.58	118	33	44	66.2259	0.446653	-1.16277	0.0672561	0.755889	down	no	--	antisense	chr6:58499950-58502411:-	--
MSTRG.128158	21	21	24	21.2245	20	32	41	32.7299	0.648474	-0.62488	0.312094	1	down	no	--	linc	chr6:59562757-59564878:-	--
MSTRG.128173	49	59	79	60.0051	110	36	93	83.9903	0.714429	-0.485138	0.318573	1	down	no	--	antisense	chr6:59570900-59627734:+	--
MSTRG.128174	61	91	84	77.2186	115	66	135	111.599	0.691928	-0.531307	0.210527	1	down	no	--	antisense	chr6:59573780-59620699:+	--
MSTRG.128176	2	8	8	5.96378	13	7	14	11.9722	0.498136	-1.00539	0.243252	1	down	no	--	antisense	chr6:59604520-59605020:+	--
MSTRG.128178	2	4	0	2.1195	1	0	1	0.723324	2.93023	1.55101	0.500247	1	up	no	--	antisense	chr6:59637813-59643369:-	--
MSTRG.128191	0	4	0	1.5228	0	0	0	0	Inf	Inf	0.194031	1	up	no	--	linc	chr6:59829176-59836908:+	--
MSTRG.128212	7	15	8	10.1204	6	9	7	7.52953	1.3441	0.42664	0.711686	1	up	no	--	linc	chr6:60666849-60672760:+	--
MSTRG.128217	2	5	4	3.66094	0	2	0	0.620608	5.89896	2.56046	0.2619	1	up	no	--	antisense	chr6:59721485-59723367:-	--
MSTRG.128222	6	9	14	9.27899	16	1	3	6.72452	1.37987	0.464536	0.815596	1	up	no	--	linc	chr6:59741431-59747551:+	--
MSTRG.128223	0	2	3	1.63195	6	3	0	2.88979	0.56473	-0.824368	0.564041	1	down	no	--	linc	chr6:59741791-59743599:+	--
MSTRG.128278	41	38	41	38.5966	16	46	24	29.0219	1.32991	0.411329	0.499429	1	up	no	--	linc	chr6:60901097-60902205:-	--
MSTRG.128337	1	1	3	1.5496	11	1	0	3.90159	0.397173	-1.33216	0.340365	1	down	no	--	antisense	chr6:61770939-61790695:+	--
MSTRG.12839	45	3	5	16.0188	7	15	21	15.2736	1.04879	0.0687256	0.747605	1	up	no	--	linc	chr1:191533533-191535686:+	--
MSTRG.128392	14	11	12	11.8468	9	18	6	10.9049	1.08638	0.11953	0.971447	1	up	no	--	linc	chr6:62043830-62046242:-	--
MSTRG.128393	2	6	12	6.36311	8	1	7	5.70006	1.11632	0.158757	0.87397	1	up	no	--	linc	chr6:62046420-62047683:-	--
MSTRG.128449	4	8	2	4.81938	2	1	3	2.1538	2.23762	1.16196	0.397916	1	up	no	--	linc	chr6:63344211-63346001:-	--
MSTRG.128557	44	27	23	30.0806	36	45	35	39.6065	0.759486	-0.396904	0.455943	1	down	no	--	antisense	chr6:63809730-63811752:+	--
MSTRG.12863	105	58	155	98.3861	88	99	97	97.9442	1.00451	0.0064932	0.87542	1	up	no	--	antisense	chr1:194324834-194352678:-	--
MSTRG.128664	5	10	11	8.49078	13	2	10	8.83329	0.961225	-0.0570535	1	1	down	no	--	antisense	chr6:65271826-65273721:+	--
MSTRG.128824	66	61	64	61.4857	51	91	32	57.5872	1.0677	0.0945032	0.95843	1	up	no	--	linc	chr6:68658035-68662839:+	--
MSTRG.128838	13	1	21	10.3531	0	0	5	1.98422	5.21774	2.38342	0.186161	1	up	no	--	antisense	chr6:68707316-68716553:+	--
MSTRG.128870	0	0	0	0	2	1	6	3.34433	#NAME?	#NAME?	0.0304168	0.532644	down	no	--	antisense	chr6:66946762-66947180:+	--
MSTRG.12890	1	0	0	0.298352	0	0	6	2.38106	0.125302	-2.99652	0.197804	1	down	no	--	antisense	chr1:194678792-194711301:+	--
MSTRG.128978	90	168	103	120.698	140	106	139	133.761	0.902344	-0.148251	0.794676	1	down	no	--	linc	chr6:69235333-69286308:-	--
MSTRG.128980	67	80	74	71.9192	68	83	92	84.4656	0.851462	-0.231986	0.582101	1	down	no	--	linc	chr6:69263825-69280048:-	--
MSTRG.128981	42	84	75	66.2734	76	105	92	93.9041	0.705756	-0.502758	0.266731	1	down	no	--	linc	chr6:69266858-69291798:-	--
MSTRG.128982	104	145	104	116.409	115	143	104	123.191	0.944953	-0.0816855	0.774725	1	down	no	--	linc	chr6:69294122-69301452:-	--
MSTRG.128984	120	220	158	165.405	107	159	162	148.56	1.11339	0.154955	0.678627	1	up	no	--	linc	chr6:69332910-69336590:-	--
MSTRG.128989	4	0	5	2.64433	3	0	1	1.37629	1.92135	0.942121	0.537553	1	up	no	--	antisense	chr6:69374865-69393519:+	--
MSTRG.128996	353	470	249	356.503	189	505	168	285.078	1.25054	0.322557	0.750385	1	up	no	--	antisense	chr6:69396173-69401176:+	--
MSTRG.129006	4	0	0	1.19341	0	0	0	0	Inf	Inf	0.219509	1	up	no	--	linc	chr6:69628322-69630172:-	--
MSTRG.129030	20	17	15	16.7917	26	25	6	18.6272	0.901463	-0.149659	0.749955	1	down	no	--	linc	chr6:69883733-69913736:-	--
MSTRG.129031	63	32	10	33.8804	101	55	81	82.1856	0.412243	-1.27843	0.0503172	0.669561	down	no	--	linc	chr6:69883735-69916030:+	--
MSTRG.129032	2	5	2	3.08057	4	9	2	4.89235	0.629672	-0.667328	0.503198	1	down	no	--	linc	chr6:69907552-69910115:+	--
MSTRG.129033	201	84	77	114.292	122	205	156	165.351	0.691208	-0.532808	0.252349	1	down	no	--	linc	chr6:69908076-69910360:-	--
MSTRG.129152	581	400	619	505.246	549	806	660	691.26	0.730906	-0.452241	0.0760131	0.795063	down	no	--	linc	chr6:70876425-70879940:-	--
MSTRG.129153	0	0	0	0	0	6	1	2.25867	#NAME?	#NAME?	0.0643531	0.745781	down	no	--	linc	chr6:71080736-71099553:+	--
MSTRG.129166	50	33	27	35.3157	26	49	40	39.5672	0.89255	-0.163995	0.772924	1	down	no	--	linc	chr6:71167004-71174903:-	--
MSTRG.12917	2136	1672	3036	2154.81	1884	1194	1254	1483.23	1.45278	0.538813	0.0341023	0.562985	up	no	--	antisense	chr1:194017741-194046395:+	--
MSTRG.12918	17	71	49	46.3207	79	54	53	63.5811	0.728529	-0.456941	0.451211	1	down	no	--	linc	chr1:194229787-194298180:-	--
MSTRG.12919	42	23	36	31.7335	38	42	39	40.9159	0.775578	-0.366656	0.53019	1	down	no	--	linc	chr1:194305423-194308015:-	--
MSTRG.129420	97	165	144	133.542	85	110	81	94.0286	1.42023	0.506123	0.221024	1	up	no	--	antisense	chr6:62843337-62848650:-	--
MSTRG.129423	87	171	139	131.392	56	157	72	95.5734	1.37477	0.459195	0.510689	1	up	no	--	antisense	chr6:62866225-62870364:-	--
MSTRG.129547	1	1	0	0.679052	2	9	0	3.4457	0.197072	-2.3432	0.134154	0.958803	down	no	--	linc	chr6:72544017-72544901:+	--
MSTRG.129602	4	18	12	11.5282	20	12	21	18.587	0.620231	-0.689123	0.416724	1	down	no	--	linc	chr6:72516674-72520356:+	--
MSTRG.129674	44	150	237	139.006	234	93	335	238.197	0.583575	-0.777009	0.355213	1	down	no	--	linc	chr6:74920789-74931239:+	--
MSTRG.129904	21	3	2	7.98785	23	2	7	10.9076	0.732322	-0.449449	0.831439	1	down	no	--	antisense	chr6:77567781-77569933:+	--
MSTRG.129909	23	32	65	37.9065	53	18	16	29.2384	1.29646	0.374577	0.627484	1	up	no	--	antisense	chr6:77708124-77730484:+	--
MSTRG.129924	59	65	77	64.6924	76	87	36	66.0954	0.978774	-0.0309519	0.857698	1	down	no	--	antisense	chr6:77781303-77784386:+	--
MSTRG.129951	2421	1865	2338	2110.77	2577	2031	2242	2361.29	0.893903	-0.16181	0.527662	1	down	no	--	linc	chr6:79289906-79339428:-	--
MSTRG.129952	40	51	62	49.3412	88	66	71	77.3863	0.637596	-0.649285	0.136992	0.966044	down	no	--	linc	chr6:79328758-79340195:-	--
MSTRG.129953	2344	2274	2788	2374.08	2611	2898	2196	2623.17	0.905043	-0.143942	0.500684	1	down	no	--	linc	chr6:79343418-79382079:-	--
MSTRG.129977	12	23	10	15.2382	11	6	6	7.83417	1.94509	0.959836	0.267753	1	up	no	--	antisense	chr6:79806738-79814903:+	--
MSTRG.129978	20	40	27	29.03	57	23	18	32.8896	0.882651	-0.180085	0.670334	1	down	no	--	antisense	chr6:79810300-79817799:+	--
MSTRG.129992	96	63	61	70.3271	85	88	161	118.949	0.591235	-0.758196	0.10209	0.876724	down	no	--	antisense	chr6:80110791-80112640:+	--
MSTRG.130054	538	876	1048	798.119	566	468	416	495.097	1.61205	0.688893	0.0116017	0.31061	up	no	--	linc	chr6:81180170-81195384:-	--
MSTRG.13008	26	18	20	20.4134	17	31	8	18.3443	1.11279	0.154183	0.912928	1	up	no	--	antisense	chr1:200764851-200765906:-	--
MSTRG.130081	7	9	47	19.1534	2	19	19	14.0888	1.35948	0.443055	0.571509	1	up	no	--	linc	chr6:81262759-81265723:-	--
MSTRG.130104	0	1	4	1.54144	2	0	0	0.652961	2.36069	1.23921	0.723745	1	up	no	--	antisense	chr6:81471283-81539305:-	--
MSTRG.130110	48	37	62	46.3982	48	66	38	51.2312	0.905663	-0.142954	0.768324	1	down	no	--	linc	chr6:81531826-81535705:+	--
MSTRG.130111	422	107	283	248.761	232	240	190	225.617	1.10258	0.140888	0.627039	1	up	no	--	linc	chr6:81539252-81559005:+	--
MSTRG.130163	4	5	5	4.54783	9	12	1	7.05882	0.644276	-0.634249	0.471818	1	down	no	--	linc	chr6:82350301-82351185:+	--
MSTRG.130199	194	186	198	186.147	206	245	168	209.949	0.886628	-0.173599	0.532652	1	down	no	--	antisense	chr6:82857773-82861592:-	--
MSTRG.130243	455	414	579	461.376	432	546	383	462.457	0.997664	-0.0033743	0.978571	1	down	no	--	linc	chr6:83412960-83417319:-	--
MSTRG.130259	7	9	2	6.09513	29	7	11	16.0053	0.380819	-1.39282	0.0829213	0.817666	down	no	--	antisense	chr6:83507686-83511483:+	--
MSTRG.130279	2	6	0	2.8809	0	0	0	0	Inf	Inf	0.058042	0.713939	up	no	--	linc	chr6:83586374-83590686:+	--
MSTRG.130281	3	0	4	2.05579	4	2	1	2.32337	0.88483	-0.176528	1	1	down	no	--	antisense	chr6:83592180-83592675:-	--
MSTRG.130287	0	0	4	1.16074	0	0	2	0.793688	1.46246	0.548396	0.827285	1	up	no	--	antisense	chr6:83601833-83602561:-	--
MSTRG.130379	41	74	93	67.3913	44	48	59	52.6735	1.27942	0.355485	0.409915	1	up	no	--	antisense	chr6:84417844-84430326:+	--
MSTRG.130394	57	34	41	41.8474	58	44	32	45.2883	0.924023	-0.113999	0.822096	1	down	no	--	linc	chr6:84697851-84708069:+	--
MSTRG.130497	0	0	1	0.290184	9	2	0	3.55893	0.0815368	-3.6164	0.0662147	0.752783	down	no	--	linc	chr6:85318501-85322953:-	--
MSTRG.130499	10	6	0	5.26772	4	1	0	1.61623	3.25927	1.70455	0.317415	1	up	no	--	linc	chr6:85324644-85327145:+	--
MSTRG.13053	232	311	233	255.228	209	194	160	191.928	1.32981	0.411219	0.236932	1	up	no	--	antisense	chr1:201644246-201658597:-	--
MSTRG.130533	15	40	45	32.7616	63	54	32	50.0237	0.654921	-0.610607	0.240911	1	down	no	--	linc	chr6:85828469-85831627:-	--
MSTRG.130560	18	14	23	17.3744	46	18	29	32.112	0.541054	-0.886154	0.151438	1	down	no	--	antisense	chr6:85643130-85649282:+	--
MSTRG.130580	244	312	336	289.078	335	289	404	359.374	0.804394	-0.314026	0.307266	1	down	no	--	antisense	chr6:85999048-86006072:+	--
MSTRG.130623	0	0	14	4.06258	67	9	40	40.5407	0.10021	-3.3189	0.11811	0.93129	down	no	--	linc	chr6:87960541-87968109:+	--
MSTRG.130628	0	6	0	2.2842	0	2	0	0.620608	3.68058	1.87993	0.512839	1	up	no	--	antisense	chr6:88009505-88015962:-	--
MSTRG.130633	207	71	220	152.629	349	120	261	254.754	0.599122	-0.739078	0.207147	1	down	no	--	antisense	chr6:87950801-87955330:+	--
MSTRG.13064	245	327	332	293.926	203	258	274	255.069	1.15234	0.204565	0.507614	1	up	no	--	linc	chr1:201665895-201677591:-	--
MSTRG.130704	11	10	25	14.3435	36	18	31	29.6409	0.483908	-1.0472	0.113577	0.913769	down	no	--	linc	chr6:88799055-88800508:-	--
MSTRG.130775	8	4	38	14.9366	44	24	27	32.5272	0.459203	-1.1228	0.25152	1	down	no	--	linc	chr6:89319978-89328558:-	--
MSTRG.130896	373	175	284	260.32	165	279	275	249.576	1.04305	0.0608056	0.765137	1	up	no	--	linc	chr6:91379119-91384280:-	--
MSTRG.130909	29	13	25	20.8559	13	25	17	18.7482	1.11242	0.153704	0.790241	1	up	no	--	linc	chr6:91783684-91786779:-	--
MSTRG.130959	29	81	64	58.0607	71	93	78	82.9922	0.699592	-0.515414	0.32694	1	down	no	--	antisense	chr6:91943487-91968001:-	--
MSTRG.130962	2322	1545	2596	2034.27	1993	1677	1722	1854.42	1.09699	0.133544	0.466484	1	up	no	--	linc	chr6:92215082-92226542:+	--
MSTRG.131043	399	456	487	433.961	322	318	281	315.317	1.37627	0.460765	0.086379	0.823128	up	no	--	linc	chr6:93528882-93541219:-	--
MSTRG.131100	22	70	54	48.8827	31	34	19	28.2113	1.73274	0.793052	0.190861	1	up	no	--	antisense	chr6:94803071-94838891:+	--
MSTRG.131118	16	32	55	32.9162	17	24	40	28.8712	1.1401	0.189164	0.735635	1	up	no	--	linc	chr6:95376751-95378773:-	--
MSTRG.131169	9	1	6	4.80697	4	4	18	9.69033	0.496058	-1.01142	0.391651	1	down	no	--	antisense	chr6:96070714-96072573:+	--
MSTRG.131192	1008	1512	939	1148.84	792	1014	656	833.55	1.37825	0.462836	0.109208	0.901126	up	no	--	linc	chr6:94979711-95000000:+	--
MSTRG.131195	84	145	61	97.9643	82	136	94	106.276	0.921791	-0.117489	0.802781	1	down	no	--	linc	chr6:95017408-95022080:+	--
MSTRG.131196	590	623	412	532.76	445	525	312	432.009	1.23321	0.302424	0.352069	1	up	no	--	linc	chr6:95027058-95060915:+	--
MSTRG.131199	38	28	49	36.216	36	31	27	32.0875	1.12866	0.174615	0.727197	1	up	no	--	linc	chr6:95122241-95125776:-	--
MSTRG.131258	25	38	18	27.1487	10	31	43	29.9485	0.906513	-0.141601	0.783928	1	down	no	--	linc	chr6:97130086-97142726:-	--
MSTRG.131294	9	11	25	14.1275	2	4	8	5.06893	2.78707	1.47875	0.0805903	0.808093	up	no	--	linc	chr6:97267536-97269062:-	--
MSTRG.131295	39	53	97	59.9607	27	57	83	59.4404	1.00875	0.0125739	0.971691	1	up	no	--	linc	chr6:97269203-97273142:-	--
MSTRG.131296	0	0	0	0	8	2	1	3.6293	#NAME?	#NAME?	0.0170363	0.389506	down	no	--	antisense	chr6:97299112-97309705:+	--
MSTRG.131300	0	0	1	0.290184	1	1	4	2.22416	0.130469	-2.93822	0.236914	1	down	no	--	linc	chr6:97319144-97324523:+	--
MSTRG.131343	6	8	18	10.059	25	7	2	11.1278	0.903952	-0.145681	0.817363	1	down	no	--	linc	chr6:98254438-98255371:+	--
MSTRG.131347	19	17	34	22.0068	10	7	5	7.42115	2.96542	1.56824	0.0287966	0.521571	up	no	--	linc	chr6:98451678-98457473:+	--
MSTRG.131353	6	4	16	7.95586	12	8	12	11.1623	0.712742	-0.488549	0.658327	1	down	no	--	antisense	chr6:98537892-98539267:-	--
MSTRG.131374	1	0	0	0.298352	0	6	2	2.65551	0.112352	-3.1539	0.131138	0.953515	down	no	--	antisense	chr6:98576795-98598079:+	--
MSTRG.131432	14	23	25	20.1876	7	22	6	11.4931	1.7565	0.812701	0.359441	1	up	no	--	linc	chr6:100190362-100204105:-	--
MSTRG.131444	81	112	171	116.426	174	123	161	158.867	0.732855	-0.4484	0.260289	1	down	no	--	linc	chr6:100093140-100098752:+	--
MSTRG.13145	294	552	509	445.566	393	457	349	408.614	1.09043	0.124898	0.698156	1	up	no	--	linc	chr1:201278415-201544789:+	--
MSTRG.131486	417	262	358	328.042	380	396	469	433.063	0.757493	-0.400696	0.198181	1	down	no	--	linc	chr6:73565143-73622018:+	--
MSTRG.131487	10	2	6	5.48602	10	9	10	10.026	0.547181	-0.869911	0.393519	1	down	no	--	linc	chr6:73968002-73968455:+	--
MSTRG.131488	5	1	5	3.32338	8	1	3	4.11268	0.808081	-0.307428	0.925272	1	down	no	--	linc	chr6:74112973-74113594:+	--
MSTRG.131489	3	15	7	8.63685	29	4	12	15.4713	0.55825	-0.841016	0.394008	1	down	no	--	linc	chr6:74127889-74153997:+	--
MSTRG.13150	2	37	26	22.2274	5	28	26	20.6389	1.07697	0.106976	0.89178	1	up	no	--	antisense	chr1:201276153-201341989:+	--
MSTRG.131660	0	6	1	2.57439	0	7	4	3.7595	0.684767	-0.546315	0.835565	1	down	no	--	linc	chr6:105602728-105603121:+	--
MSTRG.131702	1	0	0	0.298352	6	0	0	1.95888	0.152307	-2.71495	0.233782	1	down	no	--	linc	chr6:102733177-102739384:-	--
MSTRG.131839	11	6	32	14.852	7	12	3	7.19954	2.0629	1.04468	0.215285	1	up	no	--	antisense	chr6:106314522-106347121:+	--
MSTRG.131840	10	14	14	12.3759	9	22	10	13.7335	0.90115	-0.150162	0.81085	1	down	no	--	linc	chr6:106315069-106317923:+	--
MSTRG.131857	22	41	59	39.2933	56	21	25	34.7204	1.13171	0.1785	0.816801	1	up	no	--	antisense	chr6:105982102-106040685:-	--
MSTRG.131864	0	0	0	0	6	0	7	4.73679	#NAME?	#NAME?	0.0087398	0.261608	down	no	--	linc	chr6:106037743-106038682:+	--
MSTRG.13188	1	8	0	3.34395	0	5	1	1.94836	1.71629	0.779291	0.753109	1	up	no	--	linc	chr1:203776412-203778365:+	--
MSTRG.131989	32	19	38	27.8076	46	29	44	41.4781	0.670416	-0.576871	0.334638	1	down	no	--	antisense	chr6:106620343-106622545:-	--
MSTRG.131992	12	8	16	11.2688	65	12	23	34.0723	0.330731	-1.59627	0.0227035	0.454625	down	no	--	antisense	chr6:106635930-106657910:-	--
MSTRG.132012	16	17	23	17.9198	5	9	0	4.42514	4.04954	2.01776	0.0635768	0.741697	up	no	--	linc	chr6:108023409-108037253:-	--
MSTRG.132023	1	14	1	5.91834	0	0	4	1.58738	3.72838	1.89855	0.453131	1	up	no	--	antisense	chr6:107992519-108017813:-	--
MSTRG.132024	16	17	23	17.9198	11	14	10	11.904	1.50536	0.590107	0.417039	1	up	no	--	antisense	chr6:107996229-108018754:-	--
MSTRG.132096	6	12	9	8.97017	6	16	3	8.11428	1.10548	0.144672	1	1	up	no	--	antisense	chr6:108115400-108117361:-	--
MSTRG.132168	1	6	1	2.87274	3	1	0	1.28975	2.22737	1.15534	0.599954	1	up	no	--	linc	chr6:110125303-110142349:+	--
MSTRG.132224	32	63	57	50.0719	46	53	58	54.4812	0.919067	-0.121758	0.81137	1	down	no	--	linc	chr6:109872746-109875193:-	--
MSTRG.132225	93	41	60	60.7665	56	92	78	77.7847	0.781213	-0.356211	0.458515	1	down	no	--	linc	chr6:109881851-109885327:-	--
MSTRG.132227	256	333	449	333.444	286	367	385	360.04	0.92613	-0.110713	0.770398	1	down	no	--	linc	chr6:109931521-109942077:-	--
MSTRG.132330	24	62	21	36.8577	40	14	37	32.0867	1.14869	0.199991	0.73961	1	up	no	--	antisense	chr6:111440653-111489243:+	--
MSTRG.132388	4	23	12	13.4317	5	0	2	2.42609	5.53637	2.46894	0.0434362	0.630588	up	no	--	linc	chr6:115834845-115844904:-	--
MSTRG.132543	1	1	5	2.12997	0	1	2	1.10399	1.92934	0.948105	0.579931	1	up	no	--	linc	chr6:119018325-119037796:+	--
MSTRG.13263	176	94	155	133.274	42	79	43	55.2905	2.41044	1.26929	0.00101311	0.0595535	up	no	--	linc	chr1:204383922-204413048:+	--
MSTRG.132687	5	0	5	2.94268	18	11	12	14.0521	0.209412	-2.25559	0.0256951	0.487521	down	no	--	linc	chr6:124431750-124446229:-	--
MSTRG.132708	1	12	11	8.05878	0	2	0	0.620608	12.9853	3.69881	0.0627368	0.73783	up	no	--	linc	chr6:123713691-123942669:+	--
MSTRG.132818	21	31	27	25.9021	20	33	26	27.0876	0.956234	-0.064565	0.894632	1	down	no	--	linc	chr6:128052053-128056354:+	--
MSTRG.132845	39	29	37	33.4128	43	27	19	29.9569	1.11536	0.157514	0.810683	1	up	no	--	antisense	chr6:129246594-129247722:-	--
MSTRG.133158	105	94	61	84.814	80	83	39	67.3506	1.25929	0.332611	0.516899	1	up	no	--	linc	chr6:137538313-137541162:-	--
MSTRG.133167	3	1	16	5.9187	15	14	7	12.0194	0.49243	-1.02201	0.438194	1	down	no	--	antisense	chr6:137812417-137843849:-	--
MSTRG.13319	0	0	0	0	4	0	0	1.30592	#NAME?	#NAME?	0.176292	1	down	no	--	linc	chr1:204882334-204882876:-	--
MSTRG.133250	0	2	11	3.95342	15	0	6	7.27827	0.543182	-0.880493	0.664476	1	down	no	--	antisense	chr6:142511559-142516365:-	--
MSTRG.133259	12	25	14	17.1603	10	12	17	13.7348	1.2494	0.321239	0.687824	1	up	no	--	linc	chr6:142665999-142668089:-	--
MSTRG.133278	47	25	16	28.183	44	58	17	39.1091	0.720624	-0.472681	0.356798	1	down	no	--	linc	chr6:144539728-144556938:+	--
MSTRG.133321	20	15	29	20.0929	31	52	23	35.3841	0.56785	-0.816418	0.146991	0.990205	down	no	--	linc	chr6:142091632-142371214:-	--
MSTRG.133377	7	15	44	20.5671	17	8	14	13.5884	1.51357	0.597959	0.362716	1	up	no	--	linc	chr6:145162794-145186554:-	--
MSTRG.13342	0	5	1	2.19368	0	2	3	1.81114	1.21122	0.276458	0.922838	1	up	no	--	antisense	chr1:205401446-205436078:+	--
MSTRG.133438	74	32	130	71.9844	55	51	66	59.9736	1.20027	0.263355	0.462851	1	up	no	--	linc	chr6:146052042-146085749:+	--
MSTRG.133439	34	30	65	40.4269	50	51	23	41.2769	0.979407	-0.0300196	0.949151	1	down	no	--	linc	chr6:146054357-146057096:+	--
MSTRG.133440	228	396	471	355.458	317	206	259	270.2	1.31554	0.395655	0.228162	1	up	no	--	linc	chr6:146079587-146157525:+	--
MSTRG.133441	7	4	11	6.80329	10	1	10	7.54355	0.901868	-0.149011	1	1	down	no	--	linc	chr6:146101623-146102910:+	--
MSTRG.133442	4	36	45	27.9569	23	8	27	20.7063	1.35017	0.433137	0.53067	1	up	no	--	linc	chr6:146136639-146141180:+	--
MSTRG.133444	183	137	82	130.549	187	203	37	138.727	0.941054	-0.087651	0.724008	1	down	no	--	linc	chr6:146556180-146563573:-	--
MSTRG.133447	8968	13477	16014	12453.3	15813	13469	14016	14904.3	0.835553	-0.259197	0.424867	1	down	no	--	linc	chr6:146402661-146550555:-	--
MSTRG.133490	9	3	13	7.59966	5	9	4	6.01251	1.26397	0.337966	0.72696	1	up	no	--	antisense	chr6:147194756-147195840:-	--
MSTRG.133518	0	6	10	5.18604	0	17	0	5.27517	0.983104	-0.0245838	0.80183	1	down	no	--	linc	chr6:147773286-147774244:-	--
MSTRG.133571	312	71	541	277.105	38	79	978	425.034	0.65196	-0.617144	0.559652	1	down	no	--	linc	chr6:148824555-148849766:-	--
MSTRG.13359	13	15	31	18.5848	11	8	1	6.47056	2.87221	1.52216	0.0839022	0.820752	up	no	--	antisense	chr1:206060606-206069163:-	--
MSTRG.133667	11	22	0	11.6573	13	18	15	15.7824	0.738626	-0.437084	0.710385	1	down	no	--	linc	chr6:149486404-149487894:-	--
MSTRG.133713	19	17	23	18.8148	31	14	8	17.6399	1.06661	0.0930268	0.981831	1	up	no	--	linc	chr6:150660180-150662573:+	--
MSTRG.133714	256	149	108	164.442	189	312	79	189.87	0.866076	-0.207434	0.607804	1	down	no	--	linc	chr6:148758448-148761691:-	--
MSTRG.133720	117	31	39	58.026	79	91	29	65.5381	0.885379	-0.175634	0.762463	1	down	no	--	linc	chr6:148595472-148599441:-	--
MSTRG.133721	81	11	14	32.4168	49	40	29	39.9182	0.81208	-0.300306	0.75821	1	down	no	--	linc	chr6:148608032-148609846:-	--
MSTRG.133722	923	281	344	482.179	524	641	217	456.096	1.05719	0.0802309	0.916078	1	up	no	--	linc	chr6:148653981-148671574:-	--
MSTRG.133747	119	90	132	108.071	144	57	96	102.798	1.0513	0.0721759	0.85765	1	up	no	--	linc	chr6:150743933-150755903:+	--
MSTRG.133754	29	8	16	16.3407	21	14	11	15.5656	1.0498	0.0701098	0.907398	1	up	no	--	linc	chr6:151245315-151251723:+	--
MSTRG.133957	3	1	3	2.14631	0	10	2	3.89673	0.550797	-0.860407	0.531657	1	down	no	--	linc	chr6:156205023-156292286:+	--
MSTRG.134223	78	27	42	45.7381	37	38	10	27.8398	1.6429	0.716248	0.237279	1	up	no	--	linc	chr6:137513255-137519302:-	--
MSTRG.134280	0	0	0	0	13	0	0	4.24425	#NAME?	#NAME?	0.0125675	0.32305	down	no	--	linc	chr6:157725206-157726095:-	--
MSTRG.134291	0	0	0	0	0	6	0	1.86182	#NAME?	#NAME?	0.0932251	0.845985	down	no	--	antisense	chr6:157776283-157780058:+	--
MSTRG.134315	13	3	24	11.9851	5	14	21	14.3104	0.83751	-0.255822	0.946664	1	down	no	--	linc	chr6:158082509-158083739:-	--
MSTRG.134359	280	278	395	303.996	489	250	239	332.071	0.915455	-0.127439	0.666432	1	down	no	--	linc	chr6:156947039-157221233:-	--
MSTRG.134361	13	33	43	28.9196	18	4	20	15.0547	1.92096	0.941829	0.210154	1	up	no	--	linc	chr6:157048397-157050009:-	--
MSTRG.134374	0	0	1	0.290184	0	0	7	2.77791	0.104461	-3.25896	0.146109	0.988559	down	no	--	linc	chr6:158449571-158449944:+	--
MSTRG.134397	21	17	71	33.3404	12	34	28	25.5797	1.30339	0.382268	0.476686	1	up	no	--	antisense	chr6:153158546-153170558:+	--
MSTRG.134398	106	137	36	94.2278	248	208	60	169.321	0.556504	-0.845536	0.186163	1	down	no	--	linc	chr6:153213248-153513445:+	--
MSTRG.134399	3	10	2	5.28243	18	8	10	12.3275	0.428507	-1.22261	0.253178	1	down	no	--	linc	chr6:153219764-153220672:+	--
MSTRG.134405	3	3	1	2.32734	9	1	0	3.24863	0.716407	-0.481149	0.642472	1	down	no	--	linc	chr6:153368942-153369507:+	--
MSTRG.134406	41	43	4	29.7633	42	44	19	34.9056	0.852679	-0.229926	0.697572	1	down	no	--	linc	chr6:153407088-153408573:+	--
MSTRG.134453	4	2	0	1.95481	0	0	0	0	Inf	Inf	0.110079	0.901126	up	no	--	linc	chr6:153600291-153600859:+	--
MSTRG.134504	0	7	0	2.6649	3	0	0	0.979441	2.72084	1.44405	0.658648	1	up	no	--	linc	chr6:158638392-158638655:+	--
MSTRG.134659	0	6	6	4.02531	10	1	16	9.92461	0.405588	-1.30191	0.25626	1	down	no	--	antisense	chr6:159574307-159579215:+	--
MSTRG.134665	399	464	468	431.493	412	385	368	400.016	1.07869	0.109282	0.701122	1	up	no	--	antisense	chr6:159796480-159801902:+	--
MSTRG.134673	1	1	3	1.5496	5	9	11	8.79042	0.176283	-2.50403	0.0321634	0.546477	down	no	--	antisense	chr6:159843005-159844492:-	--
MSTRG.134719	28	47	56	42.4971	21	36	40	33.9008	1.25357	0.326044	0.510962	1	up	no	--	linc	chr6:160795680-160797049:+	--
MSTRG.134890	24	19	16	19.0367	15	6	8	9.93378	1.91636	0.938367	0.194726	1	up	no	--	antisense	chr6:160818557-160867999:-	--
MSTRG.134915	19	8	13	12.4867	7	2	8	6.08072	2.05349	1.03807	0.179667	1	up	no	--	linc	chr6:161093187-161094594:-	--
MSTRG.134924	351	339	423	356.527	331	409	359	377.446	0.944576	-0.0822618	0.775182	1	down	no	--	antisense	chr6:165158318-165167775:+	--
MSTRG.134970	2	8	8	5.96378	10	23	3	11.5923	0.514459	-0.958872	0.224422	1	down	no	--	linc	chr6:165868823-165870710:+	--
MSTRG.134980	1	0	0	0.298352	5	0	0	1.6324	0.182769	-2.45191	0.309904	1	down	no	--	antisense	chr6:166093285-166182436:-	--
MSTRG.135019	2	7	2	3.84197	8	14	7	9.73401	0.394696	-1.34119	0.182259	1	down	no	--	linc	chr6:165477190-165598794:-	--
MSTRG.135020	18	9	9	11.4083	19	0	5	8.18735	1.3934	0.478614	0.762541	1	up	no	--	linc	chr6:165495260-165498053:-	--
MSTRG.135021	49	29	25	32.9141	52	38	29	40.277	0.817194	-0.291249	0.565687	1	down	no	--	linc	chr6:165513052-165514078:-	--
MSTRG.135022	3	10	0	4.70206	35	2	10	16.0159	0.293588	-1.76814	0.235032	1	down	no	--	linc	chr6:165520467-165521705:-	--
MSTRG.135023	10	3	3	4.99617	6	10	5	7.04614	0.709064	-0.496011	0.652443	1	down	no	--	linc	chr6:165565521-165566940:-	--
MSTRG.135051	0	7	3	3.53545	1	11	1	4.13667	0.854662	-0.226574	0.783558	1	down	no	--	linc	chr6:166342245-166342765:+	--
MSTRG.135076	33	58	57	48.4667	50	68	47	56.0764	0.864298	-0.210399	0.596066	1	down	no	--	linc	chr6:166553407-166554282:+	--
MSTRG.135081	146	61	71	87.3851	156	125	68	116.704	0.748774	-0.417399	0.32373	1	down	no	--	linc	chr6:166490824-166495157:+	--
MSTRG.135099	7	5	0	3.99196	0	11	2	4.20703	0.948878	-0.075705	0.844246	1	down	no	--	linc	chr6:167217631-167233574:-	--
MSTRG.135101	70	124	78	90.7258	116	158	140	142.458	0.63686	-0.650951	0.145998	0.988192	down	no	--	linc	chr6:166947278-166957185:-	--
MSTRG.135151	14	7	21	12.9357	24	23	18	22.1157	0.584909	-0.773715	0.277479	1	down	no	--	antisense	chr6:167890675-167909439:+	--
MSTRG.135170	1	1	0	0.679052	9	0	0	2.93832	0.231102	-2.1134	0.195717	1	down	no	--	linc	chr6:168217779-168218237:+	--
MSTRG.13520	0	0	4	1.16074	1	1	3	1.82732	0.635214	-0.654686	1	1	down	no	--	linc	chr1:208762941-208822678:-	--
MSTRG.135336	192	391	187	260.402	112	378	195	231.245	1.12608	0.171315	0.880588	1	up	no	--	linc	chr6:168702979-168716121:-	--
MSTRG.135393	8	4	0	3.90961	1	0	0	0.32648	11.975	3.58196	0.0617422	0.733842	up	no	--	antisense	chr6:168637500-168639310:+	--
MSTRG.135401	30	36	32	31.9416	18	64	50	45.5783	0.700808	-0.512909	0.331171	1	down	no	--	linc	chr6:169216232-169221324:-	--
MSTRG.135462	15	29	20	21.3193	8	13	7	9.4237	2.2623	1.17779	0.11784	0.93129	up	no	--	linc	chr6:169732451-169733377:+	--
MSTRG.135549	1	14	2	6.20852	2	1	0	0.963265	6.44529	2.68825	0.0768846	0.799747	up	no	--	linc	chr6:169651434-169652038:+	--
MSTRG.135579	56	60	37	50.2865	28	39	30	33.1486	1.517	0.601222	0.256554	1	up	no	--	antisense	chr6:170485427-170492200:+	--
MSTRG.135589	493	197	406	339.9	260	291	250	274.394	1.23873	0.308859	0.254016	1	up	no	--	antisense	chr7:10775-44048:-	--
MSTRG.135608	0	0	0	0	4	0	0	1.30592	#NAME?	#NAME?	0.176292	1	down	no	--	linc	chr6:170612555-170614219:+	--
MSTRG.135609	193	132	196	164.71	198	151	161	175.391	0.939104	-0.0906427	0.845569	1	down	no	--	antisense	chr6:170615278-170639264:+	--
MSTRG.135612	35	28	42	33.2896	42	22	35	34.4284	0.966924	-0.048526	1	1	down	no	--	antisense	chr6:170657212-170658827:+	--
MSTRG.135699	33	55	88	56.3203	1	5	13	7.03697	8.00349	3.00063	0.00308384	0.132868	up	no	--	linc	chr7:1344231-1432317:+	--
MSTRG.135735	153	163	166	155.872	150	136	138	145.938	1.06807	0.0950118	0.789765	1	up	no	--	antisense	chr7:1646074-1656572:-	--
MSTRG.135839	1	0	0	0.298352	26	1	1	9.19564	0.0324449	-4.94586	0.00182386	0.0914516	down	no	--	linc	chr7:2483827-2484734:-	--
MSTRG.135842	0	3	0	1.1421	43	1	1	14.7458	0.0774526	-3.69054	0.0901923	0.834233	down	no	--	linc	chr7:2494660-2496670:-	--
MSTRG.135872	0	10	0	3.807	0	3	0	0.930912	4.08954	2.03194	0.471867	1	up	no	--	linc	chr7:3631974-3655561:-	--
MSTRG.135889	153	103	168	133.611	216	197	150	191.176	0.698888	-0.516866	0.123428	0.941129	down	no	--	antisense	chr7:2294724-2379255:-	--
MSTRG.135922	6	9	16	9.85936	2	14	2	5.79091	1.70256	0.767704	0.600529	1	up	no	--	linc	chr7:4227069-4229188:+	--
MSTRG.135926	260	267	82	203.013	155	147	161	160.111	1.26795	0.342503	0.331069	1	up	no	--	linc	chr7:4271436-4275009:+	--
MSTRG.135938	8	20	9	12.6125	7	35	2	13.9397	0.904788	-0.144348	0.674901	1	down	no	--	linc	chr7:4315049-4335326:+	--
MSTRG.135991	1	2	12	4.54196	9	1	1	3.64547	1.24592	0.31721	0.88502	1	up	no	--	linc	chr7:4783818-4784152:+	--
MSTRG.135996	1	0	9	2.91001	0	0	1	0.396844	7.33288	2.87438	0.121765	0.939649	up	no	--	linc	chr7:4794608-4798126:+	--
MSTRG.136039	115	165	83	121.211	97	113	61	90.9404	1.33286	0.41453	0.393663	1	up	no	--	linc	chr7:4453684-4534571:+	--
MSTRG.136048	908	905	1370	1012.99	873	889	1086	991.85	1.02131	0.0304244	0.851493	1	up	no	--	linc	chr7:4472939-4503561:+	--
MSTRG.136049	4	8	25	11.4936	10	9	14	11.6134	0.989689	-0.0149531	0.926169	1	down	no	--	linc	chr7:4494652-4495249:+	--
MSTRG.136050	15	20	33	21.6654	8	23	15	15.7015	1.37983	0.464488	0.481358	1	up	no	--	linc	chr7:4496482-4496817:+	--
MSTRG.136051	81	43	77	62.8808	51	106	63	74.5439	0.84354	-0.245472	0.595584	1	down	no	--	linc	chr7:4497669-4500909:+	--
MSTRG.136054	589	1218	802	872.15	692	710	525	654.583	1.33237	0.413998	0.159582	1	up	no	--	linc	chr7:4513400-4523339:+	--
MSTRG.136057	699	1018	596	769.05	702	718	460	634.536	1.21199	0.277376	0.386473	1	up	no	--	linc	chr7:4546813-4572242:+	--
MSTRG.136070	0	0	2	0.580368	0	2	4	2.20798	0.26285	-1.92769	0.527011	1	down	no	--	antisense	chr7:4653362-4665423:+	--
MSTRG.136246	5	9	19	10.4316	10	1	10	7.54355	1.38284	0.467639	0.584631	1	up	no	--	linc	chr7:8067849-8093415:-	--
MSTRG.136292	3	0	8	3.21653	3	0	3	2.16997	1.48229	0.567827	0.619815	1	up	no	--	linc	chr7:8415844-8491696:+	--
MSTRG.136307	50	37	26	36.5483	24	21	26	24.6699	1.4815	0.567054	0.296525	1	up	no	--	antisense	chr7:8240396-8328716:+	--
MSTRG.136360	10	14	14	12.3759	4	6	3	4.35828	2.83963	1.5057	0.102462	0.877104	up	no	--	antisense	chr7:9970351-9971570:-	--
MSTRG.136380	19	6	5	9.4038	8	1	1	3.31899	2.83333	1.5025	0.265892	1	up	no	--	antisense	chr7:10453221-10455861:+	--
MSTRG.13651	126	135	182	141.8	53	83	109	86.3147	1.64283	0.716183	0.110918	0.903104	up	no	--	antisense	chr1:215713545-215721086:-	--
MSTRG.136551	13	13	10	11.7295	2	13	14	10.2427	1.14516	0.195543	0.868703	1	up	no	--	linc	chr7:5606661-5849218:+	--
MSTRG.136606	0	0	4	1.16074	0	0	0	0	Inf	Inf	0.222199	1	up	no	--	linc	chr7:10923203-10925818:-	--
MSTRG.136608	28	106	49	62.9271	11	21	5	12.0919	5.20407	2.37964	0.00163148	0.0834037	up	no	--	linc	chr7:10925205-10929655:+	--
MSTRG.136615	2	32	22	19.1632	25	17	7	16.2151	1.18181	0.240999	0.820282	1	up	no	--	linc	chr7:11242252-11245486:-	--
MSTRG.136700	213	301	390	291.311	135	386	732	454.342	0.641172	-0.641216	0.127737	0.95058	down	no	--	linc	chr7:12142712-12152558:+	--
MSTRG.136703	62	28	37	39.8942	20	60	178	95.7861	0.416493	-1.26364	0.0183828	0.405194	down	no	--	linc	chr7:12208286-12216903:+	--
MSTRG.136746	231	49	20	93.3772	38	49	62	52.2155	1.78831	0.838593	0.0819453	0.813578	up	no	--	linc	chr7:12722474-12725946:+	--
MSTRG.136754	7773	5069	7366	6386.35	9543	9598	6678	8744.03	0.730368	-0.453305	0.07367	0.786209	down	no	--	linc	chr7:13137834-13139510:+	--
MSTRG.136820	11	16	21	15.4669	3	3	7	4.68826	3.29908	1.72206	0.0327712	0.549815	up	no	--	antisense	chr7:13878218-13879600:+	--
MSTRG.136951	51	56	124	72.518	39	57	73	59.3897	1.22105	0.288126	0.494003	1	up	no	--	linc	chr7:14134053-14138470:+	--
MSTRG.137055	0	1	8	2.70217	0	4	0	1.24122	2.17704	1.12237	0.716383	1	up	no	--	linc	chr7:15160350-15163795:-	--
MSTRG.137142	64	201	65	114.477	119	96	64	94.0384	1.21735	0.283739	0.56775	1	up	no	--	linc	chr7:16878137-16885487:-	--
MSTRG.137353	0	0	2	0.580368	0	0	4	1.58738	0.365615	-1.4516	0.693201	1	down	no	--	linc	chr7:18333180-18333529:+	--
MSTRG.13741	446	521	581	500.007	325	369	357	362.282	1.38016	0.464835	0.0670986	0.755664	up	no	--	linc	chr1:208915020-209175332:+	--
MSTRG.13742	73	128	332	166.85	37	41	145	82.3446	2.02625	1.01881	0.28966	1	up	no	--	linc	chr1:208992397-209002376:+	--
MSTRG.137428	839	757	863	788.936	1141	901	649	909.65	0.867296	-0.205403	0.344881	1	down	no	--	linc	chr7:16945158-17376187:+	--
MSTRG.137429	63	56	76	62.1694	59	58	35	51.1495	1.21544	0.281483	0.565793	1	up	no	--	linc	chr7:17096829-17102666:+	--
MSTRG.137430	64	39	42	46.1295	59	36	42	47.1007	0.97938	-0.0300586	0.995282	1	down	no	--	linc	chr7:17109142-17111967:+	--
MSTRG.137431	31	25	12	22.2486	22	53	21	31.9624	0.696087	-0.522661	0.31029	1	down	no	--	linc	chr7:17198668-17209086:+	--
MSTRG.137432	27	17	31	23.5231	20	38	31	30.6233	0.768143	-0.380553	0.560098	1	down	no	--	linc	chr7:17275749-17277490:+	--
MSTRG.137435	2	2	3	2.22866	26	16	8	16.6281	0.134029	-2.89938	0.0013869	0.0739188	down	no	--	linc	chr7:17326073-17328241:-	--
MSTRG.137507	1	6	12	6.06476	3	4	0	2.22066	2.73107	1.44946	0.258132	1	up	no	--	antisense	chr7:20743387-20744602:+	--
MSTRG.137522	8	12	6	8.69632	2	0	1	1.0498	8.28375	3.05028	0.0142299	0.346963	up	no	--	linc	chr7:21236214-21244677:+	--
MSTRG.137527	9	27	17	17.8972	9	9	31	18.0332	0.992457	-0.0109235	1	1	down	no	--	linc	chr7:20000797-20003069:-	--
MSTRG.137533	29	48	48	40.8546	36	55	31	41.1222	0.993494	-0.00941689	0.922634	1	down	no	--	antisense	chr7:19957877-20151849:-	--
MSTRG.137547	63	48	74	58.5434	60	80	144	101.559	0.576449	-0.794736	0.113007	0.912291	down	no	--	linc	chr7:20780444-20784126:-	--
MSTRG.137636	11	4	14	8.86725	2	5	9	5.77608	1.53517	0.618396	0.443237	1	up	no	--	antisense	chr7:21428046-21428597:-	--
MSTRG.137720	25	14	8	15.1101	0	1	9	3.8819	3.89244	1.96068	0.19435	1	up	no	--	antisense	chr7:21972811-21981269:-	--
MSTRG.137776	20	12	29	18.9508	41	11	35	30.6886	0.617519	-0.695445	0.329447	1	down	no	--	linc	chr7:22979491-22982785:+	--
MSTRG.1378	0	1	0	0.3807	9	7	7	7.88836	0.048261	-4.373	0.00267085	0.120554	down	no	--	linc	chr1:19604305-19609799:-	--
MSTRG.137815	10	14	8	10.6348	12	9	2	7.50419	1.41718	0.503024	0.681334	1	up	no	--	antisense	chr7:22867780-22956269:-	--
MSTRG.137890	49	48	48	46.8217	43	26	41	38.3772	1.22004	0.286928	0.541984	1	up	no	--	antisense	chr7:23594492-23597135:-	--
MSTRG.137906	6	6	4	5.23505	2	6	2	3.30847	1.58232	0.662037	0.653357	1	up	no	--	antisense	chr7:23740211-23742401:-	--
MSTRG.137919	42	47	91	56.8304	29	65	48	48.6862	1.16728	0.22315	0.600404	1	up	no	--	antisense	chr7:23705448-23708265:+	--
MSTRG.137945	7	6	3	5.24321	4	5	0	2.85744	1.83493	0.875727	0.563917	1	up	no	--	antisense	chr7:23933413-23934090:-	--
MSTRG.137984	2	18	41	19.3469	41	13	40	33.2934	0.581102	-0.783138	0.476442	1	down	no	--	antisense	chr7:23992744-23994070:+	--
MSTRG.138014	9	0	0	2.68517	0	0	2	0.793688	3.38315	1.75837	0.39529	1	up	no	--	linc	chr7:24187219-24187778:+	--
MSTRG.138056	13	35	45	30.2614	29	27	44	35.3073	0.857086	-0.222489	0.790278	1	down	no	--	antisense	chr7:24988430-24991573:-	--
MSTRG.138152	10	2	1	4.0351	12	0	0	3.91776	1.02995	0.0425741	1	1	up	no	--	antisense	chr7:24164486-24166318:+	--
MSTRG.138279	55	36	44	42.8826	33	57	44	45.9223	0.933808	-0.0988017	0.876878	1	down	no	--	antisense	chr7:28765381-28766249:+	--
MSTRG.138300	104	80	110	93.4048	109	77	113	104.323	0.895341	-0.15949	0.764102	1	down	no	--	linc	chr7:17850521-18259430:+	--
MSTRG.138301	9	10	1	6.78235	1	1	1	1.03363	6.56169	2.71407	0.0444786	0.63395	up	no	--	linc	chr7:17990947-17991779:+	--
MSTRG.138304	0	6	3	3.15475	1	1	3	1.82732	1.72644	0.787801	0.644154	1	up	no	--	linc	chr7:18065846-18066336:+	--
MSTRG.138311	0	0	6	1.7411	2	0	0	0.652961	2.66648	1.41493	0.569785	1	up	no	--	linc	chr7:18171787-18177123:+	--
MSTRG.138384	0	4	1	1.81298	2	3	15	7.53653	0.24056	-2.05553	0.231756	1	down	no	--	linc	chr7:29566874-29567746:+	--
MSTRG.138520	261	242	390	283.171	335	308	233	297.409	0.952126	-0.0707759	0.80537	1	down	no	--	antisense	chr7:29807797-29815969:+	--
MSTRG.138549	12	13	8	10.8508	15	9	2	8.48363	1.27903	0.355047	0.824434	1	up	no	--	linc	chr7:30425731-30426625:-	--
MSTRG.138593	30	22	30	26.0315	18	21	31	24.6952	1.05411	0.0760266	0.838288	1	up	no	--	antisense	chr7:30666718-30668332:+	--
MSTRG.138668	1208	1345	1390	1275.81	1501	1312	1091	1330.12	0.959164	-0.0601501	0.725434	1	down	no	--	antisense	chr7:31095628-31161078:-	--
MSTRG.138670	6	8	13	8.6081	31	14	12	19.2273	0.447703	-1.15939	0.10642	0.891939	down	no	--	antisense	chr7:31156925-31198046:-	--
MSTRG.138680	32	35	45	35.93	14	10	17	14.4201	2.49166	1.31711	0.0223944	0.452308	up	no	--	linc	chr7:31353852-31357424:+	--
MSTRG.138685	0	9	5	4.87722	0	0	4	1.58738	3.07251	1.61942	0.543964	1	up	no	--	antisense	chr7:31592534-31596101:-	--
MSTRG.138703	8	1	0	2.76751	6	2	7	5.3574	0.516578	-0.952942	0.71199	1	down	no	--	antisense	chr7:31788809-31791530:-	--
MSTRG.138722	0	0	1	0.290184	7	0	4	3.87274	0.0749299	-3.73831	0.0560469	0.702587	down	no	--	linc	chr7:31906764-31907389:-	--
MSTRG.138732	16	61	34	37.8626	25	15	24	22.3408	1.69477	0.761091	0.211441	1	up	no	--	linc	chr7:31432657-31435560:-	--
MSTRG.138769	17	24	41	26.1063	15	30	35	28.0959	0.929187	-0.105958	0.937135	1	down	no	--	antisense	chr7:32094905-32103069:+	--
MSTRG.138826	39	158	106	102.546	53	65	68	64.4586	1.59088	0.669824	0.139234	0.97428	up	no	--	linc	chr7:32198745-32201767:-	--
MSTRG.138862	43	62	32	45.7184	35	63	32	43.675	1.04679	0.0659686	1	1	up	no	--	linc	chr7:32738820-32757687:+	--
MSTRG.138909	0	4	10	4.42464	10	3	6	6.57678	0.672767	-0.571821	0.715568	1	down	no	--	antisense	chr7:34555214-34575436:+	--
MSTRG.13891	77	105	78	85.581	41	82	73	67.8002	1.26225	0.335999	0.474017	1	up	no	--	antisense	chr1:215807700-216033473:+	--
MSTRG.138912	71	77	89	76.3233	63	33	87	65.3337	1.16821	0.224295	0.685516	1	up	no	--	linc	chr7:34595665-34602016:+	--
MSTRG.139007	5	7	6	5.89776	16	5	11	11.1405	0.529399	-0.917573	0.295872	1	down	no	--	antisense	chr7:35273956-35274678:-	--
MSTRG.139032	85	105	114	98.4144	60	82	63	70.0349	1.40522	0.490795	0.233667	1	up	no	--	linc	chr7:34135295-34138624:-	--
MSTRG.139033	67	84	57	68.5089	75	76	69	75.4514	0.907987	-0.139256	0.688159	1	down	no	--	antisense	chr7:33714548-33718364:-	--
MSTRG.139050	11	18	46	23.4829	9	25	77	41.2529	0.569243	-0.812883	0.384638	1	down	no	--	linc	chr7:34120738-34122276:-	--
MSTRG.139051	115	85	123	102.363	158	183	150	167.896	0.609678	-0.713881	0.0443786	0.633548	down	no	--	linc	chr7:34122714-34131051:+	--
MSTRG.139090	0	0	4	1.16074	6	3	1	3.28664	0.353168	-1.50157	0.567743	1	down	no	--	antisense	chr7:36408134-36409668:-	--
MSTRG.139096	2	4	5	3.57042	1	4	2	2.36138	1.512	0.596462	0.740809	1	up	no	--	linc	chr7:36688471-36712706:+	--
MSTRG.139160	41	51	72	52.5414	28	24	53	37.6215	1.39658	0.481897	0.405213	1	up	no	--	antisense	chr7:36981490-36983726:+	--
MSTRG.139189	33	47	25	34.9931	46	67	22	44.539	0.785673	-0.347999	0.405785	1	down	no	--	linc	chr7:37117795-37121797:-	--
MSTRG.139190	172	181	103	150.112	164	184	76	140.799	1.06615	0.0924051	0.969303	1	up	no	--	linc	chr7:37128505-37133533:-	--
MSTRG.139191	211	216	95	172.751	174	165	101	148.089	1.16653	0.222229	0.631749	1	up	no	--	linc	chr7:37157038-37162722:-	--
MSTRG.139192	430	452	162	347.378	323	357	200	295.601	1.17516	0.232856	0.555713	1	up	no	--	linc	chr7:37167069-37180799:-	--
MSTRG.139198	5	1	2	2.45283	12	6	8	8.95434	0.273926	-1.86814	0.084748	0.822497	down	no	--	linc	chr7:37560160-37561405:-	--
MSTRG.139238	2	1	5	2.42832	0	8	2	3.27612	0.741219	-0.432028	0.799226	1	down	no	--	linc	chr7:37636048-37643557:-	--
MSTRG.139241	17	4	22	12.9788	11	20	12	14.5595	0.891434	-0.1658	0.923729	1	down	no	--	antisense	chr7:37646472-37655795:-	--
MSTRG.139278	59	43	73	55.1563	62	31	48	48.9097	1.12772	0.173404	0.648192	1	up	no	--	linc	chr7:37818703-37821712:-	--
MSTRG.139328	2	10	22	10.7878	22	4	8	11.5985	0.930096	-0.104548	0.959278	1	down	no	--	linc	chr7:38343874-38344796:-	--
MSTRG.139376	9	2	1	3.73675	3	2	4	3.18743	1.17234	0.229392	0.848979	1	up	no	--	linc	chr7:38717639-38740079:+	--
MSTRG.139377	6	1	1	2.46099	1	0	4	1.91386	1.28588	0.362759	0.872809	1	up	no	--	linc	chr7:38732222-38733837:+	--
MSTRG.139380	1	2	12	4.54196	0	2	0	0.620608	7.31856	2.87156	0.167255	1	up	no	--	antisense	chr7:38754865-38760571:-	--
MSTRG.139427	79	284	148	174.636	102	70	87	89.5477	1.9502	0.963621	0.017582	0.396014	up	no	--	antisense	chr7:38594001-38603135:-	--
MSTRG.139452	45	58	41	47.404	46	46	61	53.4996	0.886063	-0.174519	0.715744	1	down	no	--	linc	chr7:39120193-39123926:-	--
MSTRG.139475	11	5	23	11.8596	39	10	26	26.1537	0.453458	-1.14096	0.160534	1	down	no	--	linc	chr7:39215987-39217242:+	--
MSTRG.139477	0	10	22	10.1911	10	2	12	8.64754	1.17849	0.236941	0.72121	1	up	no	--	antisense	chr7:39217160-39218351:-	--
MSTRG.139520	24	3	14	12.3651	4	24	14	14.309	0.864147	-0.210651	0.913273	1	down	no	--	linc	chr7:39516679-39517466:+	--
MSTRG.139550	3	0	11	4.08708	1	2	1	1.34393	3.04113	1.60461	0.256082	1	up	no	--	linc	chr7:40870241-40871592:-	--
MSTRG.139551	13	7	10	9.44531	5	3	9	6.13491	1.5396	0.622556	0.435787	1	up	no	--	antisense	chr7:40871610-40896550:-	--
MSTRG.139570	221	362	455	335.783	1136	356	444	657.549	0.510659	-0.969569	0.039306	0.602949	down	no	--	linc	chr7:41132459-41186117:-	--
MSTRG.139572	82	91	124	95.0914	366	71	109	184.779	0.514621	-0.958418	0.0220734	0.448824	down	no	--	linc	chr7:41166891-41170213:-	--
MSTRG.139573	351	464	635	465.633	1801	443	640	979.436	0.475409	-1.07276	0.00667602	0.221712	down	no	--	linc	chr7:41210599-41223275:-	--
MSTRG.139600	390	434	77	303.925	788	566	238	527.348	0.576328	-0.795038	0.213546	1	down	no	--	linc	chr7:41757507-41764823:-	--
MSTRG.139674	38	56	53	48.0363	68	63	30	53.6551	0.895279	-0.159591	0.634762	1	down	no	--	antisense	chr7:40132161-40135636:-	--
MSTRG.139774	0	12	3	5.43895	1	8	1	3.20576	1.69662	0.762664	0.734547	1	up	no	--	linc	chr7:46448306-46487473:-	--
MSTRG.139799	73	43	117	72.1013	35	61	65	56.1502	1.28408	0.360734	0.345178	1	up	no	--	antisense	chr7:46705998-46723800:-	--
MSTRG.139953	1	0	0	0.298352	1	6	9	5.7599	0.0517981	-4.27096	0.0147084	0.353911	down	no	--	linc	chr7:48658254-48665641:-	--
MSTRG.139974	0	0	0	0	6	0	0	1.95888	#NAME?	#NAME?	0.0891806	0.832782	down	no	--	linc	chr7:49100538-49100836:+	--
MSTRG.140091	8	15	15	12.4501	16	11	10	12.6055	0.987672	-0.0178954	0.98104	1	down	no	--	antisense	chr7:49958222-49975040:-	--
MSTRG.140173	21	14	30	20.3007	16	8	17	14.4525	1.40465	0.490214	0.400864	1	up	no	--	antisense	chr7:52201658-52255907:+	--
MSTRG.140202	0	0	0	0	4	9	0	4.09866	#NAME?	#NAME?	0.010206	0.29022	down	no	--	linc	chr7:53257156-53259440:+	--
MSTRG.14024	22	18	19	18.9298	2	10	8	6.93075	2.73128	1.44958	0.0516447	0.675621	up	no	--	antisense	chr1:219801936-219815980:+	--
MSTRG.140298	1	1	6	2.42016	5	6	4	5.0816	0.476258	-1.07018	0.444224	1	down	no	--	linc	chr7:53581132-53581474:+	--
MSTRG.140311	10	9	8	8.73129	16	7	10	11.3643	0.768312	-0.380236	0.66317	1	down	no	--	linc	chr7:53802315-53803329:-	--
MSTRG.140356	14	11	19	13.8781	31	18	11	20.0717	0.691429	-0.532347	0.425279	1	down	no	--	linc	chr7:53840620-53846147:-	--
MSTRG.140385	33	239	84	125.208	2	37	7	14.9121	8.39642	3.06977	0.0587281	0.7159	up	no	--	linc	chr7:53997333-54006815:-	--
MSTRG.140424	9	1	1	3.35605	34	10	5	16.1876	0.207322	-2.27005	0.126674	0.94704	down	no	--	linc	chr7:54653839-54655492:-	--
MSTRG.140477	0	1	0	0.3807	6	0	6	4.33995	0.08772	-3.51095	0.0419556	0.621601	down	no	--	linc	chr7:55725344-55727016:-	--
MSTRG.140529	4	5	0	3.09691	11	4	4	6.41988	0.482394	-1.05172	0.324362	1	down	no	--	antisense	chr7:55828105-55840547:-	--
MSTRG.140555	8	5	1	4.5805	4	0	2	2.09961	2.1816	1.12538	0.40219	1	up	no	--	linc	chr7:55918036-55918780:-	--
MSTRG.140563	0	4	0	1.5228	0	5	0	1.55152	0.981489	-0.0269556	0.969116	1	down	no	--	linc	chr7:55946772-55987411:+	--
MSTRG.140593	110	161	230	160.854	178	268	175	210.723	0.763343	-0.389596	0.255684	1	down	no	--	antisense	chr7:57453544-57503293:-	--
MSTRG.140611	41	130	52	76.813	35	92	42	56.6422	1.35611	0.439472	0.548787	1	up	no	--	antisense	chr7:56181969-56185540:-	--
MSTRG.140640	162	177	379	225.697	119	132	132	132.195	1.7073	0.771721	0.0238462	0.468392	up	no	--	antisense	chr7:57146166-57156611:-	--
MSTRG.140692	4	0	6	2.93451	1	5	1	2.27484	1.28998	0.367352	0.842946	1	up	no	--	linc	chr7:58072206-58072877:+	--
MSTRG.140753	31	14	18	19.802	44	23	15	27.4548	0.721259	-0.471411	0.439264	1	down	no	--	linc	chr7:58505994-58513313:-	--
MSTRG.140776	1	0	0	0.298352	1	3	1	1.65424	0.180356	-2.47108	0.324051	1	down	no	--	antisense	chr7:58630716-58637395:-	--
MSTRG.140783	498	403	301	389.347	473	567	343	466.485	0.834639	-0.260776	0.305014	1	down	no	--	antisense	chr7:58125409-58136274:+	--
MSTRG.140785	0	7	4	3.82564	0	0	0	0	Inf	Inf	0.0243506	0.472059	up	no	--	antisense	chr7:58160745-58175795:-	--
MSTRG.140790	6	7	1	4.7452	12	1	2	5.02176	0.944927	-0.0817247	0.834265	1	down	no	--	antisense	chr7:58236857-58249211:-	--
MSTRG.140795	255	150	209	193.833	267	305	201	261.579	0.741013	-0.432429	0.149252	0.996869	down	no	--	antisense	chr7:58268465-58279846:+	--
MSTRG.140827	2	0	0	0.596703	2	4	0	1.89418	0.31502	-1.66649	0.508607	1	down	no	--	linc	chr7:59006813-59019650:-	--
MSTRG.140842	3	10	15	9.05482	15	2	7	8.29572	1.0915	0.126318	0.962876	1	up	no	--	linc	chr7:58998935-59004933:+	--
MSTRG.140870	30	17	28	23.5476	15	8	10	11.3481	2.07503	1.05313	0.104156	0.882148	up	no	--	antisense	chr7:59416738-59425958:+	--
MSTRG.14098	2	0	0	0.596703	0	6	0	1.86182	0.320494	-1.64163	0.49506	1	down	no	--	linc	chr1:219398207-219405608:+	--
MSTRG.140981	6	2	3	3.42206	1	2	9	4.51868	0.757314	-0.401037	0.83106	1	down	no	--	antisense	chr7:60640382-60645562:+	--
MSTRG.140994	1	4	8	4.14262	1	2	1	1.34393	3.08246	1.62408	0.266355	1	up	no	--	antisense	chr7:60872589-60878420:-	--
MSTRG.141030	0	5	0	1.9035	0	0	0	0	Inf	Inf	0.134585	0.959472	up	no	--	linc	chr7:61768984-61770994:+	--
MSTRG.141092	45	22	70	42.1141	45	37	35	40.0624	1.05121	0.0720546	0.811407	1	up	no	--	linc	chr7:62810857-62832009:+	--
MSTRG.141233	42	11	1	17.0087	16	18	15	16.7618	1.01473	0.0210904	0.892778	1	up	no	--	linc	chr7:64614382-64615913:+	--
MSTRG.141273	131	125	159	132.811	245	249	217	243.369	0.545719	-0.87377	0.00604579	0.207444	down	no	--	linc	chr7:65102025-65111401:+	--
MSTRG.141283	22	42	73	43.7366	28	27	19	25.0597	1.7453	0.803471	0.152434	1	up	no	--	antisense	chr7:64968166-64970710:-	--
MSTRG.141289	5	5	9	6.00692	22	5	1	9.13093	0.657864	-0.604138	0.498884	1	down	no	--	linc	chr7:65134908-65136373:+	--
MSTRG.141335	7	8	22	11.5181	53	10	23	29.5339	0.389996	-1.35847	0.075712	0.795063	down	no	--	linc	chr7:65340361-65342317:+	--
MSTRG.141720	14	20	34	21.6572	17	5	9	10.6733	2.0291	1.02084	0.131654	0.953515	up	no	--	antisense	chr7:68083477-68106464:-	--
MSTRG.141788	3	9	3	5.19191	1	2	2	1.74078	2.98252	1.57653	0.258625	1	up	no	--	linc	chr7:72784736-72804668:-	--
MSTRG.1419	2	10	6	6.14481	9	5	5	6.47406	0.949143	-0.0753034	0.935803	1	down	no	--	antisense	chr1:18512324-18712497:+	--
MSTRG.141911	4	12	7	7.7931	1	30	19	17.1756	0.45373	-1.1401	0.152829	1	down	no	--	linc	chr7:73310587-73574756:+	--
MSTRG.141968	72	85	66	72.993	57	85	82	77.5264	0.941524	-0.0869306	0.823062	1	down	no	--	linc	chr7:68241218-68319205:-	--
MSTRG.141996	9	2	5	4.89749	12	0	14	9.47358	0.516962	-0.951869	0.4051	1	down	no	--	antisense	chr7:74509909-74543084:-	--
MSTRG.142017	0	7	1	2.95509	0	0	2	0.793688	3.72323	1.89656	0.450117	1	up	no	--	antisense	chr7:74857327-74858272:+	--
MSTRG.142019	56	44	86	58.4143	66	87	54	69.9737	0.834804	-0.260491	0.565531	1	down	no	--	antisense	chr7:74790388-74847642:-	--
MSTRG.142050	25	38	21	28.0193	16	33	31	27.7659	1.00913	0.0131057	1	1	up	no	--	antisense	chr7:74981309-74983639:-	--
MSTRG.142121	0	0	0	0	1	10	0	3.42952	#NAME?	#NAME?	0.0224076	0.452308	down	no	--	linc	chr7:75638903-75639368:-	--
MSTRG.142165	1	12	6	6.60786	2	0	0	0.652961	10.1198	3.33911	0.12139	0.939641	up	no	--	linc	chr7:66385450-66386207:-	--
MSTRG.142200	87	188	169	146.569	153	135	140	147.401	0.99436	-0.00816021	1	1	down	no	--	linc	chr7:66649539-66722609:-	--
MSTRG.142422	0	6	3	3.15475	2	0	0	0.652961	4.83146	2.27246	0.37685	1	up	no	--	antisense	chr7:77927042-77992966:-	--
MSTRG.142423	531	45	56	191.807	163	332	287	270.131	0.710049	-0.49401	0.559429	1	down	no	--	linc	chr7:77981334-77995335:+	--
MSTRG.142498	11	11	34	17.3358	20	21	10	17.0144	1.01889	0.0269976	0.983275	1	up	no	--	linc	chr7:78132836-78135231:-	--
MSTRG.142521	1	11	7	6.51734	2	4	1	2.29102	2.84473	1.50829	0.255377	1	up	no	--	linc	chr7:78463243-78464281:+	--
MSTRG.142537	4	0	4	2.35414	0	14	0	4.34426	0.541898	-0.883908	0.498632	1	down	no	--	antisense	chr7:78470303-78470846:-	--
MSTRG.142649	185	147	403	228.102	154	101	147	139.955	1.62983	0.70472	0.0569368	0.709341	up	no	--	antisense	chr7:83088312-83115605:+	--
MSTRG.142651	180	106	318	186.336	100	60	94	88.5696	2.10384	1.07302	0.0074918	0.241304	up	no	--	linc	chr7:83130301-83157976:+	--
MSTRG.142685	63	27	57	45.6156	58	72	74	70.6442	0.645708	-0.631046	0.204935	1	down	no	--	linc	chr7:83550082-83570875:+	--
MSTRG.142696	0	0	9	2.61166	1	1	1	1.03363	2.52669	1.33725	0.397794	1	up	no	--	linc	chr7:84032192-84039261:-	--
MSTRG.142744	1	5	2	2.78222	4	14	1	6.04702	0.460098	-1.11999	0.263235	1	down	no	--	linc	chr7:85003730-85026639:-	--
MSTRG.142748	0	0	16	4.64294	0	0	3	1.19053	3.89989	1.96343	0.337211	1	up	no	--	linc	chr7:85034004-85034809:-	--
MSTRG.142771	33	51	108	60.6012	26	9	34	24.7739	2.44617	1.29052	0.0660996	0.752226	up	no	--	linc	chr7:85740570-85768584:+	--
MSTRG.142774	10	22	127	48.2123	19	13	24	19.7613	2.43973	1.28672	0.0268356	0.501218	up	no	--	linc	chr7:85762028-85764060:+	--
MSTRG.142821	1	4	13	5.59354	18	2	10	10.4657	0.534465	-0.903833	0.488154	1	down	no	--	linc	chr7:86241062-86241703:+	--
MSTRG.142843	1794	2077	2347	2007.02	2033	1787	1572	1842.09	1.08954	0.123713	0.620103	1	up	no	--	linc	chr7:86110953-86119527:-	--
MSTRG.142848	0	2	0	0.7614	4	1	0	1.61623	0.471098	-1.0859	0.685485	1	down	no	--	antisense	chr7:86031321-86031649:+	--
MSTRG.142891	0	3	4	2.30284	0	0	0	0	Inf	Inf	0.0797745	0.804702	up	no	--	linc	chr7:87187396-87188917:+	--
MSTRG.143047	27	58	43	42.614	9	20	12	13.9065	3.06432	1.61557	0.00840576	0.258409	up	no	--	linc	chr7:88582779-88590290:+	--
MSTRG.143052	23	32	38	30.0715	32	31	34	33.5595	0.896065	-0.158325	0.793941	1	down	no	--	linc	chr7:87956185-87958400:+	--
MSTRG.143066	0	10	4	4.96774	2	7	4	4.41247	1.12584	0.171004	0.94333	1	up	no	--	linc	chr7:89047217-89049354:+	--
MSTRG.143076	0	31	38	22.8287	4	58	32	32.0026	0.71334	-0.487339	0.622364	1	down	no	--	antisense	chr7:89036966-89043350:+	--
MSTRG.143138	768	333	205	415.395	402	717	391	508.899	0.816262	-0.292896	0.509118	1	down	no	--	antisense	chr7:89121107-89136542:-	--
MSTRG.143192	33	17	13	20.0899	71	23	36	44.6035	0.450411	-1.15069	0.0498625	0.665291	down	no	--	linc	chr7:81149490-81154292:-	--
MSTRG.143228	0	10	1	4.09719	0	1	0	0.310304	13.2038	3.72288	0.07078	0.775495	up	no	--	linc	chr7:91331200-91336389:+	--
MSTRG.143281	1	7	6	4.70436	6	1	4	3.85656	1.21983	0.286682	0.895882	1	up	no	--	linc	chr7:92212616-92213368:+	--
MSTRG.143335	6	0	8	4.11158	6	0	0	1.95888	2.09894	1.06966	0.633351	1	up	no	--	linc	chr7:92221798-92230727:-	--
MSTRG.143376	10	6	3	6.13827	12	11	8	10.5059	0.584271	-0.775291	0.369243	1	down	no	--	linc	chr7:92334813-92336575:-	--
MSTRG.143400	138	67	131	104.694	125	98	90	106.936	0.979032	-0.0305725	1	1	down	no	--	linc	chr7:92515796-92518062:-	--
MSTRG.143412	37	52	66	49.9876	28	47	75	53.489	0.934538	-0.097674	0.850136	1	down	no	--	linc	chr7:92651073-92709001:-	--
MSTRG.143476	50	51	47	47.9719	38	40	34	38.3111	1.25217	0.324428	0.536852	1	up	no	--	antisense	chr7:93325315-93327416:+	--
MSTRG.143590	17	0	0	5.07198	17	0	0	5.55017	0.913843	-0.129983	0.993899	1	down	no	--	linc	chr7:94745457-94767323:+	--
MSTRG.143591	6	0	0	1.79011	15	0	0	4.89721	0.365537	-1.45191	0.562633	1	down	no	--	linc	chr7:94749782-94752143:+	--
MSTRG.143757	263	344	367	315.925	166	214	205	201.954	1.56434	0.645556	0.0254644	0.483952	up	no	--	linc	chr7:97116924-97123842:-	--
MSTRG.143766	4	6	0	3.47761	4	0	9	4.87752	0.712987	-0.488052	0.728653	1	down	no	--	antisense	chr7:96907513-96949087:-	--
MSTRG.143887	14	74	66	51.5009	46	67	50	55.6507	0.925431	-0.111802	0.879785	1	down	no	--	antisense	chr7:98257512-98261430:+	--
MSTRG.143917	35	69	19	42.2241	32	81	70	63.3611	0.666405	-0.58553	0.428135	1	down	no	--	linc	chr7:98439344-98444910:-	--
MSTRG.143966	0	12	5	6.01932	5	2	1	2.64985	2.27157	1.18369	0.387029	1	up	no	--	linc	chr7:99324414-99325443:-	--
MSTRG.143968	144	155	160	148.401	110	136	106	120.18	1.23482	0.304304	0.406539	1	up	no	--	linc	chr7:99385441-99388906:+	--
MSTRG.14398	12	13	14	12.5919	8	25	2	11.1631	1.12799	0.173754	1	1	up	no	--	linc	chr1:225718396-225797793:+	--
MSTRG.144	0	7	2	3.24527	5	2	7	5.03092	0.645065	-0.632483	0.78677	1	down	no	--	linc	chr1:1555171-1556149:-	--
MSTRG.144019	134	185	193	166.414	91	116	81	97.8494	1.70072	0.766144	0.0344447	0.565849	up	no	--	linc	chr7:95405711-95411328:+	--
MSTRG.144021	49	75	69	63.1944	34	60	24	39.2428	1.61034	0.687368	0.185798	1	up	no	--	linc	chr7:95448342-95451617:+	--
MSTRG.144023	466	671	438	521.582	270	335	269	298.853	1.74528	0.803461	0.00752435	0.241768	up	no	--	linc	chr7:95467942-95486575:+	--
MSTRG.144024	111	128	77	104.191	57	99	55	71.1559	1.46426	0.550173	0.227402	1	up	no	--	linc	chr7:95534453-95539247:+	--
MSTRG.144025	81	104	65	82.6213	60	60	59	61.6209	1.3408	0.423094	0.35694	1	up	no	--	linc	chr7:95568918-95572618:+	--
MSTRG.144026	74	152	91	106.351	44	89	63	66.9834	1.58773	0.666961	0.148512	0.994375	up	no	--	linc	chr7:95579165-95585079:+	--
MSTRG.144092	4	2	13	5.7272	1	2	14	6.5029	0.880714	-0.183254	1	1	down	no	--	linc	chr7:99900135-99901014:-	--
MSTRG.144098	15	6	5	8.2104	6	6	7	6.59861	1.24426	0.315289	0.733277	1	up	no	--	linc	chr7:99908601-99909765:-	--
MSTRG.144126	6	22	19	15.679	6	6	2	4.6144	3.39785	1.76462	0.0483168	0.65837	up	no	--	linc	chr7:100134757-100135785:-	--
MSTRG.144366	678	1111	1340	1014.09	1037	663	696	820.495	1.23595	0.305615	0.353564	1	up	no	--	linc	chr7:103999277-104065070:+	--
MSTRG.144454	55	104	66	75.1543	50	56	62	58.3054	1.28898	0.366227	0.434825	1	up	no	--	linc	chr7:111023533-111027938:-	--
MSTRG.144546	784	794	875	790.095	522	606	462	541.809	1.45825	0.544241	0.0249184	0.477832	up	no	--	linc	chr7:110357792-110371197:-	--
MSTRG.144558	9	0	3	3.55572	6	0	0	1.95888	1.81518	0.86011	0.773918	1	up	no	--	linc	chr7:110454267-110463363:-	--
MSTRG.144598	12	5	9	8.09538	11	1	5	5.88581	1.37541	0.459858	0.65129	1	up	no	--	linc	chr7:112527741-112541088:+	--
MSTRG.144755	7	5	12	7.47417	16	10	13	13.4857	0.554229	-0.851445	0.327747	1	down	no	--	linc	chr7:112999124-113006202:-	--
MSTRG.144779	30	23	26	25.2514	17	31	8	18.3443	1.37652	0.46103	0.544079	1	up	no	--	antisense	chr7:113046303-113128186:+	--
MSTRG.144884	57	14	15	26.6886	35	15	23	25.2088	1.0587	0.0822974	0.809932	1	up	no	--	antisense	chr7:114466511-114468993:-	--
MSTRG.144905	378	492	240	369.726	380	398	228	338.044	1.09372	0.129244	0.781639	1	up	no	--	linc	chr7:115257396-115278843:+	--
MSTRG.144907	52	63	8	41.8199	26	68	24	39.1134	1.06919	0.0965247	1	1	up	no	--	linc	chr7:115260801-115262245:-	--
MSTRG.145041	0	20	28	15.7392	0	48	33	27.9904	0.562305	-0.830576	0.433975	1	down	no	--	linc	chr7:116643979-116646307:+	--
MSTRG.145047	893	2672	2767	2086.6	2195	1670	1458	1813.43	1.15064	0.202431	0.466264	1	up	no	--	antisense	chr7:103320018-103364911:+	--
MSTRG.145051	44	44	32	39.1642	47	47	47	48.5805	0.80617	-0.310844	0.513465	1	down	no	--	linc	chr7:103345983-103347870:-	--
MSTRG.145115	87	89	58	76.6696	77	95	54	76.0475	1.00818	0.0117544	0.925862	1	up	no	--	linc	chr7:116436420-116454316:+	--
MSTRG.145174	1	15	8	8.33033	1	0	0	0.32648	25.5155	4.6733	0.00418598	0.165324	up	no	--	linc	chr7:118051612-118052759:-	--
MSTRG.145284	40	55	66	52.0247	66	29	56	52.7698	0.985881	-0.0205148	0.993435	1	down	no	--	antisense	chr7:121131750-121133093:-	--
MSTRG.145326	118	46	76	74.7717	106	98	76	95.1769	0.785608	-0.348119	0.442091	1	down	no	--	linc	chr7:121680873-121682799:+	--
MSTRG.145465	15	13	26	16.9692	28	30	12	23.2127	0.731029	-0.451999	0.463288	1	down	no	--	linc	chr7:121758413-121760934:+	--
MSTRG.145533	74	19	98	57.7494	19	23	23	22.4675	2.57035	1.36196	0.00911339	0.267856	up	no	--	linc	chr8:356935-366127:-	--
MSTRG.145603	38	75	142	81.096	32	78	49	54.0964	1.4991	0.584097	0.253779	1	up	no	--	linc	chr8:713962-719000:-	--
MSTRG.145632	119	165	82	122.114	124	205	102	144.574	0.84465	-0.243574	0.49189	1	down	no	--	linc	chr8:939328-952605:+	--
MSTRG.145679	121	119	219	144.954	204	110	187	174.945	0.828569	-0.271307	0.535354	1	down	no	--	linc	chr8:1381283-1387583:-	--
MSTRG.145714	1643	1698	1599	1600.63	1801	1727	1650	1778.68	0.899895	-0.152171	0.477602	1	down	no	--	linc	chr8:1388639-1438259:+	--
MSTRG.145726	285	260	313	274.84	297	349	279	315.98	0.869801	-0.201243	0.465256	1	down	no	--	antisense	chr8:1524279-1534492:+	--
MSTRG.145774	7	13	2	7.61793	1	3	7	4.0353	1.88782	0.916723	0.4699	1	up	no	--	antisense	chr8:1882849-1887365:-	--
MSTRG.145779	57	47	124	70.8818	59	96	94	86.3549	0.82082	-0.284863	0.650104	1	down	no	--	antisense	chr8:2117916-2119239:+	--
MSTRG.145789	22	4	12	11.5687	21	7	30	20.9335	0.552642	-0.855584	0.389959	1	down	no	--	antisense	chr8:2129160-2131311:+	--
MSTRG.145879	114	68	59	77.0206	40	97	85	76.8905	1.00169	0.00243918	1	1	up	no	--	linc	chr8:3764928-3768945:-	--
MSTRG.145880	0	0	0	0	4	0	0	1.30592	#NAME?	#NAME?	0.176292	1	down	no	--	linc	chr8:3765193-3768911:+	--
MSTRG.145885	5	0	13	5.26415	17	2	20	14.1077	0.373141	-1.42221	0.362528	1	down	no	--	linc	chr8:3785561-3786961:-	--
MSTRG.145916	14	15	30	18.5929	25	35	15	24.9753	0.744453	-0.425747	0.479179	1	down	no	--	linc	chr8:3796124-3797026:-	--
MSTRG.145996	312	262	323	286.559	296	225	341	301.78	0.94956	-0.0746689	0.85793	1	down	no	--	linc	chr8:3998112-4014423:-	--
MSTRG.146024	30	130	117	92.3931	25	138	86	85.1126	1.08554	0.118413	0.936156	1	up	no	--	linc	chr8:4123166-4135633:+	--
MSTRG.146242	50	73	52	57.7983	104	77	40	73.7211	0.784012	-0.351052	0.343563	1	down	no	--	linc	chr8:8763266-8773585:-	--
MSTRG.146281	17	2	3	6.70393	4	13	10	9.30831	0.720209	-0.473513	0.81673	1	down	no	--	linc	chr8:8874715-8891931:-	--
MSTRG.146429	4	18	10	10.9479	0	7	0	2.17213	5.04015	2.33347	0.334605	1	up	no	--	antisense	chr8:10748669-10750228:-	--
MSTRG.146438	27	16	13	17.9191	9	8	7	8.19866	2.18561	1.12804	0.130239	0.953515	up	no	--	linc	chr8:9254553-9288033:+	--
MSTRG.146488	30	20	33	26.1406	35	10	28	25.6415	1.01947	0.0278139	0.930779	1	up	no	--	linc	chr8:10301286-10403898:-	--
MSTRG.146499	0	1	1	0.670884	7	2	0	2.90597	0.230864	-2.11488	0.202602	1	down	no	--	linc	chr8:10394990-10395288:-	--
MSTRG.146582	3	5	9	5.41021	4	4	7	5.32505	1.01599	0.0228913	1	1	up	no	--	linc	chr8:12762215-12762990:-	--
MSTRG.14664	7	5	1	4.28215	6	8	1	4.83816	0.885078	-0.176124	0.840054	1	down	no	--	antisense	chr1:229227781-229264656:-	--
MSTRG.146645	10	12	10	10.4538	10	7	1	5.83378	1.79194	0.84152	0.431732	1	up	no	--	linc	chr8:14807622-14808517:+	--
MSTRG.146646	10	14	12	11.7955	3	4	13	7.37963	1.59839	0.67662	0.546802	1	up	no	--	linc	chr8:14814918-14815939:+	--
MSTRG.146647	3	4	2	2.99822	1	9	2	3.91291	0.76624	-0.384132	0.721785	1	down	no	--	linc	chr8:14906281-14906684:+	--
MSTRG.146712	83	130	139	114.59	118	118	134	128.318	0.893017	-0.163241	0.675118	1	down	no	--	linc	chr8:16612478-16664009:-	--
MSTRG.146732	150	63	24	75.7013	111	154	133	136.806	0.553346	-0.853746	0.128357	0.951137	down	no	--	linc	chr8:17990758-17993870:+	--
MSTRG.146857	5	0	2	2.07213	6	17	1	7.6309	0.271544	-1.88074	0.156094	1	down	no	--	linc	chr8:19056140-19071622:-	--
MSTRG.146926	0	1	6	2.1218	0	0	0	0	Inf	Inf	0.0863383	0.823128	up	no	--	linc	chr8:20214223-20215791:+	--
MSTRG.14694	225	193	297	226.789	272	274	222	261.925	0.865853	-0.207806	0.49562	1	down	no	--	linc	chr1:227999318-228037924:-	--
MSTRG.146976	24	26	29	25.474	10	42	26	26.6155	0.95711	-0.0632432	0.896899	1	down	no	--	linc	chr8:21725185-21793726:+	--
MSTRG.14698	266	173	228	211.385	229	482	307	346.162	0.610653	-0.711576	0.028338	0.516555	down	no	--	linc	chr1:229871194-229955864:-	--
MSTRG.14716	6	2	3	3.42206	9	6	7	7.57806	0.451575	-1.14696	0.296759	1	down	no	--	linc	chr1:229914116-229915054:-	--
MSTRG.147238	754	738	828	746.186	759	572	612	668.161	1.11678	0.15934	0.49159	1	up	no	--	linc	chr8:23495744-23690426:+	--
MSTRG.147241	161	230	268	213.365	174	147	187	176.632	1.20796	0.272576	0.368692	1	up	no	--	linc	chr8:23513439-23518975:+	--
MSTRG.147243	101	78	111	92.0386	88	65	95	86.6002	1.0628	0.0878678	0.743333	1	up	no	--	linc	chr8:23541204-23544191:+	--
MSTRG.147244	39	83	44	56.0019	34	42	47	42.7848	1.30892	0.388379	0.450036	1	up	no	--	linc	chr8:23553239-23619539:+	--
MSTRG.147245	94	150	147	127.807	156	108	143	141.192	0.905198	-0.143695	0.718443	1	down	no	--	linc	chr8:23576607-23581563:+	--
MSTRG.147246	651	616	676	624.903	593	410	540	535.123	1.16777	0.22376	0.41439	1	up	no	--	linc	chr8:23667888-23710662:+	--
MSTRG.147247	356	376	393	363.399	341	297	277	313.416	1.15948	0.213475	0.448258	1	up	no	--	linc	chr8:23692594-23700541:+	--
MSTRG.147248	578	551	710	588.244	539	421	491	501.461	1.17306	0.230276	0.30983	1	up	no	--	linc	chr8:23713425-23724390:+	--
MSTRG.147249	54	68	90	68.1152	39	35	41	39.864	1.70869	0.77289	0.0844875	0.82137	up	no	--	linc	chr8:23742438-23805927:+	--
MSTRG.147250	19	24	8	17.127	17	25	14	18.8636	0.907938	-0.139335	0.78469	1	down	no	--	linc	chr8:23826512-23827554:+	--
MSTRG.147263	1	0	0	0.298352	4	5	1	3.25429	0.0916796	-3.44726	0.0751235	0.792645	down	no	--	linc	chr8:29190838-29191200:+	--
MSTRG.147265	0	0	0	0	1	0	6	2.70754	#NAME?	#NAME?	0.0571927	0.709808	down	no	--	linc	chr8:29203755-29208130:-	--
MSTRG.147292	0	0	0	0	3	8	4	5.04925	#NAME?	#NAME?	0.00513593	0.186047	down	no	--	linc	chr8:29761205-29763933:+	--
MSTRG.147445	6	0	2	2.37048	6	5	2	4.30409	0.55075	-0.86053	0.623611	1	down	no	--	linc	chr8:30969533-30970197:+	--
MSTRG.147449	61	111	110	92.3774	98	116	76	98.1505	0.941181	-0.0874554	0.777468	1	down	no	--	antisense	chr8:29838674-30025614:-	--
MSTRG.147452	31	7	32	21.1997	9	14	28	18.3942	1.15252	0.204791	0.684883	1	up	no	--	linc	chr8:29952614-29955323:-	--
MSTRG.147454	2	2	6	3.09921	0	2	12	5.38274	0.575768	-0.79644	0.547653	1	down	no	--	linc	chr8:29981126-29995335:-	--
MSTRG.147455	23	29	17	22.8355	32	23	19	25.1244	0.908898	-0.137809	0.764538	1	down	no	--	linc	chr8:30003672-30005487:-	--
MSTRG.147470	5	2	8	4.57463	1	0	7	3.10439	1.4736	0.559346	0.763945	1	up	no	--	linc	chr8:31228093-31228881:+	--
MSTRG.147549	1	0	0	0.298352	0	6	0	1.86182	0.160247	-2.64163	0.24313	1	down	no	--	antisense	chr8:32430929-32489586:-	--
MSTRG.147559	0	4	2	2.10317	0	1	0	0.310304	6.77777	2.76081	0.293909	1	up	no	--	antisense	chr8:32706079-32707585:-	--
MSTRG.147567	7	0	5	3.53938	0	4	10	5.20966	0.679389	-0.557691	0.783864	1	down	no	--	antisense	chr8:33049121-33058520:-	--
MSTRG.147644	0	0	6	1.7411	0	0	0	0	Inf	Inf	0.123529	0.941129	up	no	--	linc	chr8:35329603-35543025:+	--
MSTRG.147675	0	0	6	1.7411	0	0	0	0	Inf	Inf	0.123529	0.941129	up	no	--	linc	chr8:33734272-33734535:+	--
MSTRG.147704	690	1556	1170	1137.75	2530	1268	1277	1726.23	0.659093	-0.601445	0.240133	1	down	no	--	linc	chr8:38185666-38227744:-	--
MSTRG.147710	11	14	41	20.5092	79	28	42	51.1479	0.400979	-1.3184	0.0840174	0.820764	down	no	--	linc	chr8:38182111-38185592:-	--
MSTRG.147746	4	3	0	2.33551	0	0	0	0	Inf	Inf	0.0797131	0.804702	up	no	--	antisense	chr8:38451330-38486465:+	--
MSTRG.147964	20	41	27	29.4107	12	10	17	13.7672	2.1363	1.09511	0.0854137	0.823128	up	no	--	linc	chr8:39870588-39881891:-	--
MSTRG.147965	100	99	62	85.5159	79	107	64	84.3925	1.01331	0.0190777	0.951838	1	up	no	--	linc	chr8:39913512-39917368:-	--
MSTRG.147966	71	107	62	79.9093	48	42	53	49.7366	1.60665	0.684057	0.141763	0.978063	up	no	--	linc	chr8:39971034-39972591:-	--
MSTRG.147994	299	371	293	315.471	369	434	263	359.513	0.877494	-0.188538	0.442088	1	down	no	--	antisense	chr8:40805132-40824212:-	--
MSTRG.14802	81	130	48	87.5863	65	113	45	74.1436	1.18131	0.240384	0.74366	1	up	no	--	linc	chr1:230112178-230121439:+	--
MSTRG.148052	3	0	6	2.63616	0	0	3	1.19053	2.21427	1.14683	0.594364	1	up	no	--	linc	chr8:42649210-42655443:+	--
MSTRG.148065	9	9	35	16.2679	9	12	18	13.8052	1.17839	0.236821	0.642842	1	up	no	--	linc	chr8:43092457-43093683:+	--
MSTRG.148110	15	69	57	47.2841	31	25	18	25.0217	1.88972	0.918175	0.131391	0.953515	up	no	--	linc	chr8:45808559-45811117:+	--
MSTRG.148120	1	2	5	2.51067	2	6	0	2.51479	0.998364	-0.00236164	1	1	down	no	--	antisense	chr8:42155266-42294844:+	--
MSTRG.148181	34	19	14	21.4398	23	22	50	34.1779	0.6273	-0.672771	0.313001	1	down	no	--	linc	chr8:47007204-47010093:+	--
MSTRG.148469	18	31	49	31.3911	26	41	31	33.5131	0.936679	-0.0943726	0.879076	1	down	no	--	antisense	chr8:53713975-53739068:-	--
MSTRG.148704	7	6	14	8.43524	5	0	2	2.42609	3.47689	1.7978	0.113029	0.912291	up	no	--	antisense	chr8:65469240-65470308:+	--
MSTRG.148798	0	3	13	4.91449	8	6	8	7.64842	0.64255	-0.638119	0.754306	1	down	no	--	linc	chr8:67348447-67352802:-	--
MSTRG.148951	0	0	0	0	0	5	0	1.55152	#NAME?	#NAME?	0.127906	0.95058	down	no	--	linc	chr8:68506190-68520217:+	--
MSTRG.149056	35	20	22	24.4404	6	8	4	6.02869	4.05401	2.01935	0.00578241	0.200831	up	no	--	linc	chr8:70610070-70618142:+	--
MSTRG.149121	0	11	5	5.63862	10	21	3	10.9717	0.513923	-0.960375	0.379034	1	down	no	--	linc	chr8:70823481-70824221:+	--
MSTRG.149135	168	157	123	145.586	113	58	140	110.448	1.31814	0.3985	0.422044	1	up	no	--	linc	chr8:71115211-71130961:-	--
MSTRG.149136	41	14	25	24.8168	27	25	25	26.4937	0.936708	-0.0943295	0.967071	1	down	no	--	linc	chr8:71141392-71144014:-	--
MSTRG.149137	318	335	358	326.296	281	242	248	265.252	1.23014	0.29882	0.284139	1	up	no	--	linc	chr8:71144160-71155630:-	--
MSTRG.149175	0	46	3	18.3828	31	22	14	22.5034	0.816888	-0.291789	0.843712	1	down	no	--	antisense	chr8:71797403-71800035:+	--
MSTRG.149293	5	0	4	2.65249	2	0	1	1.0498	2.52666	1.33723	0.392633	1	up	no	--	linc	chr8:73142353-73151445:-	--
MSTRG.149347	20	17	7	14.4702	10	16	4	9.81705	1.47399	0.559727	0.564311	1	up	no	--	linc	chr8:73986397-74002350:+	--
MSTRG.149349	3	9	4	5.48209	5	7	3	4.99506	1.0975	0.134224	1	1	up	no	--	linc	chr8:73988608-74000434:+	--
MSTRG.149373	1	16	8	8.71103	5	2	1	2.64985	3.28736	1.71693	0.149139	0.996869	up	no	--	linc	chr8:74651996-74655409:-	--
MSTRG.149443	17	9	5	9.9492	3	28	2	10.4616	0.951017	-0.0724572	0.802048	1	down	no	--	linc	chr8:75414609-75415279:-	--
MSTRG.149563	4	2	10	4.85665	2	7	0	2.82509	1.71911	0.781664	0.64901	1	up	no	--	linc	chr8:77908680-77909424:-	--
MSTRG.149596	65	54	115	73.3218	115	67	61	82.5431	0.888285	-0.170905	0.71584	1	down	no	--	antisense	chr8:76395210-76481892:-	--
MSTRG.149598	0	0	1	0.290184	10	0	1	3.66165	0.0792496	-3.65745	0.0653017	0.74801	down	no	--	linc	chr8:76402532-76403287:-	--
MSTRG.149695	96	50	54	63.3467	86	29	51	57.3152	1.10523	0.144352	0.779466	1	up	no	--	antisense	chr8:80889063-80897934:+	--
MSTRG.149877	5	2	7	4.28445	8	11	2	6.81888	0.628322	-0.670425	0.522403	1	down	no	--	linc	chr8:82904562-82905198:+	--
MSTRG.150078	6	12	2	6.93888	3	10	6	6.46355	1.07354	0.102377	1	1	up	no	--	antisense	chr8:77969207-77970480:-	--
MSTRG.150144	13	1	3	5.12982	2	2	1	1.67041	3.07099	1.6187	0.219469	1	up	no	--	linc	chr8:83680675-83702754:+	--
MSTRG.150188	16	13	28	17.8479	16	13	12	14.0198	1.27305	0.34829	0.597623	1	up	no	--	linc	chr8:84427566-84428857:+	--
MSTRG.150206	15	18	6	13.069	12	1	2	5.02176	2.60247	1.37988	0.340623	1	up	no	--	linc	chr8:84406716-84418288:+	--
MSTRG.150237	2	10	18	9.62702	4	3	3	3.42737	2.80887	1.48999	0.133942	0.958573	up	no	--	linc	chr8:85751960-85837471:-	--
MSTRG.150246	287	233	321	267.479	272	232	207	242.94	1.10101	0.138827	0.616007	1	up	no	--	linc	chr8:85701801-85741446:-	--
MSTRG.150247	27	15	31	22.7617	28	20	20	23.2844	0.977551	-0.032756	1	1	down	no	--	linc	chr8:85712707-85713754:-	--
MSTRG.150256	5	3	6	4.37496	0	1	0	0.310304	14.099	3.81752	0.0389479	0.601818	up	no	--	linc	chr8:85915788-85917156:-	--
MSTRG.150286	134	209	141	160.461	107	150	170	148.942	1.07734	0.107471	0.793235	1	up	no	--	antisense	chr8:86076378-86089583:-	--
MSTRG.150287	374	278	336	314.92	358	432	234	343.793	0.916017	-0.126554	0.580367	1	down	no	--	linc	chr8:86335423-86336603:+	--
MSTRG.150317	6	0	0	1.79011	10	4	1	4.90286	0.365115	-1.45358	0.530086	1	down	no	--	antisense	chr8:86690897-86793786:+	--
MSTRG.150335	1691	1971	2029	1843.66	817	1263	1259	1158.28	1.59173	0.670592	0.0279896	0.513286	up	no	--	linc	chr8:87451446-87464738:-	--
MSTRG.150345	6	9	16	9.85936	22	12	7	13.6841	0.720496	-0.472938	0.52857	1	down	no	--	linc	chr8:84601141-84798631:+	--
MSTRG.150353	2	8	1	3.93249	0	4	8	4.41597	0.890516	-0.167287	0.971182	1	down	no	--	linc	chr8:84798042-84811489:-	--
MSTRG.150356	369	366	394	363.761	618	598	255	488.522	0.744615	-0.425434	0.117981	0.93129	down	no	--	linc	chr8:84812135-85018398:+	--
MSTRG.150357	505	517	304	435.706	946	1054	416	800.998	0.543953	-0.878445	0.0250057	0.478432	down	no	--	linc	chr8:84852906-84865177:+	--
MSTRG.150359	208	202	84	163.334	340	270	62	219.39	0.744493	-0.425671	0.390809	1	down	no	--	linc	chr8:84904153-84916528:+	--
MSTRG.150360	60	54	16	43.1019	134	135	42	102.307	0.4213	-1.24708	0.0366289	0.582707	down	no	--	linc	chr8:84907280-84910773:+	--
MSTRG.150361	805	983	1616	1083.34	1984	1195	659	1280.07	0.846312	-0.240739	0.529029	1	down	no	--	linc	chr8:84967534-84987573:+	--
MSTRG.150362	35	21	90	44.5536	59	53	40	51.5822	0.863739	-0.211333	0.80055	1	down	no	--	linc	chr8:85006431-85007981:+	--
MSTRG.150363	166	176	476	254.657	465	218	148	278.193	0.915399	-0.127527	0.855525	1	down	no	--	linc	chr8:85009958-85014913:+	--
MSTRG.150364	18	16	39	22.7787	90	28	18	45.2149	0.503787	-0.989114	0.113456	0.913769	down	no	--	linc	chr8:85107932-85113095:+	--
MSTRG.150370	0	0	4	1.16074	0	0	0	0	Inf	Inf	0.222199	1	up	no	--	antisense	chr8:85409850-85428182:-	--
MSTRG.150492	276	267	379	293.972	130	224	174	181.001	1.62414	0.699677	0.0203846	0.427795	up	no	--	antisense	chr8:87538188-87604212:+	--
MSTRG.150499	142	219	244	196.544	197	118	163	165.618	1.18673	0.246993	0.490742	1	up	no	--	linc	chr8:87570012-87586338:+	--
MSTRG.150521	29	13	35	23.7577	40	21	31	31.8778	0.745276	-0.424153	0.543508	1	down	no	--	linc	chr8:87703000-87774527:-	--
MSTRG.15054	0	6	3	3.15475	10	1	9	7.1467	0.441428	-1.17975	0.388854	1	down	no	--	linc	chr1:235562947-235564565:-	--
MSTRG.150957	28	37	30	31.1453	45	43	50	47.8769	0.650528	-0.620316	0.215839	1	down	no	--	linc	chr8:89523599-89706014:+	--
MSTRG.151110	48	66	22	45.8311	178	77	62	106.611	0.42989	-1.21796	0.0711395	0.777307	down	no	--	linc	chr8:96917478-96921209:-	--
MSTRG.151113	89	97	110	95.4015	92	105	63	87.6193	1.08882	0.122763	0.822727	1	up	no	--	linc	chr8:96925071-96928690:+	--
MSTRG.151126	19	12	23	16.9113	17	1	6	8.24153	2.05196	1.037	0.299091	1	up	no	--	antisense	chr8:97013394-97056178:+	--
MSTRG.151145	18	8	49	22.6349	4	7	34	16.9707	1.33376	0.415502	0.6943	1	up	no	--	antisense	chr8:97067894-97070159:-	--
MSTRG.15121	20	42	26	29.5012	42	49	37	43.6003	0.676629	-0.563563	0.305147	1	down	no	--	linc	chr1:236336238-236337906:+	--
MSTRG.151270	20	25	19	20.998	30	13	20	21.7652	0.964751	-0.0517719	0.938071	1	down	no	--	antisense	chr8:96323820-96693230:-	--
MSTRG.15132	14	0	2	4.75729	1	4	5	3.55192	1.33936	0.421543	0.622861	1	up	no	--	antisense	chr1:236265986-236317535:-	--
MSTRG.151361	27	61	38	42.3052	28	36	56	42.5357	0.994582	-0.00783788	1	1	down	no	--	linc	chr8:100816613-100837275:-	--
MSTRG.151385	11	14	31	17.6074	3	5	2	3.32465	5.29601	2.40491	0.00498678	0.182386	up	no	--	antisense	chr8:99774212-100200990:-	--
MSTRG.151446	0	0	6	1.7411	4	2	2	2.72022	0.640061	-0.64372	0.978266	1	down	no	--	antisense	chr8:101622232-101654101:-	--
MSTRG.151645	2	6	2	3.46127	8	1	0	2.92215	1.1845	0.244274	1	1	up	no	--	antisense	chr8:104374807-104403064:-	--
MSTRG.151648	92	68	83	77.4212	80	96	46	74.1625	1.04394	0.0620406	0.948913	1	up	no	--	antisense	chr8:104412671-104494211:-	--
MSTRG.151668	140	105	115	115.114	152	112	99	123.667	0.930841	-0.103394	0.770649	1	down	no	--	linc	chr8:100955138-100959667:-	--
MSTRG.151669	8	3	3	4.39947	2	10	10	7.72444	0.569551	-0.812102	0.470514	1	down	no	--	linc	chr8:100966613-100972762:-	--
MSTRG.151670	72	38	59	53.0688	69	48	33	50.5176	1.0505	0.0710776	0.887199	1	up	no	--	linc	chr8:100967827-100973738:-	--
MSTRG.151671	187	137	130	145.672	167	127	149	153.061	0.951725	-0.0713832	0.868972	1	down	no	--	linc	chr8:100976133-100982857:-	--
MSTRG.151672	28	26	27	26.087	23	8	33	23.0873	1.12993	0.176231	0.820407	1	up	no	--	linc	chr8:101053557-101060967:-	--
MSTRG.151673	9	0	0	2.68517	5	3	2	3.357	0.79987	-0.322163	1	1	down	no	--	linc	chr8:101054824-101055127:-	--
MSTRG.151674	14	12	17	13.6785	8	26	5	12.664	1.08011	0.111175	1	1	up	no	--	linc	chr8:101099624-101100298:-	--
MSTRG.151675	18	14	24	17.6645	27	16	9	17.3514	1.01805	0.0258022	1	1	up	no	--	linc	chr8:101106813-101116064:-	--
MSTRG.151690	0	6	2	2.86457	3	2	0	1.60005	1.7903	0.840202	0.733093	1	up	no	--	antisense	chr8:101342706-101371347:+	--
MSTRG.152005	372	252	340	305.586	294	264	267	283.863	1.07653	0.106384	0.646214	1	up	no	--	linc	chr8:110084407-110089772:-	--
MSTRG.15208	14	23	25	20.1876	22	31	19	24.342	0.829332	-0.269978	0.626663	1	down	no	--	linc	chr1:236677999-236679264:+	--
MSTRG.152095	0	3	17	6.07523	70	5	14	29.961	0.202771	-2.30207	0.170736	1	down	no	--	linc	chr8:111604278-111642306:-	--
MSTRG.152123	542	584	646	571.494	819	602	748	751.03	0.760948	-0.394131	0.127863	0.95058	down	no	--	antisense	chr8:109584217-110028453:-	--
MSTRG.152126	2	6	0	2.8809	2	0	0	0.652961	4.41206	2.14145	0.43235	1	up	no	--	antisense	chr8:109398758-109453816:+	--
MSTRG.152134	20	13	14	14.9787	47	35	42	42.8727	0.349377	-1.51714	0.0090868	0.267657	down	no	--	linc	chr8:109614576-109706279:-	--
MSTRG.152135	924	1242	1204	1097.89	1560	1084	1322	1370.31	0.801199	-0.319768	0.283406	1	down	no	--	linc	chr8:109652459-109681623:-	--
MSTRG.152136	205	230	230	215.465	413	262	292	332.015	0.648964	-0.62379	0.03042	0.532644	down	no	--	linc	chr8:109694731-109705950:-	--
MSTRG.152137	141	177	134	148.336	246	180	237	230.221	0.644321	-0.634149	0.0649944	0.74801	down	no	--	linc	chr8:109713806-109759856:-	--
MSTRG.152138	667	718	799	704.2	1118	683	973	963.072	0.731202	-0.451658	0.0957414	0.85224	down	no	--	linc	chr8:109767131-109784280:-	--
MSTRG.152139	1263	1026	1044	1070.37	1507	1107	1406	1393.48	0.768129	-0.38058	0.140681	0.976135	down	no	--	linc	chr8:109784411-109814116:-	--
MSTRG.152140	7	9	6	7.25587	19	7	21	16.709	0.43425	-1.2034	0.125594	0.946382	down	no	--	linc	chr8:109829520-109832082:-	--
MSTRG.152141	11	20	9	13.5075	44	54	37	45.8048	0.294893	-1.76173	0.00553786	0.195319	down	no	--	linc	chr8:109876141-109877735:-	--
MSTRG.152142	42	14	25	25.1152	36	49	32	39.6572	0.633307	-0.659024	0.246092	1	down	no	--	linc	chr8:109886468-109888340:-	--
MSTRG.152143	45	101	60	69.2876	127	138	163	148.971	0.465109	-1.10436	0.0324995	0.548603	down	no	--	linc	chr8:109888375-109893975:-	--
MSTRG.152144	13	13	39	20.1449	42	12	62	42.0402	0.479181	-1.06136	0.212168	1	down	no	--	linc	chr8:109899784-109942076:-	--
MSTRG.152147	6	11	11	9.16984	13	2	20	12.8017	0.716297	-0.481371	0.581304	1	down	no	--	linc	chr8:109921933-109929343:-	--
MSTRG.152148	15	10	37	19.0191	48	9	64	43.8618	0.433614	-1.20552	0.160134	1	down	no	--	linc	chr8:109925101-109929625:-	--
MSTRG.152149	7	7	23	11.4276	12	4	13	10.318	1.10754	0.147365	0.774495	1	up	no	--	linc	chr8:109943507-110016470:-	--
MSTRG.152150	5	22	27	17.7021	47	19	30	33.1457	0.534071	-0.904898	0.198345	1	down	no	--	linc	chr8:109948452-109964138:-	--
MSTRG.152151	3	14	7	8.25615	8	2	10	7.20089	1.14655	0.197293	0.845052	1	up	no	--	linc	chr8:109950331-109957360:-	--
MSTRG.152152	16	9	43	20.6778	34	21	39	33.0936	0.624828	-0.678468	0.456114	1	down	no	--	linc	chr8:109965629-109966863:-	--
MSTRG.152153	23	7	23	16.2012	16	17	19	18.0389	0.898127	-0.155008	0.947823	1	down	no	--	linc	chr8:109981300-109982482:-	--
MSTRG.152154	2	13	25	12.8004	13	12	44	25.429	0.503378	-0.990287	0.368089	1	down	no	--	linc	chr8:110006089-110007665:-	--
MSTRG.152182	2	2	5	2.80902	1	2	4	2.53446	1.10833	0.148388	0.947067	1	up	no	--	linc	chr8:112339536-112340053:-	--
MSTRG.152184	8	16	10	11.3799	23	7	3	10.8717	1.04674	0.0659035	0.910278	1	up	no	--	linc	chr8:112349194-112358355:-	--
MSTRG.152223	2	8	4	4.80304	6	2	2	3.37318	1.42389	0.509839	0.800063	1	up	no	--	antisense	chr8:112554021-112555001:+	--
MSTRG.152265	7	1	0	2.46916	0	1	0	0.310304	7.95723	2.99227	0.183506	1	up	no	--	linc	chr8:113472193-113475988:+	--
MSTRG.152273	135	110	185	135.839	138	131	247	183.725	0.73936	-0.435652	0.3168	1	down	no	--	antisense	chr8:111839187-111843898:+	--
MSTRG.152274	16	14	38	21.1304	32	40	48	41.908	0.504209	-0.987906	0.107773	0.89708	down	no	--	linc	chr8:111895840-111897345:+	--
MSTRG.152277	28	27	15	22.9855	35	15	43	33.1457	0.69347	-0.528095	0.388523	1	down	no	--	linc	chr8:111915793-111917407:+	--
MSTRG.152278	23	22	35	25.3939	37	24	41	35.7977	0.709374	-0.495382	0.427255	1	down	no	--	linc	chr8:111923165-111924835:+	--
MSTRG.152284	23	25	52	31.4692	51	40	84	62.3976	0.504333	-0.987551	0.0819183	0.813578	down	no	--	linc	chr8:111967476-111972460:+	--
MSTRG.152305	27	25	32	26.8589	40	16	40	33.8978	0.792348	-0.335794	0.616222	1	down	no	--	linc	chr8:114011301-114012486:-	--
MSTRG.152370	17	1	5	6.9036	14	20	10	14.7452	0.468191	-1.09483	0.345189	1	down	no	--	linc	chr8:114171599-114252316:-	--
MSTRG.152404	0	3	0	1.1421	0	2	0	0.620608	1.84029	0.879935	0.959529	1	up	no	--	linc	chr8:115203285-115206233:+	--
MSTRG.152524	36	8	40	25.3936	33	26	35	32.7313	0.775821	-0.366205	0.693306	1	down	no	--	antisense	chr8:115900183-115924403:+	--
MSTRG.15262	3	6	10	6.0811	10	20	11	13.8362	0.439507	-1.18604	0.143238	0.981914	down	no	--	antisense	chr1:236402249-236403116:+	--
MSTRG.152624	6	0	0	1.79011	0	0	0	0	Inf	Inf	0.120642	0.938257	up	no	--	linc	chr8:110743225-110751579:+	--
MSTRG.152631	75	57	42	56.264	83	157	69	103.198	0.545205	-0.875129	0.0293698	0.526388	down	no	--	linc	chr8:111258774-111264171:-	--
MSTRG.152674	6	0	2	2.37048	11	0	5	5.5755	0.425159	-1.23392	0.474652	1	down	no	--	antisense	chr8:117990710-117998486:-	--
MSTRG.152735	193	143	420	233.899	86	135	217	156.084	1.49855	0.583569	0.300041	1	up	no	--	linc	chr8:118970441-118981732:-	--
MSTRG.152782	265	467	340	355.513	324	347	212	297.586	1.19466	0.256594	0.493065	1	up	no	--	linc	chr8:119418480-119429014:-	--
MSTRG.152840	368	3056	1625	1744.76	253	690	291	412.191	4.2329	2.08165	0.00307405	0.132868	up	no	--	antisense	chr8:120157742-120222455:-	--
MSTRG.152842	290	1899	1183	1152.76	239	681	217	375.461	3.07025	1.61836	0.0539103	0.689458	up	no	--	linc	chr8:120162090-120309794:-	--
MSTRG.152845	136	1539	788	855.138	108	392	158	219.6	3.89407	1.96128	0.0202373	0.427068	up	no	--	linc	chr8:120222720-120237969:-	--
MSTRG.152894	189	229	241	213.503	163	206	107	159.601	1.33773	0.419785	0.235476	1	up	no	--	antisense	chr8:120879084-120882494:+	--
MSTRG.152913	83	24	14	37.9626	70	78	24	56.5816	0.670935	-0.575755	0.397443	1	down	no	--	antisense	chr8:121444313-121450970:+	--
MSTRG.152921	0	6	1	2.57439	0	0	4	1.58738	1.62179	0.697584	0.897291	1	up	no	--	linc	chr8:121517652-121519766:-	--
MSTRG.152930	2	3	3	2.60936	0	0	1	0.396844	6.57527	2.71705	0.17032	1	up	no	--	linc	chr8:122013385-122019576:+	--
MSTRG.153019	0	0	1	0.290184	6	0	0	1.95888	0.148138	-2.75499	0.234533	1	down	no	--	linc	chr8:123314468-123321358:-	--
MSTRG.153308	12	3	0	4.72232	7	3	10	7.18471	0.657273	-0.605435	0.809845	1	down	no	--	linc	chr8:130706927-130747949:-	--
MSTRG.153321	3	14	24	13.1893	5	15	9	9.85856	1.33785	0.419916	0.622507	1	up	no	--	linc	chr8:130470362-130527545:-	--
MSTRG.153420	8	12	6	8.69632	15	10	2	8.79394	0.9889	-0.0161039	0.899021	1	down	no	--	linc	chr8:131914115-131916377:-	--
MSTRG.15343	0	0	0	0	0	0	6	2.38106	#NAME?	#NAME?	0.0736814	0.786209	down	no	--	linc	chr1:238135080-238136287:-	--
MSTRG.153449	25	23	82	40.01	29	20	37	30.3572	1.31797	0.39832	0.389305	1	up	no	--	linc	chr8:131370191-131374480:-	--
MSTRG.153567	4	5	0	3.09691	0	2	0	0.620608	4.99012	2.31907	0.359643	1	up	no	--	linc	chr8:126702730-126703057:-	--
MSTRG.15361	4	7	5	5.30923	1	0	8	3.50123	1.51639	0.600639	0.853959	1	up	no	--	linc	chr1:238190555-238191271:+	--
MSTRG.153720	165	107	109	121.593	85	138	97	109.067	1.11485	0.15685	0.672772	1	up	no	--	linc	chr8:133799400-133802789:+	--
MSTRG.153752	25	19	20	20.4958	25	19	27	24.7726	0.827358	-0.273417	0.707773	1	down	no	--	linc	chr8:135114262-135130435:-	--
MSTRG.153755	147	149	250	173.128	143	190	194	182.632	0.94796	-0.0771019	0.897169	1	down	no	--	linc	chr8:135154240-135164813:+	--
MSTRG.153842	11	21	3	12.1471	16	11	17	15.3834	0.789627	-0.340758	0.767259	1	down	no	--	antisense	chr8:135705980-135727676:+	--
MSTRG.153855	0	0	0	0	4	0	6	3.68699	#NAME?	#NAME?	0.0220315	0.448824	down	no	--	antisense	chr8:135389489-135389932:-	--
MSTRG.153857	705	657	837	703.342	608	610	526	596.526	1.17906	0.237642	0.315069	1	up	no	--	linc	chr8:135420492-135430678:+	--
MSTRG.153895	35	95	73	67.7923	106	128	94	111.629	0.607299	-0.719522	0.1423	0.978885	down	no	--	linc	chr8:132752422-133506057:-	--
MSTRG.153917	1	22	4	9.83449	0	10	13	8.26201	1.19033	0.251357	0.804236	1	up	no	--	linc	chr8:133273970-133274850:-	--
MSTRG.153919	1	7	2	3.54362	1	9	12	7.88135	0.449621	-1.15322	0.397732	1	down	no	--	linc	chr8:133336686-133415542:-	--
MSTRG.153920	4	9	12	8.10192	7	34	15	18.7884	0.43122	-1.2135	0.101589	0.874738	down	no	--	linc	chr8:133364062-133365756:-	--
MSTRG.153921	25	48	35	35.8888	29	38	92	57.7691	0.621246	-0.686763	0.24816	1	down	no	--	linc	chr8:133371071-133374230:-	--
MSTRG.153923	20	47	36	34.3066	23	47	63	47.0945	0.728462	-0.457074	0.472932	1	down	no	--	linc	chr8:133409800-133412296:-	--
MSTRG.153926	14	15	15	14.2402	19	25	33	27.0566	0.526311	-0.926011	0.156327	1	down	no	--	linc	chr8:133438659-133440810:-	--
MSTRG.153928	3	7	9	6.17161	0	9	9	6.36433	0.969719	-0.0443617	1	1	down	no	--	linc	chr8:133454472-133455182:-	--
MSTRG.153932	37	29	73	43.2628	25	70	112	74.3298	0.582038	-0.780816	0.197482	1	down	no	--	linc	chr8:133476854-133482132:-	--
MSTRG.154019	47	144	45	81.9016	39	74	43	52.7595	1.55236	0.634461	0.22887	1	up	no	--	linc	chr8:137880326-137997244:+	--
MSTRG.154032	3	0	10	3.7969	3	0	1	1.37629	2.7588	1.46404	0.292996	1	up	no	--	linc	chr8:138156982-138159696:-	--
MSTRG.154099	28	18	5	16.6574	8	11	14	11.581	1.43834	0.5244	0.470624	1	up	no	--	linc	chr8:132249647-132298181:+	--
MSTRG.154290	0	0	0	0	0	6	0	1.86182	#NAME?	#NAME?	0.0932251	0.845985	down	no	--	linc	chr9:28169-32119:-	--
MSTRG.154297	2	1	10	3.87924	2	0	3	1.84349	2.10429	1.07333	0.374745	1	up	no	--	linc	chr8:138591778-138628239:-	--
MSTRG.154299	8	3	25	10.7835	14	15	1	9.62213	1.1207	0.164399	0.898678	1	up	no	--	linc	chr8:138617544-138646506:-	--
MSTRG.154335	242	391	141	261.971	247	344	164	252.468	1.03764	0.0533074	1	1	up	no	--	linc	chr9:380218-386045:+	--
MSTRG.154375	0	1	1	0.670884	2	6	0	2.51479	0.266776	-1.9063	0.254309	1	down	no	--	linc	chr9:538555-540922:+	--
MSTRG.154487	37	16	5	18.5811	30	22	25	26.5422	0.70006	-0.514449	0.561097	1	down	no	--	linc	chr9:561986-613541:+	--
MSTRG.154490	44	43	19	35.0111	20	7	12	13.4639	2.60037	1.37872	0.0250369	0.47862	up	no	--	linc	chr9:586485-587866:+	--
MSTRG.154493	46	21	6	23.46	30	16	25	24.6804	0.950552	-0.0731623	1	1	down	no	--	linc	chr9:605012-607513:+	--
MSTRG.154495	39	18	24	25.4527	55	45	36	46.2065	0.550848	-0.860275	0.107188	0.893851	down	no	--	linc	chr9:615915-617142:+	--
MSTRG.154501	37	33	17	28.5352	67	19	64	53.168	0.5367	-0.897813	0.102571	0.877214	down	no	--	linc	chr9:637422-640336:-	--
MSTRG.154523	171	250	324	240.213	214	270	272	261.59	0.918278	-0.122997	0.758538	1	down	no	--	linc	chr9:711380-738109:+	--
MSTRG.154525	34	37	47	37.8685	68	47	41	53.0556	0.713752	-0.486505	0.305647	1	down	no	--	linc	chr9:718365-720389:+	--
MSTRG.15474	1	7	5	4.41417	0	0	1	0.396844	11.1232	3.4755	0.0469616	0.650622	up	no	--	linc	chr1:239787078-239787334:+	--
MSTRG.154747	3	0	6	2.63616	7	1	8	5.77042	0.45684	-1.13024	0.477491	1	down	no	--	linc	chr9:3096988-3099102:-	--
MSTRG.154786	0	6	0	2.2842	0	6	0	1.86182	1.22686	0.294972	1	1	up	no	--	linc	chr9:3341701-3350967:+	--
MSTRG.154915	25	99	98	73.5861	138	92	57	96.2224	0.764751	-0.386938	0.450567	1	down	no	--	antisense	chr9:6450199-6455910:+	--
MSTRG.154916	20	36	46	33.0207	51	39	26	39.0703	0.845161	-0.242702	0.599338	1	down	no	--	antisense	chr9:6450855-6462237:+	--
MSTRG.154944	1	0	10	3.20019	0	1	6	2.69137	1.18906	0.249819	0.817188	1	up	no	--	linc	chr9:6814339-6816311:-	--
MSTRG.155002	0	0	3	0.870552	0	0	4	1.58738	0.548422	-0.866641	0.926798	1	down	no	--	linc	chr9:7676822-7688057:-	--
MSTRG.155096	16	16	26	18.4096	22	28	3	17.0616	1.07901	0.109705	1	1	up	no	--	linc	chr9:8267850-8270614:+	--
MSTRG.155120	26	44	23	31.1822	9	33	17	19.9247	1.565	0.646164	0.403839	1	up	no	--	antisense	chr8:135896016-136021471:+	--
MSTRG.155121	1	2	4	2.22049	0	0	8	3.17475	0.699421	-0.515767	0.709692	1	down	no	--	linc	chr8:135925275-135925955:+	--
MSTRG.15513	65	40	83	58.7061	25	67	100	68.6368	0.855316	-0.22547	0.728753	1	down	no	--	antisense	chr1:239472312-239485784:+	--
MSTRG.155267	66	95	122	91.2602	170	142	101	139.646	0.65351	-0.613718	0.0785087	0.801973	down	no	--	linc	chr9:8795875-8809407:+	--
MSTRG.155305	203	368	299	287.428	109	489	429	357.571	0.803835	-0.315029	0.503002	1	down	no	--	linc	chr9:8668612-8685809:-	--
MSTRG.155315	6	4	1	3.60309	2	4	5	3.8784	0.929016	-0.106224	1	1	down	no	--	linc	chr9:8841196-8888513:+	--
MSTRG.155377	1	1	1	0.969236	0	5	2	2.34521	0.413283	-1.2748	0.481639	1	down	no	--	linc	chr9:9799688-9806756:-	--
MSTRG.155388	20	7	1	8.92212	5	21	9	11.7204	0.761248	-0.393562	0.742185	1	down	no	--	linc	chr9:9650912-9652115:+	--
MSTRG.155509	19	6	8	10.2744	40	18	1	19.0415	0.539576	-0.890102	0.254843	1	down	no	--	antisense	chr9:9283618-9315611:-	--
MSTRG.155585	0	2	0	0.7614	3	5	0	2.53096	0.300834	-1.73296	0.401937	1	down	no	--	linc	chr9:12030812-12037509:-	--
MSTRG.155759	10	2	0	3.74492	2	2	0	1.27357	2.94049	1.55606	0.33384	1	up	no	--	antisense	chr9:12808421-12865662:+	--
MSTRG.155761	6	0	1	2.08029	6	4	0	3.2001	0.650072	-0.621329	0.807338	1	down	no	--	antisense	chr9:16518060-16734458:-	--
MSTRG.155766	1	0	6	2.03946	0	0	0	0	Inf	Inf	0.0896522	0.833678	up	no	--	linc	chr9:16816938-16820162:-	--
MSTRG.155801	4	11	1	5.67129	0	1	4	1.89768	2.98854	1.57944	0.381272	1	up	no	--	antisense	chr9:17093472-17094309:-	--
MSTRG.155804	170	409	496	350.357	244	172	187	207.243	1.69056	0.757502	0.0197958	0.420416	up	no	--	linc	chr9:17223083-17229370:+	--
MSTRG.155806	6	0	0	1.79011	1	0	0	0.32648	5.48306	2.45498	0.298943	1	up	no	--	linc	chr9:17449068-17450480:-	--
MSTRG.155813	87	154	231	151.617	117	112	123	121.764	1.24517	0.316342	0.370403	1	up	no	--	linc	chr9:17330897-17333801:-	--
MSTRG.156093	20	9	14	13.4559	7	0	2	3.07905	4.37015	2.12768	0.079581	0.804702	up	no	--	linc	chr9:13413101-13414431:-	--
MSTRG.156094	10	10	1	7.0807	4	0	0	1.30592	5.422	2.43882	0.286751	1	up	no	--	linc	chr9:13725454-13726145:-	--
MSTRG.156095	39	21	13	23.4028	40	11	3	17.6631	1.32496	0.405944	0.777958	1	up	no	--	linc	chr9:13731643-13733327:-	--
MSTRG.156096	7	8	2	5.71443	19	21	1	13.1164	0.435672	-1.19869	0.124337	0.941129	down	no	--	linc	chr9:13734208-13735210:-	--
MSTRG.156098	108	156	42	103.799	105	88	25	71.5083	1.45156	0.537609	0.537695	1	up	no	--	linc	chr9:13791698-13798159:-	--
MSTRG.156258	19	27	11	19.1396	18	17	6	13.5329	1.4143	0.500093	0.592017	1	up	no	--	linc	chr9:20682680-20684525:-	--
MSTRG.156278	1	3	6	3.18156	1	28	2	9.80868	0.324361	-1.62433	0.113025	0.912291	down	no	--	linc	chr9:21040671-21055497:-	--
MSTRG.156296	0	8	1	3.33579	2	10	3	4.94653	0.674368	-0.568391	0.776411	1	down	no	--	linc	chr9:21296231-21306726:+	--
MSTRG.156305	10	13	8	10.2541	0	8	15	8.43509	1.21565	0.281724	0.916873	1	up	no	--	linc	chr9:21319057-21321232:+	--
MSTRG.156353	30	40	30	32.8841	50	13	34	33.8507	0.971445	-0.0417951	0.895402	1	down	no	--	linc	chr9:21815007-21843559:+	--
MSTRG.156357	6	0	0	1.79011	4	0	1	1.70277	1.0513	0.0721685	0.92492	1	up	no	--	linc	chr9:21861165-21865899:+	--
MSTRG.156379	0	0	0	0	1	8	0	2.80891	#NAME?	#NAME?	0.0378091	0.590859	down	no	--	linc	chr9:22468161-22484189:-	--
MSTRG.156507	2	6	2	3.46127	2	11	10	8.03475	0.430788	-1.21495	0.218484	1	down	no	--	antisense	chr9:23168282-23384533:+	--
MSTRG.156509	88	163	143	129.805	33	41	126	73.4987	1.76609	0.82056	0.321066	1	up	no	--	linc	chr9:23173356-23177980:-	--
MSTRG.156550	68	53	34	50.3313	40	52	31	41.4972	1.21288	0.278442	0.628196	1	up	no	--	linc	chr9:25940232-25982762:-	--
MSTRG.156554	3	66	62	44.0127	2	66	50	40.9752	1.07413	0.103167	0.956534	1	up	no	--	linc	chr9:26002677-26012425:+	--
MSTRG.156679	0	6	2	2.86457	4	0	0	1.30592	2.19352	1.13325	0.830904	1	up	no	--	linc	chr9:18522275-18522991:-	--
MSTRG.156681	1	5	5	3.65277	2	0	1	1.0498	3.47948	1.79887	0.260678	1	up	no	--	linc	chr9:18535411-18535881:-	--
MSTRG.156781	18	15	6	12.8219	72	28	36	46.4815	0.27585	-1.85804	0.00171462	0.0866796	down	no	--	linc	chr9:26789542-26803905:-	--
MSTRG.156782	1	0	2	0.87872	10	0	1	3.66165	0.239979	-2.05902	0.213051	1	down	no	--	linc	chr9:26794813-26795393:-	--
MSTRG.156809	16	23	44	26.2978	10	23	18	17.545	1.49888	0.583885	0.328188	1	up	no	--	linc	chr9:27117900-27133942:-	--
MSTRG.156816	8	6	1	4.9612	0	0	0	0	Inf	Inf	0.00798491	0.250896	up	no	--	linc	chr9:27583679-27586333:+	--
MSTRG.156940	2	8	0	3.6423	0	3	1	1.32776	2.7432	1.45586	0.403053	1	up	no	--	linc	chr9:30165403-30167400:-	--
MSTRG.157023	0	0	3	0.870552	1	5	0	1.878	0.463553	-1.1092	0.731768	1	down	no	--	linc	chr9:30572371-30792739:+	--
MSTRG.157125	26	30	30	27.8837	18	27	22	22.9854	1.2131	0.278701	0.66317	1	up	no	--	linc	chr9:20102930-20123578:-	--
MSTRG.157132	22	41	19	27.6859	22	9	0	9.97531	2.77545	1.47272	0.272016	1	up	no	--	linc	chr9:20034352-20036502:+	--
MSTRG.157133	4	13	13	9.9149	2	2	1	1.67041	5.9356	2.56939	0.0226192	0.454563	up	no	--	linc	chr9:20039479-20042797:+	--
MSTRG.157155	2	17	9	9.68026	10	1	7	6.35302	1.52373	0.607605	0.552279	1	up	no	--	antisense	chr9:20211105-20265680:-	--
MSTRG.157162	86	120	63	89.6239	158	113	62	111.253	0.805589	-0.311884	0.4452	1	down	no	--	linc	chr9:20569739-20613671:-	--
MSTRG.157182	1	1	8	3.00052	1	0	0	0.32648	9.19052	3.20015	0.111926	0.909125	up	no	--	linc	chr9:20502425-20503030:-	--
MSTRG.157183	0	0	0	0	4	0	0	1.30592	#NAME?	#NAME?	0.176292	1	down	no	--	linc	chr9:20503573-20527420:+	--
MSTRG.157185	8	1	1	3.0577	0	0	3	1.19053	2.56835	1.36084	0.549838	1	up	no	--	linc	chr9:20534766-20535330:-	--
MSTRG.157188	9	9	12	9.59368	37	9	3	16.063	0.597251	-0.74359	0.331822	1	down	no	--	linc	chr9:20568371-20569631:-	--
MSTRG.157202	43	2	17	18.5237	17	7	7	10.5002	1.76412	0.818951	0.277441	1	up	no	--	linc	chr9:32753333-32754273:+	--
MSTRG.157222	8	6	17	9.60414	8	6	15	10.4263	0.921143	-0.118502	1	1	down	no	--	antisense	chr9:32809526-32811923:-	--
MSTRG.157277	14	14	2	10.0871	4	11	15	10.6719	0.945199	-0.08131	0.992049	1	down	no	--	linc	chr9:34086336-34097790:+	--
MSTRG.157323	247	357	588	380.231	170	256	293	251.215	1.51357	0.597955	0.155783	1	up	no	--	linc	chr9:33069408-33079656:+	--
MSTRG.157367	9	0	2	3.26553	1	0	0	0.32648	10.0022	3.32225	0.095548	0.85224	up	no	--	linc	chr9:33863610-33872592:+	--
MSTRG.157383	0	0	0	0	6	0	0	1.95888	#NAME?	#NAME?	0.0891806	0.832782	down	no	--	linc	chr9:35202151-35214117:-	--
MSTRG.157445	18	6	14	11.7171	0	20	6	8.58715	1.36449	0.448366	0.734251	1	up	no	--	antisense	chr9:36222399-36233565:+	--
MSTRG.157447	3	1	4	2.43649	10	8	6	8.1283	0.299754	-1.73815	0.114918	0.917684	down	no	--	linc	chr9:36242722-36243710:+	--
MSTRG.157556	6	0	0	1.79011	0	0	0	0	Inf	Inf	0.120642	0.938257	up	no	--	linc	chr9:37270303-37270929:-	--
MSTRG.15772	300	665	446	472.093	423	221	312	330.494	1.42845	0.514449	0.257904	1	up	no	--	linc	chr1:241550440-241568012:-	--
MSTRG.15782	114	67	12	63.0012	34	49	4	27.8926	2.25871	1.1755	0.254637	1	up	no	--	linc	chr1:242332222-242348144:+	--
MSTRG.157834	185	138	196	164.608	129	237	77	146.215	1.12579	0.170941	0.751609	1	up	no	--	antisense	chr9:40628665-40717161:+	--
MSTRG.157835	7	0	2	2.66883	5	1	6	4.32377	0.617246	-0.696082	0.835947	1	down	no	--	linc	chr9:40648784-40649135:+	--
MSTRG.157875	3	5	6	4.53966	13	9	0	7.03698	0.645115	-0.632373	0.486343	1	down	no	--	linc	chr9:41481220-41488005:+	--
MSTRG.157879	30	19	35	26.3403	11	17	6	11.2475	2.34188	1.22766	0.0643988	0.745931	up	no	--	antisense	chr9:38580841-38855600:+	--
MSTRG.157892	13	9	23	13.9791	11	18	15	15.1294	0.923969	-0.114084	0.962655	1	down	no	--	linc	chr9:42019114-42020339:+	--
MSTRG.157905	25	30	15	23.2326	27	39	17	27.6632	0.839837	-0.251819	0.572406	1	down	no	--	linc	chr9:42036449-42051845:+	--
MSTRG.15791	83	34	48	51.6358	55	56	56	57.5567	0.89713	-0.156612	0.814619	1	down	no	--	antisense	chr1:242303498-242310998:-	--
MSTRG.157913	166	287	248	230.753	188	143	186	179.565	1.28507	0.361845	0.270494	1	up	no	--	linc	chr9:41625067-41639443:-	--
MSTRG.157915	11	32	7	17.4956	10	18	10	12.8187	1.36484	0.448737	0.610222	1	up	no	--	antisense	chr9:41840926-41844690:+	--
MSTRG.157961	409	1408	470	794.438	2837	1165	1137	1738.94	0.456852	-1.1302	0.173489	1	down	no	--	linc	chr9:42098189-42162452:+	--
MSTRG.157966	3	12	5	6.91438	0	4	5	3.22544	2.1437	1.10011	0.37776	1	up	no	--	linc	chr9:42132069-42141826:-	--
MSTRG.157970	7	3	2	3.81093	0	3	2	1.7246	2.20975	1.14388	0.42572	1	up	no	--	linc	chr9:43223701-43230984:-	--
MSTRG.158041	0	0	1	0.290184	8	0	4	4.19922	0.0691043	-3.85508	0.0428117	0.627528	down	no	--	linc	chr9:44060686-44060948:-	--
MSTRG.158119	15	13	15	13.7771	13	30	11	17.9187	0.768871	-0.379186	0.549642	1	down	no	--	antisense	chr9:44632507-44638650:-	--
MSTRG.158147	7282	5848	3410	5388.46	7759	8202	5629	7312.11	0.736923	-0.440415	0.139733	0.975855	down	no	--	antisense	chr9:44332677-44421595:-	--
MSTRG.158161	13	1	35	14.4157	17	12	7	12.0517	1.19615	0.258403	0.706452	1	up	no	--	antisense	chr9:45479726-45486990:+	--
MSTRG.158186	10	22	140	51.9847	51	45	86	64.7428	0.802942	-0.316632	0.939092	1	down	no	--	antisense	chr9:45339057-45450719:-	--
MSTRG.158194	8	5	3	5.16087	35	1	14	17.2929	0.298438	-1.7445	0.0435228	0.630677	down	no	--	antisense	chr9:45723110-45740944:+	--
MSTRG.158198	5	2	6	3.99426	4	1	4	3.2036	1.2468	0.318235	0.785573	1	up	no	--	linc	chr9:45742209-45743206:+	--
MSTRG.158214	1	2	18	6.28306	0	8	1	2.87928	2.18217	1.12576	0.5559	1	up	no	--	linc	chr9:46089810-46119225:-	--
MSTRG.158238	2	3	6	3.47991	5	2	8	5.42776	0.641131	-0.641308	0.673103	1	down	no	--	antisense	chr9:46157823-46174285:+	--
MSTRG.158267	8	1	3	3.63807	0	3	0	0.930912	3.90806	1.96645	0.383798	1	up	no	--	linc	chr9:46350215-46352036:+	--
MSTRG.158445	57	68	88	68.4299	80	57	51	64.0448	1.06847	0.0955442	0.853519	1	up	no	--	antisense	chr9:48261104-48357001:-	--
MSTRG.158449	650	791	1122	820.649	694	1077	1063	982.62	0.835164	-0.259869	0.441958	1	down	no	--	linc	chr9:48351724-48428154:-	--
MSTRG.158451	27	81	66	58.0444	29	92	89	73.335	0.791496	-0.337347	0.615031	1	down	no	--	antisense	chr9:48360663-48368832:-	--
MSTRG.158452	475	740	951	699.4	573	911	1034	880.097	0.794685	-0.331544	0.447089	1	down	no	--	antisense	chr9:48371901-48401195:-	--
MSTRG.158502	2	11	9	7.39606	5	7	21	12.1383	0.609318	-0.714732	0.446024	1	down	no	--	linc	chr9:50570382-50571719:-	--
MSTRG.158515	10	5	18	10.1103	21	1	4	8.75377	1.15497	0.207854	0.924682	1	up	no	--	antisense	chr9:50604839-50622531:+	--
MSTRG.158551	1368	1301	1311	1283.87	1282	1268	1150	1268.38	1.01221	0.0175045	0.959878	1	up	no	--	linc	chr9:49118710-49358158:-	--
MSTRG.158659	0	0	4	1.16074	1	0	1	0.723324	1.60472	0.682325	0.739052	1	up	no	--	linc	chr9:52303672-52334278:+	--
MSTRG.158709	43	58	50	49.4189	54	37	32	41.8102	1.18198	0.241209	0.684524	1	up	no	--	antisense	chr9:53005709-53008813:-	--
MSTRG.158723	53	41	96	59.279	24	59	63	51.1446	1.15905	0.212938	0.624797	1	up	no	--	linc	chr9:53295731-53300313:-	--
MSTRG.15873	45	92	49	62.6693	63	51	43	53.4581	1.17231	0.22935	0.689632	1	up	no	--	antisense	chr1:241787681-241792200:+	--
MSTRG.158792	1	6	7	4.61384	5	12	3	6.54658	0.704771	-0.504774	0.576383	1	down	no	--	linc	chr9:55585699-55586773:-	--
MSTRG.158844	2	6	0	2.8809	0	0	1	0.396844	7.25954	2.85988	0.163405	1	up	no	--	antisense	chr9:53583631-53585039:+	--
MSTRG.158953	19	19	12	16.3842	11	9	11	10.7493	1.52421	0.608061	0.42408	1	up	no	--	antisense	chr9:57017908-57019449:+	--
MSTRG.158963	0	0	0	0	0	8	0	2.48243	#NAME?	#NAME?	0.0520028	0.675621	down	no	--	linc	chr9:57501114-57503832:-	--
MSTRG.158974	60	87	90	77.1386	47	37	55	48.6522	1.58551	0.664946	0.119484	0.936208	up	no	--	linc	chr9:56178153-56182857:+	--
MSTRG.159025	7	1	7	4.50045	1	4	0	1.5677	2.87074	1.52142	0.320542	1	up	no	--	linc	chr9:58059796-58065804:+	--
MSTRG.159062	0	0	0	0	8	0	0	2.61184	#NAME?	#NAME?	0.0486189	0.65837	down	no	--	linc	chr9:58200018-58200863:-	--
MSTRG.15913	206	334	662	380.716	268	335	509	393.442	0.967655	-0.047436	0.965178	1	down	no	--	linc	chr1:243155890-243170324:-	--
MSTRG.15930	0	0	0	0	0	6	0	1.86182	#NAME?	#NAME?	0.0932251	0.845985	down	no	--	linc	chr1:245692449-245697900:-	--
MSTRG.15931	5	7	18	9.37997	17	42	11	22.9482	0.408745	-1.29073	0.0750274	0.792645	down	no	--	linc	chr1:243219636-243225648:-	--
MSTRG.159331	98	69	95	83.0743	43	70	97	74.2538	1.11879	0.161936	0.711991	1	up	no	--	linc	chr9:64446293-64452471:+	--
MSTRG.159357	125	75	77	88.1906	69	68	39	59.1047	1.49211	0.577352	0.179192	1	up	no	--	linc	chr9:57284147-57457733:+	--
MSTRG.159360	11	40	58	35.3406	70	103	64	80.213	0.440584	-1.18251	0.04207	0.62227	down	no	--	linc	chr9:57421725-57427355:-	--
MSTRG.159366	7	0	1	2.37865	1	6	6	4.56937	0.520563	-0.941854	0.737272	1	down	no	--	antisense	chr9:64518827-64519860:-	--
MSTRG.159454	0	0	9	2.61166	0	0	0	0	Inf	Inf	0.0573582	0.710332	up	no	--	linc	chr9:66172815-66173952:-	--
MSTRG.159537	1	2	7	3.09104	4	5	13	8.01641	0.385589	-1.37486	0.250885	1	down	no	--	antisense	chr9:67137871-67157116:-	--
MSTRG.159582	2	0	6	2.33781	5	5	4	4.7713	0.489973	-1.02923	0.555802	1	down	no	--	antisense	chr9:67403858-67404311:+	--
MSTRG.159585	6	0	0	1.79011	1	1	0	0.636785	2.81117	1.49117	0.485773	1	up	no	--	linc	chr9:67833712-67836647:+	--
MSTRG.160098	300	59	116	145.628	241	190	183	210.262	0.692603	-0.529899	0.283114	1	down	no	--	antisense	chr9:72063874-72070626:+	--
MSTRG.16013	31	39	18	29.3195	27	50	11	28.6955	1.02175	0.0310391	0.877763	1	up	no	--	linc	chr1:242598159-242680777:+	--
MSTRG.160164	57	59	64	58.0391	64	50	62	61.0143	0.951239	-0.0721209	0.90506	1	down	no	--	linc	chr9:73858105-73949760:+	--
MSTRG.160217	0	15	1	6.00069	4	8	2	4.58204	1.30961	0.389137	0.755852	1	up	no	--	linc	chr9:74570755-74572477:-	--
MSTRG.160220	12	0	3	4.45077	0	1	1	0.707148	6.29397	2.65397	0.086879	0.825914	up	no	--	linc	chr9:74980907-74981624:-	--
MSTRG.160249	4	13	7	8.1738	20	0	10	10.498	0.778602	-0.361043	0.635527	1	down	no	--	antisense	chr9:75017619-75083622:+	--
MSTRG.160278	0	7	0	2.6649	0	2	0	0.620608	4.29402	2.10233	0.431731	1	up	no	--	linc	chr9:76587580-76590092:+	--
MSTRG.160286	0	1	17	5.31383	1	0	2	1.12017	4.74378	2.24604	0.0943993	0.850491	up	no	--	linc	chr9:77270007-77271095:+	--
MSTRG.160316	25	33	60	37.4329	38	42	27	36.1538	1.03538	0.0501605	0.95031	1	up	no	--	linc	chr9:76349308-76532537:+	--
MSTRG.160344	110	169	99	125.885	110	113	85	104.709	1.20224	0.265724	0.563797	1	up	no	--	linc	chr9:77343266-77509264:-	--
MSTRG.160349	55	59	44	51.6388	28	25	6	19.2801	2.67834	1.42134	0.031617	0.54337	up	no	--	linc	chr9:77562310-77572162:+	--
MSTRG.160431	12	30	23	21.6755	21	7	13	14.1872	1.52782	0.611474	0.394894	1	up	no	--	linc	chr9:81785039-81788069:-	--
MSTRG.160500	0	0	6	1.7411	0	0	0	0	Inf	Inf	0.123529	0.941129	up	no	--	antisense	chr9:83626508-83848585:+	--
MSTRG.160539	59	77	183	100.02	61	56	57	59.9124	1.66944	0.739366	0.0885223	0.832782	up	no	--	linc	chr9:85011418-85013972:+	--
MSTRG.160551	59	38	64	50.6411	37	60	48	49.7465	1.01798	0.0257138	0.921634	1	up	no	--	linc	chr9:85318407-85381629:-	--
MSTRG.160554	2	11	1	5.07459	3	9	2	4.56587	1.11142	0.152403	1	1	up	no	--	linc	chr9:85352232-85353045:-	--
MSTRG.160556	87	109	89	93.2793	59	80	58	67.1036	1.39008	0.475166	0.277172	1	up	no	--	linc	chr9:85400223-85403654:-	--
MSTRG.160557	13	18	44	23.4993	6	3	5	4.87401	4.82134	2.26943	0.00240016	0.111431	up	no	--	linc	chr9:85404097-85410923:+	--
MSTRG.161012	852	854	487	720.633	814	786	497	706.886	1.01945	0.0277885	0.993892	1	up	no	--	linc	chr9:75294896-75328969:+	--
MSTRG.161130	0	0	0	0	6	0	0	1.95888	#NAME?	#NAME?	0.0891806	0.832782	down	no	--	linc	chr9:91383752-91387520:+	--
MSTRG.161250	0	0	0	0	6	6	1	4.21755	#NAME?	#NAME?	0.00934429	0.27288	down	no	--	linc	chr9:91610327-91644891:+	--
MSTRG.161272	573	571	595	560.995	556	677	584	623.356	0.899959	-0.152069	0.517081	1	down	no	--	antisense	chr9:91797645-91807916:-	--
MSTRG.161281	9	3	2	4.40763	0	1	5	2.29452	1.92094	0.941809	0.59192	1	up	no	--	linc	chr9:92012594-92015519:+	--
MSTRG.161285	14	4	14	9.7623	2	3	4	3.17125	3.07838	1.62217	0.079881	0.804702	up	no	--	antisense	chr9:91969860-91981999:-	--
MSTRG.161301	6	0	0	1.79011	0	0	0	0	Inf	Inf	0.120642	0.938257	up	no	--	linc	chr9:92280024-92285173:-	--
MSTRG.161315	7	14	27	15.2532	6	54	20	26.6522	0.572307	-0.805139	0.265868	1	down	no	--	linc	chr9:92423242-92428297:+	--
MSTRG.161477	7	5	0	3.99196	11	3	1	4.91904	0.811533	-0.301279	0.738878	1	down	no	--	linc	chr9:93509886-93511689:+	--
MSTRG.161753	3	17	5	8.81788	12	0	5	5.90198	1.49405	0.579231	0.726327	1	up	no	--	antisense	chr9:92776404-92777504:-	--
MSTRG.161781	2	6	6	4.62201	3	2	0	1.60005	2.88867	1.5304	0.309603	1	up	no	--	antisense	chr9:92924868-92990540:-	--
MSTRG.161799	800	858	923	833.162	1384	630	1044	1061.65	0.784784	-0.349633	0.199493	1	down	no	--	antisense	chr9:87164390-87417788:+	--
MSTRG.161827	93	169	63	110.367	10	32	8	16.3693	6.7423	2.75324	0.00291101	0.128676	up	no	--	antisense	chr9:88116745-88279494:-	--
MSTRG.161829	5	10	11	8.49078	2	1	0	0.963265	8.81459	3.13989	0.0148034	0.35486	up	no	--	linc	chr9:88279487-88280567:+	--
MSTRG.161838	1	6	7	4.61384	0	0	1	0.396844	11.6263	3.53932	0.037378	0.587535	up	no	--	linc	chr9:100281871-100282760:+	--
MSTRG.161942	81	137	90	102.439	73	91	93	88.9772	1.15129	0.203257	0.628746	1	up	no	--	antisense	chr9:102524238-102538398:+	--
MSTRG.161948	9	4	9	6.81962	14	8	3	8.24369	0.827254	-0.273599	0.792158	1	down	no	--	linc	chr9:102564260-102608282:+	--
MSTRG.16195	0	0	5	1.45092	2	0	1	1.0498	1.38209	0.466847	0.775919	1	up	no	--	linc	chr1:248389763-248390441:-	--
MSTRG.162040	67	95	59	73.2769	74	31	70	61.5581	1.19037	0.251412	0.68159	1	up	no	--	antisense	chr9:102976928-102993985:+	--
MSTRG.162108	234	150	142	168.125	137	151	99	130.871	1.28466	0.36139	0.303444	1	up	no	--	antisense	chr9:105013713-105020597:-	--
MSTRG.16213	0	1	0	0.3807	6	0	0	1.95888	0.194346	-2.3633	0.226415	1	down	no	--	antisense	chr1:248099669-248101522:-	--
MSTRG.16220	115	73	58	78.9322	82	91	119	102.234	0.772078	-0.373182	0.396163	1	down	no	--	linc	chr1:248406327-248448131:-	--
MSTRG.162204	2	0	0	0.596703	0	8	0	2.48243	0.24037	-2.05667	0.358679	1	down	no	--	antisense	chr9:105984810-105985100:+	--
MSTRG.162205	208	319	273	262.721	461	426	423	450.562	0.583096	-0.778196	0.0169252	0.38853	down	no	--	antisense	chr9:105985280-105995350:+	--
MSTRG.162249	30	48	46	40.5726	22	17	26	22.7757	1.7814	0.833012	0.123274	0.941129	up	no	--	antisense	chr9:105831684-105925438:-	--
MSTRG.162322	21	21	35	24.4165	8	21	10	13.0967	1.86433	0.898658	0.174809	1	up	no	--	antisense	chr9:107445220-107456510:-	--
MSTRG.162360	60	47	151	79.6118	59	58	112	81.7065	0.974363	-0.0374687	0.913289	1	down	no	--	antisense	chr9:107682500-107688966:+	--
MSTRG.162411	84	34	36	48.452	30	18	6	17.761	2.72801	1.44785	0.0428781	0.627693	up	no	--	linc	chr9:106245535-106255731:-	--
MSTRG.162412	481	267	123	280.847	138	187	64	128.479	2.18593	1.12825	0.0371817	0.586173	up	no	--	linc	chr9:106262733-106275518:-	--
MSTRG.162415	151	82	2	76.8489	36	209	92	113.117	0.679378	-0.557713	0.561829	1	down	no	--	linc	chr9:106295172-106300312:+	--
MSTRG.162425	4	0	8	3.51488	1	1	1	1.03363	3.40052	1.76576	0.22521	1	up	no	--	linc	chr9:108268297-108268824:-	--
MSTRG.162464	2	4	5	3.57042	13	3	4	6.76253	0.527971	-0.921468	0.378533	1	down	no	--	linc	chr9:108550792-108630966:-	--
MSTRG.162517	2	0	2	1.17707	2	4	0	1.89418	0.621416	-0.686369	0.777679	1	down	no	--	linc	chr9:109369983-109370918:+	--
MSTRG.16263	5	0	4	2.65249	1	4	7	4.3456	0.610386	-0.712207	0.733334	1	down	no	--	linc	chr1:249848726-249853904:+	--
MSTRG.162652	2	2	1	1.64829	6	6	2	4.6144	0.357206	-1.48517	0.234289	1	down	no	--	antisense	chr9:113793258-113812374:+	--
MSTRG.162657	0	0	0	0	0	1	4	1.89768	#NAME?	#NAME?	0.121549	0.939649	down	no	--	antisense	chr9:113734849-113739339:-	--
MSTRG.162694	0	0	9	2.61166	0	0	0	0	Inf	Inf	0.0573582	0.710332	up	no	--	antisense	chr9:114168766-114171615:+	--
MSTRG.162711	6	7	1	4.7452	0	2	2	1.4143	3.35516	1.74638	0.218947	1	up	no	--	linc	chr9:114915000-114916254:-	--
MSTRG.162753	0	1	2	0.961068	4	1	0	1.61623	0.594637	-0.749918	0.741631	1	down	no	--	linc	chr9:115498308-115513918:-	--
MSTRG.16277	11	7	30	14.6523	51	16	16	27.9649	0.523953	-0.932489	0.28979	1	down	no	--	linc	chr1:249997079-249998616:-	--
MSTRG.16280	6	30	40	24.8185	42	54	45	48.3266	0.513558	-0.961402	0.151789	1	down	no	--	linc	chr1:249998795-250000877:+	--
MSTRG.162856	39	1	6	13.7575	70	50	36	52.6552	0.261276	-1.93636	0.0462125	0.645754	down	no	--	linc	chr9:115171397-115461346:+	--
MSTRG.16290	2	21	4	9.75214	7	24	24	19.2569	0.506423	-0.981585	0.445363	1	down	no	--	antisense	chr1:249965428-249969117:-	--
MSTRG.162909	30	57	70	50.9633	76	59	76	73.2806	0.695455	-0.523971	0.273026	1	down	no	--	linc	chr9:117294265-117320228:-	--
MSTRG.16293	20	20	21	19.6749	16	24	13	17.83	1.10347	0.142053	0.895952	1	up	no	--	antisense	chr1:249969191-249979094:-	--
MSTRG.16294	6	12	6	8.09962	2	6	5	4.49901	1.80031	0.848248	0.4397	1	up	no	--	linc	chr1:248258330-248383989:-	--
MSTRG.162940	55	49	36	45.5103	30	56	27	37.8862	1.20124	0.264519	0.676876	1	up	no	--	linc	chr9:117910498-117912692:-	--
MSTRG.162973	130	122	163	132.531	101	114	147	126.685	1.04614	0.0650828	0.811213	1	up	no	--	linc	chr9:115659041-115857463:-	--
MSTRG.162975	4	5	20	8.90059	6	8	12	9.20344	0.967093	-0.0482729	0.952023	1	down	no	--	linc	chr9:115835030-115836663:-	--
MSTRG.163060	6	2	1	2.84169	0	8	0	2.48243	1.14472	0.194997	1	1	up	no	--	linc	chr9:120729820-120730638:+	--
MSTRG.163079	1289	1695	1389	1432.93	2261	1591	1453	1808.48	0.792338	-0.335812	0.2261	1	down	no	--	linc	chr9:119951883-120036558:+	--
MSTRG.163080	1083	1420	1289	1237.76	1884	1259	1351	1541.9	0.802748	-0.31698	0.263687	1	down	no	--	linc	chr9:119964525-119982620:+	--
MSTRG.163098	5	2	1	2.54334	0	0	0	0	Inf	Inf	0.0587233	0.7159	up	no	--	linc	chr9:121204395-121208743:+	--
MSTRG.163110	4	0	0	1.19341	0	0	0	0	Inf	Inf	0.219509	1	up	no	--	linc	chr9:121406810-121407374:+	--
MSTRG.163151	628	462	659	554.48	585	674	448	577.922	0.959437	-0.0597406	0.795673	1	down	no	--	linc	chr9:121590432-121593566:+	--
MSTRG.163179	33	24	73	40.1658	56	42	38	46.3957	0.865723	-0.208023	0.780918	1	down	no	--	linc	chr9:122650648-122652980:+	--
MSTRG.163219	77	93	47	72.0168	44	181	95	108.23	0.665403	-0.587699	0.25446	1	down	no	--	linc	chr9:122630431-122633590:-	--
MSTRG.163400	7	3	2	3.81093	4	10	1	4.80581	0.792985	-0.334635	0.756753	1	down	no	--	linc	chr9:123693449-123706535:-	--
MSTRG.163409	31	234	18	103.556	20	234	22	87.8713	1.1785	0.236947	0.999073	1	up	no	--	antisense	chr9:123591409-123630390:-	--
MSTRG.163461	6	0	2	2.37048	6	0	3	3.14941	0.752673	-0.409905	0.973997	1	down	no	--	linc	chr9:124071760-124093545:-	--
MSTRG.163475	55	116	192	116.286	68	122	129	111.251	1.04526	0.0638625	0.827103	1	up	no	--	antisense	chr9:124212405-124230185:+	--
MSTRG.163495	1	0	13	4.07074	0	4	0	1.24122	3.27964	1.71354	0.484486	1	up	no	--	antisense	chr9:123915418-123917857:+	--
MSTRG.163525	15	18	21	17.4217	2	9	2	4.23939	4.1095	2.03896	0.0373339	0.58735	up	no	--	antisense	chr9:124486247-124488241:-	--
MSTRG.163588	6	7	10	7.35685	41	17	13	23.8198	0.308854	-1.695	0.018587	0.406181	down	no	--	linc	chr9:125369190-125396405:+	--
MSTRG.163624	4	0	3	2.06396	2	1	7	3.74117	0.551688	-0.858076	0.684705	1	down	no	--	linc	chr9:125458057-125564091:+	--
MSTRG.163644	1	5	2	2.78222	9	17	5	10.1977	0.272828	-1.87394	0.0550598	0.696728	down	no	--	linc	chr9:125478082-125480326:-	--
MSTRG.163646	2	0	0	0.596703	6	8	10	8.40976	0.0709537	-3.81698	0.0485115	0.65837	down	no	--	linc	chr9:125484084-125485730:+	--
MSTRG.163676	87	41	78	64.1997	93	76	75	83.7091	0.766938	-0.382819	0.413578	1	down	no	--	linc	chr9:125866008-125869843:+	--
MSTRG.163677	2	5	14	6.56278	8	10	7	8.49279	0.772747	-0.371932	0.767218	1	down	no	--	linc	chr9:125885299-125886602:+	--
MSTRG.163680	1	0	6	2.03946	0	1	0	0.310304	6.57244	2.71643	0.240466	1	up	no	--	linc	chr9:125906249-125906540:-	--
MSTRG.163711	17	18	28	20.0497	18	34	5	18.4112	1.089	0.122999	0.992904	1	up	no	--	linc	chr9:125983216-125985036:+	--
MSTRG.163792	4	13	3	7.01306	21	9	10	13.6173	0.515012	-0.957321	0.337443	1	down	no	--	antisense	chr9:126391848-126393245:+	--
MSTRG.163955	7	2	17	7.78299	0	6	6	4.24289	1.83436	0.875278	0.36795	1	up	no	--	linc	chr9:129041393-129053905:+	--
MSTRG.163956	68	53	135	79.6399	44	72	49	56.1524	1.41828	0.504143	0.233406	1	up	no	--	linc	chr9:129048768-129076273:+	--
MSTRG.163962	258	175	235	211.791	369	270	420	370.928	0.570975	-0.808501	0.0158931	0.372733	down	no	--	antisense	chr9:129131157-129138801:+	--
MSTRG.163978	3	0	0	0.895055	8	1	3	4.11268	0.217633	-2.20003	0.35208	1	down	no	--	antisense	chr9:129579983-129587534:+	--
MSTRG.164049	0	2	4	1.92214	0	1	1	0.707148	2.71815	1.44263	0.503255	1	up	no	--	linc	chr9:126817220-126819993:+	--
MSTRG.164067	1	4	4	2.98189	14	4	20	13.7488	0.216883	-2.20501	0.0209721	0.435704	down	no	--	linc	chr9:129605320-129766324:+	--
MSTRG.164150	18	28	91	42.4367	41	13	35	31.3092	1.35541	0.438726	0.448737	1	up	no	--	linc	chr9:130451660-130453807:-	--
MSTRG.164158	2	0	7	2.62799	3	0	0	0.979441	2.68315	1.42393	0.567113	1	up	no	--	antisense	chr9:130510471-130520418:+	--
MSTRG.164194	138	48	14	63.5087	167	192	50	133.943	0.474148	-1.07659	0.166067	1	down	no	--	linc	chr9:130928728-130933578:+	--
MSTRG.164212	7044	230	148	2232.1	3786	3067	58	2210.77	1.00965	0.0138482	0.92112	1	up	no	--	linc	chr9:130785678-130886024:-	--
MSTRG.164213	155	117	55	106.747	32	116	146	104.382	1.02265	0.0323183	1	1	up	no	--	linc	chr9:130785760-130794110:+	--
MSTRG.164218	112	115	135	116.371	133	117	78	110.681	1.0514	0.072317	0.907594	1	up	no	--	linc	chr9:130835966-130838893:+	--
MSTRG.164221	0	5	0	1.9035	3	0	1	1.37629	1.38307	0.467876	0.838455	1	up	no	--	linc	chr9:130854213-130873656:+	--
MSTRG.164231	47	57	82	59.5175	68	79	61	70.9222	0.839195	-0.252922	0.557664	1	down	no	--	antisense	chr9:131003223-131007770:+	--
MSTRG.164302	967	987	1466	1089.67	944	883	810	903.64	1.20586	0.270068	0.221953	1	up	no	--	linc	chr9:131891282-131903281:+	--
MSTRG.164303	0	7	6	4.40601	4	1	0	1.61623	2.72611	1.44684	0.450532	1	up	no	--	linc	chr9:131913751-131914595:+	--
MSTRG.164310	19	5	22	13.9562	10	4	16	10.8555	1.28563	0.36248	0.559731	1	up	no	--	linc	chr9:131916857-131926196:+	--
MSTRG.164329	5	5	10	6.2971	14	16	8	12.7103	0.495431	-1.01324	0.221499	1	down	no	--	antisense	chr9:132747242-132749536:+	--
MSTRG.164359	14	35	23	24.1757	32	78	35	48.5406	0.49805	-1.00564	0.0886266	0.832782	down	no	--	linc	chr9:133141340-133144620:+	--
MSTRG.164363	13	22	14	16.3166	11	11	4	8.59201	1.89904	0.925269	0.281508	1	up	no	--	antisense	chr9:133193176-133193902:-	--
MSTRG.164376	9	10	17	11.4253	6	1	3	3.45972	3.30238	1.7235	0.062202	0.737009	up	no	--	antisense	chr9:133222161-133280157:+	--
MSTRG.164422	16	30	33	25.7707	27	21	22	24.0619	1.07102	0.09898	0.913404	1	up	no	--	linc	chr9:134850092-134859401:-	--
MSTRG.164423	29	31	18	25.6772	30	17	26	25.3875	1.01141	0.0163691	1	1	up	no	--	linc	chr9:134861398-134866642:+	--
MSTRG.164435	2374	2711	2262	2396.76	2387	2205	2399	2415.56	0.992219	-0.0112702	0.993085	1	down	no	--	linc	chr9:134954069-134998839:+	--
MSTRG.164479	77	14	7	30.3342	57	22	7	28.214	1.07515	0.104534	0.915295	1	up	no	--	linc	chr9:135079167-135095023:+	--
MSTRG.164480	24	7	2	10.4057	9	1	9	6.82022	1.52571	0.609484	0.474662	1	up	no	--	linc	chr9:135083638-135085088:+	--
MSTRG.164590	4	3	4	3.49624	10	1	4	5.16248	0.677241	-0.56226	0.670649	1	down	no	--	linc	chr9:135106234-135109675:+	--
MSTRG.164644	60	60	93	67.7302	45	42	58	50.7413	1.33481	0.416638	0.300469	1	up	no	--	linc	chr9:100827164-100846403:-	--
MSTRG.164673	2	5	1	2.79039	2	3	4	3.17125	0.879902	-0.184585	0.933292	1	down	no	--	linc	chr9:101326591-101377182:+	--
MSTRG.164676	9	1	1	3.35605	3	5	2	3.32465	1.00944	0.0135616	1	1	up	no	--	linc	chr9:101473855-101474835:+	--
MSTRG.164711	1	1	0	0.679052	2	0	4	2.24034	0.303103	-1.72212	0.416811	1	down	no	--	linc	chr9:138435182-138435785:+	--
MSTRG.164727	38	17	56	34.0596	24	22	34	28.1549	1.20972	0.274674	0.499015	1	up	no	--	linc	chr9:139169931-139186995:+	--
MSTRG.164748	1	0	1	0.588536	0	0	0	0	Inf	Inf	0.534536	1	up	no	--	linc	chrAEMK02000128.1:11536-16510:+	--
MSTRG.164756	23	6	13	12.9187	6	7	3	5.32154	2.42762	1.27954	0.128545	0.951604	up	no	--	linc	chrAEMK02000135.1:6431-8501:-	--
MSTRG.164787	6	0	0	1.79011	0	2	0	0.620608	2.88444	1.52829	0.558948	1	up	no	--	antisense	chr9:139468237-139468915:-	--
MSTRG.164821	10	17	11	12.6474	6	22	7	11.5635	1.09374	0.12927	1	1	up	no	--	linc	chrAEMK02000156.1:63396-89696:+	--
MSTRG.164823	29	32	49	35.0536	54	28	37	41.0017	0.854931	-0.22612	0.696685	1	down	no	--	linc	chrAEMK02000156.1:82853-87401:+	--
MSTRG.164887	0	0	0	0	0	1	2	1.10399	#NAME?	#NAME?	0.28752	1	down	no	--	linc	chrAEMK02000193.1:18494-19181:-	--
MSTRG.164892	0	0	0	0	0	5	1	1.94836	#NAME?	#NAME?	0.087538	0.829751	down	no	--	linc	chrAEMK02000204.1:29990-31593:+	--
MSTRG.164897	12	0	0	3.58022	1	0	0	0.32648	10.9661	3.45498	0.0819693	0.813578	up	no	--	linc	chrAEMK02000203.1:920-26475:-	--
MSTRG.164899	69	23	31	38.3381	7	0	9	5.85696	6.54573	2.71055	0.00464749	0.174178	up	no	--	linc	chrAEMK02000203.1:34295-55785:+	--
MSTRG.164920	37	36	39	36.0614	20	41	22	27.9826	1.28871	0.365923	0.542295	1	up	no	--	linc	chrAEMK02000220.1:15629-18151:+	--
MSTRG.164998	35	56	46	45.11	50	18	28	33.0211	1.36609	0.450058	0.475475	1	up	no	--	linc	chrAEMK02000258.1:343314-345510:+	--
MSTRG.165000	30	41	36	35.0059	38	34	52	43.5925	0.803026	-0.316482	0.559455	1	down	no	--	linc	chrAEMK02000258.1:196007-256070:+	--
MSTRG.165003	61	114	146	103.966	86	53	64	69.9214	1.4869	0.572307	0.170025	1	up	no	--	linc	chrAEMK02000258.1:232323-235963:+	--
MSTRG.165004	24	21	37	25.892	14	17	11	14.2112	1.82194	0.865478	0.172592	1	up	no	--	linc	chrAEMK02000258.1:237794-239181:+	--
MSTRG.165013	6	4	0	3.31291	9	2	0	3.55893	0.930872	-0.103345	0.84782	1	down	no	--	linc	chrAEMK02000260.1:54383-59925:+	--
MSTRG.165015	0	0	0	0	0	5	0	1.55152	#NAME?	#NAME?	0.127906	0.95058	down	no	--	linc	chrAEMK02000260.1:55823-60956:+	--
MSTRG.165047	6	22	46	23.514	23	56	33	37.9819	0.619083	-0.691794	0.342964	1	down	no	--	linc	chrAEMK02000264.1:183433-203416:+	--
MSTRG.165071	18	5	8	9.5953	10	10	2	7.16153	1.33984	0.42206	0.677392	1	up	no	--	linc	chrAEMK02000282.1:2369-14503:-	--
MSTRG.165072	87	0	85	50.6222	82	1	72	55.6545	0.909581	-0.136726	0.965175	1	down	no	--	linc	chrAEMK02000281.1:165-5686:-	--
MSTRG.165156	41	184	199	140.028	45	163	117	111.702	1.25359	0.32606	0.642273	1	up	no	--	linc	chrAEMK02000324.1:4541-51850:+	--
MSTRG.165158	25	119	103	82.6511	14	99	102	75.7689	1.09083	0.125427	0.923689	1	up	no	--	linc	chrAEMK02000324.1:64123-69735:+	--
MSTRG.165165	0	0	0	0	0	6	0	1.86182	#NAME?	#NAME?	0.0932251	0.845985	down	no	--	linc	chrAEMK02000328.1:551673-554542:+	--
MSTRG.165182	12	2	2	4.92199	2	1	9	4.53486	1.08537	0.118183	0.916173	1	up	no	--	linc	chrAEMK02000328.1:657414-664187:+	--
MSTRG.165192	0	0	1	0.290184	1	1	0	0.636785	0.455702	-1.13384	0.953838	1	down	no	--	linc	chrAEMK02000328.1:733487-734114:-	--
MSTRG.165209	0	1	0	0.3807	0	0	0	0	Inf	Inf	0.990087	1	up	no	--	linc	chrAEMK02000339.1:5571-9587:-	--
MSTRG.165210	25	23	5	17.6658	26	10	0	11.5915	1.52403	0.607889	0.767245	1	up	no	--	linc	chrAEMK02000339.1:18084-20451:-	--
MSTRG.165211	5	4	0	3.01456	2	2	0	1.27357	2.36702	1.24307	0.533666	1	up	no	--	linc	chrAEMK02000339.1:20939-34933:-	--
MSTRG.165213	0	18	4	8.01334	1	6	4	3.77568	2.12236	1.08567	0.330858	1	up	no	--	linc	chrAEMK02000341.1:58248-88685:+	--
MSTRG.165214	7	4	8	5.93273	7	4	5	5.5108	1.07657	0.106436	0.94242	1	up	no	--	linc	chrAEMK02000341.1:81260-89035:+	--
MSTRG.165239	5	12	4	7.2209	7	1	18	9.73886	0.741452	-0.431575	0.633041	1	down	no	--	linc	chrAEMK02000328.1:270226-270956:-	--
MSTRG.165240	386	398	744	482.579	800	286	394	506.288	0.953172	-0.0691916	0.875088	1	down	no	--	linc	chrAEMK02000328.1:271082-329190:+	--
MSTRG.165241	16	31	24	23.5397	27	20	26	25.339	0.928993	-0.10626	0.847562	1	down	no	--	linc	chrAEMK02000328.1:324764-327236:-	--
MSTRG.165252	8	12	23	13.6294	41	19	15	25.2341	0.54012	-0.888649	0.165969	1	down	no	--	linc	chrAEMK02000328.1:388241-409735:-	--
MSTRG.165253	49	27	43	37.3761	14	9	16	13.713	2.7256	1.44657	0.0107066	0.296469	up	no	--	linc	chrAEMK02000328.1:398114-399232:-	--
MSTRG.165264	41	23	28	29.1137	30	8	16	18.6263	1.56304	0.644352	0.325512	1	up	no	--	linc	chrAEMK02000361.1:301903-303075:-	--
MSTRG.165267	163	88	93	109.12	150	137	132	143.867	0.758478	-0.398821	0.284787	1	down	no	--	linc	chrAEMK02000361.1:423670-428568:-	--
MSTRG.165268	182	78	76	106.049	173	111	95	128.625	0.824479	-0.278446	0.546649	1	down	no	--	linc	chrAEMK02000361.1:428623-497862:-	--
MSTRG.165269	13	30	21	21.3934	52	18	41	38.8331	0.550908	-0.860117	0.170612	1	down	no	--	linc	chrAEMK02000361.1:486255-487880:-	--
MSTRG.165270	30	31	5	22.2032	34	19	20	24.933	0.890514	-0.16729	0.832463	1	down	no	--	linc	chrAEMK02000361.1:582661-583426:-	--
MSTRG.165271	52	45	17	37.5789	90	68	15	56.4366	0.665861	-0.586707	0.300459	1	down	no	--	linc	chrAEMK02000361.1:589551-593860:-	--
MSTRG.165272	99	100	78	90.2412	167	126	78	124.574	0.724396	-0.465149	0.164355	1	down	no	--	linc	chrAEMK02000361.1:613103-617616:-	--
MSTRG.165273	1	0	0	0.298352	1	0	5	2.3107	0.129117	-2.95324	0.223203	1	down	no	--	linc	chrAEMK02000361.1:644853-645094:-	--
MSTRG.165274	9	4	11	7.39999	7	2	7	5.68388	1.30193	0.380648	0.642967	1	up	no	--	linc	chrAEMK02000361.1:702641-703181:-	--
MSTRG.165275	91	51	25	53.8203	112	80	53	82.4229	0.652978	-0.614894	0.226608	1	down	no	--	linc	chrAEMK02000361.1:739068-741748:-	--
MSTRG.165276	7	3	1	3.52075	34	11	2	15.3074	0.230003	-2.12027	0.0216866	0.444717	down	no	--	linc	chrAEMK02000361.1:743362-748614:+	--
MSTRG.165277	100	97	50	81.2723	170	102	57	109.773	0.740368	-0.433685	0.329262	1	down	no	--	linc	chrAEMK02000361.1:752263-756200:-	--
MSTRG.165285	0	0	7	2.03129	0	0	3	1.19053	1.7062	0.770789	0.698941	1	up	no	--	linc	chrAEMK02000361.1:1530951-1533280:-	--
MSTRG.165317	0	1	15	4.73346	14	2	28	16.303	0.290344	-1.78417	0.45586	1	down	no	--	linc	chrAEMK02000361.1:1687559-1701926:-	--
MSTRG.165336	8	0	0	2.38681	6	0	0	1.95888	1.21846	0.285055	0.956071	1	up	no	--	linc	chrAEMK02000361.1:1881288-1886537:-	--
MSTRG.165376	116	70	201	119.585	73	61	142	99.1135	1.20654	0.270881	0.55937	1	up	no	--	linc	chrAEMK02000390.1:8448-17158:-	--
MSTRG.165392	49	43	23	37.6636	32	44	9	27.6723	1.36105	0.444725	0.603795	1	up	no	--	linc	chrAEMK02000400.1:4504-9368:+	--
MSTRG.165393	71	86	29	62.3385	68	92	9	54.3202	1.14761	0.198634	0.994932	1	up	no	--	linc	chrAEMK02000400.1:528-4227:+	--
MSTRG.165394	70	7	5	25.0004	13	14	38	23.6686	1.05627	0.0789806	0.744755	1	up	no	--	linc	chrAEMK02000395.1:2042-32594:-	--
MSTRG.165395	24	6	13	13.217	3	16	19	13.4843	0.980176	-0.0288867	0.989984	1	down	no	--	linc	chrAEMK02000395.1:26325-27070:+	--
MSTRG.16541	10	60	65	44.6875	2	28	3	10.532	4.24302	2.08509	0.180806	1	up	no	--	antisense	chr1:252394609-252424896:+	--
MSTRG.165435	0	0	6	1.7411	0	0	0	0	Inf	Inf	0.123529	0.941129	up	no	--	linc	chrAEMK02000423.1:18813-19711:-	--
MSTRG.165450	839	731	45	541.667	868	663	24	498.641	1.08629	0.119406	0.957533	1	up	no	--	linc	chrAEMK02000425.1:36088-113108:-	--
MSTRG.165458	4	14	0	6.52321	2	8	0	3.13539	2.08051	1.05694	0.645177	1	up	no	--	linc	chrAEMK02000425.1:149248-150397:-	--
MSTRG.165521	2	3	6	3.47991	4	2	6	4.30759	0.807854	-0.307833	0.92688	1	down	no	--	linc	chrAEMK02000451.1:378196-383553:+	--
MSTRG.165640	251	124	187	176.358	155	210	167	182.041	0.968778	-0.0457625	0.95944	1	down	no	--	linc	chrAEMK02000452.1:491867-503134:-	--
MSTRG.165642	105	43	67	67.1394	88	69	89	85.4604	0.78562	-0.348097	0.486653	1	down	no	--	linc	chrAEMK02000452.1:398031-452376:-	--
MSTRG.165691	9	0	8	5.00664	3	9	4	5.35955	0.934152	-0.098271	1	1	down	no	--	linc	chrAEMK02000452.1:865805-866594:-	--
MSTRG.165712	51	46	59	49.849	36	63	41	47.5731	1.04784	0.0674199	0.912953	1	up	no	--	linc	chrAEMK02000452.1:951974-978186:-	--
MSTRG.165714	22	73	30	43.0604	29	25	23	26.3529	1.63399	0.708397	0.250328	1	up	no	--	linc	chrAEMK02000452.1:963058-965080:-	--
MSTRG.165716	58	86	51	64.844	33	67	42	48.2317	1.34443	0.426992	0.426975	1	up	no	--	linc	chrAEMK02000452.1:969816-989649:-	--
MSTRG.165727	157	211	72	148.062	89	173	77	113.296	1.30686	0.386102	0.520813	1	up	no	--	linc	chrAEMK02000452.1:1476149-1484291:+	--
MSTRG.165729	1	12	0	4.86675	0	0	0	0	Inf	Inf	0.0124754	0.321772	up	no	--	linc	chrAEMK02000452.1:1484502-1488403:-	--
MSTRG.165753	0	0	4	1.16074	0	2	8	3.79536	0.30583	-1.7092	0.608991	1	down	no	--	linc	chrAEMK02000452.1:1676841-1677825:+	--
MSTRG.165754	48	36	45	41.0844	57	29	43	44.6725	0.919679	-0.120797	0.863679	1	down	no	--	linc	chrAEMK02000452.1:1719691-1721007:-	--
MSTRG.165770	402	398	283	353.578	290	485	382	396.771	0.891139	-0.166278	0.575835	1	down	no	--	linc	chrAEMK02000452.1:1168999-1408776:+	--
MSTRG.165777	1063	1551	1311	1288.05	933	1247	1175	1157.85	1.11245	0.153738	0.576699	1	up	no	--	linc	chrAEMK02000452.1:1269472-1362089:+	--
MSTRG.165779	31	31	22	27.4347	5	16	25	16.5184	1.66086	0.731928	0.372011	1	up	no	--	linc	chrAEMK02000452.1:1274468-1286472:+	--
MSTRG.165782	4	5	4	4.25764	3	2	0	1.60005	2.66095	1.41194	0.363565	1	up	no	--	linc	chrAEMK02000452.1:1298233-1299221:+	--
MSTRG.165786	224	297	263	256.217	247	329	246	280.354	0.913905	-0.129884	0.619029	1	down	no	--	linc	chrAEMK02000452.1:1367121-1375179:+	--
MSTRG.165787	323	254	144	234.852	259	249	249	260.638	0.901065	-0.150298	0.711817	1	down	no	--	linc	chrAEMK02000452.1:1424401-1440732:+	--
MSTRG.165788	18	18	10	15.1248	13	22	17	17.8173	0.848882	-0.236364	0.713335	1	down	no	--	linc	chrAEMK02000452.1:1433750-1435263:+	--
MSTRG.165791	19	41	16	25.9203	23	16	22	21.2045	1.2224	0.289715	0.667755	1	up	no	--	linc	chrAEMK02000452.1:1515799-1518004:+	--
MSTRG.165792	26	14	23	19.7612	60	21	39	41.5821	0.475233	-1.07329	0.0731935	0.786209	down	no	--	linc	chrAEMK02000452.1:1859130-1863939:+	--
MSTRG.165803	0	0	0	0	0	4	0	1.24122	#NAME?	#NAME?	0.180201	1	down	no	--	linc	chrAEMK02000452.1:2079564-2080801:-	--
MSTRG.165827	14	23	12	16.4152	10	19	22	17.8911	0.917506	-0.124211	0.854274	1	down	no	--	linc	chrAEMK02000452.1:1963136-1963949:+	--
MSTRG.165829	400	335	461	380.65	425	369	321	380.643	1.00002	2.57e-05	0.989776	1	up	no	--	linc	chrAEMK02000452.1:1987607-1992998:+	--
MSTRG.165830	65	48	72	58.5597	84	84	89	88.809	0.659389	-0.600797	0.172472	1	down	no	--	linc	chrAEMK02000452.1:2014922-2017608:+	--
MSTRG.165831	0	2	0	0.7614	0	0	8	3.17475	0.23983	-2.05992	0.375653	1	down	no	--	linc	chrAEMK02000452.1:2035308-2050616:-	--
MSTRG.165836	61	97	82	78.9225	89	115	62	89.3461	0.883335	-0.178968	0.569423	1	down	no	--	linc	chrAEMK02000452.1:2166002-2167804:+	--
MSTRG.165839	4	0	9	3.80506	6	0	0	1.95888	1.94247	0.95789	0.70885	1	up	no	--	linc	chrAEMK02000452.1:2198105-2208472:-	--
MSTRG.165848	8	4	4	5.07035	3	9	2	4.56587	1.11049	0.151197	1	1	up	no	--	linc	chrAEMK02000452.1:2236621-2236940:-	--
MSTRG.165854	11	32	17	20.3974	11	5	5	7.12702	2.86198	1.51701	0.0618678	0.734951	up	no	--	linc	chrAEMK02000452.1:2252012-2261562:-	--
MSTRG.165855	49	82	50	60.3458	46	55	32	44.7838	1.34749	0.430277	0.456231	1	up	no	--	linc	chrAEMK02000452.1:2259490-2303084:-	--
MSTRG.165856	16	61	34	37.8626	25	27	26	26.8582	1.40972	0.495413	0.42114	1	up	no	--	linc	chrAEMK02000452.1:2276241-2277693:-	--
MSTRG.165865	6	0	0	1.79011	0	1	0	0.310304	5.76889	2.52829	0.30094	1	up	no	--	linc	chrAEMK02000452.1:2523208-2524371:+	--
MSTRG.165871	1	1	0	0.679052	6	8	1	4.83816	0.140353	-2.83286	0.0469093	0.650298	down	no	--	linc	chrAEMK02000452.1:2976696-2978139:+	--
MSTRG.165901	0	0	0	0	7	1	4	4.18304	#NAME?	#NAME?	0.0121063	0.316177	down	no	--	linc	chrAEMK02000452.1:2979877-2990951:-	--
MSTRG.165921	3	1	2	1.85612	1	2	2	1.74078	1.06626	0.0925615	1	1	up	no	--	linc	chrAEMK02000452.1:3154069-3154950:+	--
MSTRG.165925	0	2	0	0.7614	0	4	2	2.0349	0.37417	-1.41823	0.585011	1	down	no	--	linc	chrAEMK02000452.1:3159907-3167193:+	--
MSTRG.165929	8	14	1	8.0068	22	58	6	27.5613	0.290509	-1.78334	0.0892123	0.832782	down	no	--	linc	chrAEMK02000452.1:3201446-3209406:-	--
MSTRG.16593	22	3	13	11.4782	10	12	12	11.7506	0.976822	-0.0338319	0.963575	1	down	no	--	antisense	chr1:252993766-252994693:-	--
MSTRG.16594	48	37	47	42.0454	39	58	64	56.1284	0.749094	-0.416781	0.425891	1	down	no	--	antisense	chr1:253036124-253038480:-	--
MSTRG.165957	4	2	5	3.40573	3	11	6	6.77385	0.502776	-0.992013	0.378725	1	down	no	--	linc	chrAEMK02000452.1:3378394-3381031:-	--
MSTRG.165965	10	15	8	11.0155	20	5	2	8.87482	1.24121	0.311745	0.979072	1	up	no	--	linc	chrAEMK02000452.1:3350121-3350641:-	--
MSTRG.165966	20	6	4	9.41197	1	11	20	11.6767	0.806047	-0.311064	0.8369	1	down	no	--	linc	chrAEMK02000452.1:3362711-3368444:-	--
MSTRG.165977	4	8	16	8.88195	36	13	4	17.3746	0.511203	-0.968033	0.216291	1	down	no	--	linc	chrAEMK02000452.1:3395984-3397184:-	--
MSTRG.165986	2	4	0	2.1195	6	6	0	3.82071	0.554741	-0.850113	0.466605	1	down	no	--	linc	chrAEMK02000452.1:3490492-3490962:-	--
MSTRG.166010	29	26	20	24.3541	21	28	37	30.2278	0.805684	-0.311714	0.627267	1	down	no	--	linc	chrAEMK02000452.1:3528386-3531481:+	--
MSTRG.166026	89	157	105	116.793	212	171	100	161.96	0.721119	-0.471691	0.209592	1	down	no	--	linc	chrAEMK02000456.1:82165-87628:+	--
MSTRG.166037	4	0	0	1.19341	0	0	0	0	Inf	Inf	0.219509	1	up	no	--	linc	chrAEMK02000452.1:3754749-3755406:+	--
MSTRG.166042	9	7	0	5.35007	3	6	0	2.84127	1.88299	0.913023	0.589308	1	up	no	--	linc	chrAEMK02000465.1:244409-271461:+	--
MSTRG.166045	13	1	4	5.42001	3	7	5	5.13579	1.05534	0.0777088	0.905281	1	up	no	--	linc	chrAEMK02000465.1:272942-282481:+	--
MSTRG.166047	2	8	9	6.25396	1	3	3	2.44792	2.5548	1.35321	0.252865	1	up	no	--	linc	chrAEMK02000465.1:289934-339017:-	--
MSTRG.166048	18	11	2	10.1384	17	27	9	17.5	0.579338	-0.787523	0.302826	1	down	no	--	linc	chrAEMK02000465.1:292278-294001:+	--
MSTRG.166079	33	21	27	25.6753	2	11	7	6.84421	3.75138	1.90742	0.00762446	0.243608	up	no	--	linc	chrAEMK02000469.1:6839-30172:-	--
MSTRG.166146	2	0	0	0.596703	6	0	0	1.95888	0.304614	-1.71495	0.488235	1	down	no	--	linc	chrAEMK02000479.1:5161-41652:-	--
MSTRG.166155	2	10	4	5.56444	4	5	2	3.65113	1.52403	0.607894	0.717445	1	up	no	--	linc	chrAEMK02000494.1:8066-10155:+	--
MSTRG.166195	210813	95764	197875	156774	268664	301061	224723	270314	0.57997	-0.78595	0.195936	1	down	no	--	linc	chrAEMK02000489.1:193-51284:-	--
MSTRG.166196	2360372	837293	1613955	1.49132e+06	1949415	1965768	1828997	1.97226e+06	0.75615	-0.403256	0.697578	1	down	no	--	linc	chrAEMK02000489.1:644-51276:+	--
MSTRG.166209	1	3	3	2.311	10	5	4	6.4037	0.360886	-1.47039	0.184008	1	down	no	--	linc	chrAEMK02000465.1:629046-629486:-	--
MSTRG.166219	23	27	50	31.6502	33	31	42	37.0607	0.854009	-0.227677	0.751692	1	down	no	--	linc	chrAEMK02000510.1:288439-379945:+	--
MSTRG.16622	4	0	0	1.19341	0	0	0	0	Inf	Inf	0.219509	1	up	no	--	antisense	chr1:253636895-253638923:+	--
MSTRG.166227	328	280	307	293.542	345	274	237	291.711	1.00628	0.00902624	1	1	up	no	--	linc	chrAEMK02000510.1:323268-389121:+	--
MSTRG.166234	191	211	195	193.899	173	208	158	183.726	1.05537	0.0777503	0.869892	1	up	no	--	linc	chrAEMK02000510.1:335327-369891:+	--
MSTRG.166240	331	350	363	337.336	381	392	295	363.097	0.929052	-0.106168	0.634445	1	down	no	--	linc	chrAEMK02000510.1:370723-422388:+	--
MSTRG.166241	86	47	56	59.8015	68	29	54	52.6291	1.13628	0.184321	0.65901	1	up	no	--	linc	chrAEMK02000510.1:394830-403824:+	--
MSTRG.166243	4	0	4	2.35414	3	0	2	1.77313	1.32768	0.408904	0.791226	1	up	no	--	linc	chrAEMK02000510.1:454620-455983:-	--
MSTRG.166244	45	96	71	70.5761	58	51	77	65.3184	1.08049	0.111691	0.772611	1	up	no	--	linc	chrAEMK02000510.1:458295-460592:+	--
MSTRG.166247	13	3	6	6.76178	1	0	2	1.12017	6.03639	2.59369	0.0325369	0.548603	up	no	--	linc	chrAEMK02000510.1:777262-823831:-	--
MSTRG.166253	1	0	0	0.298352	6	2	9	6.15109	0.0485039	-4.36576	0.0113343	0.306228	down	no	--	linc	chrAEMK02000511.1:14477-45091:+	--
MSTRG.166266	6	1	6	3.91191	4	7	0	3.47805	1.12474	0.169596	0.991173	1	up	no	--	linc	chrAEMK02000518.1:47841-50097:-	--
MSTRG.166310	0	0	0	0	8	2	0	3.23245	#NAME?	#NAME?	0.0263332	0.495495	down	no	--	linc	chrAEMK02000534.1:66649-90248:+	--
MSTRG.166327	22	9	14	14.0526	3	16	13	11.1033	1.26563	0.339853	0.635058	1	up	no	--	linc	chrAEMK02000556.1:37970-40165:+	--
MSTRG.166329	3	3	6	3.77826	0	4	0	1.24122	3.044	1.60597	0.535776	1	up	no	--	linc	chrAEMK02000556.1:10766-11335:-	--
MSTRG.166345	13	32	20	21.8647	12	10	16	13.3703	1.63531	0.709568	0.312916	1	up	no	--	linc	chrAEMK02000569.1:2333-30187:+	--
MSTRG.166353	47	69	144	82.0773	48	68	58	59.7887	1.37279	0.457111	0.294713	1	up	no	--	linc	chrAEMK02000569.1:125741-130858:-	--
MSTRG.166362	0	0	3	0.870552	2	2	0	1.27357	0.683553	-0.548875	1	1	down	no	--	linc	chrAEMK02000569.1:724732-725672:+	--
MSTRG.166364	21	4	6	9.52929	1	9	4	4.70659	2.02467	1.01769	0.298036	1	up	no	--	linc	chrAEMK02000569.1:754823-757276:+	--
MSTRG.166367	5	1	1	2.16264	0	2	0	0.620608	3.48471	1.80104	0.484737	1	up	no	--	linc	chrAEMK02000569.1:762916-764172:+	--
MSTRG.166370	357	280	360	317.574	380	209	329	319.478	0.994041	-0.00862344	0.998398	1	down	no	--	linc	chrAEMK02000569.1:775367-782551:+	--
MSTRG.166381	6	0	0	1.79011	0	0	0	0	Inf	Inf	0.120642	0.938257	up	no	--	linc	chrAEMK02000569.1:970051-994089:+	--
MSTRG.166395	6	2	3	3.42206	4	4	10	6.51558	0.525212	-0.929027	0.477919	1	down	no	--	linc	chrAEMK02000569.1:800871-803379:+	--
MSTRG.166396	10	6	29	13.6831	21	5	9	11.9792	1.14223	0.191858	0.77735	1	up	no	--	linc	chrAEMK02000569.1:809436-811293:+	--
MSTRG.166403	300	60	56	128.598	185	134	98	140.87	0.912881	-0.131502	0.819737	1	down	no	--	linc	chrAEMK02000569.1:1055378-1098796:-	--
MSTRG.166428	2	0	1	0.886887	6	0	2	2.75257	0.322203	-1.63396	0.38617	1	down	no	--	linc	chrAEMK02000578.1:17397-23742:-	--
MSTRG.166429	9	0	5	4.13609	5	0	5	3.61662	1.14363	0.193623	0.792211	1	up	no	--	linc	chrAEMK02000578.1:21144-27654:-	--
MSTRG.166430	1	0	1	0.588536	2	0	3	1.84349	0.31925	-1.64724	0.544858	1	down	no	--	linc	chrAEMK02000578.1:24477-30713:-	--
MSTRG.166434	17	2	5	7.2843	2	1	2	1.75695	4.14598	2.05171	0.0759302	0.795063	up	no	--	linc	chrAEMK02000576.1:4252-56776:-	--
MSTRG.166435	13	38	15	22.6979	1	5	0	1.878	12.0862	3.59529	0.0285988	0.519608	up	no	--	linc	chrAEMK02000576.1:8880-61442:+	--
MSTRG.166453	1	2	0	1.05975	7	12	1	6.40586	0.165435	-2.59566	0.0304233	0.532644	down	no	--	linc	chrAEMK02000602.1:2255-5466:-	--
MSTRG.166462	39	36	0	25.3409	23	26	4	17.1643	1.47637	0.562055	0.597481	1	up	no	--	linc	chrAEMK02000589.1:69177-79672:+	--
MSTRG.166463	144	105	51	97.7355	94	96	17	67.2247	1.45386	0.539892	0.520917	1	up	no	--	linc	chrAEMK02000589.1:98626-112526:+	--
MSTRG.166477	1246	1192	1374	1224.25	1266	1041	874	1083.19	1.13023	0.176613	0.465807	1	up	no	--	linc	chrAEMK02000602.1:88774-107947:-	--
MSTRG.166492	21	1	68	26.3786	30	7	32	24.6655	1.06945	0.0968707	0.72401	1	up	no	--	linc	chrAEMK02000617.1:1398-25102:-	--
MSTRG.166498	2	0	5	2.04762	6	1	3	3.45972	0.591847	-0.756704	0.723715	1	down	no	--	linc	chrAEMK02000622.1:36132-39634:-	--
MSTRG.166514	0	0	1	0.290184	3	0	1	1.37629	0.210846	-2.24574	0.451695	1	down	no	--	linc	chrAEMK02000631.1:52334-52938:+	--
MSTRG.166546	36	49	18	34.6183	33	15	19	22.9685	1.50721	0.591881	0.356386	1	up	no	--	linc	chrAEMK02000652.1:10770-13684:-	--
MSTRG.166604	29	18	17	20.4379	39	32	10	26.6309	0.767452	-0.381852	0.482133	1	down	no	--	linc	chrAEMK02000682.1:301805-302841:-	--
MSTRG.166605	1	0	6	2.03946	8	0	2	3.40553	0.598866	-0.739696	0.805501	1	down	no	--	linc	chrAEMK02000682.1:306209-315858:+	--
MSTRG.166606	15	6	6	8.50058	16	24	10	16.6394	0.51087	-0.968972	0.189725	1	down	no	--	linc	chrAEMK02000682.1:318694-390061:+	--
MSTRG.166607	52	73	61	61.0066	47	88	27	53.3661	1.14317	0.193042	0.875269	1	up	no	--	linc	chrAEMK02000682.1:367204-374813:-	--
MSTRG.166608	333	338	325	322.338	344	318	281	322.499	0.999499	-0.000722818	0.960335	1	down	no	--	linc	chrAEMK02000682.1:371553-384687:-	--
MSTRG.166609	4	10	10	7.90225	10	7	11	9.80222	0.80617	-0.310845	0.747068	1	down	no	--	linc	chrAEMK02000682.1:391265-392622:+	--
MSTRG.166611	12	6	12	9.34663	3	9	19	11.3122	0.826242	-0.275363	0.830993	1	down	no	--	linc	chrAEMK02000682.1:394078-394945:+	--
MSTRG.166624	4	7	0	3.85831	0	1	0	0.310304	12.434	3.63621	0.0788102	0.804691	up	no	--	linc	chrAEMK02000682.1:537644-538385:+	--
MSTRG.166636	32	34	20	28.2947	51	40	12	33.8248	0.836509	-0.257547	0.542781	1	down	no	--	linc	chrAEMK02000682.1:643840-646348:-	--
MSTRG.166643	11	4	15	9.15743	11	8	20	14.0106	0.653607	-0.613504	0.559404	1	down	no	--	linc	chrAEMK02000682.1:672530-673470:+	--
MSTRG.166655	44	10	22	23.3185	54	15	44	39.7456	0.586694	-0.76932	0.367066	1	down	no	--	linc	chrAEMK02000682.1:599146-601340:+	--
MSTRG.166660	0	0	0	0	0	0	8	3.17475	#NAME?	#NAME?	0.0365795	0.582707	down	no	--	linc	chrAEMK02000682.1:481515-488061:-	--
MSTRG.166661	0	0	4	1.16074	0	0	0	0	Inf	Inf	0.222199	1	up	no	--	linc	chrAEMK02000682.1:491801-492211:-	--
MSTRG.166704	2	0	0	0.596703	3	6	0	2.84127	0.210013	-2.25145	0.289337	1	down	no	--	linc	chrAEMK02000682.1:832272-832892:-	--
MSTRG.166718	0	0	0	0	6	0	0	1.95888	#NAME?	#NAME?	0.0891806	0.832782	down	no	--	linc	chrAEMK02000682.1:862406-862698:-	--
MSTRG.166766	521	592	1015	675.353	348	554	451	464.5	1.45393	0.539961	0.0669992	0.755664	up	no	--	linc	chrAEMK02000682.1:1058427-1063958:+	--
MSTRG.166774	2	7	5	4.71252	4	1	0	1.61623	2.91576	1.54387	0.398197	1	up	no	--	linc	chrAEMK02000682.1:1081985-1095403:-	--
MSTRG.166790	5	18	16	12.9873	30	27	44	35.6338	0.364466	-1.45614	0.0371434	0.585974	down	no	--	linc	chrAEMK02000682.1:1108879-1110195:+	--
MSTRG.166791	27	31	30	28.5627	46	46	63	54.2933	0.526082	-0.92664	0.0705661	0.775495	down	no	--	linc	chrAEMK02000682.1:1110256-1116272:+	--
MSTRG.166809	8	0	8	4.70829	0	0	0	0	Inf	Inf	0.00680861	0.224477	up	no	--	linc	chrAEMK02000682.1:1293740-1294489:-	--
MSTRG.166816	8	2	8	5.46969	3	0	4	2.56682	2.13092	1.09148	0.295024	1	up	no	--	linc	chrAEMK02000682.1:1316942-1321658:-	--
MSTRG.166836	103	55	96	79.5264	54	97	93	84.6359	0.939629	-0.0898364	0.932417	1	down	no	--	linc	chrAEMK02000682.1:1555705-1557417:-	--
MSTRG.166843	64	47	45	50.0457	27	72	47	49.8085	1.00476	0.00685311	1	1	up	no	--	linc	chrAEMK02000682.1:1657351-1659008:-	--
MSTRG.166864	0	0	6	1.7411	3	6	3	4.0318	0.431843	-1.21142	0.677356	1	down	no	--	linc	chrAEMK02000682.1:1741673-1742680:-	--
MSTRG.166867	21	11	6	12.1942	11	11	10	10.9731	1.11128	0.152227	0.879155	1	up	no	--	linc	chrAEMK02000682.1:1907888-1908759:-	--
MSTRG.166868	2	2	5	2.80902	8	0	8	5.78659	0.485436	-1.04265	0.439174	1	down	no	--	linc	chrAEMK02000682.1:1908776-1909204:-	--
MSTRG.16687	4	1	2	2.15447	3	1	4	2.87712	0.74883	-0.41729	0.934275	1	down	no	--	linc	chr1:254219707-254227490:+	--
MSTRG.166890	4	3	8	4.65698	9	2	9	7.13053	0.653104	-0.614614	0.64456	1	down	no	--	linc	chrAEMK02000687.1:11001-12089:-	--
MSTRG.16691	28	9	31	20.7759	37	20	25	28.207	0.736551	-0.441143	0.544845	1	down	no	--	linc	chr1:254525923-254528888:+	--
MSTRG.166926	0	7	0	2.6649	2	0	0	0.652961	4.08126	2.02901	0.442534	1	up	no	--	linc	chrAEMK02000698.1:388297-500441:+	--
MSTRG.166928	299038	135645	275935	220930	307347	402096	283476	337611	0.654395	-0.611767	0.363552	1	down	no	--	linc	chrAEMK02000695.1:3274-14599:+	--
MSTRG.166930	508	234	432	366.006	332	667	429	485.61	0.753703	-0.407932	0.248993	1	down	no	--	linc	chrAEMK02000695.1:10300-11769:-	--
MSTRG.166941	1	4	0	1.82115	6	0	12	6.72101	0.270964	-1.88383	0.272082	1	down	no	--	linc	chrAEMK02000698.1:648510-659427:-	--
MSTRG.166990	18	28	11	19.222	10	25	15	16.9751	1.13236	0.179338	0.889454	1	up	no	--	linc	chrAEMK02000697.1:112309-195734:-	--
MSTRG.166995	667	673	757	674.881	877	867	634	806.956	0.836329	-0.257857	0.23881	1	down	no	--	linc	chrAEMK02000697.1:147936-154345:+	--
MSTRG.167023	6	1	3	3.04136	0	0	0	0	Inf	Inf	0.0330181	0.553113	up	no	--	linc	chrX:92387-92637:+	--
MSTRG.167027	27	14	27	21.2203	10	10	3	7.55838	2.80752	1.48929	0.0422424	0.623198	up	no	--	linc	chrX:106463-107560:-	--
MSTRG.167031	4165	2051	3061	2911.7	3594	3295	2824	3316.51	0.877942	-0.187802	0.510708	1	down	no	--	linc	chrMT:132-1065:-	--
MSTRG.167061	14	0	4	5.33766	5	2	7	5.03092	1.06097	0.0853856	0.800761	1	up	no	--	antisense	chrX:125028-126783:+	--
MSTRG.167083	0	0	0	0	0	0	6	2.38106	#NAME?	#NAME?	0.0736814	0.786209	down	no	--	linc	chrX:817806-820116:+	--
MSTRG.167127	3	4	6	4.15896	7	7	2	5.25118	0.792005	-0.336419	0.763296	1	down	no	--	linc	chrX:3488044-3490115:-	--
MSTRG.167147	4	2	2	2.53518	1	9	0	3.11922	0.81276	-0.299099	0.764725	1	down	no	--	linc	chrX:3577500-3610864:-	--
MSTRG.167169	0	3	1	1.43228	0	13	2	4.82764	0.296684	-1.753	0.211115	1	down	no	--	linc	chrX:3682817-3731429:-	--
MSTRG.167214	977	1017	971	960.43	929	1088	811	962.752	0.997589	-0.00348262	0.912244	1	down	no	--	antisense	chrX:6002292-6023997:+	--
MSTRG.167224	32	28	20	26.0105	7	44	25	25.8598	1.00583	0.00838281	0.939902	1	up	no	--	antisense	chrX:6067801-6068997:+	--
MSTRG.167274	2	10	3	5.27426	2	11	5	6.05053	0.871702	-0.198093	0.876803	1	down	no	--	linc	chrX:6943625-6952564:+	--
MSTRG.167302	7	2	2	3.43023	0	0	0	0	Inf	Inf	0.0246938	0.474931	up	no	--	linc	chrX:8454317-8474376:+	--
MSTRG.167307	4	11	7	7.4124	1	0	2	1.12017	6.61722	2.72622	0.030083	0.53217	up	no	--	linc	chrX:8515435-8518121:-	--
MSTRG.167316	10	35	13	20.0804	13	32	6	16.555	1.21295	0.278519	0.901245	1	up	no	--	linc	chrX:8021718-8023360:-	--
MSTRG.167318	481	413	269	378.796	414	589	257	419.921	0.902065	-0.148697	0.574023	1	down	no	--	linc	chrX:8079007-8090510:-	--
MSTRG.167319	1462	1643	1099	1380.59	1416	1631	1072	1393.82	0.990511	-0.0137553	0.883618	1	down	no	--	linc	chrX:8090795-8155794:-	--
MSTRG.167321	67	137	103	102.034	82	79	55	73.1118	1.39559	0.480879	0.313339	1	up	no	--	linc	chrX:8196919-8248702:-	--
MSTRG.167322	9	28	27	21.1797	10	14	23	16.7365	1.26548	0.339689	0.620904	1	up	no	--	linc	chrX:8205613-8207031:-	--
MSTRG.167325	21	39	43	33.5906	32	47	33	38.1275	0.881007	-0.182775	0.693657	1	down	no	--	linc	chrX:8262605-8265713:-	--
MSTRG.167326	607	1298	943	948.892	717	712	646	711.384	1.33387	0.415615	0.132813	0.955691	up	no	--	linc	chrX:8323169-8352251:-	--
MSTRG.167328	17	48	25	30.6002	37	29	26	31.3965	0.974636	-0.0370649	0.963615	1	down	no	--	linc	chrX:8394014-8395247:-	--
MSTRG.167329	199	506	342	351.249	168	278	234	233.975	1.50123	0.586142	0.11384	0.914456	up	no	--	linc	chrX:8395585-8407739:-	--
MSTRG.167330	339	870	623	613.135	375	460	335	398.113	1.5401	0.623028	0.0403758	0.609496	up	no	--	linc	chrX:8407744-8424352:-	--
MSTRG.167338	1	1	0	0.679052	1	6	1	2.58515	0.262674	-1.92865	0.250261	1	down	no	--	linc	chrX:9501457-9503560:-	--
MSTRG.167377	54	7	87	44.0219	118	23	71	73.8376	0.596199	-0.746134	0.497703	1	down	no	--	linc	chrX:4699848-4706338:+	--
MSTRG.167427	1	10	1	4.39554	1	0	0	0.32648	13.4634	3.75097	0.0582741	0.714266	up	no	--	linc	chrX:10014251-10020069:+	--
MSTRG.167487	0	3	4	2.30284	6	5	6	5.89147	0.390877	-1.35521	0.249435	1	down	no	--	antisense	chrX:10437344-10438069:+	--
MSTRG.167578	19	15	18	16.6025	16	20	4	13.0171	1.27543	0.350987	0.712783	1	up	no	--	linc	chrX:11831354-11835857:-	--
MSTRG.167610	23	2	14	11.6861	18	20	31	24.3849	0.479234	-1.0612	0.278504	1	down	no	--	antisense	chrX:11985609-11990838:-	--
MSTRG.167611	0	14	10	8.23164	1	9	8	6.29397	1.30786	0.38721	0.71009	1	up	no	--	antisense	chrX:11991344-11992018:-	--
MSTRG.167614	33	32	33	31.6041	33	93	43	56.6964	0.557426	-0.843147	0.0936755	0.847016	down	no	--	antisense	chrX:12033315-12037853:+	--
MSTRG.167626	22	8	24	16.5738	37	26	33	33.2435	0.498556	-1.00417	0.118146	0.93129	down	no	--	linc	chrX:12224174-12226500:+	--
MSTRG.167633	4	0	1	1.48359	5	1	2	2.73639	0.54217	-0.883183	0.718176	1	down	no	--	antisense	chrX:12297300-12333171:-	--
MSTRG.167662	12	12	17	13.0818	9	4	4	5.76692	2.26841	1.18168	0.163887	1	up	no	--	antisense	chrX:12397294-12476159:+	--
MSTRG.167763	55	41	56	48.2684	24	17	18	20.2539	2.38316	1.25288	0.0173335	0.393141	up	no	--	linc	chrX:7615697-7619954:-	--
MSTRG.167767	5	13	7	8.47215	5	4	2	3.66731	2.31018	1.20801	0.285391	1	up	no	--	linc	chrX:7542206-7543933:-	--
MSTRG.167773	103	137	56	99.1365	60	92	33	61.2327	1.61901	0.695114	0.230125	1	up	no	--	linc	chrX:13901288-13904926:+	--
MSTRG.167774	21	11	19	15.9666	6	24	4	10.9936	1.45236	0.538397	0.625719	1	up	no	--	linc	chrX:13952456-13953401:+	--
MSTRG.167869	3	0	0	0.895055	1	0	0	0.32648	2.74153	1.45498	0.67399	1	up	no	--	linc	chrX:14671855-14675397:-	--
MSTRG.167933	92	91	119	96.624	92	93	76	89.0546	1.085	0.117691	0.773558	1	up	no	--	linc	chrX:14885874-14956748:+	--
MSTRG.16802	0	0	0	0	6	0	0	1.95888	#NAME?	#NAME?	0.0891806	0.832782	down	no	--	linc	chr1:256216319-256230637:+	--
MSTRG.168080	0	2	0	0.7614	0	8	3	3.67296	0.207299	-2.27022	0.271803	1	down	no	--	linc	chrX:16659727-16664125:-	--
MSTRG.168205	0	6	1	2.57439	24	4	2	9.87043	0.260818	-1.93889	0.254533	1	down	no	--	linc	chrX:17952859-18000945:+	--
MSTRG.168207	1	5	2	2.78222	12	1	4	5.81544	0.478419	-1.06365	0.323694	1	down	no	--	linc	chrX:17869071-17869904:+	--
MSTRG.168232	20	1	0	6.34773	0	3	3	2.12144	2.99218	1.58119	0.178062	1	up	no	--	linc	chrX:18092059-18093432:+	--
MSTRG.168571	196	233	169	196.221	51	277	115	148.242	1.32366	0.404528	0.591446	1	up	no	--	linc	chrX:29183053-29213037:-	--
MSTRG.168577	4434	6453	4419	5061.87	1223	6049	2748	3366.84	1.50345	0.588275	0.448691	1	up	no	--	linc	chrX:29195358-29595026:-	--
MSTRG.168581	1320	1682	1179	1376.29	334	1559	791	906.712	1.51789	0.602067	0.368694	1	up	no	--	linc	chrX:29426206-29438574:-	--
MSTRG.168582	0	5	1	2.19368	0	0	0	0	Inf	Inf	0.106434	0.891939	up	no	--	linc	chrX:29474134-29474590:-	--
MSTRG.168696	2	18	4	8.61004	37	10	4	16.7702	0.513413	-0.961807	0.451147	1	down	no	--	linc	chrX:17854239-17858695:-	--
MSTRG.168765	0	1	0	0.3807	5	0	0	1.6324	0.233215	-2.10027	0.301082	1	down	no	--	linc	chrX:31939081-31950372:+	--
MSTRG.168824	1	4	0	1.82115	0	0	0	0	Inf	Inf	0.151735	1	up	no	--	linc	chrX:33732628-33773627:-	--
MSTRG.168873	117	75	102	93.0584	79	80	65	76.4111	1.21786	0.284354	0.460079	1	up	no	--	linc	chrX:34521551-34522849:-	--
MSTRG.168932	4	10	1	5.29059	6	4	4	4.78747	1.10509	0.144164	0.982975	1	up	no	--	linc	chrX:35671253-35676026:-	--
MSTRG.168933	1	0	2	0.87872	0	0	5	1.98422	0.442854	-1.1751	0.618997	1	down	no	--	linc	chrX:35725730-35727357:-	--
MSTRG.168948	29	16	26	22.2882	20	24	15	19.9296	1.11835	0.161369	0.806695	1	up	no	--	linc	chrX:35797235-35799041:-	--
MSTRG.16895	0	1	0	0.3807	2	6	10	6.48323	0.0587208	-4.08998	0.0087272	0.261608	down	no	--	linc	chr1:260454672-260461289:-	--
MSTRG.168988	0	5	1	2.19368	1	0	0	0.32648	6.71919	2.74829	0.27493	1	up	no	--	linc	chrX:36614063-36626607:+	--
MSTRG.168999	12	0	1	3.8704	0	1	1	0.707148	5.47326	2.4524	0.129191	0.952664	up	no	--	linc	chrX:36895194-36895984:+	--
MSTRG.169010	28	16	40	26.0524	57	33	27	39.5642	0.658484	-0.602779	0.285809	1	down	no	--	linc	chrX:36760053-36760678:+	--
MSTRG.169028	6	10	13	9.3695	4	7	3	4.66858	2.00693	1.00499	0.31789	1	up	no	--	linc	chrX:37022838-37049057:+	--
MSTRG.169043	87	52	71	66.3561	40	82	70	66.2832	1.0011	0.00158456	0.953068	1	up	no	--	linc	chrX:37164134-37165522:-	--
MSTRG.169053	216	366	400	319.854	127	388	224	250.754	1.27557	0.35114	0.557196	1	up	no	--	linc	chrX:38254792-38273244:-	--
MSTRG.169055	0	1	6	2.1218	0	0	4	1.58738	1.33667	0.418648	0.921998	1	up	no	--	linc	chrX:38368371-38371788:-	--
MSTRG.169115	0	4	2	2.10317	5	3	7	5.34122	0.393762	-1.34461	0.323682	1	down	no	--	linc	chrX:38629840-38634644:-	--
[truncated: 2,363 more rows]

## Sheet: Bf28_Sol28.known_lncRNA.anno
Gene	Bf28_count	Bf28_normalize	Sol28_count	Sol28_normalize	FoldChange	Log2FoldChange	pval	padj	Up/Down	Significant	GeneName	Biotype	Position	Description
ENSSSCG00000038663	451	12.0807	1499	41.4578	0.291396	-1.77895	5.60483e-138	9.05145e-137	down	yes	--	lincRNA	chr1:56092544-56274861:+	--
ENSSSCG00000040228	102	2.73221	375	10.3714	0.263438	-1.92447	9.76878e-40	6.48291e-39	down	yes	--	lincRNA	chr1:208140159-208180014:-	--
ENSSSCG00000034567	46	1.23217	108	2.98695	0.412518	-1.27747	1.46456e-07	2.88733e-07	down	yes	--	lincRNA	chr15:68057757-68107339:-	--
ENSSSCG00000037852	23	0.616087	63	1.74239	0.353587	-1.49986	5.73769e-06	9.57486e-06	down	yes	--	lincRNA	chr6:169884461-169999618:-	--
ENSSSCG00000038429	38	1.01788	82	2.26787	0.448827	-1.15577	2.30988e-05	3.56431e-05	down	yes	--	lincRNA	chr10:66433253-66436118:-	--
ENSSSCG00000040582	13	0.348223	42	1.16159	0.29978	-1.73802	3.82089e-05	5.72174e-05	down	yes	--	lincRNA	chr4:432873-442004:-	--
ENSSSCG00000034422	0	0.0133932	15	0.414855	0.032284	-4.95303	5.87748e-05	8.56763e-05	down	yes	--	lincRNA	chr13:88215431-88365945:+	--
ENSSSCG00000038124	0	0.0133932	12	0.331884	0.0403551	-4.63111	0.000381271	0.000489112	down	yes	--	lincRNA	chr18:47796172-47811834:+	--
ENSSSCG00000040277	5	0.133932	22	0.608454	0.220118	-2.18365	0.000527628	0.000659578	down	yes	--	lincRNA	chr3:124011485-124147604:-	--
ENSSSCG00000031374	14	0.375009	37	1.02331	0.366468	-1.44824	0.000707679	0.00086755	down	yes	--	lincRNA	chr8:2312523-2318635:-	--
ENSSSCG00000038210	6	0.160718	23	0.636111	0.252658	-1.98474	0.000854958	0.00103044	down	yes	--	lincRNA	chr13:12789980-12913826:+	--
ENSSSCG00000040155	10	0.267864	30	0.829709	0.32284	-1.63111	0.0008767	0.00105505	down	yes	--	lincRNA	chr6:3433377-3435745:-	--
ENSSSCG00000034497	7	0.187505	21	0.580797	0.32284	-1.63111	0.00537134	0.00540445	down	yes	--	lincRNA	chr3:55074775-55108182:-	--
ENSSSCG00000034988	11	0.29465	27	0.746739	0.394583	-1.3416	0.00633489	0.00624683	down	yes	--	lincRNA	chr1:159665706-159792027:+	--
ENSSSCG00000031633	11	0.29465	26	0.719082	0.409759	-1.28715	0.00947185	0.00893538	down	yes	--	lincRNA	chr5:90560762-90566176:-	--
ENSSSCG00000032287	11	0.29465	26	0.719082	0.409759	-1.28715	0.00947185	0.00893538	down	yes	--	lincRNA	chr2:28814084-28817770:+	--
ENSSSCG00000035237	8	0.214291	21	0.580797	0.36896	-1.43846	0.0111353	0.0102915	down	yes	--	lincRNA	chr9:55005367-55071508:-	--
ENSSSCG00000039561	1	0.0267864	7	0.193599	0.13836	-2.8535	0.0229031	0.019204	down	yes	--	lincRNA	chr13:131098272-131125504:-	--
ENSSSCG00000036538	3	0.0803591	11	0.304227	0.264142	-1.92061	0.0240486	0.0200616	down	yes	--	lincRNA	chr4:82125992-82145079:+	--
ENSSSCG00000034881	2	0.0535728	9	0.248913	0.215227	-2.21607	0.0252615	0.0209447	down	yes	--	lincRNA	chr9:109095821-109166758:-	--
ENSSSCG00000039306	2	0.0535728	9	0.248913	0.215227	-2.21607	0.0252615	0.0209447	down	yes	--	lincRNA	chr13:166979297-167254436:+	--
ENSSSCG00000039906	11	0.29465	23	0.636111	0.463206	-1.11027	0.0299731	0.0243348	down	yes	--	lincRNA	chr9:29035134-29088804:-	--
ENSSSCG00000034889	0	0.0133932	5	0.138285	0.0968521	-3.36807	0.037904	0.029769	down	yes	--	lincRNA	chr5:65318233-65331050:-	--
ENSSSCG00000035927	0	0.0133932	5	0.138285	0.0968521	-3.36807	0.037904	0.029769	down	yes	--	lincRNA	chr8:8565900-8586045:-	--
ENSSSCG00000033029	556	14.8932	99	2.73804	5.43937	2.44344	3.6162e-75	3.80631e-74	up	yes	--	lincRNA	chr4:86919184-86929916:+	--
ENSSSCG00000039815	34	0.910737	5	0.138285	6.58594	2.71939	1.4863e-06	2.65745e-06	up	yes	--	lincRNA	chr2:77977459-78009290:+	--
ENSSSCG00000033943	37	0.991096	10	0.27657	3.58353	1.84138	7.54169e-05	0.000107913	up	yes	--	lincRNA	chr18:45953756-45981843:+	--
ENSSSCG00000038851	15	0.401796	2	0.055314	7.26391	2.86075	0.00103186	0.00122358	up	yes	--	lincRNA	chr7:114965386-115031820:+	--
ENSSSCG00000040219	30	0.803591	11	0.304227	2.64142	1.40131	0.00341658	0.0036152	up	yes	--	lincRNA	chr6:163619102-163624420:-	--
ENSSSCG00000033103	12	0.321437	2	0.055314	5.81113	2.53882	0.00588048	0.00586589	up	yes	--	lincRNA	chr3:129586315-129612836:-	--
ENSSSCG00000033751	20	0.535728	6	0.165942	3.2284	1.69082	0.00608743	0.00605048	up	yes	--	lincRNA	chr4:58821383-58865511:-	--
ENSSSCG00000036344	14	0.375009	3	0.0829709	4.51977	2.17625	0.00661643	0.00649806	up	yes	--	lincRNA	chr2:145419449-145644372:-	--
ENSSSCG00000032017	9	0.241077	1	0.027657	8.71669	3.12378	0.0080008	0.00767234	up	yes	--	lincRNA	chr9:66696501-66723911:+	--
ENSSSCG00000033874	16	0.428582	5	0.138285	3.09927	1.63193	0.0167442	0.0147177	up	yes	--	lincRNA	chr6:43583375-43605028:-	--
ENSSSCG00000031565	6	0.160718	0	0.0138285	11.6223	3.53882	0.0224394	0.0188863	up	yes	--	lincRNA	chr18:52291430-52309547:-	--
ENSSSCG00000038005	5	0.133932	0	0.0138285	9.68521	3.27578	0.0434862	0.0333628	up	yes	--	lincRNA	chr2:171583-192795:-	--
ENSSSCG00000032483	85	2.27684	156	4.31449	0.52772	-0.922156	1.23203e-06	2.22066e-06	down	no	--	lincRNA	chr4:940773-944663:+	--
ENSSSCG00000034990	87	2.33041	158	4.3698	0.5333	-0.906982	1.48141e-06	2.6493e-06	down	no	--	lincRNA	chr13:131129559-131134676:-	--
ENSSSCG00000033745	55	1.47325	86	2.3785	0.619403	-0.691049	0.00496844	0.00504982	down	no	--	lincRNA	chr10:11014225-11034053:+	--
ENSSSCG00000036524	61	1.63397	93	2.5721	0.635267	-0.654566	0.00536125	0.00539701	down	no	--	lincRNA	chr10:38949315-38970334:-	--
ENSSSCG00000035996	232	6.21444	279	7.7163	0.805365	-0.312285	0.0146249	0.0130409	down	no	--	lincRNA	chr9:134999255-135006940:+	--
ENSSSCG00000035273	102	2.73221	131	3.62306	0.754116	-0.407142	0.0319033	0.0257091	down	no	--	lincRNA	chr3:44827899-45026074:+	--
ENSSSCG00000036070	5	0.133932	12	0.331884	0.403551	-1.30918	0.0741035	0.0528773	down	no	--	lincRNA	chr8:9305256-9487673:+	--
ENSSSCG00000031362	2	0.0535728	7	0.193599	0.27672	-1.8535	0.0788551	0.0556458	down	no	--	lincRNA	chr4:57020141-57032829:+	--
ENSSSCG00000038414	22	0.5893	34	0.940337	0.62669	-0.674176	0.0839575	0.0587291	down	no	--	lincRNA	chr11:9913075-10135147:+	--
ENSSSCG00000039704	4	0.107146	10	0.27657	0.387409	-1.36807	0.0917175	0.0633058	down	no	--	lincRNA	chr14:81095416-81114379:-	--
ENSSSCG00000039990	3	0.0803591	8	0.221256	0.363195	-1.46118	0.112912	0.075363	down	no	--	lincRNA	chr13:152169517-152295888:-	--
ENSSSCG00000033707	16	0.428582	25	0.691425	0.619854	-0.690001	0.1304	0.0852875	down	no	--	lincRNA	chr12:61545330-61552371:+	--
ENSSSCG00000033265	1	0.0267864	4	0.110628	0.24213	-2.04614	0.156083	0.0989816	down	no	--	lincRNA	chr15:119517275-119658752:-	--
ENSSSCG00000040282	27	0.723232	37	1.02331	0.706759	-0.50071	0.167648	0.105011	down	no	--	lincRNA	chr4:117112379-117268915:-	--
ENSSSCG00000037067	5	0.133932	10	0.27657	0.484261	-1.04614	0.172708	0.107648	down	no	--	lincRNA	chr7:10678033-10689037:+	--
ENSSSCG00000036428	593	15.8843	618	17.092	0.929342	-0.105719	0.202314	0.122094	down	no	--	lincRNA	chr3:28896126-28914765:-	--
ENSSSCG00000037652	20	0.535728	28	0.774396	0.691801	-0.531571	0.204978	0.123487	down	no	--	lincRNA	chr3:72251-140482:-	--
ENSSSCG00000032603	4	0.107146	8	0.221256	0.484261	-1.04614	0.222617	0.131927	down	no	--	lincRNA	chr6:10795751-10807448:+	--
ENSSSCG00000036448	2	0.0535728	5	0.138285	0.387409	-1.36807	0.233077	0.137021	down	no	--	lincRNA	chr1:2774647-2782990:-	--
ENSSSCG00000040837	63	1.68754	74	2.04662	0.824552	-0.278318	0.259634	0.150158	down	no	--	lincRNA	chr10:68578573-68621321:-	--
ENSSSCG00000036096	10	0.267864	15	0.414855	0.645681	-0.631107	0.27899	0.159056	down	no	--	lincRNA	chr3:39261903-39264019:-	--
ENSSSCG00000032301	121	3.24115	134	3.70604	0.87456	-0.19337	0.284822	0.161954	down	no	--	lincRNA	chr10:24956426-24976482:-	--
ENSSSCG00000038539	102	2.73221	113	3.12524	0.87424	-0.193898	0.32474	0.178641	down	no	--	lincRNA	chr10:8559281-8946372:-	--
ENSSSCG00000032309	35	0.937523	41	1.13394	0.826786	-0.274413	0.40775	0.214017	down	no	--	lincRNA	chr18:54431140-54470801:+	--
ENSSSCG00000032520	3	0.0803591	5	0.138285	0.581113	-0.78311	0.450002	0.230411	down	no	--	lincRNA	chr6:134829131-135056872:-	--
ENSSSCG00000033701	3	0.0803591	5	0.138285	0.581113	-0.78311	0.450002	0.230411	down	no	--	lincRNA	chr7:2522668-2568459:-	--
ENSSSCG00000039367	1	0.0267864	2	0.055314	0.484261	-1.04614	0.541994	0.264898	down	no	--	lincRNA	chr13:159540281-159671459:+	--
ENSSSCG00000040829	1	0.0267864	2	0.055314	0.484261	-1.04614	0.541994	0.264898	down	no	--	lincRNA	chr18:30192179-30233992:+	--
ENSSSCG00000039883	10	0.267864	12	0.331884	0.807101	-0.309179	0.615961	0.289956	down	no	--	lincRNA	chr16:48644466-48693635:-	--
ENSSSCG00000036879	2	0.0535728	3	0.0829709	0.645681	-0.631107	0.62828	0.293993	down	no	--	lincRNA	chr14:81119486-81137601:-	--
ENSSSCG00000033628	44	1.1786	47	1.29988	0.906701	-0.141302	0.640457	0.298314	down	no	--	lincRNA	chr6:169221554-169408717:+	--
ENSSSCG00000035160	3	0.0803591	4	0.110628	0.726391	-0.461182	0.673951	0.309861	down	no	--	lincRNA	chr16:37101153-37176079:-	--
ENSSSCG00000036265	4	0.107146	5	0.138285	0.774817	-0.368072	0.70281	0.318757	down	no	--	lincRNA	chr9:46682876-46685645:+	--
ENSSSCG00000039639	276	7.39304	275	7.60567	0.972043	-0.0409077	0.739272	0.329896	down	no	--	lincRNA	chr4:67844438-67847924:+	--
ENSSSCG00000037796	8	0.214291	9	0.248913	0.860908	-0.216069	0.757697	0.3363	down	no	--	lincRNA	chr9:130915700-130919520:+	--
ENSSSCG00000031587	25	0.669659	26	0.719082	0.93127	-0.102728	0.799305	0.349937	down	no	--	lincRNA	chr6:100275793-100288065:+	--
ENSSSCG00000038228	9	0.241077	9	0.248913	0.968521	-0.0461444	0.945902	0.397885	down	no	--	lincRNA	chr3:48617909-48648340:-	--
ENSSSCG00000033064	3	0.0803591	3	0.0829709	0.968521	-0.0461444	0.96875	0.39953	down	no	--	lincRNA	chr5:80549280-80559675:+	--
ENSSSCG00000038216	3	0.0803591	3	0.0829709	0.968521	-0.0461444	0.96875	0.39953	down	no	--	lincRNA	chr7:85613437-85629935:-	--
ENSSSCG00000037665	2	0.0535728	2	0.055314	0.968521	-0.0461444	0.974483	0.39953	down	no	--	lincRNA	chr18:22339155-22629103:-	--
ENSSSCG00000040137	2	0.0535728	2	0.055314	0.968521	-0.0461444	0.974483	0.39953	down	no	--	lincRNA	chr15:107416220-107434421:+	--
ENSSSCG00000012219	1	0.0267864	1	0.027657	0.968521	-0.0461444	0.981955	0.39953	down	no	--	lincRNA	chrX:31879137-31897766:+	--
ENSSSCG00000033972	1	0.0267864	1	0.027657	0.968521	-0.0461444	0.981955	0.39953	down	no	--	lincRNA	chr1:233025365-233336379:+	--
ENSSSCG00000035043	1	0.0267864	1	0.027657	0.968521	-0.0461444	0.981955	0.39953	down	no	--	lincRNA	chr4:125359489-125365843:-	--
ENSSSCG00000035416	1	0.0267864	1	0.027657	0.968521	-0.0461444	0.981955	0.39953	down	no	--	lincRNA	chr4:92517843-92535863:+	--
ENSSSCG00000035661	1	0.0267864	1	0.027657	0.968521	-0.0461444	0.981955	0.39953	down	no	--	lincRNA	chr1:919554-924549:-	--
ENSSSCG00000035711	1	0.0267864	1	0.027657	0.968521	-0.0461444	0.981955	0.39953	down	no	--	lincRNA	chr9:133527206-133559898:+	--
ENSSSCG00000036571	1	0.0267864	1	0.027657	0.968521	-0.0461444	0.981955	0.39953	down	no	--	lincRNA	chr13:8917219-9582534:-	--
ENSSSCG00000036884	1	0.0267864	1	0.027657	0.968521	-0.0461444	0.981955	0.39953	down	no	--	lincRNA	chr4:93651708-93676153:+	--
ENSSSCG00000040028	1	0.0267864	1	0.027657	0.968521	-0.0461444	0.981955	0.39953	down	no	--	lincRNA	chr9:96415473-96463177:+	--
ENSSSCG00000036020	221	5.91979	119	3.29118	1.79868	0.84694	1.24607e-07	2.47303e-07	up	no	--	lincRNA	chr18:33193085-33197711:+	--
ENSSSCG00000035352	267	7.15196	153	4.23152	1.69016	0.757164	1.31815e-07	2.60767e-07	up	no	--	lincRNA	chr5:3405618-3436174:-	--
ENSSSCG00000035571	485	12.9914	334	9.23743	1.40639	0.491992	1.31115e-06	2.35903e-06	up	no	--	lincRNA	chr2:96297437-96434978:+	--
ENSSSCG00000034761	291	7.79484	192	5.31014	1.46792	0.553768	3.00386e-05	4.56223e-05	up	no	--	lincRNA	chr4:115541053-115583665:+	--
ENSSSCG00000040839	50	1.33932	27	0.746739	1.79356	0.842824	0.0122749	0.0111819	up	no	--	lincRNA	chr17:53705212-54557486:+	--
ENSSSCG00000031683	64	1.71433	38	1.05097	1.63119	0.705928	0.0151026	0.0133968	up	no	--	lincRNA	chr10:15279669-15314943:-	--
ENSSSCG00000032594	159	4.25903	119	3.29118	1.29407	0.371921	0.0325096	0.0261243	up	no	--	lincRNA	chr6:59239779-59254652:-	--
ENSSSCG00000039062	83	2.22327	56	1.54879	1.43549	0.52154	0.0347913	0.0277129	up	no	--	lincRNA	chr3:97418218-97567710:-	--
ENSSSCG00000037997	51	1.36611	31	0.857366	1.59337	0.672085	0.0377756	0.029769	up	no	--	lincRNA	chr10:11007229-11313886:-	--
ENSSSCG00000031192	50	1.33932	34	0.940337	1.4243	0.510249	0.108284	0.0726741	up	no	--	lincRNA	chr5:43223310-43352875:+	--
ENSSSCG00000036846	17	0.455368	9	0.248913	1.82943	0.871393	0.133048	0.0867428	up	no	--	lincRNA	chr11:6866623-6906338:-	--
ENSSSCG00000039920	6	0.160718	2	0.055314	2.90556	1.53882	0.160363	0.100967	up	no	--	lincRNA	chr1:224262223-224766969:-	--
ENSSSCG00000033217	5	0.133932	2	0.055314	2.4213	1.27578	0.266127	0.152825	up	no	--	lincRNA	chr3:3996877-4010579:+	--
ENSSSCG00000034829	5	0.133932	2	0.055314	2.4213	1.27578	0.266127	0.152825	up	no	--	lincRNA	chr7:83910008-83946722:-	--
ENSSSCG00000033132	8	0.214291	4	0.110628	1.93704	0.953856	0.266134	0.152825	up	no	--	lincRNA	chr6:7661357-7846787:+	--
ENSSSCG00000033537	18	0.482155	12	0.331884	1.45278	0.538818	0.3113	0.173235	up	no	--	lincRNA	chr12:8402196-8540383:+	--
ENSSSCG00000032052	3	0.0803591	1	0.027657	2.90556	1.53882	0.32087	0.176791	up	no	--	lincRNA	chr4:79322942-79328061:-	--
ENSSSCG00000032685	3	0.0803591	1	0.027657	2.90556	1.53882	0.32087	0.176791	up	no	--	lincRNA	chr1:66896959-66971110:+	--
ENSSSCG00000038150	63	1.68754	51	1.41051	1.19641	0.25871	0.339715	0.184923	up	no	--	lincRNA	chr10:28904324-28995461:-	--
ENSSSCG00000032998	15	0.401796	10	0.27657	1.45278	0.538818	0.355341	0.191994	up	no	--	lincRNA	chr14:88179705-88273474:-	--
ENSSSCG00000032590	11	0.29465	7	0.193599	1.52196	0.605932	0.378966	0.202519	up	no	--	lincRNA	chr14:56459354-56511246:-	--
ENSSSCG00000037166	8	0.214291	5	0.138285	1.54963	0.631928	0.435998	0.225039	up	no	--	lincRNA	chr7:14264736-14633357:+	--
ENSSSCG00000036104	43	1.15181	35	0.967994	1.1899	0.250837	0.443796	0.228372	up	no	--	lincRNA	chr2:99884949-100444468:-	--
ENSSSCG00000035092	5	0.133932	3	0.0829709	1.6142	0.690821	0.505164	0.252254	up	no	--	lincRNA	chr11:10463672-10575390:-	--
ENSSSCG00000037285	5	0.133932	3	0.0829709	1.6142	0.690821	0.505164	0.252254	up	no	--	lincRNA	chr15:6087526-6161651:-	--
ENSSSCG00000033875	42	1.12503	35	0.967994	1.16223	0.21689	0.510361	0.254105	up	no	--	lincRNA	chr1:135887799-136019341:+	--
ENSSSCG00000033293	2	0.0535728	1	0.027657	1.93704	0.953856	0.578208	0.276408	up	no	--	lincRNA	chr12:4535650-4593526:+	--
ENSSSCG00000035272	2	0.0535728	1	0.027657	1.93704	0.953856	0.578208	0.276408	up	no	--	lincRNA	chrX:112058421-112103410:+	--
ENSSSCG00000036149	2	0.0535728	1	0.027657	1.93704	0.953856	0.578208	0.276408	up	no	--	lincRNA	chr18:20141472-20149094:-	--
ENSSSCG00000033386	3	0.0803591	2	0.055314	1.45278	0.538818	0.67935	0.310912	up	no	--	lincRNA	chr4:73763093-73809158:-	--
ENSSSCG00000035731	10	0.267864	8	0.221256	1.21065	0.275784	0.686009	0.313158	up	no	--	lincRNA	chr1:54017277-54180269:-	--
ENSSSCG00000035593	93	2.49113	86	2.3785	1.04735	0.0667497	0.75701	0.3363	up	no	--	lincRNA	chr1:51369901-51429587:-	--
ENSSSCG00000040730	6	0.160718	5	0.138285	1.16223	0.21689	0.803512	0.350708	up	no	--	lincRNA	chr14:118157260-118629484:-	--
ENSSSCG00000037969	34	0.910737	31	0.857366	1.06225	0.0871222	0.807758	0.352408	up	no	--	lincRNA	chr18:52351577-52403124:-	--
ENSSSCG00000036379	40	1.07146	37	1.02331	1.04705	0.0663304	0.840184	0.363388	up	no	--	lincRNA	chr3:21638532-21650281:+	--
ENSSSCG00000031801	24	0.642873	22	0.608454	1.05657	0.0793865	0.852031	0.367485	up	no	--	lincRNA	chrX:121776887-121932076:+	--
ENSSSCG00000033794	9	0.241077	8	0.221256	1.08959	0.123781	0.859716	0.369998	up	no	--	lincRNA	chr13:14969863-15188311:+	--
ENSSSCG00000039179	9	0.241077	8	0.221256	1.08959	0.123781	0.859716	0.369998	up	no	--	lincRNA	chr1:159022355-159093304:+	--
ENSSSCG00000033248	17	0.455368	16	0.442512	1.02905	0.0413185	0.93445	0.394613	up	no	--	lincRNA	chr3:111487814-111496506:+	--

## Sheet: Bf28_Sol28.novel_lncRNA.anno
Gene	Bf28_count	Bf28_normalize	Sol28_count	Sol28_normalize	FoldChange	Log2FoldChange	pval	padj	Up/Down	Significant	GeneName	Biotype	Position	Description
MSTRG.42019	1487	39.8313	28485	787.809	0.0505596	-4.30587	0	0	down	yes	--	linc	chr13:95230526-95235057:-	--
MSTRG.68808	6197	165.995	17804	492.405	0.337111	-1.5687	0	0	down	yes	--	linc	chr16:38389722-38471886:-	--
MSTRG.41643	9	0.241077	3995	110.49	0.0021819	-8.8402	0	0	down	yes	--	linc	chr13:87972758-88184919:+	--
MSTRG.63150	376	10.0717	3715	102.746	0.0980253	-3.3507	0	0	down	yes	--	linc	chr15:85142780-85186172:-	--
MSTRG.10904	833	22.3131	4045	111.872	0.199451	-2.3259	0	0	down	yes	--	antisense	chr1:162157496-162227653:-	--
MSTRG.157961	409	10.9556	2837	78.4629	0.139628	-2.84034	0	0	down	yes	--	linc	chr9:42098189-42162452:+	--
MSTRG.135005	563	15.0807	3071	84.9346	0.177557	-2.49365	0	0	down	yes	--	linc	chr6:165477738-165493564:-	--
MSTRG.18858	569	15.2414	3005	83.1092	0.183391	-2.44701	0	0	down	yes	--	linc	chr10:7189987-7223356:-	--
MSTRG.43429	64	1.71433	1569	43.3938	0.0395063	-4.66177	0	0	down	yes	--	linc	chr13:115909940-115955218:-	--
MSTRG.41646	1	0.0267864	1945	53.7928	0.000497954	-10.9717	2.37057e-279	6.68607e-278	down	yes	--	linc	chr13:88032057-88051739:+	--
MSTRG.147704	690	18.4826	2530	69.9722	0.264142	-1.92061	1.22436e-256	3.26907e-255	down	yes	--	linc	chr8:38185666-38227744:-	--
MSTRG.3932	387	10.3663	1938	53.5992	0.193404	-2.37031	3.26882e-256	8.69885e-255	down	yes	--	linc	chr1:44557902-44777893:+	--
MSTRG.139573	351	9.40202	1801	49.8102	0.188757	-2.4054	2.356e-242	6.04863e-241	down	yes	--	linc	chr7:41210599-41223275:-	--
MSTRG.12513	626	16.7683	2313	63.9706	0.262125	-1.93168	1.35042e-236	3.3593e-235	down	yes	--	linc	chr1:189504006-189607726:-	--
MSTRG.19053	3035	81.2967	5901	163.204	0.498129	-1.00541	1.54504e-225	3.68331e-224	down	yes	--	linc	chr10:13550433-13609259:-	--
MSTRG.18862	293	7.84841	1579	43.6704	0.179719	-2.47618	6.54588e-220	1.52422e-218	down	yes	--	antisense	chr10:7318131-7360614:-	--
MSTRG.135017	260	6.96446	1474	40.7664	0.170838	-2.5493	3.22006e-212	7.12512e-211	down	yes	--	linc	chr6:165466845-165475593:-	--
MSTRG.28489	21	0.562514	840	23.2319	0.024213	-5.36807	5.58639e-202	1.19966e-200	down	yes	--	linc	chr11:76339165-76356189:-	--
MSTRG.50102	831	22.2595	2374	65.6577	0.339023	-1.56054	9.64465e-181	1.91698e-179	down	yes	--	antisense	chr14:20777815-20824207:-	--
MSTRG.139570	221	5.91979	1136	31.4183	0.188418	-2.40799	8.00196e-154	1.40255e-152	down	yes	--	linc	chr7:41132459-41186117:-	--
MSTRG.42018	22	0.5893	628	17.3686	0.0339291	-4.88133	2.34681e-148	3.99112e-147	down	yes	--	linc	chr13:95221197-95226593:-	--
MSTRG.90551	383	10.2592	1404	38.8304	0.264205	-1.92027	2.635e-143	4.38805e-142	down	yes	--	linc	chr2:130521194-130543213:+	--
MSTRG.145047	893	23.9202	2195	60.7071	0.394027	-1.34363	4.34284e-134	6.90208e-133	down	yes	--	antisense	chr7:103320018-103364911:+	--
MSTRG.56744	73	1.95541	703	19.4429	0.100572	-3.3137	5.43981e-132	8.54379e-131	down	yes	--	linc	chr14:112287611-112295713:+	--
MSTRG.65340	937	25.0988	2242	62.007	0.404774	-1.30481	5.88675e-131	9.20963e-130	down	yes	--	linc	chr15:114881929-114914350:-	--
MSTRG.15646	12	0.321437	533	14.7412	0.0218054	-5.51917	2.63557e-129	4.0834e-128	down	yes	--	linc	chr1:241076978-241090283:+	--
MSTRG.139571	218	5.83943	1016	28.0995	0.207813	-2.26664	2.35353e-128	3.61842e-127	down	yes	--	linc	chr7:41155852-41210530:-	--
MSTRG.38899	657	17.5986	1775	49.0911	0.358489	-1.48	1.30205e-125	1.97155e-124	down	yes	--	antisense	chr13:46075259-46103498:+	--
MSTRG.104573	463	12.4021	1435	39.6878	0.312492	-1.67811	5.9446e-122	8.90033e-121	down	yes	--	linc	chr4:16552693-16591339:+	--
MSTRG.150361	805	21.563	1984	54.8715	0.392974	-1.3475	6.45272e-122	9.64306e-121	down	yes	--	linc	chr8:84967534-84987573:+	--
MSTRG.36871	302	8.08949	1078	29.8142	0.27133	-1.88188	1.36495e-107	1.84063e-106	down	yes	--	antisense	chr13:26221598-26248319:+	--
MSTRG.19914	926	24.8042	2057	56.8904	0.435999	-1.1976	1.93868e-105	2.55832e-104	down	yes	--	antisense	chr10:24462152-24466050:-	--
MSTRG.18853	1060	28.3936	2246	62.1176	0.457094	-1.12944	7.46129e-105	9.81372e-104	down	yes	--	linc	chr10:7113313-7153435:-	--
MSTRG.97440	0	0.0133932	654	18.0877	0.00074046	-10.3993	3.45695e-104	4.53199e-103	down	yes	--	linc	chr3:49346204-49382523:+	--
MSTRG.153756	102	2.73221	655	18.1153	0.150823	-2.72907	1.36051e-102	1.75771e-101	down	yes	--	linc	chr8:134898246-134905555:-	--
MSTRG.104574	112	3.00007	667	18.4472	0.16263	-2.62033	4.63266e-100	5.86224e-99	down	yes	--	linc	chr4:16557303-16567258:+	--
MSTRG.3935	123	3.29472	680	18.8067	0.175188	-2.51302	1.96281e-97	2.43756e-96	down	yes	--	linc	chr1:44677685-44687643:+	--
MSTRG.95188	45	1.20539	461	12.7499	0.0945411	-3.40291	3.84619e-89	4.47795e-88	down	yes	--	linc	chr3:26361598-26364625:+	--
MSTRG.164288	9	0.241077	352	9.73526	0.0247633	-5.33565	1.02218e-85	1.16138e-84	down	yes	--	linc	chr9:131746454-131768065:+	--
MSTRG.63656	30	0.803591	402	11.1181	0.0722777	-3.79031	2.00059e-84	2.24438e-83	down	yes	--	linc	chr15:94098491-94103847:-	--
MSTRG.18865	136	3.64295	596	16.4836	0.221005	-2.17785	1.56594e-72	1.59991e-71	down	yes	--	linc	chr10:7360727-7369264:-	--
MSTRG.24103	351	9.40202	956	26.4401	0.355597	-1.49168	2.55834e-69	2.53934e-68	down	yes	--	linc	chr11:7118331-7135151:-	--
MSTRG.35730	3	0.0803591	255	7.05253	0.0113944	-6.45554	3.50215e-62	3.21703e-61	down	yes	--	antisense	chr13:9844316-9921788:+	--
MSTRG.54615	19	0.508941	265	7.3291	0.0694411	-3.84807	7.62135e-57	6.53615e-56	down	yes	--	linc	chr14:81309858-81314306:+	--
MSTRG.100518	26	0.696446	284	7.85458	0.0886674	-3.49545	8.39621e-57	7.19298e-56	down	yes	--	linc	chr3:96366548-96398578:-	--
MSTRG.57331	21	0.562514	266	7.35676	0.0764622	-3.70911	1.14758e-55	9.72724e-55	down	yes	--	antisense	chr14:124134249-124150811:+	--
MSTRG.114717	616	16.5004	1258	34.7925	0.474252	-1.07627	3.19797e-55	2.69076e-54	down	yes	--	antisense	chr5:9815480-9826770:+	--
MSTRG.52532	163	4.36618	562	15.5432	0.280906	-1.83184	5.23686e-55	4.38784e-54	down	yes	--	linc	chr14:56240890-56268152:+	--
MSTRG.66188	83	2.22327	401	11.0905	0.200467	-2.31856	3.53124e-53	2.88334e-52	down	yes	--	linc	chr15:131459184-131462846:-	--
MSTRG.353	472	12.6432	1028	28.4314	0.444691	-1.16913	1.1127e-51	8.85085e-51	down	yes	--	linc	chr1:4884160-4912910:+	--
MSTRG.135730	11	0.29465	208	5.75265	0.0512199	-4.28715	7.42791e-48	5.60774e-47	down	yes	--	linc	chr7:1539218-1542676:-	--
MSTRG.18864	84	2.25006	377	10.4267	0.215798	-2.21225	2.00656e-47	1.50212e-46	down	yes	--	linc	chr10:7344258-7349173:-	--
MSTRG.139572	82	2.19648	366	10.1225	0.216991	-2.20429	6.7812e-46	4.96962e-45	down	yes	--	linc	chr7:41166891-41170213:-	--
MSTRG.104278	124	3.32151	432	11.9478	0.278001	-1.84684	3.76134e-43	2.66154e-42	down	yes	--	linc	chr4:15395920-15397162:+	--
MSTRG.53747	3	0.0803591	170	4.70169	0.0170916	-5.87057	1.44199e-42	1.01143e-41	down	yes	--	linc	chr14:75445763-75480348:+	--
MSTRG.151887	31	0.830378	236	6.52705	0.127221	-2.97459	1.93003e-41	1.33044e-40	down	yes	--	linc	chr8:104655415-104662978:+	--
MSTRG.171731	56	1.50004	289	7.99287	0.187672	-2.41372	1.27831e-40	8.61899e-40	down	yes	--	antisense	chrX:83223727-83224823:+	--
MSTRG.41758	18	0.482155	193	5.3378	0.0903284	-3.46868	6.1106e-39	3.98586e-38	down	yes	--	linc	chr13:90244463-90273410:-	--
MSTRG.97441	0	0.0133932	178	4.92294	0.00272057	-8.52188	1.11601e-37	7.12864e-37	down	yes	--	linc	chr3:49342919-49345826:+	--
MSTRG.147492	8	0.214291	159	4.39746	0.0487306	-4.35903	2.7429e-37	1.7382e-36	down	yes	--	linc	chr8:31458637-31459593:+	--
MSTRG.165240	386	10.3395	800	22.1256	0.467312	-1.09754	7.45519e-37	4.67267e-36	down	yes	--	linc	chrAEMK02000328.1:271082-329190:+	--
MSTRG.4943	5	0.133932	148	4.09323	0.0327203	-4.93367	1.79178e-36	1.11431e-35	down	yes	--	antisense	chr1:72085431-72093825:+	--
MSTRG.115639	362	9.69667	763	21.1023	0.459508	-1.12184	1.95506e-36	1.21397e-35	down	yes	--	linc	chr5:19193643-19197470:-	--
MSTRG.150363	166	4.44654	465	12.8605	0.345752	-1.53219	5.93362e-36	3.65887e-35	down	yes	--	linc	chr8:85009958-85014913:+	--
MSTRG.139600	390	10.4467	788	21.7937	0.479344	-1.06087	1.82384e-34	1.07657e-33	down	yes	--	linc	chr7:41757507-41764823:-	--
MSTRG.129674	44	1.1786	234	6.47173	0.182115	-2.45708	7.16673e-34	4.17499e-33	down	yes	--	linc	chr6:74920789-74931239:+	--
MSTRG.19814	6	0.160718	140	3.87198	0.0415081	-4.59046	8.9733e-34	5.21982e-33	down	yes	--	antisense	chr10:23801004-23804884:+	--
MSTRG.109075	133	3.56259	398	11.0075	0.323652	-1.62749	1.05421e-33	6.11464e-33	down	yes	--	linc	chr4:82357842-82386040:-	--
MSTRG.107435	51	1.36611	235	6.49939	0.21019	-2.25024	8.23981e-31	4.51756e-30	down	yes	--	linc	chr4:65527724-65531489:+	--
MSTRG.37128	63	1.68754	253	6.99722	0.241173	-2.05186	1.30323e-29	6.94079e-29	down	yes	--	linc	chr13:29577115-29592518:-	--
MSTRG.43472	14	0.375009	142	3.92729	0.095488	-3.38854	1.39361e-28	7.23456e-28	down	yes	--	linc	chr13:117056908-117095062:-	--
MSTRG.125288	13	0.348223	139	3.84432	0.0905811	-3.46465	1.71004e-28	8.86e-28	down	yes	--	linc	chr6:30141523-30156054:-	--
MSTRG.43796	45	1.20539	208	5.75265	0.209536	-2.25473	1.59195e-27	8.06557e-27	down	yes	--	linc	chr13:121549006-121559815:-	--
MSTRG.42562	223	5.97336	496	13.7179	0.435444	-1.19944	8.0467e-27	4.01087e-26	down	yes	--	linc	chr13:100597199-100619029:+	--
MSTRG.105061	14	0.375009	135	3.73369	0.100439	-3.31561	8.59924e-27	4.27564e-26	down	yes	--	linc	chr4:23815760-23903360:+	--
MSTRG.37125	18	0.482155	142	3.92729	0.12277	-3.02597	5.29363e-26	2.59183e-25	down	yes	--	linc	chr13:29727042-29729163:-	--
MSTRG.7507	5	0.133932	107	2.9593	0.045258	-4.46568	6.47004e-26	3.15049e-25	down	yes	--	linc	chr1:114658287-114660907:-	--
MSTRG.146794	9	0.241077	116	3.20821	0.0751439	-3.7342	2.37093e-25	1.13721e-24	down	yes	--	linc	chr8:18334504-18346916:+	--
MSTRG.93985	104	2.78578	303	8.38007	0.33243	-1.58888	3.17342e-25	1.51576e-24	down	yes	--	linc	chr3:10041747-10049638:+	--
MSTRG.162205	208	5.57157	461	12.7499	0.43699	-1.19433	6.93005e-25	3.27494e-24	down	yes	--	antisense	chr9:105985280-105995350:+	--
MSTRG.119034	176	4.7144	412	11.3947	0.413737	-1.27321	1.29852e-24	6.06843e-24	down	yes	--	antisense	chr5:64364964-64421109:+	--
MSTRG.48118	111	2.97329	307	8.49069	0.350182	-1.51382	6.66259e-24	3.04959e-23	down	yes	--	linc	chr13:200331642-200354897:-	--
MSTRG.65339	111	2.97329	305	8.43538	0.352478	-1.50439	1.48665e-23	6.72781e-23	down	yes	--	linc	chr15:114857958-114863486:-	--
MSTRG.42246	48	1.28575	195	5.39311	0.238405	-2.06851	2.00554e-23	9.04534e-23	down	yes	--	antisense	chr13:88398181-89019597:-	--
MSTRG.19126	34	0.910737	164	4.53575	0.200791	-2.31623	1.01225e-22	4.49706e-22	down	yes	--	linc	chr10:13642651-13652247:-	--
MSTRG.113534	129	3.45544	328	9.07149	0.380912	-1.39247	1.25459e-22	5.56136e-22	down	yes	--	linc	chr5:91226-93022:-	--
MSTRG.128033	14	0.375009	118	3.26352	0.114909	-3.12143	1.76862e-22	7.79682e-22	down	yes	--	antisense	chr6:58499950-58502411:-	--
MSTRG.22892	11	0.29465	110	3.04227	0.0968521	-3.36807	2.10067e-22	9.23015e-22	down	yes	--	linc	chr10:65999338-66030060:+	--
MSTRG.3626	5	0.133932	92	2.54444	0.052637	-4.24778	5.2884e-22	2.29596e-21	down	yes	--	linc	chr1:43944637-43948143:-	--
MSTRG.47981	67	1.79469	222	6.13985	0.292301	-1.77447	7.58733e-22	3.27805e-21	down	yes	--	linc	chr13:197791024-197796391:+	--
MSTRG.94022	15	0.401796	116	3.20821	0.12524	-2.99723	2.34432e-21	9.96192e-21	down	yes	--	linc	chr3:10738243-10740730:-	--
MSTRG.154915	25	0.669659	138	3.81666	0.175457	-2.51081	4.02021e-21	1.70022e-20	down	yes	--	antisense	chr9:6450199-6455910:+	--
MSTRG.103147	2	0.0535728	79	2.1849	0.0245195	-5.34993	1.44248e-20	5.98362e-20	down	yes	--	linc	chr3:129831367-129834077:+	--
MSTRG.123060	245	6.56266	477	13.1924	0.497459	-1.00735	6.88755e-20	2.79624e-19	down	yes	--	linc	chr6:2474773-2481760:-	--
MSTRG.151110	48	1.28575	178	4.92294	0.261174	-1.93692	6.99244e-20	2.83595e-19	down	yes	--	linc	chr8:96917478-96921209:-	--
MSTRG.19057	177	4.74119	379	10.482	0.452317	-1.14459	1.73108e-19	6.9365e-19	down	yes	--	linc	chr10:13533397-13542151:-	--
MSTRG.104566	6	0.160718	84	2.32319	0.0691801	-3.8535	3.56929e-19	1.40978e-18	down	yes	--	linc	chr4:16519490-16522716:+	--
MSTRG.90548	10	0.267864	94	2.59976	0.103034	-3.27881	5.64065e-19	2.21372e-18	down	yes	--	antisense	chr2:130440164-130524843:-	--
MSTRG.19880	113	3.02686	280	7.74396	0.390868	-1.35525	8.02551e-19	3.12366e-18	down	yes	--	antisense	chr10:24162178-24166965:+	--
MSTRG.12511	3	0.0803591	74	2.04662	0.0392644	-4.67064	9.83651e-19	3.81925e-18	down	yes	--	antisense	chr1:189494593-189500577:-	--
MSTRG.152136	205	5.49121	413	11.4223	0.480743	-1.05666	1.00179e-18	3.88404e-18	down	yes	--	linc	chr8:109694731-109705950:-	--
MSTRG.119035	7	0.187505	85	2.35084	0.0797606	-3.64818	1.03104e-18	3.99357e-18	down	yes	--	linc	chr5:64371840-64413687:+	--
MSTRG.8672	1	0.0267864	70	1.93599	0.013836	-6.17543	2.03242e-18	7.79687e-18	down	yes	--	linc	chr1:130777566-130804738:-	--
MSTRG.59653	91	2.43756	239	6.61002	0.368768	-1.43922	1.06283e-17	3.95236e-17	down	yes	--	linc	chr15:25078529-25086924:-	--
MSTRG.152095	0	0.0133932	70	1.93599	0.00691801	-7.17543	1.18211e-17	4.38369e-17	down	yes	--	linc	chr8:111604278-111642306:-	--
MSTRG.62980	124	3.32151	289	7.99287	0.415559	-1.26687	1.29846e-17	4.81071e-17	down	yes	--	antisense	chr15:83015126-83146172:-	--
MSTRG.127187	16	0.428582	103	2.84867	0.15045	-2.73264	1.41173e-17	5.2183e-17	down	yes	--	antisense	chr6:52110589-52113094:+	--
MSTRG.119438	26	0.696446	124	3.42947	0.203077	-2.2999	1.98498e-17	7.29016e-17	down	yes	--	linc	chr5:67953282-67959664:+	--
MSTRG.127402	16	0.428582	101	2.79336	0.153429	-2.70436	4.29634e-17	1.5579e-16	down	yes	--	linc	chr6:53378779-53385428:-	--
MSTRG.130623	0	0.0133932	67	1.85302	0.00722777	-7.11223	4.98801e-17	1.79812e-16	down	yes	--	linc	chr6:87960541-87968109:+	--
MSTRG.84339	198	5.3037	388	10.7309	0.494245	-1.0167	1.07013e-16	3.81138e-16	down	yes	--	linc	chr2:59751898-59762209:-	--
MSTRG.172782	44	1.1786	153	4.23152	0.278529	-1.8441	2.66373e-16	9.30108e-16	down	yes	--	linc	chrX:98758511-98821582:+	--
MSTRG.107436	15	0.401796	95	2.62741	0.152924	-2.70911	3.38768e-16	1.17725e-15	down	yes	--	linc	chr4:65532872-65533774:+	--
MSTRG.134398	106	2.83936	248	6.85893	0.413965	-1.27242	1.99556e-15	6.66304e-15	down	yes	--	linc	chr6:153213248-153513445:+	--
MSTRG.87875	0	0.0133932	57	1.57645	0.0084958	-6.87903	6.66345e-15	2.17678e-14	down	yes	--	linc	chr2:97211641-97218079:+	--
MSTRG.31286	69	1.84826	187	5.17186	0.357369	-1.48451	8.81674e-15	2.85575e-14	down	yes	--	linc	chr12:19582395-19614336:+	--
MSTRG.147710	11	0.29465	79	2.1849	0.134857	-2.89049	1.44331e-14	4.63553e-14	down	yes	--	linc	chr8:38182111-38185592:-	--
MSTRG.119085	72	1.92862	190	5.25483	0.367019	-1.44607	1.77872e-14	5.68544e-14	down	yes	--	linc	chr5:65160880-65171903:+	--
MSTRG.8589	53	1.41968	159	4.39746	0.32284	-1.63111	1.85661e-14	5.92966e-14	down	yes	--	antisense	chr1:129735035-129742157:-	--
MSTRG.111609	122	3.26794	265	7.3291	0.445885	-1.16526	1.87648e-14	5.99074e-14	down	yes	--	linc	chr4:107437046-107445756:-	--
MSTRG.32553	46	1.23217	147	4.06558	0.303075	-1.72225	1.93055e-14	6.15845e-14	down	yes	--	linc	chr12:34169135-34190579:-	--
MSTRG.94575	21	0.562514	100	2.7657	0.203389	-2.29768	2.45914e-14	7.80734e-14	down	yes	--	linc	chr3:17277596-17280315:-	--
MSTRG.41538	146	3.91081	298	8.24178	0.47451	-1.07549	2.66659e-14	8.46261e-14	down	yes	--	antisense	chr13:84528012-84634763:-	--
MSTRG.8447	3	0.0803591	57	1.57645	0.0509748	-4.29407	2.71433e-14	8.6073e-14	down	yes	--	linc	chr1:127937047-127939027:+	--
MSTRG.106209	15	0.401796	87	2.40616	0.166986	-2.5822	2.79883e-14	8.87173e-14	down	yes	--	antisense	chr4:39113396-39117880:+	--
MSTRG.19298	30	0.803591	116	3.20821	0.25048	-1.99723	5.51791e-14	1.72114e-13	down	yes	--	linc	chr10:13965319-13970363:+	--
MSTRG.72047	21	0.562514	98	2.71038	0.20754	-2.26854	6.92015e-14	2.14267e-13	down	yes	--	linc	chr17:15047725-15070387:-	--
MSTRG.25707	45	1.20539	142	3.92729	0.306926	-1.70404	8.15401e-14	2.51693e-13	down	yes	--	linc	chr11:18119359-18123356:+	--
MSTRG.115854	114	3.05365	249	6.88659	0.443419	-1.17326	8.35353e-14	2.57702e-13	down	yes	--	antisense	chr5:21700465-21711520:+	--
MSTRG.64183	95	2.54471	221	6.11219	0.416333	-1.26419	8.71787e-14	2.6858e-13	down	yes	--	antisense	chr15:96228505-96313658:-	--
MSTRG.166026	89	2.38399	212	5.86328	0.406596	-1.29833	8.74609e-14	2.69346e-13	down	yes	--	linc	chrAEMK02000456.1:82165-87628:+	--
MSTRG.110356	30	0.803591	115	3.18055	0.252658	-1.98474	8.92827e-14	2.74745e-13	down	yes	--	antisense	chr4:95744632-95746918:-	--
MSTRG.79510	26	0.696446	107	2.9593	0.235342	-2.08717	1.08637e-13	3.32898e-13	down	yes	--	linc	chr18:43162338-43166436:+	--
MSTRG.32554	145	3.88402	291	8.04818	0.482597	-1.05111	1.53379e-13	4.65548e-13	down	yes	--	linc	chr12:34173621-34185328:-	--
MSTRG.111608	61	1.63397	167	4.61872	0.353771	-1.49911	1.55725e-13	4.72311e-13	down	yes	--	linc	chr4:107430104-107436252:-	--
MSTRG.150364	18	0.482155	90	2.48913	0.193704	-2.36807	1.78515e-13	5.40205e-13	down	yes	--	linc	chr8:85107932-85113095:+	--
MSTRG.31243	0	0.0133932	50	1.38285	0.00968521	-6.69	2.25974e-13	6.79456e-13	down	yes	--	linc	chr12:19382462-19388506:-	--
MSTRG.125311	43	1.15181	136	3.76135	0.306224	-1.70734	2.51102e-13	7.53596e-13	down	yes	--	linc	chr6:30516961-30570871:+	--
MSTRG.119039	16	0.428582	85	2.35084	0.18231	-2.45554	2.68754e-13	8.04462e-13	down	yes	--	linc	chr5:64402399-64406099:+	--
MSTRG.69690	123	3.29472	255	7.05253	0.467169	-1.09798	7.93935e-13	2.31675e-12	down	yes	--	linc	chr16:50517942-50544598:-	--
MSTRG.106543	24	0.642873	99	2.73804	0.234793	-2.09054	8.41904e-13	2.45405e-12	down	yes	--	linc	chr4:42807133-42826117:+	--
MSTRG.23676	9	0.241077	67	1.85302	0.1301	-2.94231	8.88849e-13	2.58806e-12	down	yes	--	antisense	chr11:4042833-4045418:+	--
MSTRG.67245	4	0.107146	54	1.49348	0.0717423	-3.80103	9.16154e-13	2.66563e-12	down	yes	--	linc	chr16:18840465-18841508:-	--
MSTRG.155267	66	1.7679	170	4.70169	0.376014	-1.41114	1.08861e-12	3.15138e-12	down	yes	--	linc	chr9:8795875-8809407:+	--
MSTRG.159360	11	0.29465	70	1.93599	0.152196	-2.716	2.3363e-12	6.64558e-12	down	yes	--	linc	chr9:57421725-57427355:-	--
MSTRG.29344	39	1.04467	124	3.42947	0.304616	-1.71494	2.38573e-12	6.78377e-12	down	yes	--	antisense	chr12:1044291-1055020:-	--
MSTRG.108545	33	0.88395	113	3.12524	0.282842	-1.82193	2.9814e-12	8.41779e-12	down	yes	--	antisense	chr4:77592271-77594276:-	--
MSTRG.71484	2	0.0535728	46	1.27222	0.0421096	-4.56971	4.00431e-12	1.12189e-11	down	yes	--	linc	chr17:601541-606254:+	--
MSTRG.4237	34	0.910737	114	3.1529	0.288857	-1.79157	4.23915e-12	1.18603e-11	down	yes	--	linc	chr1:57180382-57187297:+	--
MSTRG.97195	2	0.0535728	45	1.24456	0.0430454	-4.538	7.32612e-12	2.01867e-11	down	yes	--	linc	chr3:46603909-46612452:-	--
MSTRG.135842	0	0.0133932	43	1.18925	0.0112619	-6.47241	8.40519e-12	2.30569e-11	down	yes	--	linc	chr7:2494660-2496670:-	--
MSTRG.119433	39	1.04467	120	3.31884	0.314769	-1.66763	1.37196e-11	3.71142e-11	down	yes	--	linc	chr5:67917840-67925324:+	--
MSTRG.30781	37	0.991096	116	3.20821	0.308925	-1.69467	1.77528e-11	4.77185e-11	down	yes	--	linc	chr12:13856238-13858236:+	--
MSTRG.12918	17	0.455368	79	2.1849	0.208416	-2.26246	1.90216e-11	5.10605e-11	down	yes	--	linc	chr1:194229787-194298180:-	--
MSTRG.94851	60	1.60718	153	4.23152	0.379812	-1.39664	2.07111e-11	5.53731e-11	down	yes	--	linc	chr3:18683342-18690398:-	--
MSTRG.51737	3	0.0803591	46	1.27222	0.0631644	-3.98474	2.16631e-11	5.78025e-11	down	yes	--	antisense	chr14:46828515-46834930:+	--
MSTRG.27251	0	0.0133932	41	1.13394	0.0118112	-6.4037	2.40679e-11	6.4091e-11	down	yes	--	linc	chr11:49514599-49536179:-	--
MSTRG.100589	25	0.669659	94	2.59976	0.257585	-1.95688	2.41651e-11	6.43286e-11	down	yes	--	linc	chr3:96869663-96872407:-	--
MSTRG.91129	33	0.88395	108	2.98695	0.295937	-1.75664	2.87546e-11	7.6116e-11	down	yes	--	antisense	chr2:134637359-134660664:-	--
MSTRG.93845	59	1.5804	150	4.14855	0.380952	-1.39232	3.60844e-11	9.48291e-11	down	yes	--	antisense	chr3:8941936-8979084:+	--
MSTRG.5193	1	0.0267864	40	1.10628	0.024213	-5.36807	3.66165e-11	9.61959e-11	down	yes	--	antisense	chr1:71829469-72027333:-	--
MSTRG.30078	43	1.15181	124	3.42947	0.335858	-1.57408	4.30859e-11	1.12711e-10	down	yes	--	linc	chr12:6719863-6724703:-	--
MSTRG.152143	45	1.20539	127	3.51244	0.343177	-1.54298	4.8376e-11	1.26015e-10	down	yes	--	linc	chr8:109888375-109893975:-	--
MSTRG.137984	2	0.0535728	41	1.13394	0.0472449	-4.4037	8.27866e-11	2.12269e-10	down	yes	--	antisense	chr7:23992744-23994070:+	--
MSTRG.115676	123	3.29472	239	6.61002	0.498444	-1.0045	1.14021e-10	2.89298e-10	down	yes	--	linc	chr5:19211810-19212819:-	--
MSTRG.121912	12	0.321437	65	1.7977	0.178804	-2.48355	1.2485e-10	3.15774e-10	down	yes	--	linc	chr5:100429499-100454001:+	--
MSTRG.131992	12	0.321437	65	1.7977	0.178804	-2.48355	1.2485e-10	3.15774e-10	down	yes	--	antisense	chr6:106635930-106657910:-	--
MSTRG.46792	99	2.65185	205	5.66968	0.467725	-1.09627	1.42107e-10	3.5784e-10	down	yes	--	antisense	chr13:167803476-167875797:+	--
MSTRG.5130	73	1.95541	167	4.61872	0.423366	-1.24002	1.69466e-10	4.24066e-10	down	yes	--	antisense	chr1:74348617-74355621:+	--
MSTRG.141335	7	0.187505	53	1.46582	0.127918	-2.96671	1.74788e-10	4.36839e-10	down	yes	--	linc	chr7:65340361-65342317:+	--
MSTRG.77179	7	0.187505	53	1.46582	0.127918	-2.96671	1.74788e-10	4.36839e-10	down	yes	--	antisense	chr18:13573350-13577310:-	--
MSTRG.42292	70	1.87505	162	4.48043	0.418497	-1.25671	2.06214e-10	5.13935e-10	down	yes	--	linc	chr13:88989486-89010033:-	--
MSTRG.152150	5	0.133932	47	1.29988	0.103034	-3.27881	3.12461e-10	7.70817e-10	down	yes	--	linc	chr8:109948452-109964138:-	--
MSTRG.153895	35	0.937523	106	2.93164	0.319795	-1.64478	3.13353e-10	7.72779e-10	down	yes	--	linc	chr8:132752422-133506057:-	--
MSTRG.67665	1	0.0267864	36	0.995651	0.0269034	-5.21607	3.78521e-10	9.28916e-10	down	yes	--	linc	chr16:23886804-23888752:-	--
MSTRG.94505	8	0.214291	54	1.49348	0.143485	-2.80103	3.86653e-10	9.47712e-10	down	yes	--	antisense	chr3:17350229-17352511:-	--
MSTRG.30508	4	0.107146	44	1.21691	0.0880474	-3.50558	3.88497e-10	9.5194e-10	down	yes	--	linc	chr12:11692948-11715268:-	--
MSTRG.41591	0	0.0133932	35	0.967994	0.013836	-6.17543	5.97622e-10	1.44841e-09	down	yes	--	antisense	chr13:87731940-87735799:+	--
MSTRG.28162	1	0.0267864	35	0.967994	0.027672	-5.17543	6.81898e-10	1.64273e-09	down	yes	--	linc	chr11:71032884-71033919:+	--
MSTRG.45439	90	2.41077	187	5.17186	0.466133	-1.10119	7.85589e-10	1.88515e-09	down	yes	--	linc	chr13:136210402-136215140:-	--
MSTRG.131444	81	2.1697	174	4.81232	0.450863	-1.14924	8.37116e-10	2.00519e-09	down	yes	--	linc	chr6:100093140-100098752:+	--
MSTRG.168696	2	0.0535728	37	1.02331	0.0523525	-4.2556	9.47796e-10	2.26354e-09	down	yes	--	linc	chrX:17854239-17858695:-	--
MSTRG.109084	59	1.5804	141	3.89963	0.405268	-1.30305	1.06174e-09	2.52513e-09	down	yes	--	linc	chr4:82794691-82822546:+	--
MSTRG.104579	14	0.375009	65	1.7977	0.208605	-2.26116	1.14782e-09	2.72339e-09	down	yes	--	linc	chr4:16594512-16595728:+	--
MSTRG.25706	56	1.50004	136	3.76135	0.398803	-1.32625	1.25615e-09	2.96898e-09	down	yes	--	linc	chr11:18115329-18119219:+	--
MSTRG.156781	18	0.482155	72	1.9913	0.24213	-2.04614	1.76982e-09	4.14514e-09	down	yes	--	linc	chr9:26789542-26803905:-	--
MSTRG.104724	1	0.0267864	33	0.91268	0.0293491	-5.09054	2.22586e-09	5.16492e-09	down	yes	--	linc	chr4:15782604-15783989:-	--
MSTRG.67281	3	0.0803591	38	1.05097	0.0764622	-3.70911	2.8389e-09	6.54195e-09	down	yes	--	antisense	chr16:17952377-17994923:+	--
MSTRG.68549	3	0.0803591	38	1.05097	0.0764622	-3.70911	2.8389e-09	6.54195e-09	down	yes	--	antisense	chr16:34112674-34214616:+	--
MSTRG.62028	2	0.0535728	35	0.967994	0.0553441	-4.17543	3.22155e-09	7.37638e-09	down	yes	--	antisense	chr15:72445932-72463672:+	--
MSTRG.82406	27	0.723232	87	2.40616	0.300576	-1.7342	3.26323e-09	7.46396e-09	down	yes	--	linc	chr2:25159615-25232496:-	--
MSTRG.31029	8	0.214291	50	1.38285	0.154963	-2.69	3.70944e-09	8.44598e-09	down	yes	--	antisense	chr12:17716223-17767843:-	--
MSTRG.35739	1	0.0267864	32	0.885023	0.0302663	-5.04614	4.03339e-09	9.14716e-09	down	yes	--	linc	chr13:9914827-9920179:+	--
MSTRG.47991	1	0.0267864	32	0.885023	0.0302663	-5.04614	4.03339e-09	9.14716e-09	down	yes	--	antisense	chr13:197756986-197777989:+	--
MSTRG.51525	1	0.0267864	32	0.885023	0.0302663	-5.04614	4.03339e-09	9.14716e-09	down	yes	--	antisense	chr14:43427467-43434377:-	--
MSTRG.90444	20	0.535728	74	2.04662	0.261763	-1.93367	4.13336e-09	9.358e-09	down	yes	--	linc	chr2:128866641-128870885:+	--
MSTRG.23038	10	0.267864	54	1.49348	0.179356	-2.4791	4.69154e-09	1.05918e-08	down	yes	--	antisense	chr10:66434849-66439336:+	--
MSTRG.149175	0	0.0133932	31	0.857366	0.0156213	-6.00034	5.35474e-09	1.20314e-08	down	yes	--	antisense	chr8:71797403-71800035:+	--
MSTRG.50681	7	0.187505	47	1.29988	0.144248	-2.79338	5.49898e-09	1.23451e-08	down	yes	--	linc	chr14:31674061-31674556:+	--
MSTRG.57340	35	0.937523	99	2.73804	0.342407	-1.54622	6.07049e-09	1.35862e-08	down	yes	--	linc	chr14:124521393-124522723:+	--
MSTRG.80082	6	0.160718	44	1.21691	0.132071	-2.92061	7.9037e-09	1.75421e-08	down	yes	--	antisense	chr18:55924153-55925396:-	--
MSTRG.79507	23	0.616087	78	2.15724	0.28559	-1.80798	8.04483e-09	1.78504e-08	down	yes	--	linc	chr18:43090687-43121775:+	--
MSTRG.32510	67	1.79469	147	4.06558	0.441435	-1.17973	8.38099e-09	1.85808e-08	down	yes	--	antisense	chr12:33525326-33536732:-	--
MSTRG.130533	15	0.401796	63	1.74239	0.2306	-2.11653	8.81753e-09	1.95216e-08	down	yes	--	linc	chr6:85828469-85831627:-	--
MSTRG.42919	22	0.5893	76	2.10193	0.280361	-1.83464	8.90297e-09	1.96944e-08	down	yes	--	linc	chr13:108163246-108170332:-	--
MSTRG.90920	29	0.776805	88	2.43381	0.319172	-1.64759	9.46967e-09	2.08904e-08	down	yes	--	linc	chr2:131998109-132144374:+	--
MSTRG.28152	1	0.0267864	30	0.829709	0.032284	-4.95303	1.33243e-08	2.9034e-08	down	yes	--	linc	chr11:70940009-70942236:+	--
MSTRG.31091	1	0.0267864	30	0.829709	0.032284	-4.95303	1.33243e-08	2.9034e-08	down	yes	--	antisense	chr12:17211654-17247541:+	--
MSTRG.62423	1	0.0267864	30	0.829709	0.032284	-4.95303	1.33243e-08	2.9034e-08	down	yes	--	linc	chr15:78598007-78601595:-	--
MSTRG.135022	3	0.0803591	35	0.967994	0.0830161	-3.59046	1.76482e-08	3.80624e-08	down	yes	--	linc	chr6:165520467-165521705:-	--
MSTRG.150360	60	1.60718	134	3.70604	0.433666	-1.20534	2.21223e-08	4.73422e-08	down	yes	--	linc	chr8:84907280-84910773:+	--
MSTRG.10771	37	0.991096	99	2.73804	0.361973	-1.46605	2.26497e-08	4.83673e-08	down	yes	--	antisense	chr1:164281116-164311225:-	--
MSTRG.158186	10	0.267864	51	1.41051	0.189906	-2.39664	2.36993e-08	5.03804e-08	down	yes	--	antisense	chr9:45339057-45450719:-	--
MSTRG.143584	1	0.0267864	29	0.802053	0.0333973	-4.90413	2.42926e-08	5.14777e-08	down	yes	--	linc	chr7:94689764-94761455:+	--
MSTRG.3488	1	0.0267864	29	0.802053	0.0333973	-4.90413	2.42926e-08	5.14777e-08	down	yes	--	linc	chr1:43591564-43595200:+	--
MSTRG.16280	6	0.160718	42	1.16159	0.13836	-2.8535	2.50811e-08	5.30363e-08	down	yes	--	linc	chr1:249998795-250000877:+	--
MSTRG.2883	0	0.0133932	28	0.774396	0.017295	-5.8535	2.85819e-08	6.01849e-08	down	yes	--	linc	chr1:36126544-36128612:+	--
MSTRG.87873	1	0.0267864	28	0.774396	0.03459	-4.8535	4.43826e-08	9.15958e-08	down	yes	--	linc	chr2:97137956-97211467:-	--
MSTRG.163588	6	0.160718	41	1.13394	0.141735	-2.81873	4.45615e-08	9.18769e-08	down	yes	--	linc	chr9:125369190-125396405:+	--
MSTRG.165977	4	0.107146	36	0.995651	0.107613	-3.21607	4.74059e-08	9.75405e-08	down	yes	--	linc	chrAEMK02000452.1:3395984-3397184:-	--
MSTRG.168792	0	0.0133932	27	0.746739	0.0179356	-5.80103	5.02617e-08	1.03072e-07	down	yes	--	linc	chrX:30953462-31180915:+	--
MSTRG.80346	66	1.7679	140	3.87198	0.456589	-1.13103	5.46711e-08	1.11828e-07	down	yes	--	linc	chr2:1366258-1366652:-	--
MSTRG.64760	60	1.60718	131	3.62306	0.443598	-1.17268	6.226e-08	1.26575e-07	down	yes	--	antisense	chr15:105885790-105893508:-	--
MSTRG.5332	9	0.241077	47	1.29988	0.185462	-2.43081	6.53576e-08	1.3257e-07	down	yes	--	antisense	chr1:76669572-76699094:-	--
MSTRG.61925	14	0.375009	57	1.57645	0.237882	-2.07168	6.77209e-08	1.37156e-07	down	yes	--	linc	chr15:71259427-71296869:+	--
MSTRG.16277	11	0.29465	51	1.41051	0.208897	-2.25914	7.07839e-08	1.43273e-07	down	yes	--	linc	chr1:249997079-249998616:-	--
MSTRG.80494	1	0.0267864	27	0.746739	0.0358712	-4.80103	8.12597e-08	1.63542e-07	down	yes	--	linc	chr2:3900051-3901150:-	--
MSTRG.65337	18	0.482155	64	1.77005	0.272397	-1.87622	8.42491e-08	1.69388e-07	down	yes	--	linc	chr15:114794922-114796372:-	--
MSTRG.130775	8	0.214291	44	1.21691	0.176095	-2.50558	1.03977e-07	2.07646e-07	down	yes	--	linc	chr6:89319978-89328558:-	--
MSTRG.104722	5	0.133932	37	1.02331	0.130881	-2.93367	1.13756e-07	2.26649e-07	down	yes	--	linc	chr4:15771630-15773725:-	--
MSTRG.135839	1	0.0267864	26	0.719082	0.0372508	-4.74658	1.49098e-07	2.93581e-07	down	yes	--	linc	chr7:2483827-2484734:-	--
MSTRG.93492	1	0.0267864	26	0.719082	0.0372508	-4.74658	1.49098e-07	2.93581e-07	down	yes	--	antisense	chr3:6232806-6245170:-	--
MSTRG.73742	5	0.133932	36	0.995651	0.134517	-2.89414	2.0353e-07	3.97245e-07	down	yes	--	linc	chr17:35497154-35499668:-	--
MSTRG.3937	44	1.1786	104	2.87633	0.409759	-1.28715	2.11339e-07	4.11984e-07	down	yes	--	linc	chr1:44740512-44746797:+	--
MSTRG.94814	53	1.41968	117	3.23587	0.438732	-1.18859	2.34166e-07	4.55486e-07	down	yes	--	linc	chr3:18529676-18533388:-	--
MSTRG.167377	54	1.44646	118	3.26352	0.443222	-1.1739	2.73433e-07	5.29167e-07	down	yes	--	linc	chrX:4699848-4706338:+	--
MSTRG.168205	0	0.0133932	24	0.663768	0.0201775	-5.63111	2.78847e-07	5.38993e-07	down	yes	--	linc	chrX:17952859-18000945:+	--
MSTRG.165269	13	0.348223	52	1.43816	0.24213	-2.04614	3.15395e-07	6.06565e-07	down	yes	--	linc	chrAEMK02000361.1:486255-487880:-	--
MSTRG.94415	13	0.348223	52	1.43816	0.24213	-2.04614	3.15395e-07	6.06565e-07	down	yes	--	antisense	chr3:16789650-16812387:-	--
MSTRG.128173	49	1.31253	110	3.04227	0.431432	-1.21279	3.51368e-07	6.71715e-07	down	yes	--	antisense	chr6:59570900-59627734:+	--
MSTRG.101659	24	0.642873	71	1.96365	0.327387	-1.61093	3.91174e-07	7.43731e-07	down	yes	--	antisense	chr3:110457032-110484441:+	--
MSTRG.102351	2	0.0535728	27	0.746739	0.0717423	-3.80103	4.40552e-07	8.32081e-07	down	yes	--	linc	chr3:118458670-118461070:+	--
MSTRG.116067	2	0.0535728	27	0.746739	0.0717423	-3.80103	4.40552e-07	8.32081e-07	down	yes	--	antisense	chr5:23031533-23033919:+	--
MSTRG.80731	2	0.0535728	27	0.746739	0.0717423	-3.80103	4.40552e-07	8.32081e-07	down	yes	--	antisense	chr2:5152651-5177808:-	--
MSTRG.99993	0	0.0133932	23	0.636111	0.0210548	-5.56971	4.97128e-07	9.3453e-07	down	yes	--	linc	chr3:88484726-88937951:-	--
MSTRG.165252	8	0.214291	41	1.13394	0.18898	-2.4037	5.33033e-07	9.99916e-07	down	yes	--	linc	chrAEMK02000328.1:388241-409735:-	--
MSTRG.170465	21	0.562514	65	1.7977	0.312907	-1.67619	5.915e-07	1.10571e-06	down	yes	--	linc	chrX:50376944-50379083:-	--
MSTRG.127479	3	0.0803591	29	0.802053	0.100192	-3.31916	6.73878e-07	1.25007e-06	down	yes	--	antisense	chr6:54018930-54023578:-	--
MSTRG.131489	3	0.0803591	29	0.802053	0.100192	-3.31916	6.73878e-07	1.25007e-06	down	yes	--	linc	chr6:74127889-74153997:+	--
MSTRG.137435	2	0.0535728	26	0.719082	0.0745016	-3.74658	8.16217e-07	1.50506e-06	down	yes	--	linc	chr7:17326073-17328241:-	--
MSTRG.2962	2	0.0535728	26	0.719082	0.0745016	-3.74658	8.16217e-07	1.50506e-06	down	yes	--	linc	chr1:36216946-36331703:+	--
MSTRG.106996	13	0.348223	50	1.38285	0.251816	-1.98956	8.47638e-07	1.55869e-06	down	yes	--	linc	chr4:55156558-55167867:-	--
MSTRG.80493	13	0.348223	50	1.38285	0.251816	-1.98956	8.47638e-07	1.55869e-06	down	yes	--	linc	chr2:3897514-3899456:-	--
MSTRG.3961	27	0.723232	74	2.04662	0.353379	-1.50071	8.74547e-07	1.60375e-06	down	yes	--	linc	chr1:52717029-52720745:+	--
MSTRG.17595	0	0.0133932	22	0.608454	0.0220118	-5.50558	8.89587e-07	1.63021e-06	down	yes	--	antisense	chr1:267615941-267625338:-	--
MSTRG.10222	4	0.107146	31	0.857366	0.12497	-3.00034	9.22235e-07	1.68696e-06	down	yes	--	linc	chr1:151484789-151496407:+	--
MSTRG.98573	4	0.107146	31	0.857366	0.12497	-3.00034	9.22235e-07	1.68696e-06	down	yes	--	linc	chr3:68353192-68361476:+	--
MSTRG.21020	1	0.0267864	23	0.636111	0.0421096	-4.56971	9.33226e-07	1.7055e-06	down	yes	--	linc	chr10:34280332-34330885:+	--
MSTRG.34909	1	0.0267864	23	0.636111	0.0421096	-4.56971	9.33226e-07	1.7055e-06	down	yes	--	linc	chr12:59913934-59918065:+	--
MSTRG.59174	1	0.0267864	23	0.636111	0.0421096	-4.56971	9.33226e-07	1.7055e-06	down	yes	--	linc	chr15:15524817-15547632:+	--
MSTRG.113816	61	1.63397	123	3.40181	0.480324	-1.05792	1.39197e-06	2.49491e-06	down	yes	--	linc	chr5:3460359-3469812:+	--
MSTRG.136615	2	0.0535728	25	0.691425	0.0774817	-3.69	1.51247e-06	2.70063e-06	down	yes	--	linc	chr7:11242252-11245486:-	--
MSTRG.127587	0	0.0133932	21	0.580797	0.02306	-5.43846	1.59804e-06	2.84328e-06	down	yes	--	antisense	chr6:54589324-54590938:-	--
MSTRG.21026	0	0.0133932	21	0.580797	0.02306	-5.43846	1.59804e-06	2.84328e-06	down	yes	--	antisense	chr10:33948975-33950842:+	--
MSTRG.35998	0	0.0133932	21	0.580797	0.02306	-5.43846	1.59804e-06	2.84328e-06	down	yes	--	linc	chr13:17261338-17279785:+	--
MSTRG.71863	0	0.0133932	21	0.580797	0.02306	-5.43846	1.59804e-06	2.84328e-06	down	yes	--	antisense	chr17:10775395-10777854:+	--
MSTRG.52440	4	0.107146	30	0.829709	0.129136	-2.95303	1.66171e-06	2.95197e-06	down	yes	--	linc	chr14:54782066-54784121:-	--
MSTRG.105881	13	0.348223	48	1.32754	0.262308	-1.93067	2.24751e-06	3.9402e-06	down	yes	--	linc	chr4:35814405-35818565:+	--
MSTRG.34954	35	0.937523	84	2.32319	0.403551	-1.30918	2.29838e-06	4.02673e-06	down	yes	--	antisense	chr12:59980897-59986493:+	--
MSTRG.152141	11	0.29465	44	1.21691	0.24213	-2.04614	2.54861e-06	4.44761e-06	down	yes	--	linc	chr8:109876141-109877735:-	--
MSTRG.162909	30	0.803591	76	2.10193	0.382311	-1.38718	2.62132e-06	4.56654e-06	down	yes	--	linc	chr9:117294265-117320228:-	--
MSTRG.79558	2	0.0535728	24	0.663768	0.0807101	-3.63111	2.80284e-06	4.86901e-06	down	yes	--	linc	chr18:46527492-46691315:+	--
MSTRG.62982	0	0.0133932	20	0.55314	0.024213	-5.36807	2.88223e-06	4.99825e-06	down	yes	--	linc	chr15:83079807-83086952:-	--
MSTRG.26325	4	0.107146	29	0.802053	0.133589	-2.90413	2.98823e-06	5.16641e-06	down	yes	--	linc	chr11:22908748-22920518:-	--
MSTRG.65338	14	0.375009	49	1.35519	0.27672	-1.8535	3.32644e-06	5.71047e-06	down	yes	--	linc	chr15:114837075-114838075:-	--
MSTRG.59429	17	0.455368	54	1.49348	0.304905	-1.71357	3.7771e-06	6.44269e-06	down	yes	--	antisense	chr15:20080477-20084158:-	--
MSTRG.89345	17	0.455368	54	1.49348	0.304905	-1.71357	3.7771e-06	6.44269e-06	down	yes	--	linc	chr2:102689098-102732130:+	--
MSTRG.111607	38	1.01788	87	2.40616	0.423032	-1.24116	3.96721e-06	6.7569e-06	down	yes	--	linc	chr4:107420714-107424170:-	--
MSTRG.172421	3	0.0803591	26	0.719082	0.111752	-3.16162	4.1158e-06	7.00104e-06	down	yes	--	antisense	chrX:94296117-94331943:-	--
MSTRG.146242	50	1.33932	104	2.87633	0.465635	-1.10273	4.43354e-06	7.50805e-06	down	yes	--	linc	chr8:8763266-8773585:-	--
MSTRG.90664	8	0.214291	37	1.02331	0.20941	-2.2556	4.52073e-06	7.64277e-06	down	yes	--	antisense	chr2:131091274-131118469:-	--
MSTRG.119434	15	0.401796	50	1.38285	0.290556	-1.78311	4.78845e-06	8.07152e-06	down	yes	--	linc	chr5:67929104-67930662:+	--
MSTRG.81808	4	0.107146	28	0.774396	0.13836	-2.8535	5.36214e-06	8.99879e-06	down	yes	--	linc	chr2:16249951-16254282:-	--
MSTRG.166790	5	0.133932	30	0.829709	0.16142	-2.63111	6.38097e-06	1.05976e-05	down	yes	--	linc	chrAEMK02000682.1:1108879-1110195:+	--
MSTRG.425	5	0.133932	30	0.829709	0.16142	-2.63111	6.38097e-06	1.05976e-05	down	yes	--	linc	chr1:7279265-7280395:+	--
MSTRG.49039	5	0.133932	30	0.829709	0.16142	-2.63111	6.38097e-06	1.05976e-05	down	yes	--	linc	chr14:4416418-4434026:+	--
MSTRG.24243	24	0.642873	64	1.77005	0.363195	-1.46118	7.33456e-06	1.20886e-05	down	yes	--	linc	chr11:8430422-8432892:+	--
MSTRG.165276	7	0.187505	34	0.940337	0.199401	-2.32625	7.51447e-06	1.23724e-05	down	yes	--	linc	chrAEMK02000361.1:743362-748614:+	--
MSTRG.129952	40	1.07146	88	2.43381	0.440237	-1.18365	7.86375e-06	1.28944e-05	down	yes	--	linc	chr6:79328758-79340195:-	--
MSTRG.42806	43	1.15181	92	2.54444	0.452678	-1.14344	8.79133e-06	1.4342e-05	down	yes	--	linc	chr13:107711375-107746224:+	--
MSTRG.129978	20	0.535728	57	1.57645	0.339832	-1.55711	9.21191e-06	1.49885e-05	down	yes	--	antisense	chr6:79810300-79817799:+	--
MSTRG.139328	2	0.0535728	22	0.608454	0.0880474	-3.50558	9.62261e-06	1.5596e-05	down	yes	--	linc	chr7:38343874-38344796:-	--
MSTRG.130959	29	0.776805	71	1.96365	0.395593	-1.33791	9.98346e-06	1.6152e-05	down	yes	--	antisense	chr6:91943487-91968001:-	--
MSTRG.38910	5	0.133932	29	0.802053	0.166986	-2.5822	1.12274e-05	1.80334e-05	down	yes	--	linc	chr13:46404336-46405126:+	--
MSTRG.48922	5	0.133932	29	0.802053	0.166986	-2.5822	1.12274e-05	1.80334e-05	down	yes	--	linc	chr14:2546454-2566602:+	--
MSTRG.152148	15	0.401796	48	1.32754	0.302663	-1.72422	1.19843e-05	1.91951e-05	down	yes	--	linc	chr8:109925101-109929625:-	--
MSTRG.138670	6	0.160718	31	0.857366	0.187456	-2.41538	1.22991e-05	1.96877e-05	down	yes	--	antisense	chr7:31156925-31198046:-	--
MSTRG.157188	9	0.241077	37	1.02331	0.235586	-2.08567	1.25893e-05	2.012e-05	down	yes	--	linc	chr9:20568371-20569631:-	--
MSTRG.158194	8	0.214291	35	0.967994	0.221376	-2.17543	1.28957e-05	2.05728e-05	down	yes	--	antisense	chr9:45723110-45740944:+	--
MSTRG.85931	41	1.09824	88	2.43381	0.451243	-1.14802	1.2935e-05	2.06313e-05	down	yes	--	antisense	chr2:76160870-76163665:+	--
MSTRG.143887	14	0.375009	46	1.27222	0.294767	-1.76235	1.35127e-05	2.15013e-05	down	yes	--	antisense	chr7:98257512-98261430:+	--
MSTRG.76315	13	0.348223	44	1.21691	0.286154	-1.80514	1.51082e-05	2.38742e-05	down	yes	--	antisense	chr18:6037625-6039877:-	--
MSTRG.7012	38	1.01788	83	2.29553	0.443419	-1.17326	1.63477e-05	2.57212e-05	down	yes	--	antisense	chr1:107339606-107345195:+	--
MSTRG.23807	4	0.107146	26	0.719082	0.149003	-2.74658	1.71401e-05	2.68782e-05	down	yes	--	linc	chr11:5043420-5044230:+	--
MSTRG.104721	0	0.0133932	17	0.470169	0.0284859	-5.13361	1.7351e-05	2.71716e-05	down	yes	--	linc	chr4:15770865-15771588:-	--
MSTRG.74691	0	0.0133932	17	0.470169	0.0284859	-5.13361	1.7351e-05	2.71716e-05	down	yes	--	linc	chr17:45679349-45880818:-	--
MSTRG.82923	0	0.0133932	17	0.470169	0.0284859	-5.13361	1.7351e-05	2.71716e-05	down	yes	--	linc	chr2:36957599-36958703:+	--
MSTRG.121915	2	0.0535728	21	0.580797	0.0922401	-3.43846	1.78217e-05	2.78597e-05	down	yes	--	linc	chr5:100443801-100449456:-	--
MSTRG.142821	1	0.0267864	18	0.497826	0.0538067	-4.21607	2.07547e-05	3.21873e-05	down	yes	--	linc	chr7:86241062-86241703:+	--
MSTRG.89540	13	0.348223	43	1.18925	0.292809	-1.77197	2.40797e-05	3.70852e-05	down	yes	--	antisense	chr2:117869635-117880232:+	--
MSTRG.139475	11	0.29465	39	1.07862	0.273173	-1.87211	2.9637e-05	4.50807e-05	down	yes	--	linc	chr7:39215987-39217242:+	--
MSTRG.78493	11	0.29465	39	1.07862	0.273173	-1.87211	2.9637e-05	4.50807e-05	down	yes	--	linc	chr18:32435783-32439134:-	--
MSTRG.119836	0	0.0133932	16	0.442512	0.0302663	-5.04614	3.18554e-05	4.81714e-05	down	yes	--	linc	chr5:73702915-73706415:+	--
MSTRG.31515	10	0.267864	37	1.02331	0.261763	-1.93367	3.22575e-05	4.86968e-05	down	yes	--	antisense	chr12:21501014-21644832:-	--
MSTRG.79417	10	0.267864	37	1.02331	0.261763	-1.93367	3.22575e-05	4.86968e-05	down	yes	--	linc	chr18:45442043-45443108:-	--
MSTRG.94448	8	0.214291	33	0.91268	0.234793	-2.09054	3.62052e-05	5.43695e-05	down	yes	--	linc	chr3:12206629-12418121:+	--
MSTRG.152144	13	0.348223	42	1.16159	0.29978	-1.73802	3.82089e-05	5.72174e-05	down	yes	--	linc	chr8:109899784-109942076:-	--
MSTRG.102349	1	0.0267864	17	0.470169	0.0569718	-4.13361	3.88616e-05	5.81188e-05	down	yes	--	linc	chr3:118423676-118468225:+	--
MSTRG.113867	1	0.0267864	17	0.470169	0.0569718	-4.13361	3.88616e-05	5.81188e-05	down	yes	--	linc	chr4:129421881-129422359:+	--
MSTRG.63262	12	0.321437	40	1.10628	0.290556	-1.78311	4.29564e-05	6.39324e-05	down	yes	--	linc	chr15:88331086-88331948:-	--
MSTRG.120091	18	0.482155	50	1.38285	0.348668	-1.52008	4.48467e-05	6.65233e-05	down	yes	--	antisense	chr5:77014951-77016455:+	--
MSTRG.29664	15	0.401796	45	1.24456	0.32284	-1.63111	4.59789e-05	6.80515e-05	down	yes	--	linc	chr12:4048499-4049452:+	--
MSTRG.131857	22	0.5893	56	1.54879	0.38049	-1.39407	5.15863e-05	7.5916e-05	down	yes	--	antisense	chr6:105982102-106040685:-	--
MSTRG.140424	9	0.241077	34	0.940337	0.256373	-1.96368	5.68095e-05	8.30835e-05	down	yes	--	linc	chr7:54653839-54655492:-	--
MSTRG.133250	0	0.0133932	15	0.414855	0.032284	-4.95303	5.87748e-05	8.56763e-05	down	yes	--	antisense	chr6:142511559-142516365:-	--
MSTRG.44545	0	0.0133932	15	0.414855	0.032284	-4.95303	5.87748e-05	8.56763e-05	down	yes	--	linc	chr13:131075077-131078563:+	--
MSTRG.58006	5	0.133932	26	0.719082	0.186254	-2.42466	5.99399e-05	8.72794e-05	down	yes	--	linc	chr14:136152844-136167106:+	--
MSTRG.42117	13	0.348223	41	1.13394	0.307092	-1.70326	6.03496e-05	8.77961e-05	down	yes	--	linc	chr13:96404077-96469817:+	--
MSTRG.61565	13	0.348223	41	1.13394	0.307092	-1.70326	6.03496e-05	8.77961e-05	down	yes	--	linc	chr15:59436066-59439293:-	--
MSTRG.79506	48	1.28575	93	2.5721	0.499882	-1.00034	6.12593e-05	8.9015e-05	down	yes	--	antisense	chr18:43071447-43246276:+	--
MSTRG.29796	6	0.160718	28	0.774396	0.20754	-2.26854	6.24813e-05	9.06996e-05	down	yes	--	linc	chr12:3802023-3803165:-	--
MSTRG.5796	12	0.321437	39	1.07862	0.298007	-1.74658	6.83693e-05	9.86567e-05	down	yes	--	linc	chr1:82160619-82161552:-	--
MSTRG.69688	1	0.0267864	16	0.442512	0.0605326	-4.04614	7.29297e-05	0.000104709	down	yes	--	linc	chr16:50503882-50512088:-	--
MSTRG.76050	1	0.0267864	16	0.442512	0.0605326	-4.04614	7.29297e-05	0.000104709	down	yes	--	antisense	chr18:554101-562196:+	--
MSTRG.104578	3	0.0803591	21	0.580797	0.13836	-2.8535	8.13124e-05	0.00011572	down	yes	--	linc	chr4:16591485-16601760:+	--
MSTRG.94853	35	0.937523	74	2.04662	0.458084	-1.12631	8.20162e-05	0.000116606	down	yes	--	linc	chr3:18703619-18706228:-	--
MSTRG.4229	40	1.07146	81	2.24022	0.478282	-1.06407	8.32006e-05	0.000118164	down	yes	--	linc	chr1:57123736-57126768:-	--
MSTRG.143192	33	0.88395	71	1.96365	0.450158	-1.1515	8.60649e-05	0.000121954	down	yes	--	linc	chr7:81149490-81154292:-	--
MSTRG.133442	4	0.107146	23	0.636111	0.168438	-2.56971	9.58218e-05	0.000135011	down	yes	--	linc	chr6:146136639-146141180:+	--
MSTRG.95569	34	0.910737	72	1.9913	0.457357	-1.12861	9.97483e-05	0.000139953	down	yes	--	linc	chr3:31324383-31331557:-	--
MSTRG.39866	39	1.04467	79	2.1849	0.478131	-1.06452	0.000101297	0.000141927	down	yes	--	antisense	chr13:65730610-65736625:-	--
MSTRG.130259	7	0.187505	29	0.802053	0.233781	-2.09677	0.00010472	0.000146492	down	yes	--	antisense	chr6:83507686-83511483:+	--
MSTRG.20661	7	0.187505	29	0.802053	0.233781	-2.09677	0.00010472	0.000146492	down	yes	--	linc	chr10:33271570-33313821:+	--
MSTRG.56330	7	0.187505	29	0.802053	0.233781	-2.09677	0.00010472	0.000146492	down	yes	--	antisense	chr14:106792982-106796789:+	--
MSTRG.78924	6	0.160718	27	0.746739	0.215227	-2.21607	0.000106513	0.000148689	down	yes	--	linc	chr18:37996956-38001923:+	--
MSTRG.92432	6	0.160718	27	0.746739	0.215227	-2.21607	0.000106513	0.000148689	down	yes	--	linc	chr2:150747356-150749685:+	--
MSTRG.165317	0	0.0133932	14	0.387198	0.03459	-4.8535	0.000109007	0.00015188	down	yes	--	linc	chrAEMK02000361.1:1687559-1701926:-	--
MSTRG.66662	0	0.0133932	14	0.387198	0.03459	-4.8535	0.000109007	0.00015188	down	yes	--	linc	chr15:137789243-137792180:+	--
MSTRG.8686	0	0.0133932	14	0.387198	0.03459	-4.8535	0.000109007	0.00015188	down	yes	--	linc	chr1:130957689-130962806:-	--
MSTRG.92740	0	0.0133932	14	0.387198	0.03459	-4.8535	0.000109007	0.00015188	down	yes	--	linc	chr3:147658-153894:-	--
MSTRG.154916	20	0.535728	51	1.41051	0.379812	-1.39664	0.000109384	0.000152351	down	yes	--	antisense	chr9:6450855-6462237:+	--
MSTRG.119801	2	0.0535728	18	0.497826	0.107613	-3.21607	0.000112762	0.000156838	down	yes	--	linc	chr5:73985435-74088929:+	--
MSTRG.76920	2	0.0535728	18	0.497826	0.107613	-3.21607	0.000112762	0.000156838	down	yes	--	antisense	chr18:10490959-10491755:-	--
MSTRG.165792	26	0.696446	60	1.65942	0.419693	-1.2526	0.000114036	0.000158418	down	yes	--	linc	chrAEMK02000452.1:1859130-1863939:+	--
MSTRG.50829	33	0.88395	70	1.93599	0.456589	-1.13103	0.000121336	0.000167976	down	yes	--	linc	chr14:33653547-33657009:-	--
MSTRG.130704	11	0.29465	36	0.995651	0.295937	-1.75664	0.000122534	0.000169576	down	yes	--	linc	chr6:88799055-88800508:-	--
MSTRG.67280	1	0.0267864	15	0.414855	0.0645681	-3.95303	0.000137169	0.000188397	down	yes	--	linc	chr16:17949928-17950517:+	--
MSTRG.53093	23	0.616087	55	1.52113	0.405018	-1.30394	0.000138011	0.000189424	down	yes	--	linc	chr14:63121799-63124447:-	--
MSTRG.47877	9	0.241077	32	0.885023	0.272397	-1.87622	0.000151545	0.000207007	down	yes	--	linc	chr13:195271149-195326417:-	--
MSTRG.94852	18	0.482155	47	1.29988	0.370923	-1.43081	0.000155351	0.000212025	down	yes	--	linc	chr3:18693339-18695091:-	--
MSTRG.102344	4	0.107146	22	0.608454	0.176095	-2.50558	0.000168865	0.000229103	down	yes	--	linc	chr3:118350314-118494094:+	--
MSTRG.32484	15	0.401796	42	1.16159	0.3459	-1.53157	0.000169192	0.000229508	down	yes	--	linc	chr12:33391070-33395355:+	--
MSTRG.99016	5	0.133932	24	0.663768	0.201775	-2.30918	0.000179532	0.000242548	down	yes	--	antisense	chr3:73948781-74005556:-	--
MSTRG.114534	0	0.0133932	13	0.359541	0.0372508	-4.74658	0.00020328	0.000272198	down	yes	--	linc	chr5:9042229-9054153:-	--
MSTRG.134280	0	0.0133932	13	0.359541	0.0372508	-4.74658	0.00020328	0.000272198	down	yes	--	linc	chr6:157725206-157726095:-	--
MSTRG.48895	0	0.0133932	13	0.359541	0.0372508	-4.74658	0.00020328	0.000272198	down	yes	--	linc	chr14:2167336-2169391:+	--
MSTRG.72216	0	0.0133932	13	0.359541	0.0372508	-4.74658	0.00020328	0.000272198	down	yes	--	linc	chr16:72468573-72470328:+	--
MSTRG.119436	32	0.857164	67	1.85302	0.462577	-1.11223	0.000207492	0.000277467	down	yes	--	linc	chr5:67935124-67938349:+	--
MSTRG.20690	30	0.803591	64	1.77005	0.453994	-1.13925	0.000218639	0.000291352	down	yes	--	linc	chr10:33117199-33121962:+	--
MSTRG.34374	13	0.348223	38	1.05097	0.331336	-1.59363	0.000230839	0.00030664	down	yes	--	linc	chr12:53420634-53421558:-	--
MSTRG.130560	18	0.482155	46	1.27222	0.378987	-1.39978	0.000232782	0.000309067	down	yes	--	antisense	chr6:85643130-85649282:+	--
MSTRG.126905	20	0.535728	49	1.35519	0.395315	-1.33893	0.000240669	0.000319062	down	yes	--	linc	chr6:50765689-50772730:-	--
MSTRG.104252	1	0.0267864	14	0.387198	0.0691801	-3.8535	0.00025855	0.000341525	down	yes	--	linc	chr4:12197973-12198924:-	--
MSTRG.111397	1	0.0267864	14	0.387198	0.0691801	-3.8535	0.00025855	0.000341525	down	yes	--	linc	chr4:104041195-104047669:-	--
MSTRG.12159	1	0.0267864	14	0.387198	0.0691801	-3.8535	0.00025855	0.000341525	down	yes	--	linc	chr1:184418282-184453282:-	--
MSTRG.164067	1	0.0267864	14	0.387198	0.0691801	-3.8535	0.00025855	0.000341525	down	yes	--	linc	chr9:129605320-129766324:+	--
MSTRG.83860	1	0.0267864	14	0.387198	0.0691801	-3.8535	0.00025855	0.000341525	down	yes	--	linc	chr2:51547883-51549691:+	--
MSTRG.99159	7	0.187505	27	0.746739	0.251098	-1.99368	0.000290828	0.000381207	down	yes	--	linc	chr3:77534270-77543471:+	--
MSTRG.129909	23	0.616087	53	1.46582	0.420302	-1.2505	0.000292564	0.000383169	down	yes	--	antisense	chr6:77708124-77730484:+	--
MSTRG.163792	4	0.107146	21	0.580797	0.18448	-2.43846	0.000296359	0.000387568	down	yes	--	antisense	chr9:126391848-126393245:+	--
MSTRG.131343	6	0.160718	25	0.691425	0.232445	-2.10504	0.000305081	0.000398066	down	yes	--	linc	chr6:98254438-98255371:+	--
MSTRG.36874	5	0.133932	23	0.636111	0.210548	-2.24778	0.00030857	0.000401987	down	yes	--	linc	chr13:26249839-26251126:+	--
MSTRG.154525	34	0.910737	68	1.88067	0.484261	-1.04614	0.000376951	0.000484267	down	yes	--	linc	chr9:718365-720389:+	--
MSTRG.42020	0	0.0133932	12	0.331884	0.0403551	-4.63111	0.000381271	0.000489112	down	yes	--	linc	chr13:95231575-95234394:+	--
MSTRG.5317	0	0.0133932	12	0.331884	0.0403551	-4.63111	0.000381271	0.000489112	down	yes	--	antisense	chr1:76410116-76428799:+	--
MSTRG.102501	2	0.0535728	16	0.442512	0.121065	-3.04614	0.000383466	0.000491533	down	yes	--	linc	chr3:118931412-118939555:+	--
MSTRG.67283	2	0.0535728	16	0.442512	0.121065	-3.04614	0.000383466	0.000491533	down	yes	--	linc	chr16:18019692-18027686:+	--
MSTRG.5419	8	0.214291	28	0.774396	0.27672	-1.8535	0.000440191	0.000559499	down	yes	--	linc	chr1:77540758-77543795:+	--
MSTRG.95181	8	0.214291	28	0.774396	0.27672	-1.8535	0.000440191	0.000559499	down	yes	--	antisense	chr3:26157121-26169282:+	--
MSTRG.93501	14	0.375009	38	1.05097	0.356824	-1.48672	0.000465588	0.000589909	down	yes	--	linc	chr3:6495175-6498666:-	--
MSTRG.134399	3	0.0803591	18	0.497826	0.16142	-2.63111	0.000472235	0.000597951	down	yes	--	linc	chr6:153219764-153220672:+	--
MSTRG.67284	3	0.0803591	18	0.497826	0.16142	-2.63111	0.000472235	0.000597951	down	yes	--	linc	chr16:18097244-18098765:+	--
MSTRG.109063	1	0.0267864	13	0.359541	0.0745016	-3.74658	0.00048836	0.00061642	down	yes	--	linc	chr4:82505620-82530383:+	--
MSTRG.115074	1	0.0267864	13	0.359541	0.0745016	-3.74658	0.00048836	0.00061642	down	yes	--	antisense	chr5:13201646-13275963:-	--
MSTRG.79147	1	0.0267864	13	0.359541	0.0745016	-3.74658	0.00048836	0.00061642	down	yes	--	antisense	chr18:40432667-40464624:-	--
MSTRG.83581	31	0.830378	63	1.74239	0.476574	-1.06923	0.000493887	0.000622906	down	yes	--	linc	chr2:46738516-46742824:+	--
MSTRG.115070	4	0.107146	20	0.55314	0.193704	-2.36807	0.000517735	0.000649066	down	yes	--	linc	chr5:11955463-11959703:+	--
MSTRG.129602	4	0.107146	20	0.55314	0.193704	-2.36807	0.000517735	0.000649066	down	yes	--	linc	chr6:72516674-72520356:+	--
MSTRG.160249	4	0.107146	20	0.55314	0.193704	-2.36807	0.000517735	0.000649066	down	yes	--	antisense	chr9:75017619-75083622:+	--
MSTRG.152134	20	0.535728	47	1.29988	0.412137	-1.27881	0.000518985	0.000650362	down	yes	--	linc	chr8:109614576-109706279:-	--
MSTRG.141289	5	0.133932	22	0.608454	0.220118	-2.18365	0.000527628	0.000659578	down	yes	--	linc	chr7:65134908-65136373:+	--
MSTRG.48050	10	0.267864	31	0.857366	0.312426	-1.67841	0.000556338	0.000692404	down	yes	--	linc	chr13:198730159-198745241:+	--
MSTRG.152284	23	0.616087	51	1.41051	0.436784	-1.19501	0.000608172	0.000753171	down	yes	--	linc	chr8:111967476-111972460:+	--
MSTRG.100221	0	0.0133932	11	0.304227	0.0440237	-4.50558	0.000719487	0.000880676	down	yes	--	linc	chr3:94027924-94029615:+	--
MSTRG.105389	0	0.0133932	11	0.304227	0.0440237	-4.50558	0.000719487	0.000880676	down	yes	--	antisense	chr4:29932885-29933716:-	--
MSTRG.1847	0	0.0133932	11	0.304227	0.0440237	-4.50558	0.000719487	0.000880676	down	yes	--	linc	chr1:23934555-23998285:-	--
MSTRG.20304	0	0.0133932	11	0.304227	0.0440237	-4.50558	0.000719487	0.000880676	down	yes	--	antisense	chr10:29045792-29066041:-	--
MSTRG.23464	0	0.0133932	11	0.304227	0.0440237	-4.50558	0.000719487	0.000880676	down	yes	--	linc	chr11:2155528-2156520:-	--
MSTRG.77023	0	0.0133932	11	0.304227	0.0440237	-4.50558	0.000719487	0.000880676	down	yes	--	linc	chr18:13537977-13542071:-	--
MSTRG.126496	16	0.428582	40	1.10628	0.387409	-1.36807	0.00074404	0.000907956	down	yes	--	linc	chr6:45834242-45836987:+	--
MSTRG.25851	18	0.482155	43	1.18925	0.405428	-1.30248	0.000758776	0.000924811	down	yes	--	linc	chr11:19041781-19053849:-	--
MSTRG.923	18	0.482155	43	1.18925	0.405428	-1.30248	0.000758776	0.000924811	down	yes	--	linc	chr1:15585683-15586840:-	--
MSTRG.98010	7	0.187505	25	0.691425	0.271186	-1.88265	0.000789804	0.000957819	down	yes	--	linc	chr3:57387136-57400935:+	--
MSTRG.25334	13	0.348223	35	0.967994	0.359736	-1.47499	0.000840499	0.00101516	down	yes	--	antisense	chr11:15779138-15780253:-	--
MSTRG.100603	3	0.0803591	17	0.470169	0.170916	-2.54864	0.000842583	0.00101705	down	yes	--	antisense	chr3:97195708-97205855:-	--
MSTRG.21785	3	0.0803591	17	0.470169	0.170916	-2.54864	0.000842583	0.00101705	down	yes	--	linc	chr10:50532917-50535232:-	--
MSTRG.165047	6	0.160718	23	0.636111	0.252658	-1.98474	0.000854958	0.00103044	down	yes	--	linc	chrAEMK02000264.1:183433-203416:+	--
MSTRG.111345	10	0.267864	30	0.829709	0.32284	-1.63111	0.0008767	0.00105505	down	yes	--	linc	chr4:103606664-103613002:-	--
MSTRG.169010	28	0.750019	57	1.57645	0.475765	-1.07168	0.000899595	0.00108045	down	yes	--	linc	chrX:36760053-36760678:+	--
MSTRG.98823	19	0.508941	44	1.21691	0.418225	-1.25765	0.00091729	0.00109928	down	yes	--	antisense	chr3:71452161-71453353:-	--
MSTRG.103987	1	0.0267864	12	0.331884	0.0807101	-3.63111	0.00092424	0.00110513	down	yes	--	linc	chr4:10803653-10901079:+	--
MSTRG.104328	1	0.0267864	12	0.331884	0.0807101	-3.63111	0.00092424	0.00110513	down	yes	--	antisense	chr4:15397834-15450913:+	--
MSTRG.114925	1	0.0267864	12	0.331884	0.0807101	-3.63111	0.00092424	0.00110513	down	yes	--	linc	chr5:11570803-11575533:+	--
MSTRG.168207	1	0.0267864	12	0.331884	0.0807101	-3.63111	0.00092424	0.00110513	down	yes	--	linc	chrX:17869071-17869904:+	--
MSTRG.96184	1	0.0267864	12	0.331884	0.0807101	-3.63111	0.00092424	0.00110513	down	yes	--	linc	chr3:38820202-38823402:-	--
MSTRG.99296	1	0.0267864	12	0.331884	0.0807101	-3.63111	0.00092424	0.00110513	down	yes	--	linc	chr3:80099536-80101261:+	--
MSTRG.64809	12	0.321437	33	0.91268	0.35219	-1.50558	0.000994642	0.00118383	down	yes	--	linc	chr15:106485190-106490909:+	--
MSTRG.110186	22	0.5893	48	1.32754	0.443906	-1.17168	0.00106085	0.00125609	down	yes	--	antisense	chr4:94598620-94606104:-	--
MSTRG.96326	20	0.535728	45	1.24456	0.430454	-1.21607	0.00109539	0.00129374	down	yes	--	antisense	chr3:38706323-38712010:-	--
MSTRG.64545	8	0.214291	26	0.719082	0.298007	-1.74658	0.00114919	0.00135131	down	yes	--	antisense	chr15:103154937-103156268:+	--
MSTRG.93931	30	0.803591	59	1.63176	0.492468	-1.0219	0.00115845	0.00136159	down	yes	--	linc	chr3:9872947-9880963:-	--
MSTRG.127952	23	0.616087	49	1.35519	0.454612	-1.13729	0.00123826	0.00144817	down	yes	--	linc	chr6:58094417-58101841:-	--
MSTRG.76399	2	0.0535728	14	0.387198	0.13836	-2.8535	0.00129357	0.00150407	down	yes	--	antisense	chr18:5642611-5693888:-	--
MSTRG.91303	2	0.0535728	14	0.387198	0.13836	-2.8535	0.00129357	0.00150407	down	yes	--	antisense	chr2:140862921-140869224:-	--
MSTRG.96865	2	0.0535728	14	0.387198	0.13836	-2.8535	0.00129357	0.00150407	down	yes	--	linc	chr3:42859283-42861321:-	--
MSTRG.113821	19	0.508941	43	1.18925	0.427951	-1.22448	0.00133278	0.00154563	down	yes	--	linc	chr5:4219552-4223275:+	--
MSTRG.38912	15	0.401796	37	1.02331	0.392644	-1.34871	0.00133336	0.00154608	down	yes	--	linc	chr13:46471363-46474950:+	--
MSTRG.80781	17	0.455368	40	1.10628	0.411622	-1.28061	0.00134874	0.00156188	down	yes	--	linc	chr2:5501910-5504101:+	--
MSTRG.134659	0	0.0133932	10	0.27657	0.0484261	-4.36807	0.00136654	0.00157907	down	yes	--	antisense	chr6:159574307-159579215:+	--
MSTRG.138909	0	0.0133932	10	0.27657	0.0484261	-4.36807	0.00136654	0.00157907	down	yes	--	antisense	chr7:34555214-34575436:+	--
MSTRG.139477	0	0.0133932	10	0.27657	0.0484261	-4.36807	0.00136654	0.00157907	down	yes	--	antisense	chr7:39217160-39218351:-	--
MSTRG.149121	0	0.0133932	10	0.27657	0.0484261	-4.36807	0.00136654	0.00157907	down	yes	--	linc	chr8:70823481-70824221:+	--
MSTRG.149598	0	0.0133932	10	0.27657	0.0484261	-4.36807	0.00136654	0.00157907	down	yes	--	linc	chr8:76402532-76403287:-	--
MSTRG.15054	0	0.0133932	10	0.27657	0.0484261	-4.36807	0.00136654	0.00157907	down	yes	--	linc	chr1:235562947-235564565:-	--
MSTRG.18759	0	0.0133932	10	0.27657	0.0484261	-4.36807	0.00136654	0.00157907	down	yes	--	linc	chr10:10962302-10963612:+	--
MSTRG.31859	0	0.0133932	10	0.27657	0.0484261	-4.36807	0.00136654	0.00157907	down	yes	--	linc	chr12:24739300-24739809:-	--
MSTRG.53015	0	0.0133932	10	0.27657	0.0484261	-4.36807	0.00136654	0.00157907	down	yes	--	linc	chr14:61692552-61694115:+	--
MSTRG.76324	0	0.0133932	10	0.27657	0.0484261	-4.36807	0.00136654	0.00157907	down	yes	--	antisense	chr18:6266595-6268274:-	--
MSTRG.150345	6	0.160718	22	0.608454	0.264142	-1.92061	0.00141799	0.00163452	down	yes	--	linc	chr8:84601141-84798631:+	--
MSTRG.83992	5	0.133932	20	0.55314	0.24213	-2.04614	0.00151616	0.00173321	down	yes	--	antisense	chr2:57259231-57263689:-	--
MSTRG.34173	4	0.107146	18	0.497826	0.215227	-2.21607	0.00155546	0.00177585	down	yes	--	antisense	chr12:52026061-52028533:+	--
MSTRG.31974	9	0.241077	27	0.746739	0.32284	-1.63111	0.00159609	0.00181887	down	yes	--	linc	chr12:26036246-26046857:+	--
MSTRG.164150	18	0.482155	41	1.13394	0.425204	-1.23377	0.00162152	0.00184523	down	yes	--	linc	chr9:130451660-130453807:-	--
MSTRG.84335	16	0.428582	38	1.05097	0.407798	-1.29407	0.00163424	0.00185759	down	yes	--	antisense	chr2:59831549-59835947:+	--
MSTRG.100742	1	0.0267864	11	0.304227	0.0880474	-3.50558	0.00175229	0.00197653	down	yes	--	linc	chr3:98405325-98410030:-	--
MSTRG.101803	1	0.0267864	11	0.304227	0.0880474	-3.50558	0.00175229	0.00197653	down	yes	--	linc	chr3:112963416-112969233:+	--
MSTRG.128337	1	0.0267864	11	0.304227	0.0880474	-3.50558	0.00175229	0.00197653	down	yes	--	antisense	chr6:61770939-61790695:+	--
MSTRG.68560	1	0.0267864	11	0.304227	0.0880474	-3.50558	0.00175229	0.00197653	down	yes	--	antisense	chr16:34157969-34186743:+	--
MSTRG.104273	23	0.616087	48	1.32754	0.464083	-1.10754	0.00175245	0.00197653	down	yes	--	linc	chr4:15222704-15237698:-	--
MSTRG.67708	15	0.401796	36	0.995651	0.403551	-1.30918	0.00197879	0.00220909	down	yes	--	antisense	chr16:24098924-24100966:-	--
MSTRG.66250	7	0.187505	23	0.636111	0.294767	-1.76235	0.00209047	0.00232502	down	yes	--	linc	chr15:132320068-132321647:-	--
MSTRG.2875	22	0.5893	46	1.27222	0.463206	-1.11027	0.00214436	0.0023794	down	yes	--	antisense	chr1:34905211-34909778:+	--
MSTRG.94850	25	0.669659	50	1.38285	0.484261	-1.04614	0.00229604	0.00253361	down	yes	--	linc	chr3:18700943-18703212:-	--
MSTRG.44297	6	0.160718	21	0.580797	0.27672	-1.8535	0.00233571	0.00257065	down	yes	--	linc	chr13:126885974-126943517:-	--
MSTRG.57259	6	0.160718	21	0.580797	0.27672	-1.8535	0.00233571	0.00257065	down	yes	--	linc	chr14:122601357-122611144:+	--
MSTRG.128176	2	0.0535728	13	0.359541	0.149003	-2.74658	0.00236573	0.00259798	down	yes	--	antisense	chr6:59604520-59605020:+	--
MSTRG.152154	2	0.0535728	13	0.359541	0.149003	-2.74658	0.00236573	0.00259798	down	yes	--	linc	chr8:110006089-110007665:-	--
MSTRG.162464	2	0.0535728	13	0.359541	0.149003	-2.74658	0.00236573	0.00259798	down	yes	--	linc	chr9:108550792-108630966:-	--
MSTRG.19123	2	0.0535728	13	0.359541	0.149003	-2.74658	0.00236573	0.00259798	down	yes	--	linc	chr10:13626109-13642544:-	--
MSTRG.4645	2	0.0535728	13	0.359541	0.149003	-2.74658	0.00236573	0.00259798	down	yes	--	linc	chr1:64762988-64861983:+	--
MSTRG.68557	2	0.0535728	13	0.359541	0.149003	-2.74658	0.00236573	0.00259798	down	yes	--	linc	chr16:34145823-34147942:+	--
MSTRG.80677	2	0.0535728	13	0.359541	0.149003	-2.74658	0.00236573	0.00259798	down	yes	--	antisense	chr2:4950267-4950679:-	--
MSTRG.89711	2	0.0535728	13	0.359541	0.149003	-2.74658	0.00236573	0.00259798	down	yes	--	antisense	chr2:119549612-119581931:-	--
MSTRG.130497	0	0.0133932	9	0.248913	0.0538067	-4.21607	0.00261351	0.00284358	down	yes	--	linc	chr6:85318501-85322953:-	--
MSTRG.1378	0	0.0133932	9	0.248913	0.0538067	-4.21607	0.00261351	0.00284358	down	yes	--	linc	chr1:19604305-19609799:-	--
MSTRG.19930	0	0.0133932	9	0.248913	0.0538067	-4.21607	0.00261351	0.00284358	down	yes	--	antisense	chr10:24937923-24956924:+	--
MSTRG.35095	0	0.0133932	9	0.248913	0.0538067	-4.21607	0.00261351	0.00284358	down	yes	--	antisense	chr12:59216995-59219184:+	--
MSTRG.44126	0	0.0133932	9	0.248913	0.0538067	-4.21607	0.00261351	0.00284358	down	yes	--	antisense	chr13:125027930-125032467:+	--
MSTRG.57346	0	0.0133932	9	0.248913	0.0538067	-4.21607	0.00261351	0.00284358	down	yes	--	linc	chr14:124741780-124742521:-	--
MSTRG.71025	0	0.0133932	9	0.248913	0.0538067	-4.21607	0.00261351	0.00284358	down	yes	--	linc	chr16:71276216-71299054:+	--
MSTRG.74083	21	0.562514	44	1.21691	0.462249	-1.11326	0.00262526	0.00285482	down	yes	--	linc	chr17:38653090-38654830:-	--
MSTRG.133167	3	0.0803591	15	0.414855	0.193704	-2.36807	0.00264423	0.00287272	down	yes	--	antisense	chr6:137812417-137843849:-	--
MSTRG.140842	3	0.0803591	15	0.414855	0.193704	-2.36807	0.00264423	0.00287272	down	yes	--	linc	chr7:58998935-59004933:+	--
MSTRG.24115	3	0.0803591	15	0.414855	0.193704	-2.36807	0.00264423	0.00287272	down	yes	--	linc	chr11:7164893-7167628:-	--
MSTRG.84563	3	0.0803591	15	0.414855	0.193704	-2.36807	0.00264423	0.00287272	down	yes	--	antisense	chr2:61450847-61459867:+	--
MSTRG.104327	22	0.5893	45	1.24456	0.473499	-1.07857	0.00302219	0.00324481	down	yes	--	linc	chr4:16126794-16128435:+	--
MSTRG.124110	22	0.5893	45	1.24456	0.473499	-1.07857	0.00302219	0.00324481	down	yes	--	linc	chr6:10262599-10369210:+	--
MSTRG.15121	20	0.535728	42	1.16159	0.461201	-1.11653	0.00321579	0.00343816	down	yes	--	linc	chr1:236336238-236337906:+	--
MSTRG.37094	10	0.267864	27	0.746739	0.358712	-1.4791	0.00329429	0.00350618	down	yes	--	antisense	chr13:29541977-29562773:-	--
MSTRG.42895	10	0.267864	27	0.746739	0.358712	-1.4791	0.00329429	0.00350618	down	yes	--	linc	chr13:109446864-109489072:-	--
MSTRG.112987	1	0.0267864	10	0.27657	0.0968521	-3.36807	0.00332738	0.00352921	down	yes	--	linc	chr4:123838497-123843441:-	--
MSTRG.123400	1	0.0267864	10	0.27657	0.0968521	-3.36807	0.00332738	0.00352921	down	yes	--	antisense	chr6:4658346-4662233:-	--
MSTRG.156782	1	0.0267864	10	0.27657	0.0968521	-3.36807	0.00332738	0.00352921	down	yes	--	linc	chr9:26794813-26795393:-	--
MSTRG.166209	1	0.0267864	10	0.27657	0.0968521	-3.36807	0.00332738	0.00352921	down	yes	--	linc	chrAEMK02000465.1:629046-629486:-	--
MSTRG.173611	1	0.0267864	10	0.27657	0.0968521	-3.36807	0.00332738	0.00352921	down	yes	--	linc	chrX:108995104-108995622:-	--
MSTRG.79490	1	0.0267864	10	0.27657	0.0968521	-3.36807	0.00332738	0.00352921	down	yes	--	linc	chr18:41095199-41096155:+	--
MSTRG.368	23	0.616087	46	1.27222	0.484261	-1.04614	0.00345011	0.00364731	down	yes	--	linc	chr1:4947491-4951491:+	--
MSTRG.113817	9	0.241077	25	0.691425	0.348668	-1.52008	0.00390561	0.00408518	down	yes	--	linc	chr5:3460373-3461268:-	--
MSTRG.155509	19	0.508941	40	1.10628	0.460048	-1.12014	0.00394145	0.00412105	down	yes	--	antisense	chr9:9283618-9315611:-	--
MSTRG.167328	17	0.455368	37	1.02331	0.444996	-1.16813	0.0041381	0.00430251	down	yes	--	linc	chrX:8394014-8395247:-	--
MSTRG.132687	5	0.133932	18	0.497826	0.269034	-1.89414	0.00424123	0.004397	down	yes	--	linc	chr6:124431750-124446229:-	--
MSTRG.65910	5	0.133932	18	0.497826	0.269034	-1.89414	0.00424123	0.004397	down	yes	--	antisense	chr15:120866403-120873160:+	--
MSTRG.103474	15	0.401796	34	0.940337	0.427289	-1.22672	0.00427091	0.00442337	down	yes	--	linc	chr4:2135100-2136016:+	--
MSTRG.172658	15	0.401796	34	0.940337	0.427289	-1.22672	0.00427091	0.00442337	down	yes	--	antisense	chrX:97893354-97920058:-	--
MSTRG.6167	2	0.0535728	12	0.331884	0.16142	-2.63111	0.00431051	0.00444828	down	yes	--	linc	chr1:86910448-86954295:-	--
MSTRG.137776	20	0.535728	41	1.13394	0.472449	-1.08177	0.00454774	0.00466485	down	yes	--	linc	chr7:22979491-22982785:+	--
MSTRG.169849	20	0.535728	41	1.13394	0.472449	-1.08177	0.00454774	0.00466485	down	yes	--	linc	chrX:46904620-46913487:+	--
MSTRG.152184	8	0.214291	23	0.636111	0.336877	-1.56971	0.00460056	0.0047142	down	yes	--	linc	chr8:112349194-112358355:-	--
MSTRG.65741	8	0.214291	23	0.636111	0.336877	-1.56971	0.00460056	0.0047142	down	yes	--	linc	chr15:121619529-121624216:+	--
MSTRG.33434	3	0.0803591	14	0.387198	0.20754	-2.26854	0.00464438	0.00475241	down	yes	--	linc	chr12:46404879-46407149:+	--
MSTRG.42532	3	0.0803591	14	0.387198	0.20754	-2.26854	0.00464438	0.00475241	down	yes	--	linc	chr13:100253226-100347325:+	--
MSTRG.28123	18	0.482155	38	1.05097	0.458773	-1.12415	0.0048339	0.00492574	down	yes	--	linc	chr11:71039739-71046105:+	--
MSTRG.62116	18	0.482155	38	1.05097	0.458773	-1.12415	0.0048339	0.00492574	down	yes	--	linc	chr15:75847295-75849421:-	--
MSTRG.118445	0	0.0133932	8	0.221256	0.0605326	-4.04614	0.00503552	0.00509987	down	yes	--	linc	chr5:56737707-56808326:+	--
MSTRG.120203	0	0.0133932	8	0.221256	0.0605326	-4.04614	0.00503552	0.00509987	down	yes	--	antisense	chr5:78166823-78185981:+	--
MSTRG.131296	0	0.0133932	8	0.221256	0.0605326	-4.04614	0.00503552	0.00509987	down	yes	--	antisense	chr6:97299112-97309705:+	--
MSTRG.148798	0	0.0133932	8	0.221256	0.0605326	-4.04614	0.00503552	0.00509987	down	yes	--	linc	chr8:67348447-67352802:-	--
MSTRG.158041	0	0.0133932	8	0.221256	0.0605326	-4.04614	0.00503552	0.00509987	down	yes	--	linc	chr9:44060686-44060948:-	--
MSTRG.159062	0	0.0133932	8	0.221256	0.0605326	-4.04614	0.00503552	0.00509987	down	yes	--	linc	chr9:58200018-58200863:-	--
MSTRG.166310	0	0.0133932	8	0.221256	0.0605326	-4.04614	0.00503552	0.00509987	down	yes	--	linc	chrAEMK02000534.1:66649-90248:+	--
MSTRG.17955	0	0.0133932	8	0.221256	0.0605326	-4.04614	0.00503552	0.00509987	down	yes	--	linc	chr1:272007589-272011666:+	--
MSTRG.21694	0	0.0133932	8	0.221256	0.0605326	-4.04614	0.00503552	0.00509987	down	yes	--	linc	chr10:49624222-49629817:+	--
MSTRG.26255	0	0.0133932	8	0.221256	0.0605326	-4.04614	0.00503552	0.00509987	down	yes	--	antisense	chr11:22068661-22069041:-	--
MSTRG.26435	0	0.0133932	8	0.221256	0.0605326	-4.04614	0.00503552	0.00509987	down	yes	--	linc	chr11:24983013-25005206:-	--
MSTRG.31469	0	0.0133932	8	0.221256	0.0605326	-4.04614	0.00503552	0.00509987	down	yes	--	antisense	chr12:21422010-21427826:-	--
MSTRG.44831	0	0.0133932	8	0.221256	0.0605326	-4.04614	0.00503552	0.00509987	down	yes	--	linc	chr13:134687808-134717410:+	--
MSTRG.57085	0	0.0133932	8	0.221256	0.0605326	-4.04614	0.00503552	0.00509987	down	yes	--	linc	chr14:120300958-120301541:-	--
MSTRG.67663	0	0.0133932	8	0.221256	0.0605326	-4.04614	0.00503552	0.00509987	down	yes	--	linc	chr16:23838661-23886535:-	--
MSTRG.73026	0	0.0133932	8	0.221256	0.0605326	-4.04614	0.00503552	0.00509987	down	yes	--	linc	chr17:26547713-26549158:+	--
MSTRG.92142	0	0.0133932	8	0.221256	0.0605326	-4.04614	0.00503552	0.00509987	down	yes	--	antisense	chr2:147351994-147415387:-	--
MSTRG.9368	0	0.0133932	8	0.221256	0.0605326	-4.04614	0.00503552	0.00509987	down	yes	--	linc	chr1:136465585-136467899:+	--
MSTRG.115088	10	0.267864	26	0.719082	0.372508	-1.42466	0.00504591	0.00510846	down	yes	--	linc	chr5:13397600-13402180:+	--
MSTRG.32695	16	0.428582	35	0.967994	0.442753	-1.17543	0.00506722	0.00512874	down	yes	--	linc	chr12:36173423-36256593:+	--
MSTRG.164359	14	0.375009	32	0.885023	0.423728	-1.23879	0.00521341	0.00525943	down	yes	--	linc	chr9:133141340-133144620:+	--
MSTRG.108319	12	0.321437	29	0.802053	0.400767	-1.31916	0.00522626	0.00526839	down	yes	--	linc	chr4:75293966-75296294:-	--
MSTRG.72070	22	0.5893	43	1.18925	0.495523	-1.01298	0.00589322	0.00587567	down	yes	--	antisense	chr17:14861724-14864265:+	--
MSTRG.19302	17	0.455368	36	0.995651	0.457357	-1.12861	0.00593239	0.00590958	down	yes	--	linc	chr10:13972949-13982259:+	--
MSTRG.83500	17	0.455368	36	0.995651	0.457357	-1.12861	0.00593239	0.00590958	down	yes	--	linc	chr2:45605085-45652165:+	--
MSTRG.112213	15	0.401796	33	0.91268	0.440237	-1.18365	0.00620767	0.00614027	down	yes	--	linc	chr4:115366109-115367747:+	--
MSTRG.124983	1	0.0267864	9	0.248913	0.107613	-3.21607	0.00632599	0.00623882	down	yes	--	antisense	chr6:20432011-20849065:+	--
MSTRG.135170	1	0.0267864	9	0.248913	0.107613	-3.21607	0.00632599	0.00623882	down	yes	--	linc	chr6:168217779-168218237:+	--
MSTRG.135991	1	0.0267864	9	0.248913	0.107613	-3.21607	0.00632599	0.00623882	down	yes	--	linc	chr7:4783818-4784152:+	--
MSTRG.163644	1	0.0267864	9	0.248913	0.107613	-3.21607	0.00632599	0.00623882	down	yes	--	linc	chr9:125478082-125480326:-	--
MSTRG.2426	1	0.0267864	9	0.248913	0.107613	-3.21607	0.00632599	0.00623882	down	yes	--	linc	chr1:26966961-26973181:+	--
MSTRG.66634	1	0.0267864	9	0.248913	0.107613	-3.21607	0.00632599	0.00623882	down	yes	--	antisense	chr15:137723124-137725253:-	--
MSTRG.34373	20	0.535728	40	1.10628	0.484261	-1.04614	0.00638919	0.00629418	down	yes	--	linc	chr12:53419456-53423285:-	--
MSTRG.74059	18	0.482155	37	1.02331	0.471173	-1.08567	0.00686398	0.00671565	down	yes	--	linc	chr17:38480803-38482864:-	--
MSTRG.145885	5	0.133932	17	0.470169	0.284859	-1.81168	0.00701065	0.00683827	down	yes	--	linc	chr8:3785561-3786961:-	--
MSTRG.15931	5	0.133932	17	0.470169	0.284859	-1.81168	0.00701065	0.00683827	down	yes	--	linc	chr1:243219636-243225648:-	--
MSTRG.26447	5	0.133932	17	0.470169	0.284859	-1.81168	0.00701065	0.00683827	down	yes	--	antisense	chr11:25594754-25601226:+	--
MSTRG.80701	5	0.133932	17	0.470169	0.284859	-1.81168	0.00701065	0.00683827	down	yes	--	antisense	chr2:5037871-5039631:-	--
MSTRG.165929	8	0.214291	22	0.608454	0.35219	-1.50558	0.00718949	0.00700078	down	yes	--	linc	chrAEMK02000452.1:3201446-3209406:-	--
MSTRG.75157	8	0.214291	22	0.608454	0.35219	-1.50558	0.00718949	0.00700078	down	yes	--	antisense	chr17:51667200-51681406:+	--
MSTRG.92433	21	0.562514	41	1.13394	0.496072	-1.01138	0.00724509	0.00704721	down	yes	--	linc	chr2:150752156-150755137:+	--
MSTRG.152152	16	0.428582	34	0.940337	0.455775	-1.13361	0.00728572	0.00708415	down	yes	--	linc	chr8:109965629-109966863:-	--
MSTRG.140356	14	0.375009	31	0.857366	0.437397	-1.19299	0.0076081	0.00736801	down	yes	--	linc	chr7:53840620-53846147:-	--
MSTRG.85319	4	0.107146	15	0.414855	0.258272	-1.95303	0.00771445	0.00745127	down	yes	--	linc	chr2:70936317-70940572:+	--
MSTRG.169266	2	0.0535728	11	0.304227	0.176095	-2.50558	0.00781835	0.0075389	down	yes	--	antisense	chrX:41983942-41992446:+	--
MSTRG.22837	2	0.0535728	11	0.304227	0.176095	-2.50558	0.00781835	0.0075389	down	yes	--	linc	chr10:65378394-65380783:-	--
MSTRG.63154	2	0.0535728	11	0.304227	0.176095	-2.50558	0.00781835	0.0075389	down	yes	--	linc	chr15:85605919-85710843:+	--
MSTRG.11597	19	0.508941	38	1.05097	0.484261	-1.04614	0.00785926	0.00757287	down	yes	--	linc	chr1:179882899-179896008:-	--
MSTRG.101586	3	0.0803591	13	0.359541	0.223505	-2.16162	0.0081019	0.00776186	down	yes	--	linc	chr3:111464766-111466421:-	--
MSTRG.157875	3	0.0803591	13	0.359541	0.223505	-2.16162	0.0081019	0.00776186	down	yes	--	linc	chr9:41481220-41488005:+	--
MSTRG.55977	3	0.0803591	13	0.359541	0.223505	-2.16162	0.0081019	0.00776186	down	yes	--	linc	chr14:101408324-101409998:-	--
MSTRG.116060	7	0.187505	20	0.55314	0.338982	-1.56072	0.00850221	0.00810659	down	yes	--	antisense	chr5:22867802-22873007:-	--
MSTRG.87387	7	0.187505	20	0.55314	0.338982	-1.56072	0.00850221	0.00810659	down	yes	--	linc	chr2:91080016-91199352:-	--
MSTRG.138056	13	0.348223	29	0.802053	0.434165	-1.20369	0.00932833	0.00881868	down	yes	--	antisense	chr7:24988430-24991573:-	--
MSTRG.82358	11	0.29465	26	0.719082	0.409759	-1.28715	0.00947185	0.00893538	down	yes	--	antisense	chr2:24635866-24651399:+	--
MSTRG.10725	0	0.0133932	7	0.193599	0.0691801	-3.8535	0.00978	0.00917304	down	yes	--	antisense	chr1:163551185-163558498:-	--
MSTRG.1078	0	0.0133932	7	0.193599	0.0691801	-3.8535	0.00978	0.00917304	down	yes	--	antisense	chr1:14490689-14514541:+	--
MSTRG.111373	0	0.0133932	7	0.193599	0.0691801	-3.8535	0.00978	0.00917304	down	yes	--	linc	chr4:103946154-103950127:+	--
MSTRG.114948	0	0.0133932	7	0.193599	0.0691801	-3.8535	0.00978	0.00917304	down	yes	--	linc	chr5:12396501-12400135:-	--
MSTRG.119534	0	0.0133932	7	0.193599	0.0691801	-3.8535	0.00978	0.00917304	down	yes	--	linc	chr5:70112709-70112997:-	--
MSTRG.12063	0	0.0133932	7	0.193599	0.0691801	-3.8535	0.00978	0.00917304	down	yes	--	linc	chr1:183873431-183875233:+	--
MSTRG.126091	0	0.0133932	7	0.193599	0.0691801	-3.8535	0.00978	0.00917304	down	yes	--	linc	chr6:44635062-44644624:+	--
MSTRG.138722	0	0.0133932	7	0.193599	0.0691801	-3.8535	0.00978	0.00917304	down	yes	--	linc	chr7:31906764-31907389:-	--
MSTRG.146499	0	0.0133932	7	0.193599	0.0691801	-3.8535	0.00978	0.00917304	down	yes	--	linc	chr8:10394990-10395288:-	--
MSTRG.165901	0	0.0133932	7	0.193599	0.0691801	-3.8535	0.00978	0.00917304	down	yes	--	linc	chrAEMK02000452.1:2979877-2990951:-	--
MSTRG.174226	0	0.0133932	7	0.193599	0.0691801	-3.8535	0.00978	0.00917304	down	yes	--	antisense	chrX:124662950-124664366:+	--
MSTRG.27876	0	0.0133932	7	0.193599	0.0691801	-3.8535	0.00978	0.00917304	down	yes	--	antisense	chr11:66482622-66484233:-	--
MSTRG.3925	0	0.0133932	7	0.193599	0.0691801	-3.8535	0.00978	0.00917304	down	yes	--	antisense	chr1:44501919-44503668:-	--
MSTRG.51905	0	0.0133932	7	0.193599	0.0691801	-3.8535	0.00978	0.00917304	down	yes	--	antisense	chr14:48165523-48173693:+	--
MSTRG.76991	0	0.0133932	7	0.193599	0.0691801	-3.8535	0.00978	0.00917304	down	yes	--	linc	chr18:13316976-13321145:-	--
MSTRG.86028	0	0.0133932	7	0.193599	0.0691801	-3.8535	0.00978	0.00917304	down	yes	--	linc	chr2:76975974-76977166:+	--
MSTRG.94437	0	0.0133932	7	0.193599	0.0691801	-3.8535	0.00978	0.00917304	down	yes	--	linc	chr3:16650936-16651696:-	--
MSTRG.33519	16	0.428582	33	0.91268	0.469586	-1.09054	0.0103968	0.00968359	down	yes	--	linc	chr12:47560998-47563582:-	--
MSTRG.90924	8	0.214291	21	0.580797	0.36896	-1.43846	0.0111353	0.0102915	down	yes	--	linc	chr2:132411074-132413182:+	--
MSTRG.139007	5	0.133932	16	0.442512	0.302663	-1.72422	0.0114856	0.0105784	down	yes	--	antisense	chr7:35273956-35274678:-	--
MSTRG.94303	5	0.133932	16	0.442512	0.302663	-1.72422	0.0114856	0.0105784	down	yes	--	linc	chr3:15302430-15303972:+	--
MSTRG.124261	10	0.267864	24	0.663768	0.403551	-1.30918	0.0115452	0.010626	down	yes	--	antisense	chr6:13228036-13230214:-	--
MSTRG.166605	1	0.0267864	8	0.221256	0.121065	-3.04614	0.0120361	0.0109857	down	yes	--	linc	chrAEMK02000682.1:306209-315858:+	--
MSTRG.3046	1	0.0267864	8	0.221256	0.121065	-3.04614	0.0120361	0.0109857	down	yes	--	linc	chr1:37208564-37208828:+	--
MSTRG.46413	1	0.0267864	8	0.221256	0.121065	-3.04614	0.0120361	0.0109857	down	yes	--	antisense	chr13:157512577-157513993:+	--
MSTRG.79529	1	0.0267864	8	0.221256	0.121065	-3.04614	0.0120361	0.0109857	down	yes	--	linc	chr18:46503389-46505284:+	--
MSTRG.148110	15	0.401796	31	0.857366	0.468639	-1.09345	0.0128153	0.0116306	down	yes	--	linc	chr8:45808559-45811117:+	--
MSTRG.93541	15	0.401796	31	0.857366	0.468639	-1.09345	0.0128153	0.0116306	down	yes	--	linc	chr3:2615793-2618020:+	--
MSTRG.152140	7	0.187505	19	0.525483	0.356824	-1.48672	0.0133333	0.0120353	down	yes	--	linc	chr8:109829520-109832082:-	--
MSTRG.156096	7	0.187505	19	0.525483	0.356824	-1.48672	0.0133333	0.0120353	down	yes	--	linc	chr9:13734208-13735210:-	--
MSTRG.127342	3	0.0803591	12	0.331884	0.24213	-2.04614	0.0140224	0.0125765	down	yes	--	linc	chr6:53083869-53085159:+	--
MSTRG.161753	3	0.0803591	12	0.331884	0.24213	-2.04614	0.0140224	0.0125765	down	yes	--	antisense	chr9:92776404-92777504:-	--
MSTRG.169166	3	0.0803591	12	0.331884	0.24213	-2.04614	0.0140224	0.0125765	down	yes	--	linc	chrX:38799637-38903577:-	--
MSTRG.39327	3	0.0803591	12	0.331884	0.24213	-2.04614	0.0140224	0.0125765	down	yes	--	antisense	chr13:52972042-53014990:+	--
MSTRG.41716	3	0.0803591	12	0.331884	0.24213	-2.04614	0.0140224	0.0125765	down	yes	--	antisense	chr13:89969658-89970193:+	--
MSTRG.90484	3	0.0803591	12	0.331884	0.24213	-2.04614	0.0140224	0.0125765	down	yes	--	linc	chr2:129871259-129871728:+	--
MSTRG.17749	11	0.29465	25	0.691425	0.426149	-1.23057	0.0140385	0.0125895	down	yes	--	linc	chr1:269433974-269440686:+	--
MSTRG.94626	9	0.241077	22	0.608454	0.396213	-1.33565	0.0140561	0.0126006	down	yes	--	linc	chr3:17753951-17759421:+	--
MSTRG.134970	2	0.0535728	10	0.27657	0.193704	-2.36807	0.0141019	0.0126224	down	yes	--	linc	chr6:165868823-165870710:+	--
MSTRG.157155	2	0.0535728	10	0.27657	0.193704	-2.36807	0.0141019	0.0126224	down	yes	--	antisense	chr9:20211105-20265680:-	--
MSTRG.29054	2	0.0535728	10	0.27657	0.193704	-2.36807	0.0141019	0.0126224	down	yes	--	linc	chr11:78909131-78909940:+	--
MSTRG.50732	2	0.0535728	10	0.27657	0.193704	-2.36807	0.0141019	0.0126224	down	yes	--	antisense	chr14:31946451-31963484:+	--
MSTRG.52162	2	0.0535728	10	0.27657	0.193704	-2.36807	0.0141019	0.0126224	down	yes	--	linc	chr14:50347775-50348711:+	--
MSTRG.58301	2	0.0535728	10	0.27657	0.193704	-2.36807	0.0141019	0.0126224	down	yes	--	antisense	chr15:482960-491270:-	--
MSTRG.152274	16	0.428582	32	0.885023	0.484261	-1.04614	0.0147198	0.0131197	down	yes	--	linc	chr8:111895840-111897345:+	--
MSTRG.102862	12	0.321437	26	0.719082	0.44701	-1.16162	0.0167115	0.0147003	down	yes	--	linc	chr3:124444111-124461192:-	--
MSTRG.67013	12	0.321437	26	0.719082	0.44701	-1.16162	0.0167115	0.0147003	down	yes	--	antisense	chr16:3992671-4062904:-	--
MSTRG.117274	17	0.455368	33	0.91268	0.498935	-1.00308	0.0167188	0.014705	down	yes	--	linc	chr5:34348192-34350551:-	--
MSTRG.54657	8	0.214291	20	0.55314	0.387409	-1.36807	0.0170819	0.0149915	down	yes	--	linc	chr14:81887555-81888275:+	--
MSTRG.71218	10	0.267864	23	0.636111	0.421096	-1.24778	0.0172276	0.0150996	down	yes	--	linc	chr16:38743994-38746088:-	--
MSTRG.172708	15	0.401796	30	0.829709	0.484261	-1.04614	0.0181891	0.0158468	down	yes	--	linc	chrX:98396788-98400120:+	--
MSTRG.111930	5	0.133932	15	0.414855	0.32284	-1.63111	0.0186324	0.0161558	down	yes	--	antisense	chr4:109908122-109911325:+	--
MSTRG.19455	5	0.133932	15	0.414855	0.32284	-1.63111	0.0186324	0.0161558	down	yes	--	linc	chr10:17445472-17449260:-	--
MSTRG.93463	5	0.133932	15	0.414855	0.32284	-1.63111	0.0186324	0.0161558	down	yes	--	antisense	chr3:6422803-6425803:+	--
MSTRG.11310	0	0.0133932	6	0.165942	0.0807101	-3.63111	0.0191611	0.0164857	down	yes	--	antisense	chr1:169821493-169822539:-	--
MSTRG.114912	0	0.0133932	6	0.165942	0.0807101	-3.63111	0.0191611	0.0164857	down	yes	--	linc	chr5:11466599-11489759:-	--
MSTRG.120234	0	0.0133932	6	0.165942	0.0807101	-3.63111	0.0191611	0.0164857	down	yes	--	linc	chr5:77720749-77721126:+	--
MSTRG.120505	0	0.0133932	6	0.165942	0.0807101	-3.63111	0.0191611	0.0164857	down	yes	--	linc	chr5:82681385-82681889:+	--
MSTRG.121822	0	0.0133932	6	0.165942	0.0807101	-3.63111	0.0191611	0.0164857	down	yes	--	linc	chr5:98575407-98575813:-	--
MSTRG.127540	0	0.0133932	6	0.165942	0.0807101	-3.63111	0.0191611	0.0164857	down	yes	--	antisense	chr6:54207007-54207446:-	--
MSTRG.128223	0	0.0133932	6	0.165942	0.0807101	-3.63111	0.0191611	0.0164857	down	yes	--	linc	chr6:59741791-59743599:+	--
MSTRG.131864	0	0.0133932	6	0.165942	0.0807101	-3.63111	0.0191611	0.0164857	down	yes	--	linc	chr6:106037743-106038682:+	--
MSTRG.139090	0	0.0133932	6	0.165942	0.0807101	-3.63111	0.0191611	0.0164857	down	yes	--	antisense	chr7:36408134-36409668:-	--
MSTRG.139974	0	0.0133932	6	0.165942	0.0807101	-3.63111	0.0191611	0.0164857	down	yes	--	linc	chr7:49100538-49100836:+	--
MSTRG.140477	0	0.0133932	6	0.165942	0.0807101	-3.63111	0.0191611	0.0164857	down	yes	--	linc	chr7:55725344-55727016:-	--
MSTRG.153019	0	0.0133932	6	0.165942	0.0807101	-3.63111	0.0191611	0.0164857	down	yes	--	linc	chr8:123314468-123321358:-	--
MSTRG.157383	0	0.0133932	6	0.165942	0.0807101	-3.63111	0.0191611	0.0164857	down	yes	--	linc	chr9:35202151-35214117:-	--
MSTRG.161130	0	0.0133932	6	0.165942	0.0807101	-3.63111	0.0191611	0.0164857	down	yes	--	linc	chr9:91383752-91387520:+	--
MSTRG.161250	0	0.0133932	6	0.165942	0.0807101	-3.63111	0.0191611	0.0164857	down	yes	--	linc	chr9:91610327-91644891:+	--
MSTRG.16213	0	0.0133932	6	0.165942	0.0807101	-3.63111	0.0191611	0.0164857	down	yes	--	antisense	chr1:248099669-248101522:-	--
MSTRG.166718	0	0.0133932	6	0.165942	0.0807101	-3.63111	0.0191611	0.0164857	down	yes	--	linc	chrAEMK02000682.1:862406-862698:-	--
MSTRG.167487	0	0.0133932	6	0.165942	0.0807101	-3.63111	0.0191611	0.0164857	down	yes	--	antisense	chrX:10437344-10438069:+	--
MSTRG.16802	0	0.0133932	6	0.165942	0.0807101	-3.63111	0.0191611	0.0164857	down	yes	--	linc	chr1:256216319-256230637:+	--
MSTRG.172804	0	0.0133932	6	0.165942	0.0807101	-3.63111	0.0191611	0.0164857	down	yes	--	linc	chrX:98909672-98909933:+	--
MSTRG.20486	0	0.0133932	6	0.165942	0.0807101	-3.63111	0.0191611	0.0164857	down	yes	--	antisense	chr10:32144658-32149220:+	--
MSTRG.230	0	0.0133932	6	0.165942	0.0807101	-3.63111	0.0191611	0.0164857	down	yes	--	linc	chr1:2772193-2772915:-	--
MSTRG.29797	0	0.0133932	6	0.165942	0.0807101	-3.63111	0.0191611	0.0164857	down	yes	--	linc	chr12:3802864-3803666:+	--
MSTRG.3685	0	0.0133932	6	0.165942	0.0807101	-3.63111	0.0191611	0.0164857	down	yes	--	linc	chr1:51493028-51493762:+	--
MSTRG.44295	0	0.0133932	6	0.165942	0.0807101	-3.63111	0.0191611	0.0164857	down	yes	--	linc	chr13:126987378-126995862:-	--
MSTRG.53586	0	0.0133932	6	0.165942	0.0807101	-3.63111	0.0191611	0.0164857	down	yes	--	antisense	chr14:73074715-73084848:+	--
MSTRG.57150	0	0.0133932	6	0.165942	0.0807101	-3.63111	0.0191611	0.0164857	down	yes	--	antisense	chr14:114196501-114196896:+	--
MSTRG.6304	0	0.0133932	6	0.165942	0.0807101	-3.63111	0.0191611	0.0164857	down	yes	--	linc	chr1:91391818-91412620:-	--
MSTRG.76138	0	0.0133932	6	0.165942	0.0807101	-3.63111	0.0191611	0.0164857	down	yes	--	linc	chr18:3059504-3065896:+	--
MSTRG.92461	0	0.0133932	6	0.165942	0.0807101	-3.63111	0.0191611	0.0164857	down	yes	--	linc	chr2:150801578-150803306:-	--
MSTRG.94544	0	0.0133932	6	0.165942	0.0807101	-3.63111	0.0191611	0.0164857	down	yes	--	antisense	chr3:17467945-17468363:+	--
MSTRG.99024	0	0.0133932	6	0.165942	0.0807101	-3.63111	0.0191611	0.0164857	down	yes	--	linc	chr3:73987978-73989753:-	--
MSTRG.99389	0	0.0133932	6	0.165942	0.0807101	-3.63111	0.0191611	0.0164857	down	yes	--	linc	chr3:82331874-82343249:-	--
MSTRG.93984	11	0.29465	24	0.663768	0.443906	-1.17168	0.0206142	0.0176149	down	yes	--	linc	chr3:10034513-10035654:-	--
MSTRG.108804	7	0.187505	18	0.497826	0.376647	-1.40871	0.0206997	0.0176766	down	yes	--	linc	chr4:79542140-79548262:-	--
MSTRG.1746	7	0.187505	18	0.497826	0.376647	-1.40871	0.0206997	0.0176766	down	yes	--	linc	chr1:21831879-21833882:+	--
MSTRG.97889	9	0.241077	21	0.580797	0.415081	-1.26854	0.0211411	0.018017	down	yes	--	linc	chr3:53447112-53448210:-	--
MSTRG.126906	4	0.107146	13	0.359541	0.298007	-1.74658	0.0215081	0.0182967	down	yes	--	linc	chr6:50766543-50771326:+	--
MSTRG.170270	4	0.107146	13	0.359541	0.298007	-1.74658	0.0215081	0.0182967	down	yes	--	linc	chrX:49192426-49206007:-	--
MSTRG.44542	4	0.107146	13	0.359541	0.298007	-1.74658	0.0215081	0.0182967	down	yes	--	linc	chr13:130999394-131017524:-	--
MSTRG.67572	4	0.107146	13	0.359541	0.298007	-1.74658	0.0215081	0.0182967	down	yes	--	linc	chr16:25613058-25618467:-	--
MSTRG.120018	14	0.375009	28	0.774396	0.484261	-1.04614	0.0225092	0.0189312	down	yes	--	linc	chr5:77186555-77194414:-	--
MSTRG.65335	14	0.375009	28	0.774396	0.484261	-1.04614	0.0225092	0.0189312	down	yes	--	linc	chr15:114738465-114767865:-	--
MSTRG.114989	1	0.0267864	7	0.193599	0.13836	-2.8535	0.0229031	0.019204	down	yes	--	linc	chr5:12674833-12675913:+	--
MSTRG.121854	1	0.0267864	7	0.193599	0.13836	-2.8535	0.0229031	0.019204	down	yes	--	linc	chr5:98640560-98640981:-	--
MSTRG.166453	1	0.0267864	7	0.193599	0.13836	-2.8535	0.0229031	0.019204	down	yes	--	linc	chrAEMK02000602.1:2255-5466:-	--
MSTRG.172599	1	0.0267864	7	0.193599	0.13836	-2.8535	0.0229031	0.019204	down	yes	--	linc	chrX:97431186-97433172:+	--
MSTRG.55846	1	0.0267864	7	0.193599	0.13836	-2.8535	0.0229031	0.019204	down	yes	--	linc	chr14:99566627-99573535:-	--
MSTRG.80645	1	0.0267864	7	0.193599	0.13836	-2.8535	0.0229031	0.019204	down	yes	--	antisense	chr2:4901966-4904220:-	--
MSTRG.96860	1	0.0267864	7	0.193599	0.13836	-2.8535	0.0229031	0.019204	down	yes	--	antisense	chr3:42714649-42800305:-	--
MSTRG.972	1	0.0267864	7	0.193599	0.13836	-2.8535	0.0229031	0.019204	down	yes	--	linc	chr1:16095690-16096339:-	--
MSTRG.117903	3	0.0803591	11	0.304227	0.264142	-1.92061	0.0240486	0.0200616	down	yes	--	linc	chr5:49158103-49160258:-	--
MSTRG.110241	6	0.160718	16	0.442512	0.363195	-1.46118	0.0249698	0.0207501	down	yes	--	linc	chr4:94875613-94876312:+	--
MSTRG.128222	6	0.160718	16	0.442512	0.363195	-1.46118	0.0249698	0.0207501	down	yes	--	linc	chr6:59741431-59747551:+	--
MSTRG.109042	2	0.0535728	9	0.248913	0.215227	-2.21607	0.0252615	0.0209447	down	yes	--	antisense	chr4:82135916-82136539:+	--
MSTRG.1419	2	0.0535728	9	0.248913	0.215227	-2.21607	0.0252615	0.0209447	down	yes	--	antisense	chr1:18512324-18712497:+	--
MSTRG.28624	2	0.0535728	9	0.248913	0.215227	-2.21607	0.0252615	0.0209447	down	yes	--	linc	chr11:77269269-77270534:-	--
MSTRG.71883	2	0.0535728	9	0.248913	0.215227	-2.21607	0.0252615	0.0209447	down	yes	--	linc	chr17:11509331-11509990:+	--
MSTRG.74930	10	0.267864	22	0.608454	0.440237	-1.18365	0.0254549	0.0210876	down	yes	--	linc	chr17:50574067-50578850:-	--
MSTRG.100043	8	0.214291	19	0.525483	0.407798	-1.29407	0.0259345	0.0214582	down	yes	--	linc	chr3:90006445-90008456:+	--
MSTRG.11354	13	0.348223	26	0.719082	0.484261	-1.04614	0.0279017	0.0228289	down	yes	--	linc	chr1:170070166-170092986:+	--
MSTRG.164329	5	0.133932	14	0.387198	0.3459	-1.53157	0.0298971	0.024278	down	yes	--	antisense	chr9:132747242-132749536:+	--
MSTRG.67664	5	0.133932	14	0.387198	0.3459	-1.53157	0.0298971	0.024278	down	yes	--	linc	chr16:23852167-23897348:-	--
MSTRG.133377	7	0.187505	17	0.470169	0.398803	-1.32625	0.0317858	0.0256272	down	yes	--	linc	chr6:145162794-145186554:-	--
MSTRG.21562	7	0.187505	17	0.470169	0.398803	-1.32625	0.0317858	0.0256272	down	yes	--	linc	chr10:48288996-48348410:-	--
MSTRG.172506	4	0.107146	12	0.331884	0.32284	-1.63111	0.0353424	0.0280933	down	yes	--	linc	chrX:95010607-95012198:-	--
MSTRG.67285	4	0.107146	12	0.331884	0.32284	-1.63111	0.0353424	0.0280933	down	yes	--	linc	chr16:18111620-18166137:+	--
MSTRG.158515	10	0.267864	21	0.580797	0.461201	-1.11653	0.0372181	0.0293772	down	yes	--	antisense	chr9:50604839-50622531:+	--
MSTRG.166396	10	0.267864	21	0.580797	0.461201	-1.11653	0.0372181	0.0293772	down	yes	--	linc	chrAEMK02000569.1:809436-811293:+	--
MSTRG.113113	0	0.0133932	5	0.138285	0.0968521	-3.36807	0.037904	0.029769	down	yes	--	linc	chr4:125905812-125978301:+	--
MSTRG.14071	0	0.0133932	5	0.138285	0.0968521	-3.36807	0.037904	0.029769	down	yes	--	antisense	chr1:221632429-221634220:-	--
MSTRG.143966	0	0.0133932	5	0.138285	0.0968521	-3.36807	0.037904	0.029769	down	yes	--	linc	chr7:99324414-99325443:-	--
MSTRG.144	0	0.0133932	5	0.138285	0.0968521	-3.36807	0.037904	0.029769	down	yes	--	linc	chr1:1555171-1556149:-	--
MSTRG.168765	0	0.0133932	5	0.138285	0.0968521	-3.36807	0.037904	0.029769	down	yes	--	linc	chrX:31939081-31950372:+	--
MSTRG.169115	0	0.0133932	5	0.138285	0.0968521	-3.36807	0.037904	0.029769	down	yes	--	linc	chrX:38629840-38634644:-	--
MSTRG.16916	0	0.0133932	5	0.138285	0.0968521	-3.36807	0.037904	0.029769	down	yes	--	antisense	chr1:260847580-260854596:+	--
MSTRG.1792	0	0.0133932	5	0.138285	0.0968521	-3.36807	0.037904	0.029769	down	yes	--	linc	chr1:22484318-22485516:+	--
MSTRG.18728	0	0.0133932	5	0.138285	0.0968521	-3.36807	0.037904	0.029769	down	yes	--	linc	chr10:10757753-10759094:-	--
MSTRG.24140	0	0.0133932	5	0.138285	0.0968521	-3.36807	0.037904	0.029769	down	yes	--	linc	chr11:7445164-7457605:+	--
MSTRG.46119	0	0.0133932	5	0.138285	0.0968521	-3.36807	0.037904	0.029769	down	yes	--	antisense	chr13:152004394-152005169:+	--
MSTRG.61451	0	0.0133932	5	0.138285	0.0968521	-3.36807	0.037904	0.029769	down	yes	--	linc	chr15:60929580-61015738:+	--
MSTRG.70075	0	0.0133932	5	0.138285	0.0968521	-3.36807	0.037904	0.029769	down	yes	--	linc	chr16:59425542-59467509:+	--
MSTRG.75671	0	0.0133932	5	0.138285	0.0968521	-3.36807	0.037904	0.029769	down	yes	--	linc	chr17:60064286-60068051:-	--
MSTRG.78895	0	0.0133932	5	0.138285	0.0968521	-3.36807	0.037904	0.029769	down	yes	--	linc	chr18:34850303-34855201:+	--
MSTRG.81628	0	0.0133932	5	0.138285	0.0968521	-3.36807	0.037904	0.029769	down	yes	--	antisense	chr2:13358985-13359941:-	--
MSTRG.91476	0	0.0133932	5	0.138285	0.0968521	-3.36807	0.037904	0.029769	down	yes	--	linc	chr2:141592576-141597344:+	--
MSTRG.9462	0	0.0133932	5	0.138285	0.0968521	-3.36807	0.037904	0.029769	down	yes	--	linc	chr1:138255461-138257449:+	--
MSTRG.143591	6	0.160718	15	0.414855	0.387409	-1.36807	0.0388834	0.0304249	down	yes	--	linc	chr7:94749782-94752143:+	--
MSTRG.100210	3	0.0803591	10	0.27657	0.290556	-1.78311	0.0408069	0.0317223	down	yes	--	linc	chr3:94012925-94014501:+	--
MSTRG.116396	3	0.0803591	10	0.27657	0.290556	-1.78311	0.0408069	0.0317223	down	yes	--	linc	chr5:27095324-27099166:+	--
MSTRG.15262	3	0.0803591	10	0.27657	0.290556	-1.78311	0.0408069	0.0317223	down	yes	--	antisense	chr1:236402249-236403116:+	--
MSTRG.157447	3	0.0803591	10	0.27657	0.290556	-1.78311	0.0408069	0.0317223	down	yes	--	linc	chr9:36242722-36243710:+	--
MSTRG.18868	3	0.0803591	10	0.27657	0.290556	-1.78311	0.0408069	0.0317223	down	yes	--	linc	chr10:12322725-12329896:+	--
MSTRG.3053	3	0.0803591	10	0.27657	0.290556	-1.78311	0.0408069	0.0317223	down	yes	--	linc	chr1:37250877-37266014:+	--
MSTRG.68569	3	0.0803591	10	0.27657	0.290556	-1.78311	0.0408069	0.0317223	down	yes	--	linc	chr16:34204444-34206333:+	--
MSTRG.116775	11	0.29465	22	0.608454	0.484261	-1.04614	0.043127	0.0333254	down	yes	--	linc	chr5:32078369-32105732:+	--
MSTRG.34635	11	0.29465	22	0.608454	0.484261	-1.04614	0.043127	0.0333254	down	yes	--	antisense	chr12:53172238-53174390:+	--
MSTRG.35921	11	0.29465	22	0.608454	0.484261	-1.04614	0.043127	0.0333254	down	yes	--	linc	chr13:12705867-12706980:+	--
MSTRG.108762	1	0.0267864	6	0.165942	0.16142	-2.63111	0.0435461	0.0333628	down	yes	--	linc	chr4:79424639-79425277:-	--
MSTRG.113419	1	0.0267864	6	0.165942	0.16142	-2.63111	0.0435461	0.0333628	down	yes	--	linc	chr4:129821617-129824284:+	--
MSTRG.114340	1	0.0267864	6	0.165942	0.16142	-2.63111	0.0435461	0.0333628	down	yes	--	linc	chr5:7445512-7454452:-	--
MSTRG.125918	1	0.0267864	6	0.165942	0.16142	-2.63111	0.0435461	0.0333628	down	yes	--	linc	chr6:43503834-43508980:+	--
MSTRG.131702	1	0.0267864	6	0.165942	0.16142	-2.63111	0.0435461	0.0333628	down	yes	--	linc	chr6:102733177-102739384:-	--
MSTRG.143281	1	0.0267864	6	0.165942	0.16142	-2.63111	0.0435461	0.0333628	down	yes	--	linc	chr7:92212616-92213368:+	--
MSTRG.165871	1	0.0267864	6	0.165942	0.16142	-2.63111	0.0435461	0.0333628	down	yes	--	linc	chrAEMK02000452.1:2976696-2978139:+	--
MSTRG.166253	1	0.0267864	6	0.165942	0.16142	-2.63111	0.0435461	0.0333628	down	yes	--	linc	chrAEMK02000511.1:14477-45091:+	--
MSTRG.166941	1	0.0267864	6	0.165942	0.16142	-2.63111	0.0435461	0.0333628	down	yes	--	linc	chrAEMK02000698.1:648510-659427:-	--
MSTRG.2840	1	0.0267864	6	0.165942	0.16142	-2.63111	0.0435461	0.0333628	down	yes	--	linc	chr1:35927033-35927347:+	--
MSTRG.31932	1	0.0267864	6	0.165942	0.16142	-2.63111	0.0435461	0.0333628	down	yes	--	linc	chr12:25554162-25556891:+	--
MSTRG.34753	1	0.0267864	6	0.165942	0.16142	-2.63111	0.0435461	0.0333628	down	yes	--	linc	chr12:58280890-58284649:+	--
MSTRG.35737	1	0.0267864	6	0.165942	0.16142	-2.63111	0.0435461	0.0333628	down	yes	--	linc	chr13:9872623-9873370:+	--
MSTRG.43390	1	0.0267864	6	0.165942	0.16142	-2.63111	0.0435461	0.0333628	down	yes	--	linc	chr13:115682346-115712419:-	--
MSTRG.49184	1	0.0267864	6	0.165942	0.16142	-2.63111	0.0435461	0.0333628	down	yes	--	antisense	chr14:6803316-6806222:-	--
MSTRG.70722	1	0.0267864	6	0.165942	0.16142	-2.63111	0.0435461	0.0333628	down	yes	--	linc	chr16:67327804-67328168:-	--
MSTRG.73208	1	0.0267864	6	0.165942	0.16142	-2.63111	0.0435461	0.0333628	down	yes	--	linc	chr17:30712152-30712503:-	--
MSTRG.73611	1	0.0267864	6	0.165942	0.16142	-2.63111	0.0435461	0.0333628	down	yes	--	linc	chr17:33904871-33909849:-	--
MSTRG.94059	1	0.0267864	6	0.165942	0.16142	-2.63111	0.0435461	0.0333628	down	yes	--	antisense	chr3:10945493-10948827:-	--
MSTRG.97183	1	0.0267864	6	0.165942	0.16142	-2.63111	0.0435461	0.0333628	down	yes	--	antisense	chr3:46342344-46342918:-	--
MSTRG.106986	2	0.0535728	8	0.221256	0.24213	-2.04614	0.0448693	0.0342468	down	yes	--	antisense	chr4:55107727-55118916:-	--
MSTRG.128393	2	0.0535728	8	0.221256	0.24213	-2.04614	0.0448693	0.0342468	down	yes	--	linc	chr6:62046420-62047683:-	--
MSTRG.135019	2	0.0535728	8	0.221256	0.24213	-2.04614	0.0448693	0.0342468	down	yes	--	linc	chr6:165477190-165598794:-	--
MSTRG.151645	2	0.0535728	8	0.221256	0.24213	-2.04614	0.0448693	0.0342468	down	yes	--	antisense	chr8:104374807-104403064:-	--
MSTRG.163677	2	0.0535728	8	0.221256	0.24213	-2.04614	0.0448693	0.0342468	down	yes	--	linc	chr9:125885299-125886602:+	--
MSTRG.166868	2	0.0535728	8	0.221256	0.24213	-2.04614	0.0448693	0.0342468	down	yes	--	linc	chrAEMK02000682.1:1908776-1909204:-	--
MSTRG.82323	2	0.0535728	8	0.221256	0.24213	-2.04614	0.0448693	0.0342468	down	yes	--	antisense	chr2:24837317-24840831:-	--
MSTRG.8613	2	0.0535728	8	0.221256	0.24213	-2.04614	0.0448693	0.0342468	down	yes	--	antisense	chr1:130419355-130425683:+	--
MSTRG.128664	5	0.133932	13	0.359541	0.372508	-1.42466	0.0473909	0.0359305	down	yes	--	antisense	chr6:65271826-65273721:+	--
MSTRG.31406	5	0.133932	13	0.359541	0.372508	-1.42466	0.0473909	0.0359305	down	yes	--	antisense	chr12:20174668-20175286:+	--
MSTRG.144755	7	0.187505	16	0.442512	0.423728	-1.23879	0.0482304	0.0364875	down	yes	--	linc	chr7:112999124-113006202:-	--
MSTRG.2659	5190	139.021	638	17.6452	7.87872	2.97796	0	0	up	yes	--	linc	chr1:30776358-30801290:+	--
MSTRG.168577	4434	118.771	1223	33.8245	3.51138	1.81204	0	0	up	yes	--	linc	chrX:29195358-29595026:-	--
MSTRG.92015	1382	37.0188	210	5.80797	6.37379	2.67215	5.36769e-203	1.15891e-201	up	yes	--	antisense	chr2:144537040-144574393:-	--
MSTRG.168581	1320	35.358	334	9.23743	3.82769	1.93647	4.06397e-132	6.40802e-131	up	yes	--	linc	chrX:29426206-29438574:-	--
MSTRG.41866	954	25.5542	171	4.72934	5.40333	2.43385	4.9927e-127	7.61751e-126	up	yes	--	linc	chr13:92701381-92721971:+	--
MSTRG.66512	878	23.5184	170	4.70169	5.00213	2.32254	6.68501e-111	9.2006e-110	up	yes	--	linc	chr15:136412389-136450089:+	--
MSTRG.71859	680	18.2147	140	3.87198	4.70425	2.23396	1.91271e-82	2.11033e-81	up	yes	--	antisense	chr17:10761131-10770225:+	--
MSTRG.80993	2103	56.3317	1006	27.8229	2.02465	1.01767	1.06755e-80	1.16343e-79	up	yes	--	linc	chr2:6736291-6789195:+	--
MSTRG.150335	1691	45.2958	817	22.5958	2.00461	1.00332	8.74123e-64	8.1511e-63	up	yes	--	linc	chr8:87451446-87464738:-	--
MSTRG.950	311	8.33056	28	0.774396	10.7575	3.42727	3.19339e-59	2.83271e-58	up	yes	--	linc	chr1:15854753-15864582:-	--
MSTRG.133571	312	8.35735	38	1.05097	7.95207	2.99133	7.66071e-53	6.22974e-52	up	yes	--	linc	chr6:148824555-148849766:-	--
MSTRG.92474	1122	30.0543	495	13.6902	2.19531	1.13443	4.80481e-52	3.85254e-51	up	yes	--	linc	chr2:150810174-150825606:-	--
MSTRG.169806	245	6.56266	19	0.525483	12.4888	3.64257	3.18058e-49	2.46152e-48	up	yes	--	linc	chrX:8597642-8684465:+	--
MSTRG.58614	492	13.1789	135	3.73369	3.52972	1.81955	1.6914e-46	1.25099e-45	up	yes	--	antisense	chr15:2085070-2475434:-	--
MSTRG.66017	211	5.65193	12	0.331884	17.0298	4.08999	6.79774e-46	4.9733e-45	up	yes	--	linc	chr15:128233668-128239207:-	--
MSTRG.142423	531	14.2236	163	4.50809	3.15512	1.6577	3.78161e-44	2.71182e-43	up	yes	--	linc	chr7:77981334-77995335:+	--
MSTRG.29667	886	23.7327	380	10.5097	2.25818	1.17516	8.93511e-44	6.37319e-43	up	yes	--	linc	chr12:4059105-4069396:+	--
MSTRG.162412	481	12.8842	138	3.81666	3.37579	1.75522	2.23332e-43	1.58732e-42	up	yes	--	linc	chr9:106262733-106275518:-	--
MSTRG.126556	266	7.12518	39	1.07862	6.60581	2.72374	2.23056e-41	1.53628e-40	up	yes	--	linc	chr6:48295466-48299935:+	--
MSTRG.75129	191	5.1162	16	0.442512	11.5617	3.53128	6.68866e-38	4.29301e-37	up	yes	--	linc	chr17:50967040-50974633:-	--
MSTRG.48296	292	7.82162	57	1.57645	4.96155	2.31079	7.07295e-38	4.53239e-37	up	yes	--	linc	chr13:203113501-203132539:+	--
MSTRG.111536	264	7.0716	47	1.29988	5.4402	2.44366	1.24346e-36	7.75112e-36	up	yes	--	linc	chr4:105898194-105901469:+	--
MSTRG.49794	314	8.41092	72	1.9913	4.22383	2.07855	8.15596e-36	5.00612e-35	up	yes	--	linc	chr14:16615783-16633602:-	--
MSTRG.79656	436	11.6789	138	3.81666	3.05997	1.61352	3.08632e-35	1.85598e-34	up	yes	--	antisense	chr18:48694450-48710343:-	--
MSTRG.111535	191	5.1162	20	0.55314	9.24938	3.20936	3.93155e-35	2.35542e-34	up	yes	--	linc	chr4:105896321-105905552:+	--
MSTRG.120170	437	11.7056	139	3.84432	3.04492	1.6064	4.22599e-35	2.52805e-34	up	yes	--	linc	chr5:77921388-77936412:-	--
MSTRG.59760	259	6.93767	48	1.32754	5.22598	2.3857	5.00504e-35	2.98962e-34	up	yes	--	linc	chr15:30131830-30137508:+	--
MSTRG.136746	231	6.18765	38	1.05097	5.88759	2.55768	6.90602e-34	4.02604e-33	up	yes	--	linc	chr7:12722474-12725946:+	--
MSTRG.174095	226	6.05372	36	0.995651	6.08016	2.60411	8.00387e-34	4.65928e-33	up	yes	--	linc	chrX:122915977-122923788:+	--
MSTRG.36795	203	5.43763	28	0.774396	7.02178	2.81184	5.27846e-33	3.01576e-32	up	yes	--	linc	chr13:26487361-26492868:+	--
MSTRG.57179	567	15.1879	229	6.33345	2.39804	1.26186	7.85529e-32	4.39703e-31	up	yes	--	linc	chr14:121136624-121140368:-	--
MSTRG.123836	535	14.3307	219	6.05688	2.36602	1.24246	1.90117e-29	1.00784e-28	up	yes	--	antisense	chr6:8462876-8468486:-	--
MSTRG.87	235	6.2948	57	1.57645	3.99303	1.99748	6.07769e-26	2.96485e-25	up	yes	--	linc	chr1:788920-802835:-	--
MSTRG.80368	306	8.19663	95	2.62741	3.11966	1.64139	8.15946e-26	3.94912e-25	up	yes	--	linc	chr2:1317630-1325314:+	--
MSTRG.48838	232	6.21444	57	1.57645	3.94205	1.97895	2.42975e-25	1.16403e-24	up	yes	--	linc	chr14:1374473-1400499:+	--
MSTRG.78790	366	9.80381	132	3.65072	2.68545	1.42516	3.90589e-25	1.86008e-24	up	yes	--	linc	chr18:36566895-36571703:-	--
MSTRG.67492	100	2.67864	2	0.055314	48.4261	5.59771	5.82712e-25	2.76024e-24	up	yes	--	linc	chr16:23386483-23396362:+	--
MSTRG.52847	207	5.54478	47	1.29988	4.26561	2.09275	2.25142e-24	1.04364e-23	up	yes	--	linc	chr14:60386424-60412600:-	--
MSTRG.323	124	3.32151	12	0.331884	10.0081	3.32309	4.66707e-24	2.14478e-23	up	yes	--	linc	chr1:4321028-4325031:+	--
MSTRG.77695	476	12.7503	206	5.69734	2.23794	1.16217	6.74256e-24	3.08444e-23	up	yes	--	antisense	chr18:19787945-19792328:+	--
MSTRG.34991	186	4.98227	39	1.07862	4.6191	2.20761	1.74939e-23	7.90342e-23	up	yes	--	antisense	chr12:55344061-55348910:+	--
MSTRG.57521	239	6.40194	69	1.90833	3.35473	1.7462	3.0332e-22	1.32839e-21	up	yes	--	linc	chr14:127629160-127650609:-	--
MSTRG.10392	148	3.96438	26	0.719082	5.51312	2.46287	1.94382e-21	8.28639e-21	up	yes	--	linc	chr1:156735423-156747097:+	--
MSTRG.67520	90	2.41077	0	0.0138285	174.334	7.44571	3.30781e-21	1.40115e-20	up	yes	--	linc	chr16:23146868-23361652:+	--
MSTRG.50941	338	9.0538	132	3.65072	2.48	1.31034	1.01358e-20	4.2352e-20	up	yes	--	linc	chr14:33225977-33234133:-	--
MSTRG.168571	196	5.25013	51	1.41051	3.72216	1.89614	1.49702e-20	6.20023e-20	up	yes	--	linc	chrX:29183053-29213037:-	--
MSTRG.13263	176	4.7144	42	1.16159	4.05857	2.02097	4.10728e-20	1.67855e-19	up	yes	--	linc	chr1:204383922-204413048:+	--
MSTRG.164213	155	4.15189	32	0.885023	4.69127	2.22998	4.60156e-20	1.87673e-19	up	yes	--	linc	chr9:130785760-130794110:+	--
MSTRG.106542	179	4.79476	45	1.24456	3.85256	1.94582	1.63092e-19	6.54826e-19	up	yes	--	linc	chr4:42792760-42813894:-	--
MSTRG.29042	218	5.83943	66	1.82536	3.19906	1.67765	2.13411e-19	8.50467e-19	up	yes	--	antisense	chr11:78702590-78707478:+	--
MSTRG.75130	203	5.43763	58	1.60411	3.38982	1.76121	2.41637e-19	9.61039e-19	up	yes	--	linc	chr17:50976129-50984916:-	--
MSTRG.50331	149	3.99117	31	0.857366	4.65515	2.21883	3.07449e-19	1.21675e-18	up	yes	--	linc	chr14:28252802-28254801:-	--
MSTRG.80998	436	11.6789	203	5.61437	2.08017	1.0567	4.1141e-19	1.62176e-18	up	yes	--	linc	chr2:6757285-6796608:+	--
MSTRG.74426	259	6.93767	92	2.54444	2.7266	1.4471	1.22141e-18	4.71725e-18	up	yes	--	antisense	chr17:41616919-41632422:+	--
MSTRG.63496	96	2.57149	10	0.27657	9.2978	3.21689	1.68003e-18	6.4667e-18	up	yes	--	linc	chr15:91882636-91886303:-	--
MSTRG.130896	373	9.99132	165	4.5634	2.18945	1.13057	2.58352e-18	9.85909e-18	up	yes	--	linc	chr6:91379119-91384280:-	--
MSTRG.161827	93	2.49113	10	0.27657	9.00725	3.17109	9.1985e-18	3.4286e-17	up	yes	--	antisense	chr9:88116745-88279494:-	--
MSTRG.26254	90	2.41077	9	0.248913	9.68521	3.27578	1.07201e-17	3.98277e-17	up	yes	--	antisense	chr11:22056758-22063752:+	--
MSTRG.104822	369	9.88417	166	4.59106	2.15292	1.10629	1.45246e-17	5.36142e-17	up	yes	--	linc	chr4:22123926-22134223:+	--
MSTRG.162415	151	4.04474	36	0.995651	4.06241	2.02234	1.71535e-17	6.30279e-17	up	yes	--	linc	chr9:106295172-106300312:+	--
MSTRG.72099	153	4.09832	39	1.07862	3.79958	1.92584	1.07167e-16	3.81519e-16	up	yes	--	linc	chr17:18923587-18942293:+	--
MSTRG.93058	67	1.79469	0	0.0138285	129.782	7.01994	1.25106e-16	4.4302e-16	up	yes	--	linc	chr3:2439400-2440520:-	--
MSTRG.140470	163	4.36618	46	1.27222	3.43193	1.77902	4.88193e-16	1.67903e-15	up	yes	--	antisense	chr7:55288309-55320356:-	--
MSTRG.136748	83	2.22327	9	0.248913	8.93192	3.15897	5.72889e-16	1.95774e-15	up	yes	--	linc	chr7:12731711-12735918:+	--
MSTRG.98215	181	4.84833	57	1.57645	3.07548	1.62081	1.17719e-15	3.96693e-15	up	yes	--	antisense	chr3:59200397-59206975:-	--
MSTRG.115473	76	2.03576	7	0.193599	10.5154	3.39443	1.34213e-15	4.51516e-15	up	yes	--	linc	chr5:17375057-17377563:+	--
MSTRG.98086	110	2.9465	21	0.580797	5.07321	2.3429	1.69967e-15	5.69405e-15	up	yes	--	antisense	chr3:58270008-58297237:-	--
MSTRG.93765	307	8.22342	139	3.84432	2.13911	1.09701	1.08929e-14	3.51545e-14	up	yes	--	antisense	chr3:8449409-8495007:-	--
MSTRG.112657	71	1.90183	7	0.193599	9.82357	3.29625	2.37237e-14	7.54082e-14	up	yes	--	linc	chr4:118168612-118177595:-	--
MSTRG.173759	101	2.70542	20	0.55314	4.89103	2.29014	5.24993e-14	1.64203e-13	up	yes	--	linc	chrX:111939067-111943958:-	--
MSTRG.164899	69	1.84826	7	0.193599	9.54685	3.25503	7.45382e-14	2.30346e-13	up	yes	--	linc	chrAEMK02000203.1:34295-55785:+	--
MSTRG.28432	197	5.27692	73	2.01896	2.61368	1.38608	1.00653e-13	3.0914e-13	up	yes	--	linc	chr11:71239854-71380357:+	--
MSTRG.121635	258	6.91089	113	3.12524	2.21131	1.1449	2.25025e-13	6.76856e-13	up	yes	--	linc	chr5:90849312-90855972:+	--
MSTRG.44160	199	5.33049	76	2.10193	2.536	1.34255	2.92693e-13	8.74485e-13	up	yes	--	linc	chr13:125553303-125561093:-	--
MSTRG.93232	58	1.55361	4	0.110628	14.0436	3.81184	3.05466e-13	9.10616e-13	up	yes	--	linc	chr3:4120986-4124136:+	--
MSTRG.70046	232	6.21444	97	2.68273	2.31646	1.21192	3.44433e-13	1.02334e-12	up	yes	--	linc	chr16:54710752-54717768:+	--
MSTRG.28444	95	2.54471	19	0.525483	4.84261	2.27578	3.57074e-13	1.05972e-12	up	yes	--	linc	chr11:71278559-71281705:+	--
MSTRG.62839	184	4.92869	69	1.90833	2.58272	1.36889	1.06079e-12	3.07305e-12	up	yes	--	antisense	chr15:81974692-81987774:-	--
MSTRG.22593	225	6.02693	95	2.62741	2.29387	1.19778	1.25723e-12	3.62771e-12	up	yes	--	linc	chr10:60901700-60915325:-	--
MSTRG.22589	154	4.1251	52	1.43816	2.86831	1.5202	1.80341e-12	5.15909e-12	up	yes	--	linc	chr10:60878678-60880820:-	--
MSTRG.150492	276	7.39304	130	3.59541	2.05625	1.04001	2.28275e-12	6.50248e-12	up	yes	--	antisense	chr8:87538188-87604212:+	--
MSTRG.34106	173	4.63404	64	1.77005	2.61803	1.38848	2.92464e-12	8.26044e-12	up	yes	--	linc	chr12:51986517-51996425:+	--
MSTRG.59374	173	4.63404	66	1.82536	2.5387	1.34409	9.74125e-12	2.65854e-11	up	yes	--	linc	chr15:19918000-19922827:-	--
MSTRG.92400	161	4.31261	60	1.65942	2.59887	1.37788	2.14662e-11	5.73153e-11	up	yes	--	linc	chr2:150138844-150151483:-	--
MSTRG.17682	111	2.97329	32	0.885023	3.35956	1.74827	3.70183e-11	9.72194e-11	up	yes	--	linc	chr1:269575566-269586390:+	--
MSTRG.27555	120	3.21437	37	1.02331	3.14115	1.65129	3.92018e-11	1.02819e-10	up	yes	--	linc	chr11:61598084-61606651:+	--
MSTRG.15782	114	3.05365	34	0.940337	3.24739	1.69928	4.96305e-11	1.29115e-10	up	yes	--	linc	chr1:242332222-242348144:+	--
MSTRG.77694	113	3.02686	34	0.940337	3.21891	1.68657	7.58909e-11	1.95087e-10	up	yes	--	linc	chr18:19787876-19788345:-	--
MSTRG.47446	164	4.39297	64	1.77005	2.48184	1.31141	7.70365e-11	1.97905e-10	up	yes	--	linc	chr13:180200968-180209930:-	--
MSTRG.17792	200	5.35728	87	2.40616	2.22649	1.15477	7.98592e-11	2.05091e-10	up	yes	--	linc	chr1:270159710-270165271:-	--
MSTRG.165394	70	1.87505	13	0.359541	5.21511	2.3827	1.41216e-10	3.55707e-10	up	yes	--	linc	chrAEMK02000395.1:2042-32594:-	--
MSTRG.108169	47	1.25896	4	0.110628	11.3801	3.50844	1.91704e-10	4.78668e-10	up	yes	--	linc	chr4:72401454-72403625:+	--
MSTRG.24127	104	2.78578	31	0.857366	3.24923	1.7001	3.40091e-10	8.36657e-10	up	yes	--	linc	chr11:7173395-7186027:-	--
MSTRG.71240	59	1.5804	9	0.248913	6.34919	2.66657	3.51201e-10	8.62929e-10	up	yes	--	linc	chr16:74837409-74844391:-	--
MSTRG.152735	193	5.16977	86	2.3785	2.17354	1.12005	4.6212e-10	1.12751e-09	up	yes	--	linc	chr8:118970441-118981732:-	--
MSTRG.80587	178	4.76797	77	2.12959	2.23892	1.1628	6.96064e-10	1.67534e-09	up	yes	--	antisense	chr2:3257258-3261094:+	--
MSTRG.171831	60	1.60718	10	0.27657	5.81113	2.53882	7.32216e-10	1.76077e-09	up	yes	--	linc	chrX:84543175-84553045:-	--
MSTRG.25928	195	5.22334	89	2.46147	2.12204	1.08545	1.01717e-09	2.42057e-09	up	yes	--	antisense	chr11:19337848-19345717:-	--
MSTRG.95407	158	4.23225	65	1.7977	2.35425	1.23527	1.09254e-09	2.59453e-09	up	yes	--	antisense	chr3:28812795-28817393:+	--
MSTRG.125327	82	2.19648	21	0.580797	3.78184	1.91909	1.36482e-09	3.21633e-09	up	yes	--	antisense	chr6:28813065-28818533:+	--
MSTRG.102000	146	3.91081	59	1.63176	2.39668	1.26104	2.60375e-09	6.01565e-09	up	yes	--	linc	chr3:115452179-115462414:+	--
MSTRG.91009	33	0.88395	0	0.0138285	63.9224	5.99825	3.11122e-09	7.1305e-09	up	yes	--	antisense	chr2:137427407-137537863:+	--
MSTRG.145879	114	3.05365	40	1.10628	2.76029	1.46482	3.63162e-09	8.27112e-09	up	yes	--	linc	chr8:3764928-3768945:-	--
MSTRG.135699	33	0.88395	1	0.027657	31.9612	4.99825	4.30616e-09	9.74095e-09	up	yes	--	linc	chr7:1344231-1432317:+	--
MSTRG.112160	41	1.09824	4	0.110628	9.92734	3.31141	6.30455e-09	1.40865e-08	up	yes	--	linc	chr4:114947701-114961002:-	--
MSTRG.66008	104	2.78578	35	0.967994	2.87789	1.52501	6.39306e-09	1.42802e-08	up	yes	--	linc	chr15:127660275-127706620:-	--
MSTRG.74429	38	1.01788	3	0.0829709	12.2679	3.61682	6.92063e-09	1.542e-08	up	yes	--	linc	chr17:41632639-41634149:+	--
MSTRG.145533	74	1.98219	19	0.525483	3.77214	1.91538	8.97886e-09	1.98513e-08	up	yes	--	linc	chr8:356935-366127:-	--
MSTRG.28302	31	0.830378	0	0.0138285	60.0483	5.90805	9.13803e-09	2.0181e-08	up	yes	--	linc	chr11:72180714-72184367:+	--
MSTRG.949	31	0.830378	0	0.0138285	60.0483	5.90805	9.13803e-09	2.0181e-08	up	yes	--	linc	chr1:15850199-15854622:-	--
MSTRG.119443	43	1.15181	5	0.138285	8.32928	3.05819	9.46704e-09	2.08903e-08	up	yes	--	antisense	chr5:68001241-68002226:-	--
MSTRG.171727	140	3.75009	58	1.60411	2.33781	1.22516	1.19394e-08	2.61442e-08	up	yes	--	linc	chrX:83198689-83200528:+	--
MSTRG.103084	98	2.62506	33	0.91268	2.87621	1.52417	1.76203e-08	3.80226e-08	up	yes	--	linc	chr3:127517319-127524469:-	--
MSTRG.88164	155	4.15189	69	1.90833	2.17566	1.12146	2.26997e-08	4.84612e-08	up	yes	--	linc	chr2:102297278-102336072:-	--
MSTRG.49665	44	1.1786	6	0.165942	7.10249	2.82832	2.29492e-08	4.89548e-08	up	yes	--	linc	chr14:14365279-14366888:-	--
MSTRG.81293	119	3.18758	46	1.27222	2.50552	1.32511	2.31221e-08	4.92973e-08	up	yes	--	linc	chr2:9175069-9178526:+	--
MSTRG.140385	33	0.88395	2	0.055314	15.9806	3.99825	2.32475e-08	4.9512e-08	up	yes	--	linc	chr7:53997333-54006815:-	--
MSTRG.166079	33	0.88395	2	0.055314	15.9806	3.99825	2.32475e-08	4.9512e-08	up	yes	--	linc	chrAEMK02000469.1:6839-30172:-	--
MSTRG.115157	68	1.82147	17	0.470169	3.87409	1.95386	2.34615e-08	4.99147e-08	up	yes	--	linc	chr5:14029694-14062654:-	--
MSTRG.27571	29	0.776805	0	0.0138285	56.1742	5.81184	2.71385e-08	5.72961e-08	up	yes	--	linc	chr11:61675392-61679598:+	--
MSTRG.66735	43	1.15181	6	0.165942	6.94107	2.79516	3.99717e-08	8.29259e-08	up	yes	--	linc	chr15:138229684-138276231:+	--
MSTRG.90906	52	1.39289	10	0.27657	5.03631	2.33237	4.78043e-08	9.8335e-08	up	yes	--	antisense	chr2:137059484-137061412:-	--
MSTRG.169950	169	4.5269	80	2.21256	2.046	1.03281	4.79191e-08	9.85459e-08	up	yes	--	antisense	chrX:47746503-47767396:-	--
MSTRG.12839	45	1.20539	7	0.193599	6.22621	2.63835	5.08966e-08	1.04321e-07	up	yes	--	linc	chr1:191533533-191535686:+	--
MSTRG.64644	75	2.00898	22	0.608454	3.30178	1.72324	7.30956e-08	1.47779e-07	up	yes	--	antisense	chr15:104775678-104784347:-	--
MSTRG.89192	89	2.38399	30	0.829709	2.87328	1.5227	8.08909e-08	1.62881e-07	up	yes	--	linc	chr2:112968911-112989036:-	--
MSTRG.75117	109	2.91971	42	1.16159	2.51354	1.32972	8.26337e-08	1.66224e-07	up	yes	--	antisense	chr17:50794234-50798805:-	--
MSTRG.13651	126	3.37508	53	1.46582	2.30252	1.20322	9.74432e-08	1.94986e-07	up	yes	--	antisense	chr1:215713545-215721086:-	--
MSTRG.5390	168	4.50011	81	2.24022	2.00878	1.00632	9.9564e-08	1.98981e-07	up	yes	--	linc	chr1:76879387-76890631:+	--
MSTRG.152301	48	1.28575	9	0.248913	5.16545	2.36889	1.19903e-07	2.38557e-07	up	yes	--	linc	chr8:112013961-112028178:-	--
MSTRG.3233	72	1.92862	21	0.580797	3.32064	1.73146	1.20826e-07	2.40334e-07	up	yes	--	linc	chr1:39605752-39608725:+	--
MSTRG.29423	33	0.88395	3	0.0829709	10.6537	3.41329	1.3103e-07	2.5928e-07	up	yes	--	antisense	chr12:1667357-1669939:+	--
MSTRG.40950	38	1.01788	5	0.138285	7.36076	2.87986	1.59884e-07	3.14048e-07	up	yes	--	antisense	chr13:75767186-75768480:+	--
MSTRG.137720	25	0.669659	0	0.0138285	48.4261	5.59771	2.48103e-07	4.82114e-07	up	yes	--	antisense	chr7:21972811-21981269:-	--
MSTRG.66387	108	2.89293	44	1.21691	2.37728	1.24931	3.69045e-07	7.04165e-07	up	yes	--	antisense	chr15:133123515-133127383:+	--
MSTRG.123216	50	1.33932	11	0.304227	4.40237	2.13828	3.86126e-07	7.35006e-07	up	yes	--	linc	chr6:3537977-3540693:-	--
MSTRG.45053	78	2.08934	26	0.719082	2.90556	1.53882	4.15627e-07	7.8835e-07	up	yes	--	linc	chr13:138106464-138109607:+	--
MSTRG.113811	141	3.77688	66	1.82536	2.06911	1.04901	4.41299e-07	8.33297e-07	up	yes	--	linc	chr5:3436473-3438350:+	--
MSTRG.162411	84	2.25006	30	0.829709	2.71186	1.43928	5.77953e-07	1.08241e-06	up	yes	--	linc	chr9:106245535-106255731:-	--
MSTRG.156509	88	2.3572	33	0.91268	2.58272	1.36889	8.41111e-07	1.5481e-06	up	yes	--	linc	chr9:23173356-23177980:-	--
MSTRG.173816	74	1.98219	25	0.691425	2.86682	1.51945	1.037e-06	1.88807e-06	up	yes	--	linc	chrX:113884847-113950676:-	--
MSTRG.98899	37	0.991096	6	0.165942	5.97255	2.57835	1.07008e-06	1.94364e-06	up	yes	--	linc	chr3:72509565-72517457:+	--
MSTRG.29704	45	1.20539	10	0.27657	4.35835	2.12378	1.63011e-06	2.89776e-06	up	yes	--	linc	chr12:4356472-4359487:-	--
MSTRG.2639	38	1.01788	7	0.193599	5.25769	2.39443	2.13923e-06	3.75777e-06	up	yes	--	linc	chr1:30641127-30645150:-	--
MSTRG.155370	65	1.74111	21	0.580797	2.9978	1.58391	2.36994e-06	4.14665e-06	up	yes	--	linc	chr9:9779148-9782225:+	--
MSTRG.80004	28	0.750019	3	0.0829709	9.03953	3.17625	2.4377e-06	4.26057e-06	up	yes	--	linc	chr18:55606048-55613400:+	--
MSTRG.66388	108	2.89293	48	1.32754	2.17917	1.12378	2.95424e-06	5.11101e-06	up	yes	--	antisense	chr15:133147794-133151236:+	--
MSTRG.149056	35	0.937523	6	0.165942	5.64971	2.49818	3.14069e-06	5.40898e-06	up	yes	--	linc	chr8:70610070-70618142:+	--
MSTRG.48427	53	1.41968	15	0.414855	3.42211	1.77489	3.84557e-06	6.55529e-06	up	yes	--	linc	chr13:181101636-181103413:+	--
MSTRG.136703	62	1.66076	20	0.55314	3.00242	1.58612	3.95936e-06	6.74639e-06	up	yes	--	linc	chr7:12208286-12216903:+	--
MSTRG.87917	110	2.9465	50	1.38285	2.13075	1.09136	4.08961e-06	6.96093e-06	up	yes	--	antisense	chr2:97592934-97632572:+	--
MSTRG.168232	20	0.535728	0	0.0138285	38.7409	5.27578	4.25348e-06	7.22144e-06	up	yes	--	linc	chrX:18092059-18093432:+	--
MSTRG.113088	60	1.60718	19	0.525483	3.05849	1.61282	4.3573e-06	7.38811e-06	up	yes	--	antisense	chr4:125459373-125483733:+	--
MSTRG.48425	58	1.55361	18	0.497826	3.12079	1.64191	4.76886e-06	8.04189e-06	up	yes	--	linc	chr13:180953148-180954756:+	--
MSTRG.68835	24	0.642873	2	0.055314	11.6223	3.53882	4.97844e-06	8.37415e-06	up	yes	--	linc	chr16:38411088-38418092:+	--
MSTRG.166364	21	0.562514	1	0.027657	20.3389	4.34617	5.10635e-06	8.58751e-06	up	yes	--	linc	chrAEMK02000569.1:754823-757276:+	--
MSTRG.2792	115	3.08043	54	1.49348	2.06259	1.04446	5.50206e-06	9.2194e-06	up	yes	--	linc	chr1:33722878-33732558:+	--
MSTRG.58629	116	3.10722	55	1.52113	2.0427	1.03048	6.3552e-06	1.05679e-05	up	yes	--	linc	chr15:2311242-2397241:-	--
MSTRG.159331	98	2.62506	43	1.18925	2.20733	1.1423	6.446e-06	1.06989e-05	up	yes	--	linc	chr9:64446293-64452471:+	--
MSTRG.104532	71	1.90183	26	0.719082	2.64481	1.40316	6.53756e-06	1.08397e-05	up	yes	--	antisense	chr4:17583131-17585153:-	--
MSTRG.18432	19	0.508941	0	0.0138285	36.8038	5.20178	7.59397e-06	1.24853e-05	up	yes	--	linc	chr10:2864694-2868190:+	--
MSTRG.73404	19	0.508941	0	0.0138285	36.8038	5.20178	7.59397e-06	1.24853e-05	up	yes	--	linc	chr17:31871270-31878614:-	--
MSTRG.165779	31	0.830378	5	0.138285	6.00483	2.58612	7.72352e-06	1.26827e-05	up	yes	--	linc	chrAEMK02000452.1:1274468-1286472:+	--
MSTRG.7341	31	0.830378	5	0.138285	6.00483	2.58612	7.72352e-06	1.26827e-05	up	yes	--	linc	chr1:113660355-113682183:+	--
MSTRG.12154	26	0.696446	3	0.0829709	8.39385	3.06933	7.785e-06	1.27758e-05	up	yes	--	antisense	chr1:184389205-184414997:-	--
MSTRG.69218	60	1.60718	20	0.55314	2.90556	1.53882	9.02239e-06	1.4704e-05	up	yes	--	linc	chr16:44642696-44648301:+	--
[truncated: 2,869 more rows]

## Sheet: Bf35_Sol35.known_lncRNA.anno
Gene	Bf35_count	Bf35_normalize	Sol35_count	Sol35_normalize	FoldChange	Log2FoldChange	pval	padj	Up/Down	Significant	GeneName	Biotype	Position	Description
[truncated: 126 more rows]

[truncated: 3 more sheets: Bf35_Sol35.novel_lncRNA.anno, Bf36_Sol36.known_lncRNA.anno, Bf36_Sol36.novel_lncRNA.anno]
