# Supplementary material for: Exploring the lncRNAs Related to Skeletal Muscle Fiber Types and Meat Quality Traits in Pigs
Source: Genes (Basel). 2020 Aug 4;11(8):883. doi: 10.3390/genes11080883 (PMC7465969; doi:10.3390/genes11080883)
Supplement: Supplementary file 1 [file genes-11-00883-s001.zip › Additional file 8 Table S4 DE lncRNAs from Bf and Sol groups.xls]

## Sheet: DE lncRNAs from Bf_Sol
Gene	Bf28_count	Bf35_count	Bf36_count	Bf_normalize	Sol28_count	Sol35_count	Sol36_count	Sol_normalize	FoldChange	Log2FoldChange	pval	padj	Up/Down	Significant	GeneName	Biotype	Position	Description
MSTRG.100518	26	17	23	20.9033	284	59	58	134.045	0.155942	-2.68092	1.19e-07	2.93e-05	down	yes	--	linc	chr3:96366548-96398578:-	--
MSTRG.103084	98	138	119	116.307	33	47	42	42.0256	2.76753	1.4686	0.000425746	0.0298009	up	yes	--	linc	chr3:127517319-127524469:-	--
MSTRG.103147	2	3	3	2.60936	79	7	28	39.0757	0.0667769	-3.90451	1.22e-06	0.000223936	down	yes	--	linc	chr3:129831367-129834077:+	--
MSTRG.104278	124	71	159	110.165	432	178	357	337.947	0.325982	-1.61714	1.13e-05	0.001534	down	yes	--	linc	chr4:15395920-15397162:+	--
MSTRG.104574	112	132	168	132.419	667	143	160	325.631	0.406653	-1.29813	0.000415317	0.029259	down	yes	--	linc	chr4:16557303-16567258:+	--
MSTRG.104576	48	17	31	29.7885	81	127	62	90.4579	0.329308	-1.60249	0.000559118	0.0369749	down	yes	--	linc	chr4:16566811-16571222:-	--
MSTRG.104721	0	0	0	0	17	5	5	9.08591	#NAME?	#NAME?	0.000213815	0.0178171	down	yes	--	linc	chr4:15770865-15771588:-	--
MSTRG.105061	14	11	14	12.4272	135	39	105	97.8453	0.127009	-2.977	5.24e-08	1.47e-05	down	yes	--	linc	chr4:23815760-23903360:+	--
MSTRG.115157	68	239	109	142.905	17	10	2	9.4469	15.1272	3.91908	9.59e-05	0.00956859	up	yes	--	linc	chr5:14029694-14062654:-	--
MSTRG.115166	1	8	28	11.4691	0	0	0	0	Inf	Inf	9.65e-05	0.00958587	up	yes	--	linc	chr5:14041993-14042946:-	--
MSTRG.119438	26	13	10	15.6081	124	48	21	63.7119	0.244979	-2.02927	0.000674178	0.0432025	down	yes	--	linc	chr5:67953282-67959664:+	--
MSTRG.125288	13	1	13	8.03166	139	53	46	80.0817	0.100293	-3.3177	0.000269732	0.021436	down	yes	--	linc	chr6:30141523-30156054:-	--
MSTRG.12739	6	12	15	10.7113	0	0	1	0.396844	26.9911	4.75441	0.000539643	0.0358957	up	yes	--	linc	chr1:191928857-191929186:+	--
MSTRG.127479	3	2	1	1.94664	29	15	8	17.2972	0.11254	-3.15148	0.000571027	0.0375442	down	yes	--	antisense	chr6:54018930-54023578:-	--
MSTRG.135005	563	767	847	705.755	3071	976	1168	1768.99	0.398959	-1.32569	0.00028994	0.0222833	down	yes	--	linc	chr6:165477738-165493564:-	--
MSTRG.135017	260	292	389	301.617	1474	414	479	799.786	0.377123	-1.40689	4.49e-06	0.000681435	down	yes	--	linc	chr6:165466845-165475593:-	--
MSTRG.135730	11	2	3	4.91382	208	10	28	82.1226	0.0598352	-4.06286	0.000348194	0.0255518	down	yes	--	linc	chr7:1539218-1542676:-	--
MSTRG.136748	83	39	35	49.7669	9	18	7	11.3017	4.40349	2.13865	0.000245634	0.0200384	up	yes	--	linc	chr7:12731711-12735918:+	--
MSTRG.139571	218	229	337	250.013	1016	265	407	575.45	0.434465	-1.20269	0.000210886	0.0176377	down	yes	--	linc	chr7:41155852-41210530:-	--
MSTRG.140470	163	462	150	268.042	46	89	51	62.8742	4.26315	2.09192	4.92e-07	9.99e-05	up	yes	--	antisense	chr7:55288309-55320356:-	--
MSTRG.140616	33	194	83	107.787	40	34	18	30.7527	3.50495	1.80939	0.000391319	0.0282607	up	yes	--	antisense	chr7:56244694-56250534:-	--
MSTRG.14071	0	0	0	0	5	0	18	8.77559	#NAME?	#NAME?	0.000609184	0.0399376	down	yes	--	antisense	chr1:221632429-221634220:-	--
MSTRG.143584	1	0	0	0.298352	29	4	1	11.106	0.026864	-5.21818	0.000561982	0.0370566	down	yes	--	linc	chr7:94689764-94761455:+	--
MSTRG.145175	22	84	52	53.6321	3	4	0	2.22066	24.1515	4.59404	1.53e-06	0.000265811	up	yes	--	linc	chr7:118053309-118059852:-	--
MSTRG.146794	9	6	12	8.45157	116	15	14	48.0821	0.175774	-2.50821	0.000266604	0.0212806	down	yes	--	linc	chr8:18334504-18346916:+	--
MSTRG.147492	8	2	8	5.46969	159	28	25	70.52	0.0775622	-3.6885	3.44e-08	1.07e-05	down	yes	--	linc	chr8:31458637-31459593:+	--
MSTRG.150329	39	167	89	101.039	22	22	20	21.9461	4.60395	2.20287	1.86e-05	0.00239191	up	yes	--	linc	chr8:87409471-87423689:+	--
MSTRG.151887	31	25	18	23.9897	236	33	71	115.465	0.207766	-2.26697	8.07e-06	0.00113364	down	yes	--	linc	chr8:104655415-104662978:+	--
MSTRG.152301	48	207	52	108.215	9	3	1	4.26608	25.3665	4.66485	0.00018757	0.0160693	up	yes	--	linc	chr8:112013961-112028178:-	--
MSTRG.153756	102	109	178	123.581	655	329	160	379.43	0.325702	-1.61838	5.6e-06	0.000816253	down	yes	--	linc	chr8:134898246-134905555:-	--
MSTRG.155370	65	108	92	87.2054	21	33	11	21.4614	4.06336	2.02267	5.15e-05	0.00571763	up	yes	--	linc	chr9:9779148-9782225:+	--
MSTRG.15646	12	14	4	10.0708	533	122	139	267.032	0.0377136	-4.72877	4.44e-09	1.6e-06	down	yes	--	linc	chr1:241076978-241090283:+	--
MSTRG.160710	17	11	10	12.1615	0	0	0	0	Inf	Inf	3.44e-05	0.00400651	up	yes	--	linc	chr9:88285143-88286039:+	--
MSTRG.164288	9	25	12	15.6849	352	117	122	199.642	0.0785652	-3.66997	3.66e-05	0.00415707	down	yes	--	linc	chr9:131746454-131768065:+	--
MSTRG.168792	0	0	0	0	27	0	13	13.9739	#NAME?	#NAME?	1.58e-05	0.00207201	down	yes	--	linc	chrX:30953462-31180915:+	--
MSTRG.171731	56	44	83	57.5438	289	119	102	171.757	0.33503	-1.57764	0.000295533	0.0226366	down	yes	--	antisense	chrX:83223727-83224823:+	--
MSTRG.17918	10	8	37	16.7659	1	1	2	1.43047	11.7206	3.55097	0.000406711	0.029004	up	yes	--	linc	chr1:271292047-271293886:+	--
MSTRG.18851	138	129	104	120.462	242	319	333	310.144	0.388406	-1.36436	1.78e-05	0.00229901	down	yes	--	linc	chr10:7053511-7064394:-	--
MSTRG.18852	107	70	60	75.9837	207	229	299	257.297	0.295315	-1.75968	1.65e-06	0.000280848	down	yes	--	linc	chr10:7065625-7072897:-	--
MSTRG.18853	1060	683	529	729.778	2246	2273	2561	2454.91	0.297273	-1.75014	5.02e-07	0.000100386	down	yes	--	linc	chr10:7113313-7153435:-	--
MSTRG.19775	59	118	156	107.794	34	29	27	30.8139	3.49822	1.80662	8.29e-05	0.00845884	up	yes	--	linc	chr10:23600790-23610542:-	--
MSTRG.19814	6	2	3	3.42206	140	31	19	62.8667	0.0544336	-4.19936	4.66e-09	1.63e-06	down	yes	--	antisense	chr10:23801004-23804884:+	--
MSTRG.21020	1	0	0	0.298352	23	5	16	15.4101	0.0193608	-5.69072	2.26e-05	0.00284259	down	yes	--	linc	chr10:34280332-34330885:+	--
MSTRG.22892	11	7	7	7.97806	110	21	17	49.1756	0.162236	-2.62383	0.000106422	0.0102151	down	yes	--	linc	chr10:65999338-66030060:+	--
MSTRG.23038	10	15	8	11.0155	54	95	41	63.3794	0.173802	-2.52448	2.62e-06	0.000418948	down	yes	--	antisense	chr10:66434849-66439336:+	--
MSTRG.25928	195	283	324	259.936	89	130	110	113.049	2.29932	1.20121	0.00024581	0.0200384	up	yes	--	antisense	chr11:19337848-19345717:-	--
MSTRG.26849	297	814	387	510.802	246	240	205	236.14	2.16313	1.11312	0.00040936	0.0291016	up	yes	--	antisense	chr11:47693099-47708622:-	--
MSTRG.27251	0	0	1	0.290184	41	9	9	19.75	0.0146928	-6.08874	3.45e-06	0.000528953	down	yes	--	linc	chr11:49514599-49536179:-	--
MSTRG.28159	970	186	94	387.489	1694	2228	1176	1711.1	0.226455	-2.1427	1.71e-06	0.000288911	down	yes	--	antisense	chr11:71014499-71026391:+	--
MSTRG.28162	1	0	0	0.298352	35	41	25	34.0704	0.00875692	-6.83536	5.37e-10	2.5e-07	down	yes	--	linc	chr11:71032884-71033919:+	--
MSTRG.28489	21	19	26	21.0435	840	104	164	371.598	0.0566297	-4.1423	7.17e-24	1.48e-20	down	yes	--	linc	chr11:76339165-76356189:-	--
MSTRG.30742	9	44	22	25.82	0	1	0	0.310304	83.2088	6.37866	2.72e-07	5.89e-05	up	yes	--	linc	chr12:13677805-13680725:-	--
MSTRG.31243	0	0	0	0	50	0	7	19.1019	#NAME?	#NAME?	1.05e-06	0.000196402	down	yes	--	linc	chr12:19382462-19388506:-	--
MSTRG.35730	3	10	26	12.2468	255	49	107	140.92	0.0869065	-3.52439	0.000792186	0.0492389	down	yes	--	antisense	chr13:9844316-9921788:+	--
MSTRG.36795	203	76	135	128.673	28	55	19	33.7482	3.81275	1.93083	0.000205633	0.0172618	up	yes	--	linc	chr13:26487361-26492868:+	--
MSTRG.37125	18	13	19	15.8329	142	60	102	105.457	0.150137	-2.73565	6.83e-08	1.83e-05	down	yes	--	linc	chr13:29727042-29729163:-	--
MSTRG.41643	9	19	8	12.2399	3995	348	510	1614.67	0.00758048	-7.04349	8.47e-13	6.02e-10	down	yes	--	linc	chr13:87972758-88184919:+	--
MSTRG.41646	1	7	2	3.54362	1945	171	167	754.339	0.00469765	-7.73385	1.43e-06	0.000253653	down	yes	--	linc	chr13:88032057-88051739:+	--
MSTRG.41758	18	20	15	17.3371	193	38	35	88.6918	0.195476	-2.35494	1.76e-05	0.00228701	down	yes	--	linc	chr13:90244463-90273410:-	--
MSTRG.42018	22	31	46	31.7139	628	163	229	346.487	0.09153	-3.44961	1.5e-15	1.79e-12	down	yes	--	linc	chr13:95221197-95226593:-	--
MSTRG.42019	1487	1519	2324	1696.32	28485	11230	12526	17755.4	0.0955384	-3.38778	3.45e-26	1.31e-22	down	yes	--	linc	chr13:95230526-95235057:-	--
MSTRG.43472	14	29	15	19.57	142	101	49	97.1463	0.201449	-2.31152	0.000273418	0.0215225	down	yes	--	linc	chr13:117056908-117095062:-	--
MSTRG.48838	232	277	271	253.311	57	122	67	83.055	3.04992	1.60877	5.74e-05	0.00620694	up	yes	--	linc	chr14:1374473-1400499:+	--
MSTRG.53747	3	1	1	1.56594	170	23	35	76.5282	0.0204623	-5.61089	2.15e-13	1.81e-10	down	yes	--	linc	chr14:75445763-75480348:+	--
MSTRG.54348	2	24	30	18.439	0	1	2	1.10399	16.7021	4.06196	9.94e-05	0.0097933	up	yes	--	linc	chr14:79239534-79244753:+	--
MSTRG.58222	11	12	29	16.2656	0	1	1	0.707148	23.0017	4.52367	5.02e-05	0.00559617	up	yes	--	linc	chr14:141291522-141294532:-	--
MSTRG.63150	376	243	251	277.527	3715	1374	1477	2225.37	0.12471	-3.00335	1.84e-24	4.19e-21	down	yes	--	linc	chr15:85142780-85186172:-	--
MSTRG.63656	30	18	5	17.2541	402	165	127	232.844	0.0741013	-3.75436	9.27e-06	0.00127813	down	yes	--	linc	chr15:94098491-94103847:-	--
MSTRG.66188	83	51	83	68.2642	401	83	109	199.93	0.341441	-1.55029	0.000345582	0.0255248	down	yes	--	linc	chr15:131459184-131462846:-	--
MSTRG.66740	10	16	13	12.8471	1	0	0	0.32648	39.3503	5.2983	0.000149668	0.013552	up	yes	--	linc	chr15:138682792-138684158:+	--
MSTRG.66894	8	17	18	14.082	0	0	1	0.396844	35.4851	5.14914	8.79e-05	0.00880449	up	yes	--	linc	chr15:140165961-140171043:-	--
MSTRG.68808	6197	3427	5581	4773.06	17804	6865	11813	12630.8	0.37789	-1.40396	1.07e-05	0.00145523	down	yes	--	linc	chr16:38389722-38471886:-	--
MSTRG.70549	108	70	72	79.7642	112	266	242	215.143	0.37075	-1.43148	0.000285783	0.0222601	down	yes	--	linc	chr16:65026002-65068357:-	--
MSTRG.71240	59	168	248	153.526	9	27	19	18.8566	8.14178	3.02534	1.98e-07	4.65e-05	up	yes	--	linc	chr16:74837409-74844391:-	--
MSTRG.71484	2	1	4	2.13814	46	5	13	21.7286	0.0984021	-3.34517	0.000415431	0.029259	down	yes	--	linc	chr17:601541-606254:+	--
MSTRG.71859	680	175	486	410.531	140	76	136	123.261	3.33058	1.73577	0.000258795	0.0208771	up	yes	--	antisense	chr17:10761131-10770225:+	--
MSTRG.74426	259	478	211	320.477	92	90	53	78.9963	4.05686	2.02036	3.48e-08	1.07e-05	up	yes	--	antisense	chr17:41616919-41632422:+	--
MSTRG.80776	328	418	441	384.963	178	140	167	167.829	2.29378	1.19773	2.47e-05	0.00308782	up	yes	--	linc	chr2:5480821-5489061:+	--
MSTRG.81844	5	42	17	22.4143	0	0	0	0	Inf	Inf	2.38e-07	5.3e-05	up	yes	--	linc	chr2:17821460-17823185:+	--
MSTRG.82923	0	0	1	0.290184	17	2	18	13.314	0.0217955	-5.51983	0.000121299	0.0114499	down	yes	--	linc	chr2:36957599-36958703:+	--
MSTRG.87	235	495	532	412.937	57	95	48	67.1368	6.15068	2.62075	3.84e-13	3.01e-10	up	yes	--	linc	chr1:788920-802835:-	--
MSTRG.87875	0	0	0	0	57	0	3	19.7999	#NAME?	#NAME?	7.64e-07	0.000147308	down	yes	--	linc	chr2:97211641-97218079:+	--
MSTRG.92035	2	166	98	92.231	3	10	10	8.05092	11.456	3.51803	4.87e-07	9.98e-05	up	yes	--	antisense	chr2:144680720-144701596:-	--
MSTRG.92474	1122	1076	964	1024.12	495	452	304	422.506	2.42392	1.27734	1.37e-07	3.31e-05	up	yes	--	linc	chr2:150810174-150825606:-	--
MSTRG.93222	16	40	35	30.1581	6	2	4	4.16687	7.23759	2.85551	0.000122746	0.0114911	up	yes	--	antisense	chr3:4081212-4119136:+	--
MSTRG.93232	58	80	80	70.9751	4	9	7	6.87657	10.3213	3.36755	5.33e-09	1.84e-06	up	yes	--	linc	chr3:4120986-4124136:+	--
MSTRG.95188	45	24	18	27.7859	461	74	52	194.106	0.143148	-2.80442	2.04e-06	0.000334686	down	yes	--	linc	chr3:26361598-26364625:+	--
MSTRG.97440	0	0	0	0	654	12	108	260.101	#NAME?	#NAME?	3.32e-40	7.55e-36	down	yes	--	linc	chr3:49346204-49382523:+	--
MSTRG.97441	0	0	0	0	178	1	43	75.4881	#NAME?	#NAME?	2.85e-17	3.81e-14	down	yes	--	linc	chr3:49342919-49345826:+	--
MSTRG.99993	0	1	3	1.25125	23	9	36	24.5882	0.0508884	-4.29652	2.84e-05	0.0034353	down	yes	--	linc	chr3:88484726-88937951:-	--
ENSSSCG00000033943	37	132	88	86.8276	10	15	7	10.6973	8.1168	3.02091	1.16e-07	2.91e-05	up	yes	--	lincRNA	chr18:45953756-45981843:+	--
ENSSSCG00000039815	34	50	45	42.2372	5	7	3	4.99506	8.4558	3.07994	6.07e-06	0.000874513	up	yes	--	lincRNA	chr2:77977459-78009290:+	--

## Sheet: DE lncRNAs from Bf28_Sol28
Gene	Bf28_count	Bf28_normalize	Sol28_count	Sol28_normalize	FoldChange	Log2FoldChange	pval	padj	Up/Down	Significant	GeneName	Biotype	Position	Description
MSTRG.42019	1487	39.8313	28485	787.809	0.0505596	-4.30587	0	0	down	yes	--	linc	chr13:95230526-95235057:-	--
MSTRG.68808	6197	165.995	17804	492.405	0.337111	-1.5687	0	0	down	yes	--	linc	chr16:38389722-38471886:-	--
MSTRG.41643	9	0.241077	3995	110.49	0.0021819	-8.8402	0	0	down	yes	--	linc	chr13:87972758-88184919:+	--
MSTRG.63150	376	10.0717	3715	102.746	0.0980253	-3.3507	0	0	down	yes	--	linc	chr15:85142780-85186172:-	--
MSTRG.10904	833	22.3131	4045	111.872	0.199451	-2.3259	0	0	down	yes	--	antisense	chr1:162157496-162227653:-	--
MSTRG.157961	409	10.9556	2837	78.4629	0.139628	-2.84034	0	0	down	yes	--	linc	chr9:42098189-42162452:+	--
MSTRG.135005	563	15.0807	3071	84.9346	0.177557	-2.49365	0	0	down	yes	--	linc	chr6:165477738-165493564:-	--
MSTRG.18858	569	15.2414	3005	83.1092	0.183391	-2.44701	0	0	down	yes	--	linc	chr10:7189987-7223356:-	--
MSTRG.43429	64	1.71433	1569	43.3938	0.0395063	-4.66177	0	0	down	yes	--	linc	chr13:115909940-115955218:-	--
MSTRG.41646	1	0.0267864	1945	53.7928	0.000497954	-10.9717	2.37057e-279	6.68607e-278	down	yes	--	linc	chr13:88032057-88051739:+	--
MSTRG.147704	690	18.4826	2530	69.9722	0.264142	-1.92061	1.22436e-256	3.26907e-255	down	yes	--	linc	chr8:38185666-38227744:-	--
MSTRG.3932	387	10.3663	1938	53.5992	0.193404	-2.37031	3.26882e-256	8.69885e-255	down	yes	--	linc	chr1:44557902-44777893:+	--
MSTRG.139573	351	9.40202	1801	49.8102	0.188757	-2.4054	2.356e-242	6.04863e-241	down	yes	--	linc	chr7:41210599-41223275:-	--
MSTRG.12513	626	16.7683	2313	63.9706	0.262125	-1.93168	1.35042e-236	3.3593e-235	down	yes	--	linc	chr1:189504006-189607726:-	--
MSTRG.19053	3035	81.2967	5901	163.204	0.498129	-1.00541	1.54504e-225	3.68331e-224	down	yes	--	linc	chr10:13550433-13609259:-	--
MSTRG.18862	293	7.84841	1579	43.6704	0.179719	-2.47618	6.54588e-220	1.52422e-218	down	yes	--	antisense	chr10:7318131-7360614:-	--
MSTRG.135017	260	6.96446	1474	40.7664	0.170838	-2.5493	3.22006e-212	7.12512e-211	down	yes	--	linc	chr6:165466845-165475593:-	--
MSTRG.28489	21	0.562514	840	23.2319	0.024213	-5.36807	5.58639e-202	1.19966e-200	down	yes	--	linc	chr11:76339165-76356189:-	--
MSTRG.50102	831	22.2595	2374	65.6577	0.339023	-1.56054	9.64465e-181	1.91698e-179	down	yes	--	antisense	chr14:20777815-20824207:-	--
MSTRG.139570	221	5.91979	1136	31.4183	0.188418	-2.40799	8.00196e-154	1.40255e-152	down	yes	--	linc	chr7:41132459-41186117:-	--
MSTRG.42018	22	0.5893	628	17.3686	0.0339291	-4.88133	2.34681e-148	3.99112e-147	down	yes	--	linc	chr13:95221197-95226593:-	--
MSTRG.90551	383	10.2592	1404	38.8304	0.264205	-1.92027	2.635e-143	4.38805e-142	down	yes	--	linc	chr2:130521194-130543213:+	--
MSTRG.145047	893	23.9202	2195	60.7071	0.394027	-1.34363	4.34284e-134	6.90208e-133	down	yes	--	antisense	chr7:103320018-103364911:+	--
MSTRG.56744	73	1.95541	703	19.4429	0.100572	-3.3137	5.43981e-132	8.54379e-131	down	yes	--	linc	chr14:112287611-112295713:+	--
MSTRG.65340	937	25.0988	2242	62.007	0.404774	-1.30481	5.88675e-131	9.20963e-130	down	yes	--	linc	chr15:114881929-114914350:-	--
MSTRG.15646	12	0.321437	533	14.7412	0.0218054	-5.51917	2.63557e-129	4.0834e-128	down	yes	--	linc	chr1:241076978-241090283:+	--
MSTRG.139571	218	5.83943	1016	28.0995	0.207813	-2.26664	2.35353e-128	3.61842e-127	down	yes	--	linc	chr7:41155852-41210530:-	--
MSTRG.38899	657	17.5986	1775	49.0911	0.358489	-1.48	1.30205e-125	1.97155e-124	down	yes	--	antisense	chr13:46075259-46103498:+	--
MSTRG.104573	463	12.4021	1435	39.6878	0.312492	-1.67811	5.9446e-122	8.90033e-121	down	yes	--	linc	chr4:16552693-16591339:+	--
MSTRG.150361	805	21.563	1984	54.8715	0.392974	-1.3475	6.45272e-122	9.64306e-121	down	yes	--	linc	chr8:84967534-84987573:+	--
MSTRG.36871	302	8.08949	1078	29.8142	0.27133	-1.88188	1.36495e-107	1.84063e-106	down	yes	--	antisense	chr13:26221598-26248319:+	--
MSTRG.19914	926	24.8042	2057	56.8904	0.435999	-1.1976	1.93868e-105	2.55832e-104	down	yes	--	antisense	chr10:24462152-24466050:-	--
MSTRG.18853	1060	28.3936	2246	62.1176	0.457094	-1.12944	7.46129e-105	9.81372e-104	down	yes	--	linc	chr10:7113313-7153435:-	--
MSTRG.97440	0	0.0133932	654	18.0877	0.00074046	-10.3993	3.45695e-104	4.53199e-103	down	yes	--	linc	chr3:49346204-49382523:+	--
MSTRG.153756	102	2.73221	655	18.1153	0.150823	-2.72907	1.36051e-102	1.75771e-101	down	yes	--	linc	chr8:134898246-134905555:-	--
MSTRG.104574	112	3.00007	667	18.4472	0.16263	-2.62033	4.63266e-100	5.86224e-99	down	yes	--	linc	chr4:16557303-16567258:+	--
MSTRG.3935	123	3.29472	680	18.8067	0.175188	-2.51302	1.96281e-97	2.43756e-96	down	yes	--	linc	chr1:44677685-44687643:+	--
MSTRG.95188	45	1.20539	461	12.7499	0.0945411	-3.40291	3.84619e-89	4.47795e-88	down	yes	--	linc	chr3:26361598-26364625:+	--
MSTRG.164288	9	0.241077	352	9.73526	0.0247633	-5.33565	1.02218e-85	1.16138e-84	down	yes	--	linc	chr9:131746454-131768065:+	--
MSTRG.63656	30	0.803591	402	11.1181	0.0722777	-3.79031	2.00059e-84	2.24438e-83	down	yes	--	linc	chr15:94098491-94103847:-	--
MSTRG.18865	136	3.64295	596	16.4836	0.221005	-2.17785	1.56594e-72	1.59991e-71	down	yes	--	linc	chr10:7360727-7369264:-	--
MSTRG.24103	351	9.40202	956	26.4401	0.355597	-1.49168	2.55834e-69	2.53934e-68	down	yes	--	linc	chr11:7118331-7135151:-	--
MSTRG.35730	3	0.0803591	255	7.05253	0.0113944	-6.45554	3.50215e-62	3.21703e-61	down	yes	--	antisense	chr13:9844316-9921788:+	--
MSTRG.54615	19	0.508941	265	7.3291	0.0694411	-3.84807	7.62135e-57	6.53615e-56	down	yes	--	linc	chr14:81309858-81314306:+	--
MSTRG.100518	26	0.696446	284	7.85458	0.0886674	-3.49545	8.39621e-57	7.19298e-56	down	yes	--	linc	chr3:96366548-96398578:-	--
MSTRG.57331	21	0.562514	266	7.35676	0.0764622	-3.70911	1.14758e-55	9.72724e-55	down	yes	--	antisense	chr14:124134249-124150811:+	--
MSTRG.114717	616	16.5004	1258	34.7925	0.474252	-1.07627	3.19797e-55	2.69076e-54	down	yes	--	antisense	chr5:9815480-9826770:+	--
MSTRG.52532	163	4.36618	562	15.5432	0.280906	-1.83184	5.23686e-55	4.38784e-54	down	yes	--	linc	chr14:56240890-56268152:+	--
MSTRG.66188	83	2.22327	401	11.0905	0.200467	-2.31856	3.53124e-53	2.88334e-52	down	yes	--	linc	chr15:131459184-131462846:-	--
MSTRG.353	472	12.6432	1028	28.4314	0.444691	-1.16913	1.1127e-51	8.85085e-51	down	yes	--	linc	chr1:4884160-4912910:+	--
MSTRG.135730	11	0.29465	208	5.75265	0.0512199	-4.28715	7.42791e-48	5.60774e-47	down	yes	--	linc	chr7:1539218-1542676:-	--
MSTRG.18864	84	2.25006	377	10.4267	0.215798	-2.21225	2.00656e-47	1.50212e-46	down	yes	--	linc	chr10:7344258-7349173:-	--
MSTRG.139572	82	2.19648	366	10.1225	0.216991	-2.20429	6.7812e-46	4.96962e-45	down	yes	--	linc	chr7:41166891-41170213:-	--
MSTRG.104278	124	3.32151	432	11.9478	0.278001	-1.84684	3.76134e-43	2.66154e-42	down	yes	--	linc	chr4:15395920-15397162:+	--
MSTRG.53747	3	0.0803591	170	4.70169	0.0170916	-5.87057	1.44199e-42	1.01143e-41	down	yes	--	linc	chr14:75445763-75480348:+	--
MSTRG.151887	31	0.830378	236	6.52705	0.127221	-2.97459	1.93003e-41	1.33044e-40	down	yes	--	linc	chr8:104655415-104662978:+	--
MSTRG.171731	56	1.50004	289	7.99287	0.187672	-2.41372	1.27831e-40	8.61899e-40	down	yes	--	antisense	chrX:83223727-83224823:+	--
MSTRG.41758	18	0.482155	193	5.3378	0.0903284	-3.46868	6.1106e-39	3.98586e-38	down	yes	--	linc	chr13:90244463-90273410:-	--
MSTRG.97441	0	0.0133932	178	4.92294	0.00272057	-8.52188	1.11601e-37	7.12864e-37	down	yes	--	linc	chr3:49342919-49345826:+	--
MSTRG.147492	8	0.214291	159	4.39746	0.0487306	-4.35903	2.7429e-37	1.7382e-36	down	yes	--	linc	chr8:31458637-31459593:+	--
MSTRG.165240	386	10.3395	800	22.1256	0.467312	-1.09754	7.45519e-37	4.67267e-36	down	yes	--	linc	chrAEMK02000328.1:271082-329190:+	--
MSTRG.4943	5	0.133932	148	4.09323	0.0327203	-4.93367	1.79178e-36	1.11431e-35	down	yes	--	antisense	chr1:72085431-72093825:+	--
MSTRG.115639	362	9.69667	763	21.1023	0.459508	-1.12184	1.95506e-36	1.21397e-35	down	yes	--	linc	chr5:19193643-19197470:-	--
MSTRG.150363	166	4.44654	465	12.8605	0.345752	-1.53219	5.93362e-36	3.65887e-35	down	yes	--	linc	chr8:85009958-85014913:+	--
MSTRG.139600	390	10.4467	788	21.7937	0.479344	-1.06087	1.82384e-34	1.07657e-33	down	yes	--	linc	chr7:41757507-41764823:-	--
MSTRG.129674	44	1.1786	234	6.47173	0.182115	-2.45708	7.16673e-34	4.17499e-33	down	yes	--	linc	chr6:74920789-74931239:+	--
MSTRG.19814	6	0.160718	140	3.87198	0.0415081	-4.59046	8.9733e-34	5.21982e-33	down	yes	--	antisense	chr10:23801004-23804884:+	--
MSTRG.109075	133	3.56259	398	11.0075	0.323652	-1.62749	1.05421e-33	6.11464e-33	down	yes	--	linc	chr4:82357842-82386040:-	--
MSTRG.107435	51	1.36611	235	6.49939	0.21019	-2.25024	8.23981e-31	4.51756e-30	down	yes	--	linc	chr4:65527724-65531489:+	--
MSTRG.37128	63	1.68754	253	6.99722	0.241173	-2.05186	1.30323e-29	6.94079e-29	down	yes	--	linc	chr13:29577115-29592518:-	--
MSTRG.43472	14	0.375009	142	3.92729	0.095488	-3.38854	1.39361e-28	7.23456e-28	down	yes	--	linc	chr13:117056908-117095062:-	--
MSTRG.125288	13	0.348223	139	3.84432	0.0905811	-3.46465	1.71004e-28	8.86e-28	down	yes	--	linc	chr6:30141523-30156054:-	--
MSTRG.43796	45	1.20539	208	5.75265	0.209536	-2.25473	1.59195e-27	8.06557e-27	down	yes	--	linc	chr13:121549006-121559815:-	--
MSTRG.42562	223	5.97336	496	13.7179	0.435444	-1.19944	8.0467e-27	4.01087e-26	down	yes	--	linc	chr13:100597199-100619029:+	--
MSTRG.105061	14	0.375009	135	3.73369	0.100439	-3.31561	8.59924e-27	4.27564e-26	down	yes	--	linc	chr4:23815760-23903360:+	--
MSTRG.37125	18	0.482155	142	3.92729	0.12277	-3.02597	5.29363e-26	2.59183e-25	down	yes	--	linc	chr13:29727042-29729163:-	--
MSTRG.7507	5	0.133932	107	2.9593	0.045258	-4.46568	6.47004e-26	3.15049e-25	down	yes	--	linc	chr1:114658287-114660907:-	--
MSTRG.146794	9	0.241077	116	3.20821	0.0751439	-3.7342	2.37093e-25	1.13721e-24	down	yes	--	linc	chr8:18334504-18346916:+	--
MSTRG.93985	104	2.78578	303	8.38007	0.33243	-1.58888	3.17342e-25	1.51576e-24	down	yes	--	linc	chr3:10041747-10049638:+	--
MSTRG.162205	208	5.57157	461	12.7499	0.43699	-1.19433	6.93005e-25	3.27494e-24	down	yes	--	antisense	chr9:105985280-105995350:+	--
MSTRG.119034	176	4.7144	412	11.3947	0.413737	-1.27321	1.29852e-24	6.06843e-24	down	yes	--	antisense	chr5:64364964-64421109:+	--
MSTRG.48118	111	2.97329	307	8.49069	0.350182	-1.51382	6.66259e-24	3.04959e-23	down	yes	--	linc	chr13:200331642-200354897:-	--
MSTRG.65339	111	2.97329	305	8.43538	0.352478	-1.50439	1.48665e-23	6.72781e-23	down	yes	--	linc	chr15:114857958-114863486:-	--
MSTRG.42246	48	1.28575	195	5.39311	0.238405	-2.06851	2.00554e-23	9.04534e-23	down	yes	--	antisense	chr13:88398181-89019597:-	--
MSTRG.19126	34	0.910737	164	4.53575	0.200791	-2.31623	1.01225e-22	4.49706e-22	down	yes	--	linc	chr10:13642651-13652247:-	--
MSTRG.113534	129	3.45544	328	9.07149	0.380912	-1.39247	1.25459e-22	5.56136e-22	down	yes	--	linc	chr5:91226-93022:-	--
MSTRG.128033	14	0.375009	118	3.26352	0.114909	-3.12143	1.76862e-22	7.79682e-22	down	yes	--	antisense	chr6:58499950-58502411:-	--
MSTRG.22892	11	0.29465	110	3.04227	0.0968521	-3.36807	2.10067e-22	9.23015e-22	down	yes	--	linc	chr10:65999338-66030060:+	--
MSTRG.3626	5	0.133932	92	2.54444	0.052637	-4.24778	5.2884e-22	2.29596e-21	down	yes	--	linc	chr1:43944637-43948143:-	--
MSTRG.47981	67	1.79469	222	6.13985	0.292301	-1.77447	7.58733e-22	3.27805e-21	down	yes	--	linc	chr13:197791024-197796391:+	--
MSTRG.94022	15	0.401796	116	3.20821	0.12524	-2.99723	2.34432e-21	9.96192e-21	down	yes	--	linc	chr3:10738243-10740730:-	--
MSTRG.154915	25	0.669659	138	3.81666	0.175457	-2.51081	4.02021e-21	1.70022e-20	down	yes	--	antisense	chr9:6450199-6455910:+	--
MSTRG.103147	2	0.0535728	79	2.1849	0.0245195	-5.34993	1.44248e-20	5.98362e-20	down	yes	--	linc	chr3:129831367-129834077:+	--
MSTRG.123060	245	6.56266	477	13.1924	0.497459	-1.00735	6.88755e-20	2.79624e-19	down	yes	--	linc	chr6:2474773-2481760:-	--
MSTRG.151110	48	1.28575	178	4.92294	0.261174	-1.93692	6.99244e-20	2.83595e-19	down	yes	--	linc	chr8:96917478-96921209:-	--
MSTRG.19057	177	4.74119	379	10.482	0.452317	-1.14459	1.73108e-19	6.9365e-19	down	yes	--	linc	chr10:13533397-13542151:-	--
MSTRG.104566	6	0.160718	84	2.32319	0.0691801	-3.8535	3.56929e-19	1.40978e-18	down	yes	--	linc	chr4:16519490-16522716:+	--
MSTRG.90548	10	0.267864	94	2.59976	0.103034	-3.27881	5.64065e-19	2.21372e-18	down	yes	--	antisense	chr2:130440164-130524843:-	--
MSTRG.19880	113	3.02686	280	7.74396	0.390868	-1.35525	8.02551e-19	3.12366e-18	down	yes	--	antisense	chr10:24162178-24166965:+	--
MSTRG.12511	3	0.0803591	74	2.04662	0.0392644	-4.67064	9.83651e-19	3.81925e-18	down	yes	--	antisense	chr1:189494593-189500577:-	--
MSTRG.152136	205	5.49121	413	11.4223	0.480743	-1.05666	1.00179e-18	3.88404e-18	down	yes	--	linc	chr8:109694731-109705950:-	--
MSTRG.119035	7	0.187505	85	2.35084	0.0797606	-3.64818	1.03104e-18	3.99357e-18	down	yes	--	linc	chr5:64371840-64413687:+	--
MSTRG.8672	1	0.0267864	70	1.93599	0.013836	-6.17543	2.03242e-18	7.79687e-18	down	yes	--	linc	chr1:130777566-130804738:-	--
MSTRG.59653	91	2.43756	239	6.61002	0.368768	-1.43922	1.06283e-17	3.95236e-17	down	yes	--	linc	chr15:25078529-25086924:-	--
MSTRG.152095	0	0.0133932	70	1.93599	0.00691801	-7.17543	1.18211e-17	4.38369e-17	down	yes	--	linc	chr8:111604278-111642306:-	--
MSTRG.62980	124	3.32151	289	7.99287	0.415559	-1.26687	1.29846e-17	4.81071e-17	down	yes	--	antisense	chr15:83015126-83146172:-	--
MSTRG.127187	16	0.428582	103	2.84867	0.15045	-2.73264	1.41173e-17	5.2183e-17	down	yes	--	antisense	chr6:52110589-52113094:+	--
MSTRG.119438	26	0.696446	124	3.42947	0.203077	-2.2999	1.98498e-17	7.29016e-17	down	yes	--	linc	chr5:67953282-67959664:+	--
MSTRG.127402	16	0.428582	101	2.79336	0.153429	-2.70436	4.29634e-17	1.5579e-16	down	yes	--	linc	chr6:53378779-53385428:-	--
MSTRG.130623	0	0.0133932	67	1.85302	0.00722777	-7.11223	4.98801e-17	1.79812e-16	down	yes	--	linc	chr6:87960541-87968109:+	--
MSTRG.84339	198	5.3037	388	10.7309	0.494245	-1.0167	1.07013e-16	3.81138e-16	down	yes	--	linc	chr2:59751898-59762209:-	--
MSTRG.172782	44	1.1786	153	4.23152	0.278529	-1.8441	2.66373e-16	9.30108e-16	down	yes	--	linc	chrX:98758511-98821582:+	--
MSTRG.107436	15	0.401796	95	2.62741	0.152924	-2.70911	3.38768e-16	1.17725e-15	down	yes	--	linc	chr4:65532872-65533774:+	--
MSTRG.134398	106	2.83936	248	6.85893	0.413965	-1.27242	1.99556e-15	6.66304e-15	down	yes	--	linc	chr6:153213248-153513445:+	--
MSTRG.87875	0	0.0133932	57	1.57645	0.0084958	-6.87903	6.66345e-15	2.17678e-14	down	yes	--	linc	chr2:97211641-97218079:+	--
MSTRG.31286	69	1.84826	187	5.17186	0.357369	-1.48451	8.81674e-15	2.85575e-14	down	yes	--	linc	chr12:19582395-19614336:+	--
MSTRG.147710	11	0.29465	79	2.1849	0.134857	-2.89049	1.44331e-14	4.63553e-14	down	yes	--	linc	chr8:38182111-38185592:-	--
MSTRG.119085	72	1.92862	190	5.25483	0.367019	-1.44607	1.77872e-14	5.68544e-14	down	yes	--	linc	chr5:65160880-65171903:+	--
MSTRG.8589	53	1.41968	159	4.39746	0.32284	-1.63111	1.85661e-14	5.92966e-14	down	yes	--	antisense	chr1:129735035-129742157:-	--
MSTRG.111609	122	3.26794	265	7.3291	0.445885	-1.16526	1.87648e-14	5.99074e-14	down	yes	--	linc	chr4:107437046-107445756:-	--
MSTRG.32553	46	1.23217	147	4.06558	0.303075	-1.72225	1.93055e-14	6.15845e-14	down	yes	--	linc	chr12:34169135-34190579:-	--
MSTRG.94575	21	0.562514	100	2.7657	0.203389	-2.29768	2.45914e-14	7.80734e-14	down	yes	--	linc	chr3:17277596-17280315:-	--
MSTRG.41538	146	3.91081	298	8.24178	0.47451	-1.07549	2.66659e-14	8.46261e-14	down	yes	--	antisense	chr13:84528012-84634763:-	--
MSTRG.8447	3	0.0803591	57	1.57645	0.0509748	-4.29407	2.71433e-14	8.6073e-14	down	yes	--	linc	chr1:127937047-127939027:+	--
MSTRG.106209	15	0.401796	87	2.40616	0.166986	-2.5822	2.79883e-14	8.87173e-14	down	yes	--	antisense	chr4:39113396-39117880:+	--
MSTRG.19298	30	0.803591	116	3.20821	0.25048	-1.99723	5.51791e-14	1.72114e-13	down	yes	--	linc	chr10:13965319-13970363:+	--
MSTRG.72047	21	0.562514	98	2.71038	0.20754	-2.26854	6.92015e-14	2.14267e-13	down	yes	--	linc	chr17:15047725-15070387:-	--
MSTRG.25707	45	1.20539	142	3.92729	0.306926	-1.70404	8.15401e-14	2.51693e-13	down	yes	--	linc	chr11:18119359-18123356:+	--
MSTRG.115854	114	3.05365	249	6.88659	0.443419	-1.17326	8.35353e-14	2.57702e-13	down	yes	--	antisense	chr5:21700465-21711520:+	--
MSTRG.64183	95	2.54471	221	6.11219	0.416333	-1.26419	8.71787e-14	2.6858e-13	down	yes	--	antisense	chr15:96228505-96313658:-	--
MSTRG.166026	89	2.38399	212	5.86328	0.406596	-1.29833	8.74609e-14	2.69346e-13	down	yes	--	linc	chrAEMK02000456.1:82165-87628:+	--
MSTRG.110356	30	0.803591	115	3.18055	0.252658	-1.98474	8.92827e-14	2.74745e-13	down	yes	--	antisense	chr4:95744632-95746918:-	--
MSTRG.79510	26	0.696446	107	2.9593	0.235342	-2.08717	1.08637e-13	3.32898e-13	down	yes	--	linc	chr18:43162338-43166436:+	--
MSTRG.32554	145	3.88402	291	8.04818	0.482597	-1.05111	1.53379e-13	4.65548e-13	down	yes	--	linc	chr12:34173621-34185328:-	--
MSTRG.111608	61	1.63397	167	4.61872	0.353771	-1.49911	1.55725e-13	4.72311e-13	down	yes	--	linc	chr4:107430104-107436252:-	--
MSTRG.150364	18	0.482155	90	2.48913	0.193704	-2.36807	1.78515e-13	5.40205e-13	down	yes	--	linc	chr8:85107932-85113095:+	--
MSTRG.31243	0	0.0133932	50	1.38285	0.00968521	-6.69	2.25974e-13	6.79456e-13	down	yes	--	linc	chr12:19382462-19388506:-	--
MSTRG.125311	43	1.15181	136	3.76135	0.306224	-1.70734	2.51102e-13	7.53596e-13	down	yes	--	linc	chr6:30516961-30570871:+	--
MSTRG.119039	16	0.428582	85	2.35084	0.18231	-2.45554	2.68754e-13	8.04462e-13	down	yes	--	linc	chr5:64402399-64406099:+	--
MSTRG.69690	123	3.29472	255	7.05253	0.467169	-1.09798	7.93935e-13	2.31675e-12	down	yes	--	linc	chr16:50517942-50544598:-	--
MSTRG.106543	24	0.642873	99	2.73804	0.234793	-2.09054	8.41904e-13	2.45405e-12	down	yes	--	linc	chr4:42807133-42826117:+	--
MSTRG.23676	9	0.241077	67	1.85302	0.1301	-2.94231	8.88849e-13	2.58806e-12	down	yes	--	antisense	chr11:4042833-4045418:+	--
MSTRG.67245	4	0.107146	54	1.49348	0.0717423	-3.80103	9.16154e-13	2.66563e-12	down	yes	--	linc	chr16:18840465-18841508:-	--
MSTRG.155267	66	1.7679	170	4.70169	0.376014	-1.41114	1.08861e-12	3.15138e-12	down	yes	--	linc	chr9:8795875-8809407:+	--
MSTRG.159360	11	0.29465	70	1.93599	0.152196	-2.716	2.3363e-12	6.64558e-12	down	yes	--	linc	chr9:57421725-57427355:-	--
MSTRG.29344	39	1.04467	124	3.42947	0.304616	-1.71494	2.38573e-12	6.78377e-12	down	yes	--	antisense	chr12:1044291-1055020:-	--
MSTRG.108545	33	0.88395	113	3.12524	0.282842	-1.82193	2.9814e-12	8.41779e-12	down	yes	--	antisense	chr4:77592271-77594276:-	--
MSTRG.71484	2	0.0535728	46	1.27222	0.0421096	-4.56971	4.00431e-12	1.12189e-11	down	yes	--	linc	chr17:601541-606254:+	--
MSTRG.4237	34	0.910737	114	3.1529	0.288857	-1.79157	4.23915e-12	1.18603e-11	down	yes	--	linc	chr1:57180382-57187297:+	--
MSTRG.97195	2	0.0535728	45	1.24456	0.0430454	-4.538	7.32612e-12	2.01867e-11	down	yes	--	linc	chr3:46603909-46612452:-	--
MSTRG.135842	0	0.0133932	43	1.18925	0.0112619	-6.47241	8.40519e-12	2.30569e-11	down	yes	--	linc	chr7:2494660-2496670:-	--
MSTRG.119433	39	1.04467	120	3.31884	0.314769	-1.66763	1.37196e-11	3.71142e-11	down	yes	--	linc	chr5:67917840-67925324:+	--
MSTRG.30781	37	0.991096	116	3.20821	0.308925	-1.69467	1.77528e-11	4.77185e-11	down	yes	--	linc	chr12:13856238-13858236:+	--
MSTRG.12918	17	0.455368	79	2.1849	0.208416	-2.26246	1.90216e-11	5.10605e-11	down	yes	--	linc	chr1:194229787-194298180:-	--
MSTRG.94851	60	1.60718	153	4.23152	0.379812	-1.39664	2.07111e-11	5.53731e-11	down	yes	--	linc	chr3:18683342-18690398:-	--
MSTRG.51737	3	0.0803591	46	1.27222	0.0631644	-3.98474	2.16631e-11	5.78025e-11	down	yes	--	antisense	chr14:46828515-46834930:+	--
MSTRG.27251	0	0.0133932	41	1.13394	0.0118112	-6.4037	2.40679e-11	6.4091e-11	down	yes	--	linc	chr11:49514599-49536179:-	--
MSTRG.100589	25	0.669659	94	2.59976	0.257585	-1.95688	2.41651e-11	6.43286e-11	down	yes	--	linc	chr3:96869663-96872407:-	--
MSTRG.91129	33	0.88395	108	2.98695	0.295937	-1.75664	2.87546e-11	7.6116e-11	down	yes	--	antisense	chr2:134637359-134660664:-	--
MSTRG.93845	59	1.5804	150	4.14855	0.380952	-1.39232	3.60844e-11	9.48291e-11	down	yes	--	antisense	chr3:8941936-8979084:+	--
MSTRG.5193	1	0.0267864	40	1.10628	0.024213	-5.36807	3.66165e-11	9.61959e-11	down	yes	--	antisense	chr1:71829469-72027333:-	--
MSTRG.30078	43	1.15181	124	3.42947	0.335858	-1.57408	4.30859e-11	1.12711e-10	down	yes	--	linc	chr12:6719863-6724703:-	--
MSTRG.152143	45	1.20539	127	3.51244	0.343177	-1.54298	4.8376e-11	1.26015e-10	down	yes	--	linc	chr8:109888375-109893975:-	--
MSTRG.137984	2	0.0535728	41	1.13394	0.0472449	-4.4037	8.27866e-11	2.12269e-10	down	yes	--	antisense	chr7:23992744-23994070:+	--
MSTRG.115676	123	3.29472	239	6.61002	0.498444	-1.0045	1.14021e-10	2.89298e-10	down	yes	--	linc	chr5:19211810-19212819:-	--
MSTRG.121912	12	0.321437	65	1.7977	0.178804	-2.48355	1.2485e-10	3.15774e-10	down	yes	--	linc	chr5:100429499-100454001:+	--
MSTRG.131992	12	0.321437	65	1.7977	0.178804	-2.48355	1.2485e-10	3.15774e-10	down	yes	--	antisense	chr6:106635930-106657910:-	--
MSTRG.46792	99	2.65185	205	5.66968	0.467725	-1.09627	1.42107e-10	3.5784e-10	down	yes	--	antisense	chr13:167803476-167875797:+	--
MSTRG.5130	73	1.95541	167	4.61872	0.423366	-1.24002	1.69466e-10	4.24066e-10	down	yes	--	antisense	chr1:74348617-74355621:+	--
MSTRG.141335	7	0.187505	53	1.46582	0.127918	-2.96671	1.74788e-10	4.36839e-10	down	yes	--	linc	chr7:65340361-65342317:+	--
MSTRG.77179	7	0.187505	53	1.46582	0.127918	-2.96671	1.74788e-10	4.36839e-10	down	yes	--	antisense	chr18:13573350-13577310:-	--
MSTRG.42292	70	1.87505	162	4.48043	0.418497	-1.25671	2.06214e-10	5.13935e-10	down	yes	--	linc	chr13:88989486-89010033:-	--
MSTRG.152150	5	0.133932	47	1.29988	0.103034	-3.27881	3.12461e-10	7.70817e-10	down	yes	--	linc	chr8:109948452-109964138:-	--
MSTRG.153895	35	0.937523	106	2.93164	0.319795	-1.64478	3.13353e-10	7.72779e-10	down	yes	--	linc	chr8:132752422-133506057:-	--
MSTRG.67665	1	0.0267864	36	0.995651	0.0269034	-5.21607	3.78521e-10	9.28916e-10	down	yes	--	linc	chr16:23886804-23888752:-	--
MSTRG.94505	8	0.214291	54	1.49348	0.143485	-2.80103	3.86653e-10	9.47712e-10	down	yes	--	antisense	chr3:17350229-17352511:-	--
MSTRG.30508	4	0.107146	44	1.21691	0.0880474	-3.50558	3.88497e-10	9.5194e-10	down	yes	--	linc	chr12:11692948-11715268:-	--
MSTRG.41591	0	0.0133932	35	0.967994	0.013836	-6.17543	5.97622e-10	1.44841e-09	down	yes	--	antisense	chr13:87731940-87735799:+	--
MSTRG.28162	1	0.0267864	35	0.967994	0.027672	-5.17543	6.81898e-10	1.64273e-09	down	yes	--	linc	chr11:71032884-71033919:+	--
MSTRG.45439	90	2.41077	187	5.17186	0.466133	-1.10119	7.85589e-10	1.88515e-09	down	yes	--	linc	chr13:136210402-136215140:-	--
MSTRG.131444	81	2.1697	174	4.81232	0.450863	-1.14924	8.37116e-10	2.00519e-09	down	yes	--	linc	chr6:100093140-100098752:+	--
MSTRG.168696	2	0.0535728	37	1.02331	0.0523525	-4.2556	9.47796e-10	2.26354e-09	down	yes	--	linc	chrX:17854239-17858695:-	--
MSTRG.109084	59	1.5804	141	3.89963	0.405268	-1.30305	1.06174e-09	2.52513e-09	down	yes	--	linc	chr4:82794691-82822546:+	--
MSTRG.104579	14	0.375009	65	1.7977	0.208605	-2.26116	1.14782e-09	2.72339e-09	down	yes	--	linc	chr4:16594512-16595728:+	--
MSTRG.25706	56	1.50004	136	3.76135	0.398803	-1.32625	1.25615e-09	2.96898e-09	down	yes	--	linc	chr11:18115329-18119219:+	--
MSTRG.156781	18	0.482155	72	1.9913	0.24213	-2.04614	1.76982e-09	4.14514e-09	down	yes	--	linc	chr9:26789542-26803905:-	--
MSTRG.104724	1	0.0267864	33	0.91268	0.0293491	-5.09054	2.22586e-09	5.16492e-09	down	yes	--	linc	chr4:15782604-15783989:-	--
MSTRG.67281	3	0.0803591	38	1.05097	0.0764622	-3.70911	2.8389e-09	6.54195e-09	down	yes	--	antisense	chr16:17952377-17994923:+	--
MSTRG.68549	3	0.0803591	38	1.05097	0.0764622	-3.70911	2.8389e-09	6.54195e-09	down	yes	--	antisense	chr16:34112674-34214616:+	--
MSTRG.62028	2	0.0535728	35	0.967994	0.0553441	-4.17543	3.22155e-09	7.37638e-09	down	yes	--	antisense	chr15:72445932-72463672:+	--
MSTRG.82406	27	0.723232	87	2.40616	0.300576	-1.7342	3.26323e-09	7.46396e-09	down	yes	--	linc	chr2:25159615-25232496:-	--
MSTRG.31029	8	0.214291	50	1.38285	0.154963	-2.69	3.70944e-09	8.44598e-09	down	yes	--	antisense	chr12:17716223-17767843:-	--
MSTRG.35739	1	0.0267864	32	0.885023	0.0302663	-5.04614	4.03339e-09	9.14716e-09	down	yes	--	linc	chr13:9914827-9920179:+	--
MSTRG.47991	1	0.0267864	32	0.885023	0.0302663	-5.04614	4.03339e-09	9.14716e-09	down	yes	--	antisense	chr13:197756986-197777989:+	--
MSTRG.51525	1	0.0267864	32	0.885023	0.0302663	-5.04614	4.03339e-09	9.14716e-09	down	yes	--	antisense	chr14:43427467-43434377:-	--
MSTRG.90444	20	0.535728	74	2.04662	0.261763	-1.93367	4.13336e-09	9.358e-09	down	yes	--	linc	chr2:128866641-128870885:+	--
MSTRG.23038	10	0.267864	54	1.49348	0.179356	-2.4791	4.69154e-09	1.05918e-08	down	yes	--	antisense	chr10:66434849-66439336:+	--
MSTRG.149175	0	0.0133932	31	0.857366	0.0156213	-6.00034	5.35474e-09	1.20314e-08	down	yes	--	antisense	chr8:71797403-71800035:+	--
MSTRG.50681	7	0.187505	47	1.29988	0.144248	-2.79338	5.49898e-09	1.23451e-08	down	yes	--	linc	chr14:31674061-31674556:+	--
MSTRG.57340	35	0.937523	99	2.73804	0.342407	-1.54622	6.07049e-09	1.35862e-08	down	yes	--	linc	chr14:124521393-124522723:+	--
MSTRG.80082	6	0.160718	44	1.21691	0.132071	-2.92061	7.9037e-09	1.75421e-08	down	yes	--	antisense	chr18:55924153-55925396:-	--
MSTRG.79507	23	0.616087	78	2.15724	0.28559	-1.80798	8.04483e-09	1.78504e-08	down	yes	--	linc	chr18:43090687-43121775:+	--
MSTRG.32510	67	1.79469	147	4.06558	0.441435	-1.17973	8.38099e-09	1.85808e-08	down	yes	--	antisense	chr12:33525326-33536732:-	--
MSTRG.130533	15	0.401796	63	1.74239	0.2306	-2.11653	8.81753e-09	1.95216e-08	down	yes	--	linc	chr6:85828469-85831627:-	--
MSTRG.42919	22	0.5893	76	2.10193	0.280361	-1.83464	8.90297e-09	1.96944e-08	down	yes	--	linc	chr13:108163246-108170332:-	--
MSTRG.90920	29	0.776805	88	2.43381	0.319172	-1.64759	9.46967e-09	2.08904e-08	down	yes	--	linc	chr2:131998109-132144374:+	--
MSTRG.28152	1	0.0267864	30	0.829709	0.032284	-4.95303	1.33243e-08	2.9034e-08	down	yes	--	linc	chr11:70940009-70942236:+	--
MSTRG.31091	1	0.0267864	30	0.829709	0.032284	-4.95303	1.33243e-08	2.9034e-08	down	yes	--	antisense	chr12:17211654-17247541:+	--
MSTRG.62423	1	0.0267864	30	0.829709	0.032284	-4.95303	1.33243e-08	2.9034e-08	down	yes	--	linc	chr15:78598007-78601595:-	--
MSTRG.135022	3	0.0803591	35	0.967994	0.0830161	-3.59046	1.76482e-08	3.80624e-08	down	yes	--	linc	chr6:165520467-165521705:-	--
MSTRG.150360	60	1.60718	134	3.70604	0.433666	-1.20534	2.21223e-08	4.73422e-08	down	yes	--	linc	chr8:84907280-84910773:+	--
MSTRG.10771	37	0.991096	99	2.73804	0.361973	-1.46605	2.26497e-08	4.83673e-08	down	yes	--	antisense	chr1:164281116-164311225:-	--
MSTRG.158186	10	0.267864	51	1.41051	0.189906	-2.39664	2.36993e-08	5.03804e-08	down	yes	--	antisense	chr9:45339057-45450719:-	--
MSTRG.143584	1	0.0267864	29	0.802053	0.0333973	-4.90413	2.42926e-08	5.14777e-08	down	yes	--	linc	chr7:94689764-94761455:+	--
MSTRG.3488	1	0.0267864	29	0.802053	0.0333973	-4.90413	2.42926e-08	5.14777e-08	down	yes	--	linc	chr1:43591564-43595200:+	--
MSTRG.16280	6	0.160718	42	1.16159	0.13836	-2.8535	2.50811e-08	5.30363e-08	down	yes	--	linc	chr1:249998795-250000877:+	--
MSTRG.2883	0	0.0133932	28	0.774396	0.017295	-5.8535	2.85819e-08	6.01849e-08	down	yes	--	linc	chr1:36126544-36128612:+	--
MSTRG.87873	1	0.0267864	28	0.774396	0.03459	-4.8535	4.43826e-08	9.15958e-08	down	yes	--	linc	chr2:97137956-97211467:-	--
MSTRG.163588	6	0.160718	41	1.13394	0.141735	-2.81873	4.45615e-08	9.18769e-08	down	yes	--	linc	chr9:125369190-125396405:+	--
MSTRG.165977	4	0.107146	36	0.995651	0.107613	-3.21607	4.74059e-08	9.75405e-08	down	yes	--	linc	chrAEMK02000452.1:3395984-3397184:-	--
MSTRG.168792	0	0.0133932	27	0.746739	0.0179356	-5.80103	5.02617e-08	1.03072e-07	down	yes	--	linc	chrX:30953462-31180915:+	--
MSTRG.80346	66	1.7679	140	3.87198	0.456589	-1.13103	5.46711e-08	1.11828e-07	down	yes	--	linc	chr2:1366258-1366652:-	--
MSTRG.64760	60	1.60718	131	3.62306	0.443598	-1.17268	6.226e-08	1.26575e-07	down	yes	--	antisense	chr15:105885790-105893508:-	--
MSTRG.5332	9	0.241077	47	1.29988	0.185462	-2.43081	6.53576e-08	1.3257e-07	down	yes	--	antisense	chr1:76669572-76699094:-	--
MSTRG.61925	14	0.375009	57	1.57645	0.237882	-2.07168	6.77209e-08	1.37156e-07	down	yes	--	linc	chr15:71259427-71296869:+	--
MSTRG.16277	11	0.29465	51	1.41051	0.208897	-2.25914	7.07839e-08	1.43273e-07	down	yes	--	linc	chr1:249997079-249998616:-	--
MSTRG.80494	1	0.0267864	27	0.746739	0.0358712	-4.80103	8.12597e-08	1.63542e-07	down	yes	--	linc	chr2:3900051-3901150:-	--
MSTRG.65337	18	0.482155	64	1.77005	0.272397	-1.87622	8.42491e-08	1.69388e-07	down	yes	--	linc	chr15:114794922-114796372:-	--
MSTRG.130775	8	0.214291	44	1.21691	0.176095	-2.50558	1.03977e-07	2.07646e-07	down	yes	--	linc	chr6:89319978-89328558:-	--
MSTRG.104722	5	0.133932	37	1.02331	0.130881	-2.93367	1.13756e-07	2.26649e-07	down	yes	--	linc	chr4:15771630-15773725:-	--
MSTRG.135839	1	0.0267864	26	0.719082	0.0372508	-4.74658	1.49098e-07	2.93581e-07	down	yes	--	linc	chr7:2483827-2484734:-	--
MSTRG.93492	1	0.0267864	26	0.719082	0.0372508	-4.74658	1.49098e-07	2.93581e-07	down	yes	--	antisense	chr3:6232806-6245170:-	--
MSTRG.73742	5	0.133932	36	0.995651	0.134517	-2.89414	2.0353e-07	3.97245e-07	down	yes	--	linc	chr17:35497154-35499668:-	--
MSTRG.3937	44	1.1786	104	2.87633	0.409759	-1.28715	2.11339e-07	4.11984e-07	down	yes	--	linc	chr1:44740512-44746797:+	--
MSTRG.94814	53	1.41968	117	3.23587	0.438732	-1.18859	2.34166e-07	4.55486e-07	down	yes	--	linc	chr3:18529676-18533388:-	--
MSTRG.167377	54	1.44646	118	3.26352	0.443222	-1.1739	2.73433e-07	5.29167e-07	down	yes	--	linc	chrX:4699848-4706338:+	--
MSTRG.168205	0	0.0133932	24	0.663768	0.0201775	-5.63111	2.78847e-07	5.38993e-07	down	yes	--	linc	chrX:17952859-18000945:+	--
MSTRG.165269	13	0.348223	52	1.43816	0.24213	-2.04614	3.15395e-07	6.06565e-07	down	yes	--	linc	chrAEMK02000361.1:486255-487880:-	--
MSTRG.94415	13	0.348223	52	1.43816	0.24213	-2.04614	3.15395e-07	6.06565e-07	down	yes	--	antisense	chr3:16789650-16812387:-	--
MSTRG.128173	49	1.31253	110	3.04227	0.431432	-1.21279	3.51368e-07	6.71715e-07	down	yes	--	antisense	chr6:59570900-59627734:+	--
MSTRG.101659	24	0.642873	71	1.96365	0.327387	-1.61093	3.91174e-07	7.43731e-07	down	yes	--	antisense	chr3:110457032-110484441:+	--
MSTRG.102351	2	0.0535728	27	0.746739	0.0717423	-3.80103	4.40552e-07	8.32081e-07	down	yes	--	linc	chr3:118458670-118461070:+	--
MSTRG.116067	2	0.0535728	27	0.746739	0.0717423	-3.80103	4.40552e-07	8.32081e-07	down	yes	--	antisense	chr5:23031533-23033919:+	--
MSTRG.80731	2	0.0535728	27	0.746739	0.0717423	-3.80103	4.40552e-07	8.32081e-07	down	yes	--	antisense	chr2:5152651-5177808:-	--
MSTRG.99993	0	0.0133932	23	0.636111	0.0210548	-5.56971	4.97128e-07	9.3453e-07	down	yes	--	linc	chr3:88484726-88937951:-	--
MSTRG.165252	8	0.214291	41	1.13394	0.18898	-2.4037	5.33033e-07	9.99916e-07	down	yes	--	linc	chrAEMK02000328.1:388241-409735:-	--
MSTRG.170465	21	0.562514	65	1.7977	0.312907	-1.67619	5.915e-07	1.10571e-06	down	yes	--	linc	chrX:50376944-50379083:-	--
MSTRG.127479	3	0.0803591	29	0.802053	0.100192	-3.31916	6.73878e-07	1.25007e-06	down	yes	--	antisense	chr6:54018930-54023578:-	--
MSTRG.131489	3	0.0803591	29	0.802053	0.100192	-3.31916	6.73878e-07	1.25007e-06	down	yes	--	linc	chr6:74127889-74153997:+	--
MSTRG.137435	2	0.0535728	26	0.719082	0.0745016	-3.74658	8.16217e-07	1.50506e-06	down	yes	--	linc	chr7:17326073-17328241:-	--
MSTRG.2962	2	0.0535728	26	0.719082	0.0745016	-3.74658	8.16217e-07	1.50506e-06	down	yes	--	linc	chr1:36216946-36331703:+	--
MSTRG.106996	13	0.348223	50	1.38285	0.251816	-1.98956	8.47638e-07	1.55869e-06	down	yes	--	linc	chr4:55156558-55167867:-	--
MSTRG.80493	13	0.348223	50	1.38285	0.251816	-1.98956	8.47638e-07	1.55869e-06	down	yes	--	linc	chr2:3897514-3899456:-	--
MSTRG.3961	27	0.723232	74	2.04662	0.353379	-1.50071	8.74547e-07	1.60375e-06	down	yes	--	linc	chr1:52717029-52720745:+	--
MSTRG.17595	0	0.0133932	22	0.608454	0.0220118	-5.50558	8.89587e-07	1.63021e-06	down	yes	--	antisense	chr1:267615941-267625338:-	--
MSTRG.10222	4	0.107146	31	0.857366	0.12497	-3.00034	9.22235e-07	1.68696e-06	down	yes	--	linc	chr1:151484789-151496407:+	--
MSTRG.98573	4	0.107146	31	0.857366	0.12497	-3.00034	9.22235e-07	1.68696e-06	down	yes	--	linc	chr3:68353192-68361476:+	--
MSTRG.21020	1	0.0267864	23	0.636111	0.0421096	-4.56971	9.33226e-07	1.7055e-06	down	yes	--	linc	chr10:34280332-34330885:+	--
MSTRG.34909	1	0.0267864	23	0.636111	0.0421096	-4.56971	9.33226e-07	1.7055e-06	down	yes	--	linc	chr12:59913934-59918065:+	--
MSTRG.59174	1	0.0267864	23	0.636111	0.0421096	-4.56971	9.33226e-07	1.7055e-06	down	yes	--	linc	chr15:15524817-15547632:+	--
MSTRG.113816	61	1.63397	123	3.40181	0.480324	-1.05792	1.39197e-06	2.49491e-06	down	yes	--	linc	chr5:3460359-3469812:+	--
MSTRG.136615	2	0.0535728	25	0.691425	0.0774817	-3.69	1.51247e-06	2.70063e-06	down	yes	--	linc	chr7:11242252-11245486:-	--
MSTRG.127587	0	0.0133932	21	0.580797	0.02306	-5.43846	1.59804e-06	2.84328e-06	down	yes	--	antisense	chr6:54589324-54590938:-	--
MSTRG.21026	0	0.0133932	21	0.580797	0.02306	-5.43846	1.59804e-06	2.84328e-06	down	yes	--	antisense	chr10:33948975-33950842:+	--
MSTRG.35998	0	0.0133932	21	0.580797	0.02306	-5.43846	1.59804e-06	2.84328e-06	down	yes	--	linc	chr13:17261338-17279785:+	--
MSTRG.71863	0	0.0133932	21	0.580797	0.02306	-5.43846	1.59804e-06	2.84328e-06	down	yes	--	antisense	chr17:10775395-10777854:+	--
MSTRG.52440	4	0.107146	30	0.829709	0.129136	-2.95303	1.66171e-06	2.95197e-06	down	yes	--	linc	chr14:54782066-54784121:-	--
MSTRG.105881	13	0.348223	48	1.32754	0.262308	-1.93067	2.24751e-06	3.9402e-06	down	yes	--	linc	chr4:35814405-35818565:+	--
MSTRG.34954	35	0.937523	84	2.32319	0.403551	-1.30918	2.29838e-06	4.02673e-06	down	yes	--	antisense	chr12:59980897-59986493:+	--
MSTRG.152141	11	0.29465	44	1.21691	0.24213	-2.04614	2.54861e-06	4.44761e-06	down	yes	--	linc	chr8:109876141-109877735:-	--
MSTRG.162909	30	0.803591	76	2.10193	0.382311	-1.38718	2.62132e-06	4.56654e-06	down	yes	--	linc	chr9:117294265-117320228:-	--
MSTRG.79558	2	0.0535728	24	0.663768	0.0807101	-3.63111	2.80284e-06	4.86901e-06	down	yes	--	linc	chr18:46527492-46691315:+	--
MSTRG.62982	0	0.0133932	20	0.55314	0.024213	-5.36807	2.88223e-06	4.99825e-06	down	yes	--	linc	chr15:83079807-83086952:-	--
MSTRG.26325	4	0.107146	29	0.802053	0.133589	-2.90413	2.98823e-06	5.16641e-06	down	yes	--	linc	chr11:22908748-22920518:-	--
MSTRG.65338	14	0.375009	49	1.35519	0.27672	-1.8535	3.32644e-06	5.71047e-06	down	yes	--	linc	chr15:114837075-114838075:-	--
MSTRG.59429	17	0.455368	54	1.49348	0.304905	-1.71357	3.7771e-06	6.44269e-06	down	yes	--	antisense	chr15:20080477-20084158:-	--
MSTRG.89345	17	0.455368	54	1.49348	0.304905	-1.71357	3.7771e-06	6.44269e-06	down	yes	--	linc	chr2:102689098-102732130:+	--
MSTRG.111607	38	1.01788	87	2.40616	0.423032	-1.24116	3.96721e-06	6.7569e-06	down	yes	--	linc	chr4:107420714-107424170:-	--
MSTRG.172421	3	0.0803591	26	0.719082	0.111752	-3.16162	4.1158e-06	7.00104e-06	down	yes	--	antisense	chrX:94296117-94331943:-	--
MSTRG.146242	50	1.33932	104	2.87633	0.465635	-1.10273	4.43354e-06	7.50805e-06	down	yes	--	linc	chr8:8763266-8773585:-	--
MSTRG.90664	8	0.214291	37	1.02331	0.20941	-2.2556	4.52073e-06	7.64277e-06	down	yes	--	antisense	chr2:131091274-131118469:-	--
MSTRG.119434	15	0.401796	50	1.38285	0.290556	-1.78311	4.78845e-06	8.07152e-06	down	yes	--	linc	chr5:67929104-67930662:+	--
MSTRG.81808	4	0.107146	28	0.774396	0.13836	-2.8535	5.36214e-06	8.99879e-06	down	yes	--	linc	chr2:16249951-16254282:-	--
MSTRG.166790	5	0.133932	30	0.829709	0.16142	-2.63111	6.38097e-06	1.05976e-05	down	yes	--	linc	chrAEMK02000682.1:1108879-1110195:+	--
MSTRG.425	5	0.133932	30	0.829709	0.16142	-2.63111	6.38097e-06	1.05976e-05	down	yes	--	linc	chr1:7279265-7280395:+	--
MSTRG.49039	5	0.133932	30	0.829709	0.16142	-2.63111	6.38097e-06	1.05976e-05	down	yes	--	linc	chr14:4416418-4434026:+	--
MSTRG.24243	24	0.642873	64	1.77005	0.363195	-1.46118	7.33456e-06	1.20886e-05	down	yes	--	linc	chr11:8430422-8432892:+	--
MSTRG.165276	7	0.187505	34	0.940337	0.199401	-2.32625	7.51447e-06	1.23724e-05	down	yes	--	linc	chrAEMK02000361.1:743362-748614:+	--
MSTRG.129952	40	1.07146	88	2.43381	0.440237	-1.18365	7.86375e-06	1.28944e-05	down	yes	--	linc	chr6:79328758-79340195:-	--
MSTRG.42806	43	1.15181	92	2.54444	0.452678	-1.14344	8.79133e-06	1.4342e-05	down	yes	--	linc	chr13:107711375-107746224:+	--
MSTRG.129978	20	0.535728	57	1.57645	0.339832	-1.55711	9.21191e-06	1.49885e-05	down	yes	--	antisense	chr6:79810300-79817799:+	--
MSTRG.139328	2	0.0535728	22	0.608454	0.0880474	-3.50558	9.62261e-06	1.5596e-05	down	yes	--	linc	chr7:38343874-38344796:-	--
MSTRG.130959	29	0.776805	71	1.96365	0.395593	-1.33791	9.98346e-06	1.6152e-05	down	yes	--	antisense	chr6:91943487-91968001:-	--
MSTRG.38910	5	0.133932	29	0.802053	0.166986	-2.5822	1.12274e-05	1.80334e-05	down	yes	--	linc	chr13:46404336-46405126:+	--
MSTRG.48922	5	0.133932	29	0.802053	0.166986	-2.5822	1.12274e-05	1.80334e-05	down	yes	--	linc	chr14:2546454-2566602:+	--
MSTRG.152148	15	0.401796	48	1.32754	0.302663	-1.72422	1.19843e-05	1.91951e-05	down	yes	--	linc	chr8:109925101-109929625:-	--
MSTRG.138670	6	0.160718	31	0.857366	0.187456	-2.41538	1.22991e-05	1.96877e-05	down	yes	--	antisense	chr7:31156925-31198046:-	--
MSTRG.157188	9	0.241077	37	1.02331	0.235586	-2.08567	1.25893e-05	2.012e-05	down	yes	--	linc	chr9:20568371-20569631:-	--
MSTRG.158194	8	0.214291	35	0.967994	0.221376	-2.17543	1.28957e-05	2.05728e-05	down	yes	--	antisense	chr9:45723110-45740944:+	--
MSTRG.85931	41	1.09824	88	2.43381	0.451243	-1.14802	1.2935e-05	2.06313e-05	down	yes	--	antisense	chr2:76160870-76163665:+	--
MSTRG.143887	14	0.375009	46	1.27222	0.294767	-1.76235	1.35127e-05	2.15013e-05	down	yes	--	antisense	chr7:98257512-98261430:+	--
MSTRG.76315	13	0.348223	44	1.21691	0.286154	-1.80514	1.51082e-05	2.38742e-05	down	yes	--	antisense	chr18:6037625-6039877:-	--
MSTRG.7012	38	1.01788	83	2.29553	0.443419	-1.17326	1.63477e-05	2.57212e-05	down	yes	--	antisense	chr1:107339606-107345195:+	--
MSTRG.23807	4	0.107146	26	0.719082	0.149003	-2.74658	1.71401e-05	2.68782e-05	down	yes	--	linc	chr11:5043420-5044230:+	--
MSTRG.104721	0	0.0133932	17	0.470169	0.0284859	-5.13361	1.7351e-05	2.71716e-05	down	yes	--	linc	chr4:15770865-15771588:-	--
MSTRG.74691	0	0.0133932	17	0.470169	0.0284859	-5.13361	1.7351e-05	2.71716e-05	down	yes	--	linc	chr17:45679349-45880818:-	--
MSTRG.82923	0	0.0133932	17	0.470169	0.0284859	-5.13361	1.7351e-05	2.71716e-05	down	yes	--	linc	chr2:36957599-36958703:+	--
MSTRG.121915	2	0.0535728	21	0.580797	0.0922401	-3.43846	1.78217e-05	2.78597e-05	down	yes	--	linc	chr5:100443801-100449456:-	--
MSTRG.142821	1	0.0267864	18	0.497826	0.0538067	-4.21607	2.07547e-05	3.21873e-05	down	yes	--	linc	chr7:86241062-86241703:+	--
MSTRG.89540	13	0.348223	43	1.18925	0.292809	-1.77197	2.40797e-05	3.70852e-05	down	yes	--	antisense	chr2:117869635-117880232:+	--
MSTRG.139475	11	0.29465	39	1.07862	0.273173	-1.87211	2.9637e-05	4.50807e-05	down	yes	--	linc	chr7:39215987-39217242:+	--
MSTRG.78493	11	0.29465	39	1.07862	0.273173	-1.87211	2.9637e-05	4.50807e-05	down	yes	--	linc	chr18:32435783-32439134:-	--
MSTRG.119836	0	0.0133932	16	0.442512	0.0302663	-5.04614	3.18554e-05	4.81714e-05	down	yes	--	linc	chr5:73702915-73706415:+	--
MSTRG.31515	10	0.267864	37	1.02331	0.261763	-1.93367	3.22575e-05	4.86968e-05	down	yes	--	antisense	chr12:21501014-21644832:-	--
MSTRG.79417	10	0.267864	37	1.02331	0.261763	-1.93367	3.22575e-05	4.86968e-05	down	yes	--	linc	chr18:45442043-45443108:-	--
MSTRG.94448	8	0.214291	33	0.91268	0.234793	-2.09054	3.62052e-05	5.43695e-05	down	yes	--	linc	chr3:12206629-12418121:+	--
MSTRG.152144	13	0.348223	42	1.16159	0.29978	-1.73802	3.82089e-05	5.72174e-05	down	yes	--	linc	chr8:109899784-109942076:-	--
MSTRG.102349	1	0.0267864	17	0.470169	0.0569718	-4.13361	3.88616e-05	5.81188e-05	down	yes	--	linc	chr3:118423676-118468225:+	--
MSTRG.113867	1	0.0267864	17	0.470169	0.0569718	-4.13361	3.88616e-05	5.81188e-05	down	yes	--	linc	chr4:129421881-129422359:+	--
MSTRG.63262	12	0.321437	40	1.10628	0.290556	-1.78311	4.29564e-05	6.39324e-05	down	yes	--	linc	chr15:88331086-88331948:-	--
MSTRG.120091	18	0.482155	50	1.38285	0.348668	-1.52008	4.48467e-05	6.65233e-05	down	yes	--	antisense	chr5:77014951-77016455:+	--
MSTRG.29664	15	0.401796	45	1.24456	0.32284	-1.63111	4.59789e-05	6.80515e-05	down	yes	--	linc	chr12:4048499-4049452:+	--
MSTRG.131857	22	0.5893	56	1.54879	0.38049	-1.39407	5.15863e-05	7.5916e-05	down	yes	--	antisense	chr6:105982102-106040685:-	--
MSTRG.140424	9	0.241077	34	0.940337	0.256373	-1.96368	5.68095e-05	8.30835e-05	down	yes	--	linc	chr7:54653839-54655492:-	--
MSTRG.133250	0	0.0133932	15	0.414855	0.032284	-4.95303	5.87748e-05	8.56763e-05	down	yes	--	antisense	chr6:142511559-142516365:-	--
MSTRG.44545	0	0.0133932	15	0.414855	0.032284	-4.95303	5.87748e-05	8.56763e-05	down	yes	--	linc	chr13:131075077-131078563:+	--
MSTRG.58006	5	0.133932	26	0.719082	0.186254	-2.42466	5.99399e-05	8.72794e-05	down	yes	--	linc	chr14:136152844-136167106:+	--
MSTRG.42117	13	0.348223	41	1.13394	0.307092	-1.70326	6.03496e-05	8.77961e-05	down	yes	--	linc	chr13:96404077-96469817:+	--
MSTRG.61565	13	0.348223	41	1.13394	0.307092	-1.70326	6.03496e-05	8.77961e-05	down	yes	--	linc	chr15:59436066-59439293:-	--
MSTRG.79506	48	1.28575	93	2.5721	0.499882	-1.00034	6.12593e-05	8.9015e-05	down	yes	--	antisense	chr18:43071447-43246276:+	--
MSTRG.29796	6	0.160718	28	0.774396	0.20754	-2.26854	6.24813e-05	9.06996e-05	down	yes	--	linc	chr12:3802023-3803165:-	--
MSTRG.5796	12	0.321437	39	1.07862	0.298007	-1.74658	6.83693e-05	9.86567e-05	down	yes	--	linc	chr1:82160619-82161552:-	--
MSTRG.69688	1	0.0267864	16	0.442512	0.0605326	-4.04614	7.29297e-05	0.000104709	down	yes	--	linc	chr16:50503882-50512088:-	--
MSTRG.76050	1	0.0267864	16	0.442512	0.0605326	-4.04614	7.29297e-05	0.000104709	down	yes	--	antisense	chr18:554101-562196:+	--
MSTRG.104578	3	0.0803591	21	0.580797	0.13836	-2.8535	8.13124e-05	0.00011572	down	yes	--	linc	chr4:16591485-16601760:+	--
MSTRG.94853	35	0.937523	74	2.04662	0.458084	-1.12631	8.20162e-05	0.000116606	down	yes	--	linc	chr3:18703619-18706228:-	--
MSTRG.4229	40	1.07146	81	2.24022	0.478282	-1.06407	8.32006e-05	0.000118164	down	yes	--	linc	chr1:57123736-57126768:-	--
MSTRG.143192	33	0.88395	71	1.96365	0.450158	-1.1515	8.60649e-05	0.000121954	down	yes	--	linc	chr7:81149490-81154292:-	--
MSTRG.133442	4	0.107146	23	0.636111	0.168438	-2.56971	9.58218e-05	0.000135011	down	yes	--	linc	chr6:146136639-146141180:+	--
MSTRG.95569	34	0.910737	72	1.9913	0.457357	-1.12861	9.97483e-05	0.000139953	down	yes	--	linc	chr3:31324383-31331557:-	--
MSTRG.39866	39	1.04467	79	2.1849	0.478131	-1.06452	0.000101297	0.000141927	down	yes	--	antisense	chr13:65730610-65736625:-	--
MSTRG.130259	7	0.187505	29	0.802053	0.233781	-2.09677	0.00010472	0.000146492	down	yes	--	antisense	chr6:83507686-83511483:+	--
MSTRG.20661	7	0.187505	29	0.802053	0.233781	-2.09677	0.00010472	0.000146492	down	yes	--	linc	chr10:33271570-33313821:+	--
MSTRG.56330	7	0.187505	29	0.802053	0.233781	-2.09677	0.00010472	0.000146492	down	yes	--	antisense	chr14:106792982-106796789:+	--
MSTRG.78924	6	0.160718	27	0.746739	0.215227	-2.21607	0.000106513	0.000148689	down	yes	--	linc	chr18:37996956-38001923:+	--
MSTRG.92432	6	0.160718	27	0.746739	0.215227	-2.21607	0.000106513	0.000148689	down	yes	--	linc	chr2:150747356-150749685:+	--
MSTRG.165317	0	0.0133932	14	0.387198	0.03459	-4.8535	0.000109007	0.00015188	down	yes	--	linc	chrAEMK02000361.1:1687559-1701926:-	--
MSTRG.66662	0	0.0133932	14	0.387198	0.03459	-4.8535	0.000109007	0.00015188	down	yes	--	linc	chr15:137789243-137792180:+	--
MSTRG.8686	0	0.0133932	14	0.387198	0.03459	-4.8535	0.000109007	0.00015188	down	yes	--	linc	chr1:130957689-130962806:-	--
MSTRG.92740	0	0.0133932	14	0.387198	0.03459	-4.8535	0.000109007	0.00015188	down	yes	--	linc	chr3:147658-153894:-	--
MSTRG.154916	20	0.535728	51	1.41051	0.379812	-1.39664	0.000109384	0.000152351	down	yes	--	antisense	chr9:6450855-6462237:+	--
MSTRG.119801	2	0.0535728	18	0.497826	0.107613	-3.21607	0.000112762	0.000156838	down	yes	--	linc	chr5:73985435-74088929:+	--
MSTRG.76920	2	0.0535728	18	0.497826	0.107613	-3.21607	0.000112762	0.000156838	down	yes	--	antisense	chr18:10490959-10491755:-	--
MSTRG.165792	26	0.696446	60	1.65942	0.419693	-1.2526	0.000114036	0.000158418	down	yes	--	linc	chrAEMK02000452.1:1859130-1863939:+	--
MSTRG.50829	33	0.88395	70	1.93599	0.456589	-1.13103	0.000121336	0.000167976	down	yes	--	linc	chr14:33653547-33657009:-	--
MSTRG.130704	11	0.29465	36	0.995651	0.295937	-1.75664	0.000122534	0.000169576	down	yes	--	linc	chr6:88799055-88800508:-	--
MSTRG.67280	1	0.0267864	15	0.414855	0.0645681	-3.95303	0.000137169	0.000188397	down	yes	--	linc	chr16:17949928-17950517:+	--
MSTRG.53093	23	0.616087	55	1.52113	0.405018	-1.30394	0.000138011	0.000189424	down	yes	--	linc	chr14:63121799-63124447:-	--
MSTRG.47877	9	0.241077	32	0.885023	0.272397	-1.87622	0.000151545	0.000207007	down	yes	--	linc	chr13:195271149-195326417:-	--
MSTRG.94852	18	0.482155	47	1.29988	0.370923	-1.43081	0.000155351	0.000212025	down	yes	--	linc	chr3:18693339-18695091:-	--
MSTRG.102344	4	0.107146	22	0.608454	0.176095	-2.50558	0.000168865	0.000229103	down	yes	--	linc	chr3:118350314-118494094:+	--
MSTRG.32484	15	0.401796	42	1.16159	0.3459	-1.53157	0.000169192	0.000229508	down	yes	--	linc	chr12:33391070-33395355:+	--
MSTRG.99016	5	0.133932	24	0.663768	0.201775	-2.30918	0.000179532	0.000242548	down	yes	--	antisense	chr3:73948781-74005556:-	--
MSTRG.114534	0	0.0133932	13	0.359541	0.0372508	-4.74658	0.00020328	0.000272198	down	yes	--	linc	chr5:9042229-9054153:-	--
MSTRG.134280	0	0.0133932	13	0.359541	0.0372508	-4.74658	0.00020328	0.000272198	down	yes	--	linc	chr6:157725206-157726095:-	--
MSTRG.48895	0	0.0133932	13	0.359541	0.0372508	-4.74658	0.00020328	0.000272198	down	yes	--	linc	chr14:2167336-2169391:+	--
MSTRG.72216	0	0.0133932	13	0.359541	0.0372508	-4.74658	0.00020328	0.000272198	down	yes	--	linc	chr16:72468573-72470328:+	--
MSTRG.119436	32	0.857164	67	1.85302	0.462577	-1.11223	0.000207492	0.000277467	down	yes	--	linc	chr5:67935124-67938349:+	--
MSTRG.20690	30	0.803591	64	1.77005	0.453994	-1.13925	0.000218639	0.000291352	down	yes	--	linc	chr10:33117199-33121962:+	--
MSTRG.34374	13	0.348223	38	1.05097	0.331336	-1.59363	0.000230839	0.00030664	down	yes	--	linc	chr12:53420634-53421558:-	--
MSTRG.130560	18	0.482155	46	1.27222	0.378987	-1.39978	0.000232782	0.000309067	down	yes	--	antisense	chr6:85643130-85649282:+	--
MSTRG.126905	20	0.535728	49	1.35519	0.395315	-1.33893	0.000240669	0.000319062	down	yes	--	linc	chr6:50765689-50772730:-	--
MSTRG.104252	1	0.0267864	14	0.387198	0.0691801	-3.8535	0.00025855	0.000341525	down	yes	--	linc	chr4:12197973-12198924:-	--
MSTRG.111397	1	0.0267864	14	0.387198	0.0691801	-3.8535	0.00025855	0.000341525	down	yes	--	linc	chr4:104041195-104047669:-	--
MSTRG.12159	1	0.0267864	14	0.387198	0.0691801	-3.8535	0.00025855	0.000341525	down	yes	--	linc	chr1:184418282-184453282:-	--
MSTRG.164067	1	0.0267864	14	0.387198	0.0691801	-3.8535	0.00025855	0.000341525	down	yes	--	linc	chr9:129605320-129766324:+	--
MSTRG.83860	1	0.0267864	14	0.387198	0.0691801	-3.8535	0.00025855	0.000341525	down	yes	--	linc	chr2:51547883-51549691:+	--
MSTRG.99159	7	0.187505	27	0.746739	0.251098	-1.99368	0.000290828	0.000381207	down	yes	--	linc	chr3:77534270-77543471:+	--
MSTRG.129909	23	0.616087	53	1.46582	0.420302	-1.2505	0.000292564	0.000383169	down	yes	--	antisense	chr6:77708124-77730484:+	--
MSTRG.163792	4	0.107146	21	0.580797	0.18448	-2.43846	0.000296359	0.000387568	down	yes	--	antisense	chr9:126391848-126393245:+	--
MSTRG.131343	6	0.160718	25	0.691425	0.232445	-2.10504	0.000305081	0.000398066	down	yes	--	linc	chr6:98254438-98255371:+	--
MSTRG.36874	5	0.133932	23	0.636111	0.210548	-2.24778	0.00030857	0.000401987	down	yes	--	linc	chr13:26249839-26251126:+	--
MSTRG.154525	34	0.910737	68	1.88067	0.484261	-1.04614	0.000376951	0.000484267	down	yes	--	linc	chr9:718365-720389:+	--
MSTRG.42020	0	0.0133932	12	0.331884	0.0403551	-4.63111	0.000381271	0.000489112	down	yes	--	linc	chr13:95231575-95234394:+	--
MSTRG.5317	0	0.0133932	12	0.331884	0.0403551	-4.63111	0.000381271	0.000489112	down	yes	--	antisense	chr1:76410116-76428799:+	--
MSTRG.102501	2	0.0535728	16	0.442512	0.121065	-3.04614	0.000383466	0.000491533	down	yes	--	linc	chr3:118931412-118939555:+	--
MSTRG.67283	2	0.0535728	16	0.442512	0.121065	-3.04614	0.000383466	0.000491533	down	yes	--	linc	chr16:18019692-18027686:+	--
MSTRG.5419	8	0.214291	28	0.774396	0.27672	-1.8535	0.000440191	0.000559499	down	yes	--	linc	chr1:77540758-77543795:+	--
MSTRG.95181	8	0.214291	28	0.774396	0.27672	-1.8535	0.000440191	0.000559499	down	yes	--	antisense	chr3:26157121-26169282:+	--
MSTRG.93501	14	0.375009	38	1.05097	0.356824	-1.48672	0.000465588	0.000589909	down	yes	--	linc	chr3:6495175-6498666:-	--
MSTRG.134399	3	0.0803591	18	0.497826	0.16142	-2.63111	0.000472235	0.000597951	down	yes	--	linc	chr6:153219764-153220672:+	--
MSTRG.67284	3	0.0803591	18	0.497826	0.16142	-2.63111	0.000472235	0.000597951	down	yes	--	linc	chr16:18097244-18098765:+	--
MSTRG.109063	1	0.0267864	13	0.359541	0.0745016	-3.74658	0.00048836	0.00061642	down	yes	--	linc	chr4:82505620-82530383:+	--
MSTRG.115074	1	0.0267864	13	0.359541	0.0745016	-3.74658	0.00048836	0.00061642	down	yes	--	antisense	chr5:13201646-13275963:-	--
MSTRG.79147	1	0.0267864	13	0.359541	0.0745016	-3.74658	0.00048836	0.00061642	down	yes	--	antisense	chr18:40432667-40464624:-	--
MSTRG.83581	31	0.830378	63	1.74239	0.476574	-1.06923	0.000493887	0.000622906	down	yes	--	linc	chr2:46738516-46742824:+	--
MSTRG.115070	4	0.107146	20	0.55314	0.193704	-2.36807	0.000517735	0.000649066	down	yes	--	linc	chr5:11955463-11959703:+	--
MSTRG.129602	4	0.107146	20	0.55314	0.193704	-2.36807	0.000517735	0.000649066	down	yes	--	linc	chr6:72516674-72520356:+	--
MSTRG.160249	4	0.107146	20	0.55314	0.193704	-2.36807	0.000517735	0.000649066	down	yes	--	antisense	chr9:75017619-75083622:+	--
MSTRG.152134	20	0.535728	47	1.29988	0.412137	-1.27881	0.000518985	0.000650362	down	yes	--	linc	chr8:109614576-109706279:-	--
MSTRG.141289	5	0.133932	22	0.608454	0.220118	-2.18365	0.000527628	0.000659578	down	yes	--	linc	chr7:65134908-65136373:+	--
MSTRG.48050	10	0.267864	31	0.857366	0.312426	-1.67841	0.000556338	0.000692404	down	yes	--	linc	chr13:198730159-198745241:+	--
MSTRG.152284	23	0.616087	51	1.41051	0.436784	-1.19501	0.000608172	0.000753171	down	yes	--	linc	chr8:111967476-111972460:+	--
MSTRG.100221	0	0.0133932	11	0.304227	0.0440237	-4.50558	0.000719487	0.000880676	down	yes	--	linc	chr3:94027924-94029615:+	--
MSTRG.105389	0	0.0133932	11	0.304227	0.0440237	-4.50558	0.000719487	0.000880676	down	yes	--	antisense	chr4:29932885-29933716:-	--
MSTRG.1847	0	0.0133932	11	0.304227	0.0440237	-4.50558	0.000719487	0.000880676	down	yes	--	linc	chr1:23934555-23998285:-	--
MSTRG.20304	0	0.0133932	11	0.304227	0.0440237	-4.50558	0.000719487	0.000880676	down	yes	--	antisense	chr10:29045792-29066041:-	--
MSTRG.23464	0	0.0133932	11	0.304227	0.0440237	-4.50558	0.000719487	0.000880676	down	yes	--	linc	chr11:2155528-2156520:-	--
MSTRG.77023	0	0.0133932	11	0.304227	0.0440237	-4.50558	0.000719487	0.000880676	down	yes	--	linc	chr18:13537977-13542071:-	--
MSTRG.126496	16	0.428582	40	1.10628	0.387409	-1.36807	0.00074404	0.000907956	down	yes	--	linc	chr6:45834242-45836987:+	--
MSTRG.25851	18	0.482155	43	1.18925	0.405428	-1.30248	0.000758776	0.000924811	down	yes	--	linc	chr11:19041781-19053849:-	--
MSTRG.923	18	0.482155	43	1.18925	0.405428	-1.30248	0.000758776	0.000924811	down	yes	--	linc	chr1:15585683-15586840:-	--
MSTRG.98010	7	0.187505	25	0.691425	0.271186	-1.88265	0.000789804	0.000957819	down	yes	--	linc	chr3:57387136-57400935:+	--
MSTRG.25334	13	0.348223	35	0.967994	0.359736	-1.47499	0.000840499	0.00101516	down	yes	--	antisense	chr11:15779138-15780253:-	--
MSTRG.100603	3	0.0803591	17	0.470169	0.170916	-2.54864	0.000842583	0.00101705	down	yes	--	antisense	chr3:97195708-97205855:-	--
MSTRG.21785	3	0.0803591	17	0.470169	0.170916	-2.54864	0.000842583	0.00101705	down	yes	--	linc	chr10:50532917-50535232:-	--
MSTRG.165047	6	0.160718	23	0.636111	0.252658	-1.98474	0.000854958	0.00103044	down	yes	--	linc	chrAEMK02000264.1:183433-203416:+	--
MSTRG.111345	10	0.267864	30	0.829709	0.32284	-1.63111	0.0008767	0.00105505	down	yes	--	linc	chr4:103606664-103613002:-	--
MSTRG.169010	28	0.750019	57	1.57645	0.475765	-1.07168	0.000899595	0.00108045	down	yes	--	linc	chrX:36760053-36760678:+	--
MSTRG.98823	19	0.508941	44	1.21691	0.418225	-1.25765	0.00091729	0.00109928	down	yes	--	antisense	chr3:71452161-71453353:-	--
MSTRG.103987	1	0.0267864	12	0.331884	0.0807101	-3.63111	0.00092424	0.00110513	down	yes	--	linc	chr4:10803653-10901079:+	--
MSTRG.104328	1	0.0267864	12	0.331884	0.0807101	-3.63111	0.00092424	0.00110513	down	yes	--	antisense	chr4:15397834-15450913:+	--
MSTRG.114925	1	0.0267864	12	0.331884	0.0807101	-3.63111	0.00092424	0.00110513	down	yes	--	linc	chr5:11570803-11575533:+	--
MSTRG.168207	1	0.0267864	12	0.331884	0.0807101	-3.63111	0.00092424	0.00110513	down	yes	--	linc	chrX:17869071-17869904:+	--
MSTRG.96184	1	0.0267864	12	0.331884	0.0807101	-3.63111	0.00092424	0.00110513	down	yes	--	linc	chr3:38820202-38823402:-	--
MSTRG.99296	1	0.0267864	12	0.331884	0.0807101	-3.63111	0.00092424	0.00110513	down	yes	--	linc	chr3:80099536-80101261:+	--
MSTRG.64809	12	0.321437	33	0.91268	0.35219	-1.50558	0.000994642	0.00118383	down	yes	--	linc	chr15:106485190-106490909:+	--
MSTRG.110186	22	0.5893	48	1.32754	0.443906	-1.17168	0.00106085	0.00125609	down	yes	--	antisense	chr4:94598620-94606104:-	--
MSTRG.96326	20	0.535728	45	1.24456	0.430454	-1.21607	0.00109539	0.00129374	down	yes	--	antisense	chr3:38706323-38712010:-	--
MSTRG.64545	8	0.214291	26	0.719082	0.298007	-1.74658	0.00114919	0.00135131	down	yes	--	antisense	chr15:103154937-103156268:+	--
MSTRG.93931	30	0.803591	59	1.63176	0.492468	-1.0219	0.00115845	0.00136159	down	yes	--	linc	chr3:9872947-9880963:-	--
MSTRG.127952	23	0.616087	49	1.35519	0.454612	-1.13729	0.00123826	0.00144817	down	yes	--	linc	chr6:58094417-58101841:-	--
MSTRG.76399	2	0.0535728	14	0.387198	0.13836	-2.8535	0.00129357	0.00150407	down	yes	--	antisense	chr18:5642611-5693888:-	--
MSTRG.91303	2	0.0535728	14	0.387198	0.13836	-2.8535	0.00129357	0.00150407	down	yes	--	antisense	chr2:140862921-140869224:-	--
MSTRG.96865	2	0.0535728	14	0.387198	0.13836	-2.8535	0.00129357	0.00150407	down	yes	--	linc	chr3:42859283-42861321:-	--
MSTRG.113821	19	0.508941	43	1.18925	0.427951	-1.22448	0.00133278	0.00154563	down	yes	--	linc	chr5:4219552-4223275:+	--
MSTRG.38912	15	0.401796	37	1.02331	0.392644	-1.34871	0.00133336	0.00154608	down	yes	--	linc	chr13:46471363-46474950:+	--
MSTRG.80781	17	0.455368	40	1.10628	0.411622	-1.28061	0.00134874	0.00156188	down	yes	--	linc	chr2:5501910-5504101:+	--
MSTRG.134659	0	0.0133932	10	0.27657	0.0484261	-4.36807	0.00136654	0.00157907	down	yes	--	antisense	chr6:159574307-159579215:+	--
MSTRG.138909	0	0.0133932	10	0.27657	0.0484261	-4.36807	0.00136654	0.00157907	down	yes	--	antisense	chr7:34555214-34575436:+	--
MSTRG.139477	0	0.0133932	10	0.27657	0.0484261	-4.36807	0.00136654	0.00157907	down	yes	--	antisense	chr7:39217160-39218351:-	--
MSTRG.149121	0	0.0133932	10	0.27657	0.0484261	-4.36807	0.00136654	0.00157907	down	yes	--	linc	chr8:70823481-70824221:+	--
MSTRG.149598	0	0.0133932	10	0.27657	0.0484261	-4.36807	0.00136654	0.00157907	down	yes	--	linc	chr8:76402532-76403287:-	--
MSTRG.15054	0	0.0133932	10	0.27657	0.0484261	-4.36807	0.00136654	0.00157907	down	yes	--	linc	chr1:235562947-235564565:-	--
MSTRG.18759	0	0.0133932	10	0.27657	0.0484261	-4.36807	0.00136654	0.00157907	down	yes	--	linc	chr10:10962302-10963612:+	--
MSTRG.31859	0	0.0133932	10	0.27657	0.0484261	-4.36807	0.00136654	0.00157907	down	yes	--	linc	chr12:24739300-24739809:-	--
MSTRG.53015	0	0.0133932	10	0.27657	0.0484261	-4.36807	0.00136654	0.00157907	down	yes	--	linc	chr14:61692552-61694115:+	--
MSTRG.76324	0	0.0133932	10	0.27657	0.0484261	-4.36807	0.00136654	0.00157907	down	yes	--	antisense	chr18:6266595-6268274:-	--
MSTRG.150345	6	0.160718	22	0.608454	0.264142	-1.92061	0.00141799	0.00163452	down	yes	--	linc	chr8:84601141-84798631:+	--
MSTRG.83992	5	0.133932	20	0.55314	0.24213	-2.04614	0.00151616	0.00173321	down	yes	--	antisense	chr2:57259231-57263689:-	--
MSTRG.34173	4	0.107146	18	0.497826	0.215227	-2.21607	0.00155546	0.00177585	down	yes	--	antisense	chr12:52026061-52028533:+	--
MSTRG.31974	9	0.241077	27	0.746739	0.32284	-1.63111	0.00159609	0.00181887	down	yes	--	linc	chr12:26036246-26046857:+	--
MSTRG.164150	18	0.482155	41	1.13394	0.425204	-1.23377	0.00162152	0.00184523	down	yes	--	linc	chr9:130451660-130453807:-	--
MSTRG.84335	16	0.428582	38	1.05097	0.407798	-1.29407	0.00163424	0.00185759	down	yes	--	antisense	chr2:59831549-59835947:+	--
MSTRG.100742	1	0.0267864	11	0.304227	0.0880474	-3.50558	0.00175229	0.00197653	down	yes	--	linc	chr3:98405325-98410030:-	--
MSTRG.101803	1	0.0267864	11	0.304227	0.0880474	-3.50558	0.00175229	0.00197653	down	yes	--	linc	chr3:112963416-112969233:+	--
MSTRG.128337	1	0.0267864	11	0.304227	0.0880474	-3.50558	0.00175229	0.00197653	down	yes	--	antisense	chr6:61770939-61790695:+	--
MSTRG.68560	1	0.0267864	11	0.304227	0.0880474	-3.50558	0.00175229	0.00197653	down	yes	--	antisense	chr16:34157969-34186743:+	--
MSTRG.104273	23	0.616087	48	1.32754	0.464083	-1.10754	0.00175245	0.00197653	down	yes	--	linc	chr4:15222704-15237698:-	--
MSTRG.67708	15	0.401796	36	0.995651	0.403551	-1.30918	0.00197879	0.00220909	down	yes	--	antisense	chr16:24098924-24100966:-	--
MSTRG.66250	7	0.187505	23	0.636111	0.294767	-1.76235	0.00209047	0.00232502	down	yes	--	linc	chr15:132320068-132321647:-	--
MSTRG.2875	22	0.5893	46	1.27222	0.463206	-1.11027	0.00214436	0.0023794	down	yes	--	antisense	chr1:34905211-34909778:+	--
MSTRG.94850	25	0.669659	50	1.38285	0.484261	-1.04614	0.00229604	0.00253361	down	yes	--	linc	chr3:18700943-18703212:-	--
MSTRG.44297	6	0.160718	21	0.580797	0.27672	-1.8535	0.00233571	0.00257065	down	yes	--	linc	chr13:126885974-126943517:-	--
MSTRG.57259	6	0.160718	21	0.580797	0.27672	-1.8535	0.00233571	0.00257065	down	yes	--	linc	chr14:122601357-122611144:+	--
MSTRG.128176	2	0.0535728	13	0.359541	0.149003	-2.74658	0.00236573	0.00259798	down	yes	--	antisense	chr6:59604520-59605020:+	--
MSTRG.152154	2	0.0535728	13	0.359541	0.149003	-2.74658	0.00236573	0.00259798	down	yes	--	linc	chr8:110006089-110007665:-	--
MSTRG.162464	2	0.0535728	13	0.359541	0.149003	-2.74658	0.00236573	0.00259798	down	yes	--	linc	chr9:108550792-108630966:-	--
MSTRG.19123	2	0.0535728	13	0.359541	0.149003	-2.74658	0.00236573	0.00259798	down	yes	--	linc	chr10:13626109-13642544:-	--
MSTRG.4645	2	0.0535728	13	0.359541	0.149003	-2.74658	0.00236573	0.00259798	down	yes	--	linc	chr1:64762988-64861983:+	--
MSTRG.68557	2	0.0535728	13	0.359541	0.149003	-2.74658	0.00236573	0.00259798	down	yes	--	linc	chr16:34145823-34147942:+	--
MSTRG.80677	2	0.0535728	13	0.359541	0.149003	-2.74658	0.00236573	0.00259798	down	yes	--	antisense	chr2:4950267-4950679:-	--
MSTRG.89711	2	0.0535728	13	0.359541	0.149003	-2.74658	0.00236573	0.00259798	down	yes	--	antisense	chr2:119549612-119581931:-	--
MSTRG.130497	0	0.0133932	9	0.248913	0.0538067	-4.21607	0.00261351	0.00284358	down	yes	--	linc	chr6:85318501-85322953:-	--
MSTRG.1378	0	0.0133932	9	0.248913	0.0538067	-4.21607	0.00261351	0.00284358	down	yes	--	linc	chr1:19604305-19609799:-	--
MSTRG.19930	0	0.0133932	9	0.248913	0.0538067	-4.21607	0.00261351	0.00284358	down	yes	--	antisense	chr10:24937923-24956924:+	--
MSTRG.35095	0	0.0133932	9	0.248913	0.0538067	-4.21607	0.00261351	0.00284358	down	yes	--	antisense	chr12:59216995-59219184:+	--
MSTRG.44126	0	0.0133932	9	0.248913	0.0538067	-4.21607	0.00261351	0.00284358	down	yes	--	antisense	chr13:125027930-125032467:+	--
MSTRG.57346	0	0.0133932	9	0.248913	0.0538067	-4.21607	0.00261351	0.00284358	down	yes	--	linc	chr14:124741780-124742521:-	--
MSTRG.71025	0	0.0133932	9	0.248913	0.0538067	-4.21607	0.00261351	0.00284358	down	yes	--	linc	chr16:71276216-71299054:+	--
MSTRG.74083	21	0.562514	44	1.21691	0.462249	-1.11326	0.00262526	0.00285482	down	yes	--	linc	chr17:38653090-38654830:-	--
MSTRG.133167	3	0.0803591	15	0.414855	0.193704	-2.36807	0.00264423	0.00287272	down	yes	--	antisense	chr6:137812417-137843849:-	--
MSTRG.140842	3	0.0803591	15	0.414855	0.193704	-2.36807	0.00264423	0.00287272	down	yes	--	linc	chr7:58998935-59004933:+	--
MSTRG.24115	3	0.0803591	15	0.414855	0.193704	-2.36807	0.00264423	0.00287272	down	yes	--	linc	chr11:7164893-7167628:-	--
MSTRG.84563	3	0.0803591	15	0.414855	0.193704	-2.36807	0.00264423	0.00287272	down	yes	--	antisense	chr2:61450847-61459867:+	--
MSTRG.104327	22	0.5893	45	1.24456	0.473499	-1.07857	0.00302219	0.00324481	down	yes	--	linc	chr4:16126794-16128435:+	--
MSTRG.124110	22	0.5893	45	1.24456	0.473499	-1.07857	0.00302219	0.00324481	down	yes	--	linc	chr6:10262599-10369210:+	--
MSTRG.15121	20	0.535728	42	1.16159	0.461201	-1.11653	0.00321579	0.00343816	down	yes	--	linc	chr1:236336238-236337906:+	--
MSTRG.37094	10	0.267864	27	0.746739	0.358712	-1.4791	0.00329429	0.00350618	down	yes	--	antisense	chr13:29541977-29562773:-	--
MSTRG.42895	10	0.267864	27	0.746739	0.358712	-1.4791	0.00329429	0.00350618	down	yes	--	linc	chr13:109446864-109489072:-	--
MSTRG.112987	1	0.0267864	10	0.27657	0.0968521	-3.36807	0.00332738	0.00352921	down	yes	--	linc	chr4:123838497-123843441:-	--
MSTRG.123400	1	0.0267864	10	0.27657	0.0968521	-3.36807	0.00332738	0.00352921	down	yes	--	antisense	chr6:4658346-4662233:-	--
MSTRG.156782	1	0.0267864	10	0.27657	0.0968521	-3.36807	0.00332738	0.00352921	down	yes	--	linc	chr9:26794813-26795393:-	--
MSTRG.166209	1	0.0267864	10	0.27657	0.0968521	-3.36807	0.00332738	0.00352921	down	yes	--	linc	chrAEMK02000465.1:629046-629486:-	--
MSTRG.173611	1	0.0267864	10	0.27657	0.0968521	-3.36807	0.00332738	0.00352921	down	yes	--	linc	chrX:108995104-108995622:-	--
MSTRG.79490	1	0.0267864	10	0.27657	0.0968521	-3.36807	0.00332738	0.00352921	down	yes	--	linc	chr18:41095199-41096155:+	--
MSTRG.368	23	0.616087	46	1.27222	0.484261	-1.04614	0.00345011	0.00364731	down	yes	--	linc	chr1:4947491-4951491:+	--
MSTRG.113817	9	0.241077	25	0.691425	0.348668	-1.52008	0.00390561	0.00408518	down	yes	--	linc	chr5:3460373-3461268:-	--
MSTRG.155509	19	0.508941	40	1.10628	0.460048	-1.12014	0.00394145	0.00412105	down	yes	--	antisense	chr9:9283618-9315611:-	--
MSTRG.167328	17	0.455368	37	1.02331	0.444996	-1.16813	0.0041381	0.00430251	down	yes	--	linc	chrX:8394014-8395247:-	--
MSTRG.132687	5	0.133932	18	0.497826	0.269034	-1.89414	0.00424123	0.004397	down	yes	--	linc	chr6:124431750-124446229:-	--
MSTRG.65910	5	0.133932	18	0.497826	0.269034	-1.89414	0.00424123	0.004397	down	yes	--	antisense	chr15:120866403-120873160:+	--
MSTRG.103474	15	0.401796	34	0.940337	0.427289	-1.22672	0.00427091	0.00442337	down	yes	--	linc	chr4:2135100-2136016:+	--
MSTRG.172658	15	0.401796	34	0.940337	0.427289	-1.22672	0.00427091	0.00442337	down	yes	--	antisense	chrX:97893354-97920058:-	--
MSTRG.6167	2	0.0535728	12	0.331884	0.16142	-2.63111	0.00431051	0.00444828	down	yes	--	linc	chr1:86910448-86954295:-	--
MSTRG.137776	20	0.535728	41	1.13394	0.472449	-1.08177	0.00454774	0.00466485	down	yes	--	linc	chr7:22979491-22982785:+	--
MSTRG.169849	20	0.535728	41	1.13394	0.472449	-1.08177	0.00454774	0.00466485	down	yes	--	linc	chrX:46904620-46913487:+	--
MSTRG.152184	8	0.214291	23	0.636111	0.336877	-1.56971	0.00460056	0.0047142	down	yes	--	linc	chr8:112349194-112358355:-	--
MSTRG.65741	8	0.214291	23	0.636111	0.336877	-1.56971	0.00460056	0.0047142	down	yes	--	linc	chr15:121619529-121624216:+	--
MSTRG.33434	3	0.0803591	14	0.387198	0.20754	-2.26854	0.00464438	0.00475241	down	yes	--	linc	chr12:46404879-46407149:+	--
MSTRG.42532	3	0.0803591	14	0.387198	0.20754	-2.26854	0.00464438	0.00475241	down	yes	--	linc	chr13:100253226-100347325:+	--
MSTRG.28123	18	0.482155	38	1.05097	0.458773	-1.12415	0.0048339	0.00492574	down	yes	--	linc	chr11:71039739-71046105:+	--
MSTRG.62116	18	0.482155	38	1.05097	0.458773	-1.12415	0.0048339	0.00492574	down	yes	--	linc	chr15:75847295-75849421:-	--
MSTRG.118445	0	0.0133932	8	0.221256	0.0605326	-4.04614	0.00503552	0.00509987	down	yes	--	linc	chr5:56737707-56808326:+	--
MSTRG.120203	0	0.0133932	8	0.221256	0.0605326	-4.04614	0.00503552	0.00509987	down	yes	--	antisense	chr5:78166823-78185981:+	--
MSTRG.131296	0	0.0133932	8	0.221256	0.0605326	-4.04614	0.00503552	0.00509987	down	yes	--	antisense	chr6:97299112-97309705:+	--
MSTRG.148798	0	0.0133932	8	0.221256	0.0605326	-4.04614	0.00503552	0.00509987	down	yes	--	linc	chr8:67348447-67352802:-	--
MSTRG.158041	0	0.0133932	8	0.221256	0.0605326	-4.04614	0.00503552	0.00509987	down	yes	--	linc	chr9:44060686-44060948:-	--
MSTRG.159062	0	0.0133932	8	0.221256	0.0605326	-4.04614	0.00503552	0.00509987	down	yes	--	linc	chr9:58200018-58200863:-	--
MSTRG.166310	0	0.0133932	8	0.221256	0.0605326	-4.04614	0.00503552	0.00509987	down	yes	--	linc	chrAEMK02000534.1:66649-90248:+	--
MSTRG.17955	0	0.0133932	8	0.221256	0.0605326	-4.04614	0.00503552	0.00509987	down	yes	--	linc	chr1:272007589-272011666:+	--
MSTRG.21694	0	0.0133932	8	0.221256	0.0605326	-4.04614	0.00503552	0.00509987	down	yes	--	linc	chr10:49624222-49629817:+	--
MSTRG.26255	0	0.0133932	8	0.221256	0.0605326	-4.04614	0.00503552	0.00509987	down	yes	--	antisense	chr11:22068661-22069041:-	--
MSTRG.26435	0	0.0133932	8	0.221256	0.0605326	-4.04614	0.00503552	0.00509987	down	yes	--	linc	chr11:24983013-25005206:-	--
MSTRG.31469	0	0.0133932	8	0.221256	0.0605326	-4.04614	0.00503552	0.00509987	down	yes	--	antisense	chr12:21422010-21427826:-	--
MSTRG.44831	0	0.0133932	8	0.221256	0.0605326	-4.04614	0.00503552	0.00509987	down	yes	--	linc	chr13:134687808-134717410:+	--
MSTRG.57085	0	0.0133932	8	0.221256	0.0605326	-4.04614	0.00503552	0.00509987	down	yes	--	linc	chr14:120300958-120301541:-	--
MSTRG.67663	0	0.0133932	8	0.221256	0.0605326	-4.04614	0.00503552	0.00509987	down	yes	--	linc	chr16:23838661-23886535:-	--
MSTRG.73026	0	0.0133932	8	0.221256	0.0605326	-4.04614	0.00503552	0.00509987	down	yes	--	linc	chr17:26547713-26549158:+	--
MSTRG.92142	0	0.0133932	8	0.221256	0.0605326	-4.04614	0.00503552	0.00509987	down	yes	--	antisense	chr2:147351994-147415387:-	--
MSTRG.9368	0	0.0133932	8	0.221256	0.0605326	-4.04614	0.00503552	0.00509987	down	yes	--	linc	chr1:136465585-136467899:+	--
MSTRG.115088	10	0.267864	26	0.719082	0.372508	-1.42466	0.00504591	0.00510846	down	yes	--	linc	chr5:13397600-13402180:+	--
MSTRG.32695	16	0.428582	35	0.967994	0.442753	-1.17543	0.00506722	0.00512874	down	yes	--	linc	chr12:36173423-36256593:+	--
MSTRG.164359	14	0.375009	32	0.885023	0.423728	-1.23879	0.00521341	0.00525943	down	yes	--	linc	chr9:133141340-133144620:+	--
MSTRG.108319	12	0.321437	29	0.802053	0.400767	-1.31916	0.00522626	0.00526839	down	yes	--	linc	chr4:75293966-75296294:-	--
MSTRG.72070	22	0.5893	43	1.18925	0.495523	-1.01298	0.00589322	0.00587567	down	yes	--	antisense	chr17:14861724-14864265:+	--
MSTRG.19302	17	0.455368	36	0.995651	0.457357	-1.12861	0.00593239	0.00590958	down	yes	--	linc	chr10:13972949-13982259:+	--
MSTRG.83500	17	0.455368	36	0.995651	0.457357	-1.12861	0.00593239	0.00590958	down	yes	--	linc	chr2:45605085-45652165:+	--
MSTRG.112213	15	0.401796	33	0.91268	0.440237	-1.18365	0.00620767	0.00614027	down	yes	--	linc	chr4:115366109-115367747:+	--
MSTRG.124983	1	0.0267864	9	0.248913	0.107613	-3.21607	0.00632599	0.00623882	down	yes	--	antisense	chr6:20432011-20849065:+	--
MSTRG.135170	1	0.0267864	9	0.248913	0.107613	-3.21607	0.00632599	0.00623882	down	yes	--	linc	chr6:168217779-168218237:+	--
MSTRG.135991	1	0.0267864	9	0.248913	0.107613	-3.21607	0.00632599	0.00623882	down	yes	--	linc	chr7:4783818-4784152:+	--
MSTRG.163644	1	0.0267864	9	0.248913	0.107613	-3.21607	0.00632599	0.00623882	down	yes	--	linc	chr9:125478082-125480326:-	--
MSTRG.2426	1	0.0267864	9	0.248913	0.107613	-3.21607	0.00632599	0.00623882	down	yes	--	linc	chr1:26966961-26973181:+	--
MSTRG.66634	1	0.0267864	9	0.248913	0.107613	-3.21607	0.00632599	0.00623882	down	yes	--	antisense	chr15:137723124-137725253:-	--
MSTRG.34373	20	0.535728	40	1.10628	0.484261	-1.04614	0.00638919	0.00629418	down	yes	--	linc	chr12:53419456-53423285:-	--
MSTRG.74059	18	0.482155	37	1.02331	0.471173	-1.08567	0.00686398	0.00671565	down	yes	--	linc	chr17:38480803-38482864:-	--
MSTRG.145885	5	0.133932	17	0.470169	0.284859	-1.81168	0.00701065	0.00683827	down	yes	--	linc	chr8:3785561-3786961:-	--
MSTRG.15931	5	0.133932	17	0.470169	0.284859	-1.81168	0.00701065	0.00683827	down	yes	--	linc	chr1:243219636-243225648:-	--
MSTRG.26447	5	0.133932	17	0.470169	0.284859	-1.81168	0.00701065	0.00683827	down	yes	--	antisense	chr11:25594754-25601226:+	--
MSTRG.80701	5	0.133932	17	0.470169	0.284859	-1.81168	0.00701065	0.00683827	down	yes	--	antisense	chr2:5037871-5039631:-	--
MSTRG.165929	8	0.214291	22	0.608454	0.35219	-1.50558	0.00718949	0.00700078	down	yes	--	linc	chrAEMK02000452.1:3201446-3209406:-	--
MSTRG.75157	8	0.214291	22	0.608454	0.35219	-1.50558	0.00718949	0.00700078	down	yes	--	antisense	chr17:51667200-51681406:+	--
MSTRG.92433	21	0.562514	41	1.13394	0.496072	-1.01138	0.00724509	0.00704721	down	yes	--	linc	chr2:150752156-150755137:+	--
MSTRG.152152	16	0.428582	34	0.940337	0.455775	-1.13361	0.00728572	0.00708415	down	yes	--	linc	chr8:109965629-109966863:-	--
MSTRG.140356	14	0.375009	31	0.857366	0.437397	-1.19299	0.0076081	0.00736801	down	yes	--	linc	chr7:53840620-53846147:-	--
MSTRG.85319	4	0.107146	15	0.414855	0.258272	-1.95303	0.00771445	0.00745127	down	yes	--	linc	chr2:70936317-70940572:+	--
MSTRG.169266	2	0.0535728	11	0.304227	0.176095	-2.50558	0.00781835	0.0075389	down	yes	--	antisense	chrX:41983942-41992446:+	--
MSTRG.22837	2	0.0535728	11	0.304227	0.176095	-2.50558	0.00781835	0.0075389	down	yes	--	linc	chr10:65378394-65380783:-	--
MSTRG.63154	2	0.0535728	11	0.304227	0.176095	-2.50558	0.00781835	0.0075389	down	yes	--	linc	chr15:85605919-85710843:+	--
MSTRG.11597	19	0.508941	38	1.05097	0.484261	-1.04614	0.00785926	0.00757287	down	yes	--	linc	chr1:179882899-179896008:-	--
MSTRG.101586	3	0.0803591	13	0.359541	0.223505	-2.16162	0.0081019	0.00776186	down	yes	--	linc	chr3:111464766-111466421:-	--
MSTRG.157875	3	0.0803591	13	0.359541	0.223505	-2.16162	0.0081019	0.00776186	down	yes	--	linc	chr9:41481220-41488005:+	--
MSTRG.55977	3	0.0803591	13	0.359541	0.223505	-2.16162	0.0081019	0.00776186	down	yes	--	linc	chr14:101408324-101409998:-	--
MSTRG.116060	7	0.187505	20	0.55314	0.338982	-1.56072	0.00850221	0.00810659	down	yes	--	antisense	chr5:22867802-22873007:-	--
MSTRG.87387	7	0.187505	20	0.55314	0.338982	-1.56072	0.00850221	0.00810659	down	yes	--	linc	chr2:91080016-91199352:-	--
MSTRG.138056	13	0.348223	29	0.802053	0.434165	-1.20369	0.00932833	0.00881868	down	yes	--	antisense	chr7:24988430-24991573:-	--
MSTRG.82358	11	0.29465	26	0.719082	0.409759	-1.28715	0.00947185	0.00893538	down	yes	--	antisense	chr2:24635866-24651399:+	--
MSTRG.10725	0	0.0133932	7	0.193599	0.0691801	-3.8535	0.00978	0.00917304	down	yes	--	antisense	chr1:163551185-163558498:-	--
MSTRG.1078	0	0.0133932	7	0.193599	0.0691801	-3.8535	0.00978	0.00917304	down	yes	--	antisense	chr1:14490689-14514541:+	--
MSTRG.111373	0	0.0133932	7	0.193599	0.0691801	-3.8535	0.00978	0.00917304	down	yes	--	linc	chr4:103946154-103950127:+	--
MSTRG.114948	0	0.0133932	7	0.193599	0.0691801	-3.8535	0.00978	0.00917304	down	yes	--	linc	chr5:12396501-12400135:-	--
MSTRG.119534	0	0.0133932	7	0.193599	0.0691801	-3.8535	0.00978	0.00917304	down	yes	--	linc	chr5:70112709-70112997:-	--
MSTRG.12063	0	0.0133932	7	0.193599	0.0691801	-3.8535	0.00978	0.00917304	down	yes	--	linc	chr1:183873431-183875233:+	--
MSTRG.126091	0	0.0133932	7	0.193599	0.0691801	-3.8535	0.00978	0.00917304	down	yes	--	linc	chr6:44635062-44644624:+	--
MSTRG.138722	0	0.0133932	7	0.193599	0.0691801	-3.8535	0.00978	0.00917304	down	yes	--	linc	chr7:31906764-31907389:-	--
MSTRG.146499	0	0.0133932	7	0.193599	0.0691801	-3.8535	0.00978	0.00917304	down	yes	--	linc	chr8:10394990-10395288:-	--
MSTRG.165901	0	0.0133932	7	0.193599	0.0691801	-3.8535	0.00978	0.00917304	down	yes	--	linc	chrAEMK02000452.1:2979877-2990951:-	--
MSTRG.174226	0	0.0133932	7	0.193599	0.0691801	-3.8535	0.00978	0.00917304	down	yes	--	antisense	chrX:124662950-124664366:+	--
MSTRG.27876	0	0.0133932	7	0.193599	0.0691801	-3.8535	0.00978	0.00917304	down	yes	--	antisense	chr11:66482622-66484233:-	--
MSTRG.3925	0	0.0133932	7	0.193599	0.0691801	-3.8535	0.00978	0.00917304	down	yes	--	antisense	chr1:44501919-44503668:-	--
MSTRG.51905	0	0.0133932	7	0.193599	0.0691801	-3.8535	0.00978	0.00917304	down	yes	--	antisense	chr14:48165523-48173693:+	--
MSTRG.76991	0	0.0133932	7	0.193599	0.0691801	-3.8535	0.00978	0.00917304	down	yes	--	linc	chr18:13316976-13321145:-	--
MSTRG.86028	0	0.0133932	7	0.193599	0.0691801	-3.8535	0.00978	0.00917304	down	yes	--	linc	chr2:76975974-76977166:+	--
MSTRG.94437	0	0.0133932	7	0.193599	0.0691801	-3.8535	0.00978	0.00917304	down	yes	--	linc	chr3:16650936-16651696:-	--
MSTRG.33519	16	0.428582	33	0.91268	0.469586	-1.09054	0.0103968	0.00968359	down	yes	--	linc	chr12:47560998-47563582:-	--
MSTRG.90924	8	0.214291	21	0.580797	0.36896	-1.43846	0.0111353	0.0102915	down	yes	--	linc	chr2:132411074-132413182:+	--
MSTRG.139007	5	0.133932	16	0.442512	0.302663	-1.72422	0.0114856	0.0105784	down	yes	--	antisense	chr7:35273956-35274678:-	--
MSTRG.94303	5	0.133932	16	0.442512	0.302663	-1.72422	0.0114856	0.0105784	down	yes	--	linc	chr3:15302430-15303972:+	--
MSTRG.124261	10	0.267864	24	0.663768	0.403551	-1.30918	0.0115452	0.010626	down	yes	--	antisense	chr6:13228036-13230214:-	--
MSTRG.166605	1	0.0267864	8	0.221256	0.121065	-3.04614	0.0120361	0.0109857	down	yes	--	linc	chrAEMK02000682.1:306209-315858:+	--
MSTRG.3046	1	0.0267864	8	0.221256	0.121065	-3.04614	0.0120361	0.0109857	down	yes	--	linc	chr1:37208564-37208828:+	--
MSTRG.46413	1	0.0267864	8	0.221256	0.121065	-3.04614	0.0120361	0.0109857	down	yes	--	antisense	chr13:157512577-157513993:+	--
MSTRG.79529	1	0.0267864	8	0.221256	0.121065	-3.04614	0.0120361	0.0109857	down	yes	--	linc	chr18:46503389-46505284:+	--
MSTRG.148110	15	0.401796	31	0.857366	0.468639	-1.09345	0.0128153	0.0116306	down	yes	--	linc	chr8:45808559-45811117:+	--
MSTRG.93541	15	0.401796	31	0.857366	0.468639	-1.09345	0.0128153	0.0116306	down	yes	--	linc	chr3:2615793-2618020:+	--
MSTRG.152140	7	0.187505	19	0.525483	0.356824	-1.48672	0.0133333	0.0120353	down	yes	--	linc	chr8:109829520-109832082:-	--
MSTRG.156096	7	0.187505	19	0.525483	0.356824	-1.48672	0.0133333	0.0120353	down	yes	--	linc	chr9:13734208-13735210:-	--
MSTRG.127342	3	0.0803591	12	0.331884	0.24213	-2.04614	0.0140224	0.0125765	down	yes	--	linc	chr6:53083869-53085159:+	--
MSTRG.161753	3	0.0803591	12	0.331884	0.24213	-2.04614	0.0140224	0.0125765	down	yes	--	antisense	chr9:92776404-92777504:-	--
MSTRG.169166	3	0.0803591	12	0.331884	0.24213	-2.04614	0.0140224	0.0125765	down	yes	--	linc	chrX:38799637-38903577:-	--
MSTRG.39327	3	0.0803591	12	0.331884	0.24213	-2.04614	0.0140224	0.0125765	down	yes	--	antisense	chr13:52972042-53014990:+	--
MSTRG.41716	3	0.0803591	12	0.331884	0.24213	-2.04614	0.0140224	0.0125765	down	yes	--	antisense	chr13:89969658-89970193:+	--
MSTRG.90484	3	0.0803591	12	0.331884	0.24213	-2.04614	0.0140224	0.0125765	down	yes	--	linc	chr2:129871259-129871728:+	--
MSTRG.17749	11	0.29465	25	0.691425	0.426149	-1.23057	0.0140385	0.0125895	down	yes	--	linc	chr1:269433974-269440686:+	--
MSTRG.94626	9	0.241077	22	0.608454	0.396213	-1.33565	0.0140561	0.0126006	down	yes	--	linc	chr3:17753951-17759421:+	--
MSTRG.134970	2	0.0535728	10	0.27657	0.193704	-2.36807	0.0141019	0.0126224	down	yes	--	linc	chr6:165868823-165870710:+	--
MSTRG.157155	2	0.0535728	10	0.27657	0.193704	-2.36807	0.0141019	0.0126224	down	yes	--	antisense	chr9:20211105-20265680:-	--
MSTRG.29054	2	0.0535728	10	0.27657	0.193704	-2.36807	0.0141019	0.0126224	down	yes	--	linc	chr11:78909131-78909940:+	--
MSTRG.50732	2	0.0535728	10	0.27657	0.193704	-2.36807	0.0141019	0.0126224	down	yes	--	antisense	chr14:31946451-31963484:+	--
MSTRG.52162	2	0.0535728	10	0.27657	0.193704	-2.36807	0.0141019	0.0126224	down	yes	--	linc	chr14:50347775-50348711:+	--
MSTRG.58301	2	0.0535728	10	0.27657	0.193704	-2.36807	0.0141019	0.0126224	down	yes	--	antisense	chr15:482960-491270:-	--
MSTRG.152274	16	0.428582	32	0.885023	0.484261	-1.04614	0.0147198	0.0131197	down	yes	--	linc	chr8:111895840-111897345:+	--
MSTRG.102862	12	0.321437	26	0.719082	0.44701	-1.16162	0.0167115	0.0147003	down	yes	--	linc	chr3:124444111-124461192:-	--
MSTRG.67013	12	0.321437	26	0.719082	0.44701	-1.16162	0.0167115	0.0147003	down	yes	--	antisense	chr16:3992671-4062904:-	--
MSTRG.117274	17	0.455368	33	0.91268	0.498935	-1.00308	0.0167188	0.014705	down	yes	--	linc	chr5:34348192-34350551:-	--
MSTRG.54657	8	0.214291	20	0.55314	0.387409	-1.36807	0.0170819	0.0149915	down	yes	--	linc	chr14:81887555-81888275:+	--
MSTRG.71218	10	0.267864	23	0.636111	0.421096	-1.24778	0.0172276	0.0150996	down	yes	--	linc	chr16:38743994-38746088:-	--
MSTRG.172708	15	0.401796	30	0.829709	0.484261	-1.04614	0.0181891	0.0158468	down	yes	--	linc	chrX:98396788-98400120:+	--
MSTRG.111930	5	0.133932	15	0.414855	0.32284	-1.63111	0.0186324	0.0161558	down	yes	--	antisense	chr4:109908122-109911325:+	--
MSTRG.19455	5	0.133932	15	0.414855	0.32284	-1.63111	0.0186324	0.0161558	down	yes	--	linc	chr10:17445472-17449260:-	--
MSTRG.93463	5	0.133932	15	0.414855	0.32284	-1.63111	0.0186324	0.0161558	down	yes	--	antisense	chr3:6422803-6425803:+	--
MSTRG.11310	0	0.0133932	6	0.165942	0.0807101	-3.63111	0.0191611	0.0164857	down	yes	--	antisense	chr1:169821493-169822539:-	--
MSTRG.114912	0	0.0133932	6	0.165942	0.0807101	-3.63111	0.0191611	0.0164857	down	yes	--	linc	chr5:11466599-11489759:-	--
MSTRG.120234	0	0.0133932	6	0.165942	0.0807101	-3.63111	0.0191611	0.0164857	down	yes	--	linc	chr5:77720749-77721126:+	--
MSTRG.120505	0	0.0133932	6	0.165942	0.0807101	-3.63111	0.0191611	0.0164857	down	yes	--	linc	chr5:82681385-82681889:+	--
MSTRG.121822	0	0.0133932	6	0.165942	0.0807101	-3.63111	0.0191611	0.0164857	down	yes	--	linc	chr5:98575407-98575813:-	--
MSTRG.127540	0	0.0133932	6	0.165942	0.0807101	-3.63111	0.0191611	0.0164857	down	yes	--	antisense	chr6:54207007-54207446:-	--
MSTRG.128223	0	0.0133932	6	0.165942	0.0807101	-3.63111	0.0191611	0.0164857	down	yes	--	linc	chr6:59741791-59743599:+	--
MSTRG.131864	0	0.0133932	6	0.165942	0.0807101	-3.63111	0.0191611	0.0164857	down	yes	--	linc	chr6:106037743-106038682:+	--
MSTRG.139090	0	0.0133932	6	0.165942	0.0807101	-3.63111	0.0191611	0.0164857	down	yes	--	antisense	chr7:36408134-36409668:-	--
MSTRG.139974	0	0.0133932	6	0.165942	0.0807101	-3.63111	0.0191611	0.0164857	down	yes	--	linc	chr7:49100538-49100836:+	--
MSTRG.140477	0	0.0133932	6	0.165942	0.0807101	-3.63111	0.0191611	0.0164857	down	yes	--	linc	chr7:55725344-55727016:-	--
MSTRG.153019	0	0.0133932	6	0.165942	0.0807101	-3.63111	0.0191611	0.0164857	down	yes	--	linc	chr8:123314468-123321358:-	--
MSTRG.157383	0	0.0133932	6	0.165942	0.0807101	-3.63111	0.0191611	0.0164857	down	yes	--	linc	chr9:35202151-35214117:-	--
MSTRG.161130	0	0.0133932	6	0.165942	0.0807101	-3.63111	0.0191611	0.0164857	down	yes	--	linc	chr9:91383752-91387520:+	--
MSTRG.161250	0	0.0133932	6	0.165942	0.0807101	-3.63111	0.0191611	0.0164857	down	yes	--	linc	chr9:91610327-91644891:+	--
MSTRG.16213	0	0.0133932	6	0.165942	0.0807101	-3.63111	0.0191611	0.0164857	down	yes	--	antisense	chr1:248099669-248101522:-	--
MSTRG.166718	0	0.0133932	6	0.165942	0.0807101	-3.63111	0.0191611	0.0164857	down	yes	--	linc	chrAEMK02000682.1:862406-862698:-	--
MSTRG.167487	0	0.0133932	6	0.165942	0.0807101	-3.63111	0.0191611	0.0164857	down	yes	--	antisense	chrX:10437344-10438069:+	--
MSTRG.16802	0	0.0133932	6	0.165942	0.0807101	-3.63111	0.0191611	0.0164857	down	yes	--	linc	chr1:256216319-256230637:+	--
MSTRG.172804	0	0.0133932	6	0.165942	0.0807101	-3.63111	0.0191611	0.0164857	down	yes	--	linc	chrX:98909672-98909933:+	--
MSTRG.20486	0	0.0133932	6	0.165942	0.0807101	-3.63111	0.0191611	0.0164857	down	yes	--	antisense	chr10:32144658-32149220:+	--
MSTRG.230	0	0.0133932	6	0.165942	0.0807101	-3.63111	0.0191611	0.0164857	down	yes	--	linc	chr1:2772193-2772915:-	--
MSTRG.29797	0	0.0133932	6	0.165942	0.0807101	-3.63111	0.0191611	0.0164857	down	yes	--	linc	chr12:3802864-3803666:+	--
MSTRG.3685	0	0.0133932	6	0.165942	0.0807101	-3.63111	0.0191611	0.0164857	down	yes	--	linc	chr1:51493028-51493762:+	--
MSTRG.44295	0	0.0133932	6	0.165942	0.0807101	-3.63111	0.0191611	0.0164857	down	yes	--	linc	chr13:126987378-126995862:-	--
MSTRG.53586	0	0.0133932	6	0.165942	0.0807101	-3.63111	0.0191611	0.0164857	down	yes	--	antisense	chr14:73074715-73084848:+	--
MSTRG.57150	0	0.0133932	6	0.165942	0.0807101	-3.63111	0.0191611	0.0164857	down	yes	--	antisense	chr14:114196501-114196896:+	--
MSTRG.6304	0	0.0133932	6	0.165942	0.0807101	-3.63111	0.0191611	0.0164857	down	yes	--	linc	chr1:91391818-91412620:-	--
MSTRG.76138	0	0.0133932	6	0.165942	0.0807101	-3.63111	0.0191611	0.0164857	down	yes	--	linc	chr18:3059504-3065896:+	--
MSTRG.92461	0	0.0133932	6	0.165942	0.0807101	-3.63111	0.0191611	0.0164857	down	yes	--	linc	chr2:150801578-150803306:-	--
MSTRG.94544	0	0.0133932	6	0.165942	0.0807101	-3.63111	0.0191611	0.0164857	down	yes	--	antisense	chr3:17467945-17468363:+	--
MSTRG.99024	0	0.0133932	6	0.165942	0.0807101	-3.63111	0.0191611	0.0164857	down	yes	--	linc	chr3:73987978-73989753:-	--
MSTRG.99389	0	0.0133932	6	0.165942	0.0807101	-3.63111	0.0191611	0.0164857	down	yes	--	linc	chr3:82331874-82343249:-	--
MSTRG.93984	11	0.29465	24	0.663768	0.443906	-1.17168	0.0206142	0.0176149	down	yes	--	linc	chr3:10034513-10035654:-	--
MSTRG.108804	7	0.187505	18	0.497826	0.376647	-1.40871	0.0206997	0.0176766	down	yes	--	linc	chr4:79542140-79548262:-	--
MSTRG.1746	7	0.187505	18	0.497826	0.376647	-1.40871	0.0206997	0.0176766	down	yes	--	linc	chr1:21831879-21833882:+	--
MSTRG.97889	9	0.241077	21	0.580797	0.415081	-1.26854	0.0211411	0.018017	down	yes	--	linc	chr3:53447112-53448210:-	--
MSTRG.126906	4	0.107146	13	0.359541	0.298007	-1.74658	0.0215081	0.0182967	down	yes	--	linc	chr6:50766543-50771326:+	--
MSTRG.170270	4	0.107146	13	0.359541	0.298007	-1.74658	0.0215081	0.0182967	down	yes	--	linc	chrX:49192426-49206007:-	--
MSTRG.44542	4	0.107146	13	0.359541	0.298007	-1.74658	0.0215081	0.0182967	down	yes	--	linc	chr13:130999394-131017524:-	--
MSTRG.67572	4	0.107146	13	0.359541	0.298007	-1.74658	0.0215081	0.0182967	down	yes	--	linc	chr16:25613058-25618467:-	--
MSTRG.120018	14	0.375009	28	0.774396	0.484261	-1.04614	0.0225092	0.0189312	down	yes	--	linc	chr5:77186555-77194414:-	--
MSTRG.65335	14	0.375009	28	0.774396	0.484261	-1.04614	0.0225092	0.0189312	down	yes	--	linc	chr15:114738465-114767865:-	--
MSTRG.114989	1	0.0267864	7	0.193599	0.13836	-2.8535	0.0229031	0.019204	down	yes	--	linc	chr5:12674833-12675913:+	--
MSTRG.121854	1	0.0267864	7	0.193599	0.13836	-2.8535	0.0229031	0.019204	down	yes	--	linc	chr5:98640560-98640981:-	--
MSTRG.166453	1	0.0267864	7	0.193599	0.13836	-2.8535	0.0229031	0.019204	down	yes	--	linc	chrAEMK02000602.1:2255-5466:-	--
MSTRG.172599	1	0.0267864	7	0.193599	0.13836	-2.8535	0.0229031	0.019204	down	yes	--	linc	chrX:97431186-97433172:+	--
MSTRG.55846	1	0.0267864	7	0.193599	0.13836	-2.8535	0.0229031	0.019204	down	yes	--	linc	chr14:99566627-99573535:-	--
MSTRG.80645	1	0.0267864	7	0.193599	0.13836	-2.8535	0.0229031	0.019204	down	yes	--	antisense	chr2:4901966-4904220:-	--
MSTRG.96860	1	0.0267864	7	0.193599	0.13836	-2.8535	0.0229031	0.019204	down	yes	--	antisense	chr3:42714649-42800305:-	--
MSTRG.972	1	0.0267864	7	0.193599	0.13836	-2.8535	0.0229031	0.019204	down	yes	--	linc	chr1:16095690-16096339:-	--
MSTRG.117903	3	0.0803591	11	0.304227	0.264142	-1.92061	0.0240486	0.0200616	down	yes	--	linc	chr5:49158103-49160258:-	--
MSTRG.110241	6	0.160718	16	0.442512	0.363195	-1.46118	0.0249698	0.0207501	down	yes	--	linc	chr4:94875613-94876312:+	--
MSTRG.128222	6	0.160718	16	0.442512	0.363195	-1.46118	0.0249698	0.0207501	down	yes	--	linc	chr6:59741431-59747551:+	--
MSTRG.109042	2	0.0535728	9	0.248913	0.215227	-2.21607	0.0252615	0.0209447	down	yes	--	antisense	chr4:82135916-82136539:+	--
MSTRG.1419	2	0.0535728	9	0.248913	0.215227	-2.21607	0.0252615	0.0209447	down	yes	--	antisense	chr1:18512324-18712497:+	--
MSTRG.28624	2	0.0535728	9	0.248913	0.215227	-2.21607	0.0252615	0.0209447	down	yes	--	linc	chr11:77269269-77270534:-	--
MSTRG.71883	2	0.0535728	9	0.248913	0.215227	-2.21607	0.0252615	0.0209447	down	yes	--	linc	chr17:11509331-11509990:+	--
MSTRG.74930	10	0.267864	22	0.608454	0.440237	-1.18365	0.0254549	0.0210876	down	yes	--	linc	chr17:50574067-50578850:-	--
MSTRG.100043	8	0.214291	19	0.525483	0.407798	-1.29407	0.0259345	0.0214582	down	yes	--	linc	chr3:90006445-90008456:+	--
MSTRG.11354	13	0.348223	26	0.719082	0.484261	-1.04614	0.0279017	0.0228289	down	yes	--	linc	chr1:170070166-170092986:+	--
MSTRG.164329	5	0.133932	14	0.387198	0.3459	-1.53157	0.0298971	0.024278	down	yes	--	antisense	chr9:132747242-132749536:+	--
MSTRG.67664	5	0.133932	14	0.387198	0.3459	-1.53157	0.0298971	0.024278	down	yes	--	linc	chr16:23852167-23897348:-	--
MSTRG.133377	7	0.187505	17	0.470169	0.398803	-1.32625	0.0317858	0.0256272	down	yes	--	linc	chr6:145162794-145186554:-	--
MSTRG.21562	7	0.187505	17	0.470169	0.398803	-1.32625	0.0317858	0.0256272	down	yes	--	linc	chr10:48288996-48348410:-	--
MSTRG.172506	4	0.107146	12	0.331884	0.32284	-1.63111	0.0353424	0.0280933	down	yes	--	linc	chrX:95010607-95012198:-	--
MSTRG.67285	4	0.107146	12	0.331884	0.32284	-1.63111	0.0353424	0.0280933	down	yes	--	linc	chr16:18111620-18166137:+	--
MSTRG.158515	10	0.267864	21	0.580797	0.461201	-1.11653	0.0372181	0.0293772	down	yes	--	antisense	chr9:50604839-50622531:+	--
MSTRG.166396	10	0.267864	21	0.580797	0.461201	-1.11653	0.0372181	0.0293772	down	yes	--	linc	chrAEMK02000569.1:809436-811293:+	--
MSTRG.113113	0	0.0133932	5	0.138285	0.0968521	-3.36807	0.037904	0.029769	down	yes	--	linc	chr4:125905812-125978301:+	--
MSTRG.14071	0	0.0133932	5	0.138285	0.0968521	-3.36807	0.037904	0.029769	down	yes	--	antisense	chr1:221632429-221634220:-	--
MSTRG.143966	0	0.0133932	5	0.138285	0.0968521	-3.36807	0.037904	0.029769	down	yes	--	linc	chr7:99324414-99325443:-	--
MSTRG.144	0	0.0133932	5	0.138285	0.0968521	-3.36807	0.037904	0.029769	down	yes	--	linc	chr1:1555171-1556149:-	--
MSTRG.168765	0	0.0133932	5	0.138285	0.0968521	-3.36807	0.037904	0.029769	down	yes	--	linc	chrX:31939081-31950372:+	--
MSTRG.169115	0	0.0133932	5	0.138285	0.0968521	-3.36807	0.037904	0.029769	down	yes	--	linc	chrX:38629840-38634644:-	--
MSTRG.16916	0	0.0133932	5	0.138285	0.0968521	-3.36807	0.037904	0.029769	down	yes	--	antisense	chr1:260847580-260854596:+	--
MSTRG.1792	0	0.0133932	5	0.138285	0.0968521	-3.36807	0.037904	0.029769	down	yes	--	linc	chr1:22484318-22485516:+	--
MSTRG.18728	0	0.0133932	5	0.138285	0.0968521	-3.36807	0.037904	0.029769	down	yes	--	linc	chr10:10757753-10759094:-	--
MSTRG.24140	0	0.0133932	5	0.138285	0.0968521	-3.36807	0.037904	0.029769	down	yes	--	linc	chr11:7445164-7457605:+	--
MSTRG.46119	0	0.0133932	5	0.138285	0.0968521	-3.36807	0.037904	0.029769	down	yes	--	antisense	chr13:152004394-152005169:+	--
MSTRG.61451	0	0.0133932	5	0.138285	0.0968521	-3.36807	0.037904	0.029769	down	yes	--	linc	chr15:60929580-61015738:+	--
MSTRG.70075	0	0.0133932	5	0.138285	0.0968521	-3.36807	0.037904	0.029769	down	yes	--	linc	chr16:59425542-59467509:+	--
MSTRG.75671	0	0.0133932	5	0.138285	0.0968521	-3.36807	0.037904	0.029769	down	yes	--	linc	chr17:60064286-60068051:-	--
MSTRG.78895	0	0.0133932	5	0.138285	0.0968521	-3.36807	0.037904	0.029769	down	yes	--	linc	chr18:34850303-34855201:+	--
MSTRG.81628	0	0.0133932	5	0.138285	0.0968521	-3.36807	0.037904	0.029769	down	yes	--	antisense	chr2:13358985-13359941:-	--
MSTRG.91476	0	0.0133932	5	0.138285	0.0968521	-3.36807	0.037904	0.029769	down	yes	--	linc	chr2:141592576-141597344:+	--
MSTRG.9462	0	0.0133932	5	0.138285	0.0968521	-3.36807	0.037904	0.029769	down	yes	--	linc	chr1:138255461-138257449:+	--
MSTRG.143591	6	0.160718	15	0.414855	0.387409	-1.36807	0.0388834	0.0304249	down	yes	--	linc	chr7:94749782-94752143:+	--
MSTRG.100210	3	0.0803591	10	0.27657	0.290556	-1.78311	0.0408069	0.0317223	down	yes	--	linc	chr3:94012925-94014501:+	--
MSTRG.116396	3	0.0803591	10	0.27657	0.290556	-1.78311	0.0408069	0.0317223	down	yes	--	linc	chr5:27095324-27099166:+	--
MSTRG.15262	3	0.0803591	10	0.27657	0.290556	-1.78311	0.0408069	0.0317223	down	yes	--	antisense	chr1:236402249-236403116:+	--
MSTRG.157447	3	0.0803591	10	0.27657	0.290556	-1.78311	0.0408069	0.0317223	down	yes	--	linc	chr9:36242722-36243710:+	--
MSTRG.18868	3	0.0803591	10	0.27657	0.290556	-1.78311	0.0408069	0.0317223	down	yes	--	linc	chr10:12322725-12329896:+	--
MSTRG.3053	3	0.0803591	10	0.27657	0.290556	-1.78311	0.0408069	0.0317223	down	yes	--	linc	chr1:37250877-37266014:+	--
MSTRG.68569	3	0.0803591	10	0.27657	0.290556	-1.78311	0.0408069	0.0317223	down	yes	--	linc	chr16:34204444-34206333:+	--
MSTRG.116775	11	0.29465	22	0.608454	0.484261	-1.04614	0.043127	0.0333254	down	yes	--	linc	chr5:32078369-32105732:+	--
MSTRG.34635	11	0.29465	22	0.608454	0.484261	-1.04614	0.043127	0.0333254	down	yes	--	antisense	chr12:53172238-53174390:+	--
MSTRG.35921	11	0.29465	22	0.608454	0.484261	-1.04614	0.043127	0.0333254	down	yes	--	linc	chr13:12705867-12706980:+	--
MSTRG.108762	1	0.0267864	6	0.165942	0.16142	-2.63111	0.0435461	0.0333628	down	yes	--	linc	chr4:79424639-79425277:-	--
MSTRG.113419	1	0.0267864	6	0.165942	0.16142	-2.63111	0.0435461	0.0333628	down	yes	--	linc	chr4:129821617-129824284:+	--
MSTRG.114340	1	0.0267864	6	0.165942	0.16142	-2.63111	0.0435461	0.0333628	down	yes	--	linc	chr5:7445512-7454452:-	--
MSTRG.125918	1	0.0267864	6	0.165942	0.16142	-2.63111	0.0435461	0.0333628	down	yes	--	linc	chr6:43503834-43508980:+	--
MSTRG.131702	1	0.0267864	6	0.165942	0.16142	-2.63111	0.0435461	0.0333628	down	yes	--	linc	chr6:102733177-102739384:-	--
MSTRG.143281	1	0.0267864	6	0.165942	0.16142	-2.63111	0.0435461	0.0333628	down	yes	--	linc	chr7:92212616-92213368:+	--
MSTRG.165871	1	0.0267864	6	0.165942	0.16142	-2.63111	0.0435461	0.0333628	down	yes	--	linc	chrAEMK02000452.1:2976696-2978139:+	--
MSTRG.166253	1	0.0267864	6	0.165942	0.16142	-2.63111	0.0435461	0.0333628	down	yes	--	linc	chrAEMK02000511.1:14477-45091:+	--
MSTRG.166941	1	0.0267864	6	0.165942	0.16142	-2.63111	0.0435461	0.0333628	down	yes	--	linc	chrAEMK02000698.1:648510-659427:-	--
MSTRG.2840	1	0.0267864	6	0.165942	0.16142	-2.63111	0.0435461	0.0333628	down	yes	--	linc	chr1:35927033-35927347:+	--
MSTRG.31932	1	0.0267864	6	0.165942	0.16142	-2.63111	0.0435461	0.0333628	down	yes	--	linc	chr12:25554162-25556891:+	--
MSTRG.34753	1	0.0267864	6	0.165942	0.16142	-2.63111	0.0435461	0.0333628	down	yes	--	linc	chr12:58280890-58284649:+	--
MSTRG.35737	1	0.0267864	6	0.165942	0.16142	-2.63111	0.0435461	0.0333628	down	yes	--	linc	chr13:9872623-9873370:+	--
MSTRG.43390	1	0.0267864	6	0.165942	0.16142	-2.63111	0.0435461	0.0333628	down	yes	--	linc	chr13:115682346-115712419:-	--
MSTRG.49184	1	0.0267864	6	0.165942	0.16142	-2.63111	0.0435461	0.0333628	down	yes	--	antisense	chr14:6803316-6806222:-	--
MSTRG.70722	1	0.0267864	6	0.165942	0.16142	-2.63111	0.0435461	0.0333628	down	yes	--	linc	chr16:67327804-67328168:-	--
MSTRG.73208	1	0.0267864	6	0.165942	0.16142	-2.63111	0.0435461	0.0333628	down	yes	--	linc	chr17:30712152-30712503:-	--
MSTRG.73611	1	0.0267864	6	0.165942	0.16142	-2.63111	0.0435461	0.0333628	down	yes	--	linc	chr17:33904871-33909849:-	--
MSTRG.94059	1	0.0267864	6	0.165942	0.16142	-2.63111	0.0435461	0.0333628	down	yes	--	antisense	chr3:10945493-10948827:-	--
MSTRG.97183	1	0.0267864	6	0.165942	0.16142	-2.63111	0.0435461	0.0333628	down	yes	--	antisense	chr3:46342344-46342918:-	--
MSTRG.106986	2	0.0535728	8	0.221256	0.24213	-2.04614	0.0448693	0.0342468	down	yes	--	antisense	chr4:55107727-55118916:-	--
MSTRG.128393	2	0.0535728	8	0.221256	0.24213	-2.04614	0.0448693	0.0342468	down	yes	--	linc	chr6:62046420-62047683:-	--
MSTRG.135019	2	0.0535728	8	0.221256	0.24213	-2.04614	0.0448693	0.0342468	down	yes	--	linc	chr6:165477190-165598794:-	--
MSTRG.151645	2	0.0535728	8	0.221256	0.24213	-2.04614	0.0448693	0.0342468	down	yes	--	antisense	chr8:104374807-104403064:-	--
MSTRG.163677	2	0.0535728	8	0.221256	0.24213	-2.04614	0.0448693	0.0342468	down	yes	--	linc	chr9:125885299-125886602:+	--
MSTRG.166868	2	0.0535728	8	0.221256	0.24213	-2.04614	0.0448693	0.0342468	down	yes	--	linc	chrAEMK02000682.1:1908776-1909204:-	--
MSTRG.82323	2	0.0535728	8	0.221256	0.24213	-2.04614	0.0448693	0.0342468	down	yes	--	antisense	chr2:24837317-24840831:-	--
MSTRG.8613	2	0.0535728	8	0.221256	0.24213	-2.04614	0.0448693	0.0342468	down	yes	--	antisense	chr1:130419355-130425683:+	--
MSTRG.128664	5	0.133932	13	0.359541	0.372508	-1.42466	0.0473909	0.0359305	down	yes	--	antisense	chr6:65271826-65273721:+	--
MSTRG.31406	5	0.133932	13	0.359541	0.372508	-1.42466	0.0473909	0.0359305	down	yes	--	antisense	chr12:20174668-20175286:+	--
MSTRG.144755	7	0.187505	16	0.442512	0.423728	-1.23879	0.0482304	0.0364875	down	yes	--	linc	chr7:112999124-113006202:-	--
MSTRG.2659	5190	139.021	638	17.6452	7.87872	2.97796	0	0	up	yes	--	linc	chr1:30776358-30801290:+	--
MSTRG.168577	4434	118.771	1223	33.8245	3.51138	1.81204	0	0	up	yes	--	linc	chrX:29195358-29595026:-	--
MSTRG.92015	1382	37.0188	210	5.80797	6.37379	2.67215	5.36769e-203	1.15891e-201	up	yes	--	antisense	chr2:144537040-144574393:-	--
MSTRG.168581	1320	35.358	334	9.23743	3.82769	1.93647	4.06397e-132	6.40802e-131	up	yes	--	linc	chrX:29426206-29438574:-	--
MSTRG.41866	954	25.5542	171	4.72934	5.40333	2.43385	4.9927e-127	7.61751e-126	up	yes	--	linc	chr13:92701381-92721971:+	--
MSTRG.66512	878	23.5184	170	4.70169	5.00213	2.32254	6.68501e-111	9.2006e-110	up	yes	--	linc	chr15:136412389-136450089:+	--
MSTRG.71859	680	18.2147	140	3.87198	4.70425	2.23396	1.91271e-82	2.11033e-81	up	yes	--	antisense	chr17:10761131-10770225:+	--
MSTRG.80993	2103	56.3317	1006	27.8229	2.02465	1.01767	1.06755e-80	1.16343e-79	up	yes	--	linc	chr2:6736291-6789195:+	--
MSTRG.150335	1691	45.2958	817	22.5958	2.00461	1.00332	8.74123e-64	8.1511e-63	up	yes	--	linc	chr8:87451446-87464738:-	--
MSTRG.950	311	8.33056	28	0.774396	10.7575	3.42727	3.19339e-59	2.83271e-58	up	yes	--	linc	chr1:15854753-15864582:-	--
MSTRG.133571	312	8.35735	38	1.05097	7.95207	2.99133	7.66071e-53	6.22974e-52	up	yes	--	linc	chr6:148824555-148849766:-	--
MSTRG.92474	1122	30.0543	495	13.6902	2.19531	1.13443	4.80481e-52	3.85254e-51	up	yes	--	linc	chr2:150810174-150825606:-	--
MSTRG.169806	245	6.56266	19	0.525483	12.4888	3.64257	3.18058e-49	2.46152e-48	up	yes	--	linc	chrX:8597642-8684465:+	--
MSTRG.58614	492	13.1789	135	3.73369	3.52972	1.81955	1.6914e-46	1.25099e-45	up	yes	--	antisense	chr15:2085070-2475434:-	--
MSTRG.66017	211	5.65193	12	0.331884	17.0298	4.08999	6.79774e-46	4.9733e-45	up	yes	--	linc	chr15:128233668-128239207:-	--
MSTRG.142423	531	14.2236	163	4.50809	3.15512	1.6577	3.78161e-44	2.71182e-43	up	yes	--	linc	chr7:77981334-77995335:+	--
MSTRG.29667	886	23.7327	380	10.5097	2.25818	1.17516	8.93511e-44	6.37319e-43	up	yes	--	linc	chr12:4059105-4069396:+	--
MSTRG.162412	481	12.8842	138	3.81666	3.37579	1.75522	2.23332e-43	1.58732e-42	up	yes	--	linc	chr9:106262733-106275518:-	--
MSTRG.126556	266	7.12518	39	1.07862	6.60581	2.72374	2.23056e-41	1.53628e-40	up	yes	--	linc	chr6:48295466-48299935:+	--
MSTRG.75129	191	5.1162	16	0.442512	11.5617	3.53128	6.68866e-38	4.29301e-37	up	yes	--	linc	chr17:50967040-50974633:-	--
MSTRG.48296	292	7.82162	57	1.57645	4.96155	2.31079	7.07295e-38	4.53239e-37	up	yes	--	linc	chr13:203113501-203132539:+	--
MSTRG.111536	264	7.0716	47	1.29988	5.4402	2.44366	1.24346e-36	7.75112e-36	up	yes	--	linc	chr4:105898194-105901469:+	--
MSTRG.49794	314	8.41092	72	1.9913	4.22383	2.07855	8.15596e-36	5.00612e-35	up	yes	--	linc	chr14:16615783-16633602:-	--
MSTRG.79656	436	11.6789	138	3.81666	3.05997	1.61352	3.08632e-35	1.85598e-34	up	yes	--	antisense	chr18:48694450-48710343:-	--
MSTRG.111535	191	5.1162	20	0.55314	9.24938	3.20936	3.93155e-35	2.35542e-34	up	yes	--	linc	chr4:105896321-105905552:+	--
MSTRG.120170	437	11.7056	139	3.84432	3.04492	1.6064	4.22599e-35	2.52805e-34	up	yes	--	linc	chr5:77921388-77936412:-	--
MSTRG.59760	259	6.93767	48	1.32754	5.22598	2.3857	5.00504e-35	2.98962e-34	up	yes	--	linc	chr15:30131830-30137508:+	--
MSTRG.136746	231	6.18765	38	1.05097	5.88759	2.55768	6.90602e-34	4.02604e-33	up	yes	--	linc	chr7:12722474-12725946:+	--
MSTRG.174095	226	6.05372	36	0.995651	6.08016	2.60411	8.00387e-34	4.65928e-33	up	yes	--	linc	chrX:122915977-122923788:+	--
MSTRG.36795	203	5.43763	28	0.774396	7.02178	2.81184	5.27846e-33	3.01576e-32	up	yes	--	linc	chr13:26487361-26492868:+	--
MSTRG.57179	567	15.1879	229	6.33345	2.39804	1.26186	7.85529e-32	4.39703e-31	up	yes	--	linc	chr14:121136624-121140368:-	--
MSTRG.123836	535	14.3307	219	6.05688	2.36602	1.24246	1.90117e-29	1.00784e-28	up	yes	--	antisense	chr6:8462876-8468486:-	--
MSTRG.87	235	6.2948	57	1.57645	3.99303	1.99748	6.07769e-26	2.96485e-25	up	yes	--	linc	chr1:788920-802835:-	--
MSTRG.80368	306	8.19663	95	2.62741	3.11966	1.64139	8.15946e-26	3.94912e-25	up	yes	--	linc	chr2:1317630-1325314:+	--
MSTRG.48838	232	6.21444	57	1.57645	3.94205	1.97895	2.42975e-25	1.16403e-24	up	yes	--	linc	chr14:1374473-1400499:+	--
MSTRG.78790	366	9.80381	132	3.65072	2.68545	1.42516	3.90589e-25	1.86008e-24	up	yes	--	linc	chr18:36566895-36571703:-	--
MSTRG.67492	100	2.67864	2	0.055314	48.4261	5.59771	5.82712e-25	2.76024e-24	up	yes	--	linc	chr16:23386483-23396362:+	--
MSTRG.52847	207	5.54478	47	1.29988	4.26561	2.09275	2.25142e-24	1.04364e-23	up	yes	--	linc	chr14:60386424-60412600:-	--
MSTRG.323	124	3.32151	12	0.331884	10.0081	3.32309	4.66707e-24	2.14478e-23	up	yes	--	linc	chr1:4321028-4325031:+	--
MSTRG.77695	476	12.7503	206	5.69734	2.23794	1.16217	6.74256e-24	3.08444e-23	up	yes	--	antisense	chr18:19787945-19792328:+	--
MSTRG.34991	186	4.98227	39	1.07862	4.6191	2.20761	1.74939e-23	7.90342e-23	up	yes	--	antisense	chr12:55344061-55348910:+	--
MSTRG.57521	239	6.40194	69	1.90833	3.35473	1.7462	3.0332e-22	1.32839e-21	up	yes	--	linc	chr14:127629160-127650609:-	--
MSTRG.10392	148	3.96438	26	0.719082	5.51312	2.46287	1.94382e-21	8.28639e-21	up	yes	--	linc	chr1:156735423-156747097:+	--
MSTRG.67520	90	2.41077	0	0.0138285	174.334	7.44571	3.30781e-21	1.40115e-20	up	yes	--	linc	chr16:23146868-23361652:+	--
MSTRG.50941	338	9.0538	132	3.65072	2.48	1.31034	1.01358e-20	4.2352e-20	up	yes	--	linc	chr14:33225977-33234133:-	--
MSTRG.168571	196	5.25013	51	1.41051	3.72216	1.89614	1.49702e-20	6.20023e-20	up	yes	--	linc	chrX:29183053-29213037:-	--
MSTRG.13263	176	4.7144	42	1.16159	4.05857	2.02097	4.10728e-20	1.67855e-19	up	yes	--	linc	chr1:204383922-204413048:+	--
MSTRG.164213	155	4.15189	32	0.885023	4.69127	2.22998	4.60156e-20	1.87673e-19	up	yes	--	linc	chr9:130785760-130794110:+	--
MSTRG.106542	179	4.79476	45	1.24456	3.85256	1.94582	1.63092e-19	6.54826e-19	up	yes	--	linc	chr4:42792760-42813894:-	--
MSTRG.29042	218	5.83943	66	1.82536	3.19906	1.67765	2.13411e-19	8.50467e-19	up	yes	--	antisense	chr11:78702590-78707478:+	--
MSTRG.75130	203	5.43763	58	1.60411	3.38982	1.76121	2.41637e-19	9.61039e-19	up	yes	--	linc	chr17:50976129-50984916:-	--
MSTRG.50331	149	3.99117	31	0.857366	4.65515	2.21883	3.07449e-19	1.21675e-18	up	yes	--	linc	chr14:28252802-28254801:-	--
MSTRG.80998	436	11.6789	203	5.61437	2.08017	1.0567	4.1141e-19	1.62176e-18	up	yes	--	linc	chr2:6757285-6796608:+	--
MSTRG.74426	259	6.93767	92	2.54444	2.7266	1.4471	1.22141e-18	4.71725e-18	up	yes	--	antisense	chr17:41616919-41632422:+	--
MSTRG.63496	96	2.57149	10	0.27657	9.2978	3.21689	1.68003e-18	6.4667e-18	up	yes	--	linc	chr15:91882636-91886303:-	--
MSTRG.130896	373	9.99132	165	4.5634	2.18945	1.13057	2.58352e-18	9.85909e-18	up	yes	--	linc	chr6:91379119-91384280:-	--
MSTRG.161827	93	2.49113	10	0.27657	9.00725	3.17109	9.1985e-18	3.4286e-17	up	yes	--	antisense	chr9:88116745-88279494:-	--
MSTRG.26254	90	2.41077	9	0.248913	9.68521	3.27578	1.07201e-17	3.98277e-17	up	yes	--	antisense	chr11:22056758-22063752:+	--
MSTRG.104822	369	9.88417	166	4.59106	2.15292	1.10629	1.45246e-17	5.36142e-17	up	yes	--	linc	chr4:22123926-22134223:+	--
MSTRG.162415	151	4.04474	36	0.995651	4.06241	2.02234	1.71535e-17	6.30279e-17	up	yes	--	linc	chr9:106295172-106300312:+	--
MSTRG.72099	153	4.09832	39	1.07862	3.79958	1.92584	1.07167e-16	3.81519e-16	up	yes	--	linc	chr17:18923587-18942293:+	--
MSTRG.93058	67	1.79469	0	0.0138285	129.782	7.01994	1.25106e-16	4.4302e-16	up	yes	--	linc	chr3:2439400-2440520:-	--
MSTRG.140470	163	4.36618	46	1.27222	3.43193	1.77902	4.88193e-16	1.67903e-15	up	yes	--	antisense	chr7:55288309-55320356:-	--
MSTRG.136748	83	2.22327	9	0.248913	8.93192	3.15897	5.72889e-16	1.95774e-15	up	yes	--	linc	chr7:12731711-12735918:+	--
MSTRG.98215	181	4.84833	57	1.57645	3.07548	1.62081	1.17719e-15	3.96693e-15	up	yes	--	antisense	chr3:59200397-59206975:-	--
MSTRG.115473	76	2.03576	7	0.193599	10.5154	3.39443	1.34213e-15	4.51516e-15	up	yes	--	linc	chr5:17375057-17377563:+	--
MSTRG.98086	110	2.9465	21	0.580797	5.07321	2.3429	1.69967e-15	5.69405e-15	up	yes	--	antisense	chr3:58270008-58297237:-	--
MSTRG.93765	307	8.22342	139	3.84432	2.13911	1.09701	1.08929e-14	3.51545e-14	up	yes	--	antisense	chr3:8449409-8495007:-	--
MSTRG.112657	71	1.90183	7	0.193599	9.82357	3.29625	2.37237e-14	7.54082e-14	up	yes	--	linc	chr4:118168612-118177595:-	--
MSTRG.173759	101	2.70542	20	0.55314	4.89103	2.29014	5.24993e-14	1.64203e-13	up	yes	--	linc	chrX:111939067-111943958:-	--
MSTRG.164899	69	1.84826	7	0.193599	9.54685	3.25503	7.45382e-14	2.30346e-13	up	yes	--	linc	chrAEMK02000203.1:34295-55785:+	--
MSTRG.28432	197	5.27692	73	2.01896	2.61368	1.38608	1.00653e-13	3.0914e-13	up	yes	--	linc	chr11:71239854-71380357:+	--
MSTRG.121635	258	6.91089	113	3.12524	2.21131	1.1449	2.25025e-13	6.76856e-13	up	yes	--	linc	chr5:90849312-90855972:+	--
MSTRG.44160	199	5.33049	76	2.10193	2.536	1.34255	2.92693e-13	8.74485e-13	up	yes	--	linc	chr13:125553303-125561093:-	--
MSTRG.93232	58	1.55361	4	0.110628	14.0436	3.81184	3.05466e-13	9.10616e-13	up	yes	--	linc	chr3:4120986-4124136:+	--
MSTRG.70046	232	6.21444	97	2.68273	2.31646	1.21192	3.44433e-13	1.02334e-12	up	yes	--	linc	chr16:54710752-54717768:+	--
MSTRG.28444	95	2.54471	19	0.525483	4.84261	2.27578	3.57074e-13	1.05972e-12	up	yes	--	linc	chr11:71278559-71281705:+	--
MSTRG.62839	184	4.92869	69	1.90833	2.58272	1.36889	1.06079e-12	3.07305e-12	up	yes	--	antisense	chr15:81974692-81987774:-	--
MSTRG.22593	225	6.02693	95	2.62741	2.29387	1.19778	1.25723e-12	3.62771e-12	up	yes	--	linc	chr10:60901700-60915325:-	--
MSTRG.22589	154	4.1251	52	1.43816	2.86831	1.5202	1.80341e-12	5.15909e-12	up	yes	--	linc	chr10:60878678-60880820:-	--
MSTRG.150492	276	7.39304	130	3.59541	2.05625	1.04001	2.28275e-12	6.50248e-12	up	yes	--	antisense	chr8:87538188-87604212:+	--
MSTRG.34106	173	4.63404	64	1.77005	2.61803	1.38848	2.92464e-12	8.26044e-12	up	yes	--	linc	chr12:51986517-51996425:+	--
MSTRG.59374	173	4.63404	66	1.82536	2.5387	1.34409	9.74125e-12	2.65854e-11	up	yes	--	linc	chr15:19918000-19922827:-	--
MSTRG.92400	161	4.31261	60	1.65942	2.59887	1.37788	2.14662e-11	5.73153e-11	up	yes	--	linc	chr2:150138844-150151483:-	--
MSTRG.17682	111	2.97329	32	0.885023	3.35956	1.74827	3.70183e-11	9.72194e-11	up	yes	--	linc	chr1:269575566-269586390:+	--
MSTRG.27555	120	3.21437	37	1.02331	3.14115	1.65129	3.92018e-11	1.02819e-10	up	yes	--	linc	chr11:61598084-61606651:+	--
MSTRG.15782	114	3.05365	34	0.940337	3.24739	1.69928	4.96305e-11	1.29115e-10	up	yes	--	linc	chr1:242332222-242348144:+	--
MSTRG.77694	113	3.02686	34	0.940337	3.21891	1.68657	7.58909e-11	1.95087e-10	up	yes	--	linc	chr18:19787876-19788345:-	--
MSTRG.47446	164	4.39297	64	1.77005	2.48184	1.31141	7.70365e-11	1.97905e-10	up	yes	--	linc	chr13:180200968-180209930:-	--
MSTRG.17792	200	5.35728	87	2.40616	2.22649	1.15477	7.98592e-11	2.05091e-10	up	yes	--	linc	chr1:270159710-270165271:-	--
MSTRG.165394	70	1.87505	13	0.359541	5.21511	2.3827	1.41216e-10	3.55707e-10	up	yes	--	linc	chrAEMK02000395.1:2042-32594:-	--
MSTRG.108169	47	1.25896	4	0.110628	11.3801	3.50844	1.91704e-10	4.78668e-10	up	yes	--	linc	chr4:72401454-72403625:+	--
MSTRG.24127	104	2.78578	31	0.857366	3.24923	1.7001	3.40091e-10	8.36657e-10	up	yes	--	linc	chr11:7173395-7186027:-	--
MSTRG.71240	59	1.5804	9	0.248913	6.34919	2.66657	3.51201e-10	8.62929e-10	up	yes	--	linc	chr16:74837409-74844391:-	--
MSTRG.152735	193	5.16977	86	2.3785	2.17354	1.12005	4.6212e-10	1.12751e-09	up	yes	--	linc	chr8:118970441-118981732:-	--
MSTRG.80587	178	4.76797	77	2.12959	2.23892	1.1628	6.96064e-10	1.67534e-09	up	yes	--	antisense	chr2:3257258-3261094:+	--
MSTRG.171831	60	1.60718	10	0.27657	5.81113	2.53882	7.32216e-10	1.76077e-09	up	yes	--	linc	chrX:84543175-84553045:-	--
MSTRG.25928	195	5.22334	89	2.46147	2.12204	1.08545	1.01717e-09	2.42057e-09	up	yes	--	antisense	chr11:19337848-19345717:-	--
MSTRG.95407	158	4.23225	65	1.7977	2.35425	1.23527	1.09254e-09	2.59453e-09	up	yes	--	antisense	chr3:28812795-28817393:+	--
MSTRG.125327	82	2.19648	21	0.580797	3.78184	1.91909	1.36482e-09	3.21633e-09	up	yes	--	antisense	chr6:28813065-28818533:+	--
MSTRG.102000	146	3.91081	59	1.63176	2.39668	1.26104	2.60375e-09	6.01565e-09	up	yes	--	linc	chr3:115452179-115462414:+	--
MSTRG.91009	33	0.88395	0	0.0138285	63.9224	5.99825	3.11122e-09	7.1305e-09	up	yes	--	antisense	chr2:137427407-137537863:+	--
MSTRG.145879	114	3.05365	40	1.10628	2.76029	1.46482	3.63162e-09	8.27112e-09	up	yes	--	linc	chr8:3764928-3768945:-	--
MSTRG.135699	33	0.88395	1	0.027657	31.9612	4.99825	4.30616e-09	9.74095e-09	up	yes	--	linc	chr7:1344231-1432317:+	--
MSTRG.112160	41	1.09824	4	0.110628	9.92734	3.31141	6.30455e-09	1.40865e-08	up	yes	--	linc	chr4:114947701-114961002:-	--
MSTRG.66008	104	2.78578	35	0.967994	2.87789	1.52501	6.39306e-09	1.42802e-08	up	yes	--	linc	chr15:127660275-127706620:-	--
MSTRG.74429	38	1.01788	3	0.0829709	12.2679	3.61682	6.92063e-09	1.542e-08	up	yes	--	linc	chr17:41632639-41634149:+	--
MSTRG.145533	74	1.98219	19	0.525483	3.77214	1.91538	8.97886e-09	1.98513e-08	up	yes	--	linc	chr8:356935-366127:-	--
MSTRG.28302	31	0.830378	0	0.0138285	60.0483	5.90805	9.13803e-09	2.0181e-08	up	yes	--	linc	chr11:72180714-72184367:+	--
MSTRG.949	31	0.830378	0	0.0138285	60.0483	5.90805	9.13803e-09	2.0181e-08	up	yes	--	linc	chr1:15850199-15854622:-	--
MSTRG.119443	43	1.15181	5	0.138285	8.32928	3.05819	9.46704e-09	2.08903e-08	up	yes	--	antisense	chr5:68001241-68002226:-	--
MSTRG.171727	140	3.75009	58	1.60411	2.33781	1.22516	1.19394e-08	2.61442e-08	up	yes	--	linc	chrX:83198689-83200528:+	--
MSTRG.103084	98	2.62506	33	0.91268	2.87621	1.52417	1.76203e-08	3.80226e-08	up	yes	--	linc	chr3:127517319-127524469:-	--
MSTRG.88164	155	4.15189	69	1.90833	2.17566	1.12146	2.26997e-08	4.84612e-08	up	yes	--	linc	chr2:102297278-102336072:-	--
MSTRG.49665	44	1.1786	6	0.165942	7.10249	2.82832	2.29492e-08	4.89548e-08	up	yes	--	linc	chr14:14365279-14366888:-	--
MSTRG.81293	119	3.18758	46	1.27222	2.50552	1.32511	2.31221e-08	4.92973e-08	up	yes	--	linc	chr2:9175069-9178526:+	--
MSTRG.140385	33	0.88395	2	0.055314	15.9806	3.99825	2.32475e-08	4.9512e-08	up	yes	--	linc	chr7:53997333-54006815:-	--
MSTRG.166079	33	0.88395	2	0.055314	15.9806	3.99825	2.32475e-08	4.9512e-08	up	yes	--	linc	chrAEMK02000469.1:6839-30172:-	--
MSTRG.115157	68	1.82147	17	0.470169	3.87409	1.95386	2.34615e-08	4.99147e-08	up	yes	--	linc	chr5:14029694-14062654:-	--
MSTRG.27571	29	0.776805	0	0.0138285	56.1742	5.81184	2.71385e-08	5.72961e-08	up	yes	--	linc	chr11:61675392-61679598:+	--
MSTRG.66735	43	1.15181	6	0.165942	6.94107	2.79516	3.99717e-08	8.29259e-08	up	yes	--	linc	chr15:138229684-138276231:+	--
MSTRG.90906	52	1.39289	10	0.27657	5.03631	2.33237	4.78043e-08	9.8335e-08	up	yes	--	antisense	chr2:137059484-137061412:-	--
MSTRG.169950	169	4.5269	80	2.21256	2.046	1.03281	4.79191e-08	9.85459e-08	up	yes	--	antisense	chrX:47746503-47767396:-	--
MSTRG.12839	45	1.20539	7	0.193599	6.22621	2.63835	5.08966e-08	1.04321e-07	up	yes	--	linc	chr1:191533533-191535686:+	--
MSTRG.64644	75	2.00898	22	0.608454	3.30178	1.72324	7.30956e-08	1.47779e-07	up	yes	--	antisense	chr15:104775678-104784347:-	--
MSTRG.89192	89	2.38399	30	0.829709	2.87328	1.5227	8.08909e-08	1.62881e-07	up	yes	--	linc	chr2:112968911-112989036:-	--
MSTRG.75117	109	2.91971	42	1.16159	2.51354	1.32972	8.26337e-08	1.66224e-07	up	yes	--	antisense	chr17:50794234-50798805:-	--
MSTRG.13651	126	3.37508	53	1.46582	2.30252	1.20322	9.74432e-08	1.94986e-07	up	yes	--	antisense	chr1:215713545-215721086:-	--
MSTRG.5390	168	4.50011	81	2.24022	2.00878	1.00632	9.9564e-08	1.98981e-07	up	yes	--	linc	chr1:76879387-76890631:+	--
MSTRG.152301	48	1.28575	9	0.248913	5.16545	2.36889	1.19903e-07	2.38557e-07	up	yes	--	linc	chr8:112013961-112028178:-	--
MSTRG.3233	72	1.92862	21	0.580797	3.32064	1.73146	1.20826e-07	2.40334e-07	up	yes	--	linc	chr1:39605752-39608725:+	--
MSTRG.29423	33	0.88395	3	0.0829709	10.6537	3.41329	1.3103e-07	2.5928e-07	up	yes	--	antisense	chr12:1667357-1669939:+	--
MSTRG.40950	38	1.01788	5	0.138285	7.36076	2.87986	1.59884e-07	3.14048e-07	up	yes	--	antisense	chr13:75767186-75768480:+	--
MSTRG.137720	25	0.669659	0	0.0138285	48.4261	5.59771	2.48103e-07	4.82114e-07	up	yes	--	antisense	chr7:21972811-21981269:-	--
MSTRG.66387	108	2.89293	44	1.21691	2.37728	1.24931	3.69045e-07	7.04165e-07	up	yes	--	antisense	chr15:133123515-133127383:+	--
MSTRG.123216	50	1.33932	11	0.304227	4.40237	2.13828	3.86126e-07	7.35006e-07	up	yes	--	linc	chr6:3537977-3540693:-	--
MSTRG.45053	78	2.08934	26	0.719082	2.90556	1.53882	4.15627e-07	7.8835e-07	up	yes	--	linc	chr13:138106464-138109607:+	--
MSTRG.113811	141	3.77688	66	1.82536	2.06911	1.04901	4.41299e-07	8.33297e-07	up	yes	--	linc	chr5:3436473-3438350:+	--
MSTRG.162411	84	2.25006	30	0.829709	2.71186	1.43928	5.77953e-07	1.08241e-06	up	yes	--	linc	chr9:106245535-106255731:-	--
MSTRG.156509	88	2.3572	33	0.91268	2.58272	1.36889	8.41111e-07	1.5481e-06	up	yes	--	linc	chr9:23173356-23177980:-	--
MSTRG.173816	74	1.98219	25	0.691425	2.86682	1.51945	1.037e-06	1.88807e-06	up	yes	--	linc	chrX:113884847-113950676:-	--
MSTRG.98899	37	0.991096	6	0.165942	5.97255	2.57835	1.07008e-06	1.94364e-06	up	yes	--	linc	chr3:72509565-72517457:+	--
MSTRG.29704	45	1.20539	10	0.27657	4.35835	2.12378	1.63011e-06	2.89776e-06	up	yes	--	linc	chr12:4356472-4359487:-	--
MSTRG.2639	38	1.01788	7	0.193599	5.25769	2.39443	2.13923e-06	3.75777e-06	up	yes	--	linc	chr1:30641127-30645150:-	--
MSTRG.155370	65	1.74111	21	0.580797	2.9978	1.58391	2.36994e-06	4.14665e-06	up	yes	--	linc	chr9:9779148-9782225:+	--
MSTRG.80004	28	0.750019	3	0.0829709	9.03953	3.17625	2.4377e-06	4.26057e-06	up	yes	--	linc	chr18:55606048-55613400:+	--
MSTRG.66388	108	2.89293	48	1.32754	2.17917	1.12378	2.95424e-06	5.11101e-06	up	yes	--	antisense	chr15:133147794-133151236:+	--
MSTRG.149056	35	0.937523	6	0.165942	5.64971	2.49818	3.14069e-06	5.40898e-06	up	yes	--	linc	chr8:70610070-70618142:+	--
MSTRG.48427	53	1.41968	15	0.414855	3.42211	1.77489	3.84557e-06	6.55529e-06	up	yes	--	linc	chr13:181101636-181103413:+	--
MSTRG.136703	62	1.66076	20	0.55314	3.00242	1.58612	3.95936e-06	6.74639e-06	up	yes	--	linc	chr7:12208286-12216903:+	--
MSTRG.87917	110	2.9465	50	1.38285	2.13075	1.09136	4.08961e-06	6.96093e-06	up	yes	--	antisense	chr2:97592934-97632572:+	--
MSTRG.168232	20	0.535728	0	0.0138285	38.7409	5.27578	4.25348e-06	7.22144e-06	up	yes	--	linc	chrX:18092059-18093432:+	--
MSTRG.113088	60	1.60718	19	0.525483	3.05849	1.61282	4.3573e-06	7.38811e-06	up	yes	--	antisense	chr4:125459373-125483733:+	--
MSTRG.48425	58	1.55361	18	0.497826	3.12079	1.64191	4.76886e-06	8.04189e-06	up	yes	--	linc	chr13:180953148-180954756:+	--
MSTRG.68835	24	0.642873	2	0.055314	11.6223	3.53882	4.97844e-06	8.37415e-06	up	yes	--	linc	chr16:38411088-38418092:+	--
MSTRG.166364	21	0.562514	1	0.027657	20.3389	4.34617	5.10635e-06	8.58751e-06	up	yes	--	linc	chrAEMK02000569.1:754823-757276:+	--
MSTRG.2792	115	3.08043	54	1.49348	2.06259	1.04446	5.50206e-06	9.2194e-06	up	yes	--	linc	chr1:33722878-33732558:+	--
MSTRG.58629	116	3.10722	55	1.52113	2.0427	1.03048	6.3552e-06	1.05679e-05	up	yes	--	linc	chr15:2311242-2397241:-	--
MSTRG.159331	98	2.62506	43	1.18925	2.20733	1.1423	6.446e-06	1.06989e-05	up	yes	--	linc	chr9:64446293-64452471:+	--
MSTRG.104532	71	1.90183	26	0.719082	2.64481	1.40316	6.53756e-06	1.08397e-05	up	yes	--	antisense	chr4:17583131-17585153:-	--
MSTRG.18432	19	0.508941	0	0.0138285	36.8038	5.20178	7.59397e-06	1.24853e-05	up	yes	--	linc	chr10:2864694-2868190:+	--
MSTRG.73404	19	0.508941	0	0.0138285	36.8038	5.20178	7.59397e-06	1.24853e-05	up	yes	--	linc	chr17:31871270-31878614:-	--
MSTRG.165779	31	0.830378	5	0.138285	6.00483	2.58612	7.72352e-06	1.26827e-05	up	yes	--	linc	chrAEMK02000452.1:1274468-1286472:+	--
MSTRG.7341	31	0.830378	5	0.138285	6.00483	2.58612	7.72352e-06	1.26827e-05	up	yes	--	linc	chr1:113660355-113682183:+	--
MSTRG.12154	26	0.696446	3	0.0829709	8.39385	3.06933	7.785e-06	1.27758e-05	up	yes	--	antisense	chr1:184389205-184414997:-	--
MSTRG.69218	60	1.60718	20	0.55314	2.90556	1.53882	9.02239e-06	1.4704e-05	up	yes	--	linc	chr16:44642696-44648301:+	--
MSTRG.10709	23	0.616087	2	0.055314	11.138	3.47742	9.03803e-06	1.47205e-05	up	yes	--	antisense	chr1:163251685-163275012:+	--
MSTRG.165966	20	0.535728	1	0.027657	19.3704	4.27578	9.33112e-06	1.51714e-05	up	yes	--	linc	chrAEMK02000452.1:3362711-3368444:-	--
MSTRG.165253	49	1.31253	14	0.387198	3.38982	1.76121	9.95951e-06	1.61165e-05	up	yes	--	linc	chrAEMK02000328.1:398114-399232:-	--
MSTRG.75118	81	2.1697	33	0.91268	2.37728	1.24931	1.06713e-05	1.72091e-05	up	yes	--	linc	chr17:50798657-50802401:+	--
MSTRG.58733	28	0.750019	4	0.110628	6.77965	2.76121	1.06796e-05	1.72122e-05	up	yes	--	linc	chr15:6600695-6840050:+	--
MSTRG.7563	28	0.750019	4	0.110628	6.77965	2.76121	1.06796e-05	1.72122e-05	up	yes	--	antisense	chr1:113430453-113656323:+	--
MSTRG.103792	18	0.482155	0	0.0138285	34.8668	5.12378	1.36137e-05	2.16233e-05	up	yes	--	antisense	chr4:8477181-8507350:-	--
MSTRG.157445	18	0.482155	0	0.0138285	34.8668	5.12378	1.36137e-05	2.16233e-05	up	yes	--	antisense	chr9:36222399-36233565:+	--
MSTRG.18968	18	0.482155	0	0.0138285	34.8668	5.12378	1.36137e-05	2.16233e-05	up	yes	--	linc	chr10:12855368-12855968:+	--
MSTRG.24411	18	0.482155	0	0.0138285	34.8668	5.12378	1.36137e-05	2.16233e-05	up	yes	--	linc	chr11:10578323-10582892:+	--
MSTRG.31136	18	0.482155	0	0.0138285	34.8668	5.12378	1.36137e-05	2.16233e-05	up	yes	--	antisense	chr12:18173713-18184030:-	--
MSTRG.36036	18	0.482155	0	0.0138285	34.8668	5.12378	1.36137e-05	2.16233e-05	up	yes	--	antisense	chr13:17025212-17049300:+	--
MSTRG.80377	112	3.00007	54	1.49348	2.00878	1.00632	1.36201e-05	2.16293e-05	up	yes	--	antisense	chr2:1480235-1487140:+	--
MSTRG.108092	69	1.84826	26	0.719082	2.57031	1.36194	1.39514e-05	2.21248e-05	up	yes	--	linc	chr4:70933923-70942083:+	--
MSTRG.14024	22	0.5893	2	0.055314	10.6537	3.41329	1.64011e-05	2.5795e-05	up	yes	--	antisense	chr1:219801936-219815980:+	--
MSTRG.21786	22	0.5893	2	0.055314	10.6537	3.41329	1.64011e-05	2.5795e-05	up	yes	--	linc	chr10:50534778-50536453:-	--
MSTRG.93161	19	0.508941	1	0.027657	18.4019	4.20178	1.7086e-05	2.68039e-05	up	yes	--	linc	chr3:3896305-3897878:-	--
MSTRG.62915	42	1.12503	11	0.304227	3.69799	1.88674	1.80638e-05	2.82162e-05	up	yes	--	linc	chr15:81509335-81510730:-	--
MSTRG.160710	17	0.455368	0	0.0138285	32.9297	5.04132	2.45097e-05	3.76895e-05	up	yes	--	linc	chr9:88285143-88286039:+	--
MSTRG.48295	17	0.455368	0	0.0138285	32.9297	5.04132	2.45097e-05	3.76895e-05	up	yes	--	linc	chr13:203110349-203113306:+	--
MSTRG.165395	24	0.642873	3	0.0829709	7.74817	2.95386	2.46966e-05	3.79697e-05	up	yes	--	linc	chrAEMK02000395.1:26325-27070:+	--
MSTRG.21250	33	0.88395	7	0.193599	4.56589	2.19089	2.83148e-05	4.32174e-05	up	yes	--	antisense	chr10:43890696-43895050:-	--
MSTRG.11444	18	0.482155	1	0.027657	17.4334	4.12378	3.13493e-05	4.74779e-05	up	yes	--	linc	chr1:171903765-171904163:-	--
MSTRG.89772	18	0.482155	1	0.027657	17.4334	4.12378	3.13493e-05	4.74779e-05	up	yes	--	linc	chr2:119898720-119900415:-	--
MSTRG.15513	65	1.74111	25	0.691425	2.51816	1.33237	3.37679e-05	5.08715e-05	up	yes	--	antisense	chr1:239472312-239485784:+	--
MSTRG.58630	46	1.23217	14	0.387198	3.18228	1.67006	3.72749e-05	5.59234e-05	up	yes	--	linc	chr15:2404468-2411381:-	--
MSTRG.72005	92	2.46435	43	1.18925	2.07219	1.05115	4.38515e-05	6.51677e-05	up	yes	--	antisense	chr17:14177806-14186353:+	--
MSTRG.167224	32	0.857164	7	0.193599	4.42753	2.1465	4.69433e-05	6.94019e-05	up	yes	--	antisense	chrX:6067801-6068997:+	--
MSTRG.29254	32	0.857164	7	0.193599	4.42753	2.1465	4.69433e-05	6.94019e-05	up	yes	--	antisense	chr12:787209-788840:-	--
MSTRG.106441	36	0.96431	9	0.248913	3.87409	1.95386	4.84067e-05	7.14732e-05	up	yes	--	antisense	chr4:41073909-41373644:-	--
MSTRG.169043	87	2.33041	40	1.10628	2.10653	1.07487	5.1968e-05	7.64496e-05	up	yes	--	linc	chrX:37164134-37165522:-	--
MSTRG.126656	20	0.535728	2	0.055314	9.68521	3.27578	5.39042e-05	7.91235e-05	up	yes	--	linc	chr6:48672936-48675138:-	--
MSTRG.29097	25	0.669659	4	0.110628	6.05326	2.59771	5.66098e-05	8.28217e-05	up	yes	--	antisense	chr11:78949997-78952746:+	--
MSTRG.23166	17	0.455368	1	0.027657	16.4649	4.04132	5.76346e-05	8.42134e-05	up	yes	--	antisense	chr10:68439675-68440365:-	--
MSTRG.80734	17	0.455368	1	0.027657	16.4649	4.04132	5.76346e-05	8.42134e-05	up	yes	--	linc	chr2:5164280-5173810:+	--
MSTRG.28660	27	0.723232	5	0.138285	5.23001	2.38682	6.66704e-05	9.63954e-05	up	yes	--	antisense	chr11:77355625-77358521:+	--
MSTRG.39671	27	0.723232	5	0.138285	5.23001	2.38682	6.66704e-05	9.63954e-05	up	yes	--	linc	chr13:60823766-60827656:-	--
MSTRG.25218	92	2.46435	44	1.21691	2.02509	1.01799	6.88955e-05	9.93087e-05	up	yes	--	linc	chr11:15294687-15300141:-	--
MSTRG.38537	86	2.30363	40	1.10628	2.08232	1.05819	7.118e-05	0.000102436	up	yes	--	linc	chr13:42818262-42821211:-	--
MSTRG.59965	37	0.991096	10	0.27657	3.58353	1.84138	7.54169e-05	0.000107913	up	yes	--	linc	chr15:33372637-33374368:+	--
MSTRG.145175	22	0.5893	3	0.0829709	7.10249	2.82832	7.76878e-05	0.000110924	up	yes	--	linc	chr7:118053309-118059852:-	--
MSTRG.166327	22	0.5893	3	0.0829709	7.10249	2.82832	7.76878e-05	0.000110924	up	yes	--	linc	chrAEMK02000556.1:37970-40165:+	--
MSTRG.59428	33	0.88395	8	0.221256	3.99515	1.99825	7.87711e-05	0.000112311	up	yes	--	linc	chr15:20078396-20080294:-	--
MSTRG.127959	93	2.49113	45	1.24456	2.00161	1.00116	7.91383e-05	0.000112814	up	yes	--	linc	chr6:58333210-58334912:-	--
MSTRG.126487	15	0.401796	0	0.0138285	29.0556	4.86075	8.05304e-05	0.000114656	up	yes	--	linc	chr6:48234097-48238735:+	--
MSTRG.68721	15	0.401796	0	0.0138285	29.0556	4.86075	8.05304e-05	0.000114656	up	yes	--	linc	chr16:36309469-36310997:+	--
MSTRG.56695	61	1.63397	24	0.663768	2.46166	1.29963	8.13357e-05	0.00011572	up	yes	--	linc	chr14:111684115-111687540:+	--
MSTRG.120613	81	2.1697	37	1.02331	2.12028	1.08425	8.41562e-05	0.000119373	up	yes	--	antisense	chr5:85357891-85458771:+	--
MSTRG.9853	19	0.508941	2	0.055314	9.20095	3.20178	9.75877e-05	0.0001373	up	yes	--	antisense	chr1:138772862-138783803:+	--
MSTRG.139520	24	0.642873	4	0.110628	5.81113	2.53882	9.8089e-05	0.000137842	up	yes	--	linc	chr7:39516679-39517466:+	--
MSTRG.93137	24	0.642873	4	0.110628	5.81113	2.53882	9.8089e-05	0.000137842	up	yes	--	linc	chr3:3547537-3552311:+	--
MSTRG.110964	40	1.07146	12	0.331884	3.2284	1.69082	0.000104784	0.000146531	up	yes	--	linc	chr4:99591295-99596700:+	--
MSTRG.45952	40	1.07146	12	0.331884	3.2284	1.69082	0.000104784	0.000146531	up	yes	--	antisense	chr13:147062999-147207412:-	--
MSTRG.102013	16	0.428582	1	0.027657	15.4963	3.95386	0.000106167	0.000148258	up	yes	--	linc	chr3:115492445-115494083:+	--
MSTRG.110902	16	0.428582	1	0.027657	15.4963	3.95386	0.000106167	0.000148258	up	yes	--	antisense	chr4:99213344-99217030:-	--
MSTRG.44150	16	0.428582	1	0.027657	15.4963	3.95386	0.000106167	0.000148258	up	yes	--	antisense	chr13:124698167-124700907:-	--
MSTRG.54034	16	0.428582	1	0.027657	15.4963	3.95386	0.000106167	0.000148258	up	yes	--	antisense	chr14:74730468-74731305:-	--
MSTRG.79483	16	0.428582	1	0.027657	15.4963	3.95386	0.000106167	0.000148258	up	yes	--	antisense	chr18:46061803-46066717:+	--
MSTRG.71222	28	0.750019	6	0.165942	4.51977	2.17625	0.000122845	0.00016986	up	yes	--	linc	chr16:39350525-39353081:-	--
MSTRG.49380	55	1.47325	21	0.580797	2.5366	1.3429	0.000124389	0.000171817	up	yes	--	linc	chr14:10047410-10052723:+	--
MSTRG.101833	34	0.910737	9	0.248913	3.65886	1.87139	0.000124806	0.000172334	up	yes	--	linc	chr3:112817850-112820364:-	--
MSTRG.127248	14	0.375009	0	0.0138285	27.1186	4.76121	0.000147029	0.000201319	up	yes	--	linc	chr6:52490809-52491591:-	--
MSTRG.52287	14	0.375009	0	0.0138285	27.1186	4.76121	0.000147029	0.000201319	up	yes	--	linc	chr14:51350645-51352920:-	--
MSTRG.60374	14	0.375009	0	0.0138285	27.1186	4.76121	0.000147029	0.000201319	up	yes	--	linc	chr15:45693954-45703884:+	--
MSTRG.166843	64	1.71433	27	0.746739	2.29575	1.19897	0.000151215	0.000206698	up	yes	--	linc	chrAEMK02000682.1:1657351-1659008:-	--
MSTRG.44374	18	0.482155	2	0.055314	8.71669	3.12378	0.00017645	0.000238546	up	yes	--	linc	chr13:106976359-106977103:+	--
MSTRG.62930	18	0.482155	2	0.055314	8.71669	3.12378	0.00017645	0.000238546	up	yes	--	antisense	chr15:81805037-81806626:+	--
MSTRG.124566	15	0.401796	1	0.027657	14.5278	3.86075	0.00019594	0.000263206	up	yes	--	antisense	chr6:18660850-18666391:-	--
MSTRG.65215	15	0.401796	1	0.027657	14.5278	3.86075	0.00019594	0.000263206	up	yes	--	antisense	chr15:110789067-110867278:+	--
MSTRG.66534	15	0.401796	1	0.027657	14.5278	3.86075	0.00019594	0.000263206	up	yes	--	linc	chr15:136854675-136856288:+	--
MSTRG.134223	78	2.08934	37	1.02331	2.04175	1.0298	0.000215848	0.000287776	up	yes	--	linc	chr6:137513255-137519302:-	--
MSTRG.121932	53	1.41968	21	0.580797	2.44436	1.28946	0.000261582	0.000345416	up	yes	--	linc	chr5:99199676-99203201:-	--
MSTRG.109568	13	0.348223	0	0.0138285	25.1816	4.6543	0.000269819	0.00035553	up	yes	--	antisense	chr4:88511922-88522252:-	--
MSTRG.128838	13	0.348223	0	0.0138285	25.1816	4.6543	0.000269819	0.00035553	up	yes	--	antisense	chr6:68707316-68716553:+	--
MSTRG.60238	13	0.348223	0	0.0138285	25.1816	4.6543	0.000269819	0.00035553	up	yes	--	linc	chr15:34004217-34025458:-	--
MSTRG.98235	36	0.96431	11	0.304227	3.16971	1.66435	0.000273481	0.000359705	up	yes	--	linc	chr3:59472398-59474304:-	--
MSTRG.121530	43	1.15181	15	0.414855	2.77643	1.47323	0.00027355	0.000359737	up	yes	--	linc	chr5:89674121-89675914:+	--
MSTRG.78944	77	2.06255	37	1.02331	2.01557	1.01119	0.000293321	0.000383784	up	yes	--	linc	chr18:38067862-38069950:-	--
MSTRG.166434	17	0.455368	2	0.055314	8.23243	3.04132	0.000318548	0.000414019	up	yes	--	linc	chrAEMK02000576.1:4252-56776:-	--
MSTRG.96309	17	0.455368	2	0.055314	8.23243	3.04132	0.000318548	0.000414019	up	yes	--	linc	chr3:38673665-38690979:+	--
MSTRG.67738	30	0.803591	8	0.221256	3.63195	1.86075	0.000330848	0.000429099	up	yes	--	antisense	chr16:26659223-26670461:+	--
MSTRG.69562	28	0.750019	7	0.193599	3.87409	1.95386	0.000339156	0.000439306	up	yes	--	antisense	chr16:47403635-47409999:-	--
MSTRG.79249	39	1.04467	13	0.359541	2.90556	1.53882	0.000344738	0.000445959	up	yes	--	linc	chr18:42227140-42235608:+	--
MSTRG.31931	44	1.1786	16	0.442512	2.66343	1.41329	0.000359298	0.000463671	up	yes	--	linc	chr12:25410059-25416412:+	--
MSTRG.111586	14	0.375009	1	0.027657	13.5593	3.76121	0.000362283	0.000466772	up	yes	--	linc	chr4:106026032-106035064:+	--
MSTRG.15132	14	0.375009	1	0.027657	13.5593	3.76121	0.000362283	0.000466772	up	yes	--	antisense	chr1:236265986-236317535:-	--
MSTRG.33475	14	0.375009	1	0.027657	13.5593	3.76121	0.000362283	0.000466772	up	yes	--	antisense	chr12:46898537-46899651:+	--
MSTRG.67075	14	0.375009	1	0.027657	13.5593	3.76121	0.000362283	0.000466772	up	yes	--	linc	chr16:6765558-6768631:+	--
MSTRG.8343	14	0.375009	1	0.027657	13.5593	3.76121	0.000362283	0.000466772	up	yes	--	linc	chr1:122065739-122085805:-	--
MSTRG.96302	14	0.375009	1	0.027657	13.5593	3.76121	0.000362283	0.000466772	up	yes	--	antisense	chr3:38654719-38656213:-	--
MSTRG.139799	73	1.95541	35	0.967994	2.02006	1.0144	0.000407714	0.000520533	up	yes	--	antisense	chr7:46705998-46723800:-	--
MSTRG.104879	31	0.830378	9	0.248913	3.33602	1.73813	0.000497801	0.000626598	up	yes	--	linc	chr4:22264343-22314899:+	--
MSTRG.147452	31	0.830378	9	0.248913	3.33602	1.73813	0.000497801	0.000626598	up	yes	--	linc	chr8:29952614-29955323:-	--
MSTRG.67295	31	0.830378	9	0.248913	3.33602	1.73813	0.000497801	0.000626598	up	yes	--	linc	chr16:18353961-18357518:-	--
MSTRG.115474	12	0.321437	0	0.0138285	23.2445	4.53882	0.000497832	0.000626598	up	yes	--	linc	chr5:17375895-17376308:-	--
MSTRG.160220	12	0.321437	0	0.0138285	23.2445	4.53882	0.000497832	0.000626598	up	yes	--	linc	chr9:74980907-74981624:-	--
MSTRG.168999	12	0.321437	0	0.0138285	23.2445	4.53882	0.000497832	0.000626598	up	yes	--	linc	chrX:36895194-36895984:+	--
MSTRG.17891	16	0.428582	2	0.055314	7.74817	2.95386	0.000573985	0.000713259	up	yes	--	linc	chr1:271237524-271238538:+	--
MSTRG.18169	16	0.428582	2	0.055314	7.74817	2.95386	0.000573985	0.000713259	up	yes	--	linc	chr1:273494596-273499846:-	--
MSTRG.166247	13	0.348223	1	0.027657	12.5908	3.6543	0.000670992	0.000825608	up	yes	--	linc	chrAEMK02000510.1:777262-823831:-	--
MSTRG.166435	13	0.348223	1	0.027657	12.5908	3.6543	0.000670992	0.000825608	up	yes	--	linc	chrAEMK02000576.1:8880-61442:+	--
MSTRG.31862	13	0.348223	1	0.027657	12.5908	3.6543	0.000670992	0.000825608	up	yes	--	linc	chr12:24836712-24838188:-	--
MSTRG.67208	13	0.348223	1	0.027657	12.5908	3.6543	0.000670992	0.000825608	up	yes	--	linc	chr16:18358651-18360258:-	--
MSTRG.167763	55	1.47325	24	0.663768	2.21953	1.15025	0.000677798	0.000833341	up	yes	--	linc	chrX:7615697-7619954:-	--
MSTRG.33517	55	1.47325	24	0.663768	2.21953	1.15025	0.000677798	0.000833341	up	yes	--	linc	chr12:47560988-47562309:+	--
MSTRG.141233	42	1.12503	16	0.442512	2.54237	1.34617	0.000780685	0.000948175	up	yes	--	linc	chr7:64614382-64615913:+	--
MSTRG.154099	28	0.750019	8	0.221256	3.38982	1.76121	0.000838593	0.00101315	up	yes	--	linc	chr8:132249647-132298181:+	--
MSTRG.106541	20	0.535728	4	0.110628	4.84261	2.27578	0.000849562	0.00102454	up	yes	--	linc	chr4:42786867-42789030:-	--
MSTRG.126338	45	1.20539	18	0.497826	2.4213	1.27578	0.000849681	0.00102454	up	yes	--	linc	chr6:47002245-47003274:+	--
MSTRG.70837	22	0.5893	5	0.138285	4.26149	2.09136	0.000900742	0.00108106	up	yes	--	antisense	chr16:68216425-68225682:-	--
MSTRG.171344	11	0.29465	0	0.0138285	21.3075	4.41329	0.000923773	0.00110513	up	yes	--	linc	chrX:64762176-64762964:+	--
MSTRG.17790	11	0.29465	0	0.0138285	21.3075	4.41329	0.000923773	0.00110513	up	yes	--	linc	chr1:270147360-270148079:-	--
MSTRG.20404	11	0.29465	0	0.0138285	21.3075	4.41329	0.000923773	0.00110513	up	yes	--	linc	chr10:31234312-31240800:+	--
MSTRG.58222	11	0.29465	0	0.0138285	21.3075	4.41329	0.000923773	0.00110513	up	yes	--	linc	chr14:141291522-141294532:-	--
MSTRG.107180	54	1.44646	24	0.663768	2.17917	1.12378	0.00094977	0.00113379	up	yes	--	linc	chr4:58867607-58905616:-	--
MSTRG.157202	43	1.15181	17	0.470169	2.44979	1.29266	0.000985658	0.00117401	up	yes	--	linc	chr9:32753333-32754273:+	--
MSTRG.11191	15	0.401796	2	0.055314	7.26391	2.86075	0.00103186	0.00122358	up	yes	--	linc	chr1:168462405-168465072:-	--
MSTRG.163525	15	0.401796	2	0.055314	7.26391	2.86075	0.00103186	0.00122358	up	yes	--	antisense	chr9:124486247-124488241:-	--
MSTRG.169945	15	0.401796	2	0.055314	7.26391	2.86075	0.00103186	0.00122358	up	yes	--	linc	chrX:48408875-48422495:+	--
MSTRG.48669	15	0.401796	2	0.055314	7.26391	2.86075	0.00103186	0.00122358	up	yes	--	linc	chr13:207472075-207474151:-	--
MSTRG.55695	15	0.401796	2	0.055314	7.26391	2.86075	0.00103186	0.00122358	up	yes	--	linc	chr14:99134699-99140373:-	--
MSTRG.56137	15	0.401796	2	0.055314	7.26391	2.86075	0.00103186	0.00122358	up	yes	--	linc	chr14:103225554-103259711:-	--
MSTRG.99228	15	0.401796	2	0.055314	7.26391	2.86075	0.00103186	0.00122358	up	yes	--	antisense	chr3:79090157-79100983:+	--
MSTRG.128278	41	1.09824	16	0.442512	2.48184	1.31141	0.00114139	0.00134253	up	yes	--	linc	chr6:60901097-60902205:-	--
MSTRG.118953	12	0.321437	1	0.027657	11.6223	3.53882	0.0012447	0.00145423	up	yes	--	linc	chr5:63943789-63944265:+	--
MSTRG.164897	12	0.321437	1	0.027657	11.6223	3.53882	0.0012447	0.00145423	up	yes	--	linc	chrAEMK02000203.1:920-26475:-	--
MSTRG.119362	17	0.455368	3	0.0829709	5.48829	2.45636	0.00129301	0.00150407	up	yes	--	antisense	chr5:69554497-69562912:+	--
MSTRG.149443	17	0.455368	3	0.0829709	5.48829	2.45636	0.00129301	0.00150407	up	yes	--	linc	chr8:75414609-75415279:-	--
MSTRG.67528	17	0.455368	3	0.0829709	5.48829	2.45636	0.00129301	0.00150407	up	yes	--	linc	chr16:23370334-23371214:+	--
MSTRG.53788	39	1.04467	15	0.414855	2.51816	1.33237	0.00131897	0.00153205	up	yes	--	antisense	chr14:75113732-75117299:-	--
MSTRG.158723	53	1.41968	24	0.663768	2.13882	1.09681	0.00132435	0.00153697	up	yes	--	linc	chr9:53295731-53300313:-	--
MSTRG.53232	53	1.41968	24	0.663768	2.13882	1.09681	0.00132435	0.00153697	up	yes	--	linc	chr14:63909379-63911323:-	--
MSTRG.31972	34	0.910737	12	0.331884	2.74414	1.45636	0.00133536	0.00154773	up	yes	--	linc	chr12:26050133-26054466:+	--
MSTRG.81197	34	0.910737	12	0.331884	2.74414	1.45636	0.00133536	0.00154773	up	yes	--	antisense	chr2:7925162-7929260:+	--
MSTRG.112119	19	0.508941	4	0.110628	4.60048	2.20178	0.00143997	0.00165461	up	yes	--	linc	chr4:111347605-111349090:+	--
MSTRG.164756	23	0.616087	6	0.165942	3.71266	1.89246	0.00147623	0.00169191	up	yes	--	linc	chrAEMK02000135.1:6431-8501:-	--
MSTRG.79412	23	0.616087	6	0.165942	3.71266	1.89246	0.00147623	0.00169191	up	yes	--	antisense	chr18:45418989-45422651:-	--
MSTRG.89641	23	0.616087	6	0.165942	3.71266	1.89246	0.00147623	0.00169191	up	yes	--	antisense	chr2:117056781-117115960:+	--
MSTRG.69076	21	0.562514	5	0.138285	4.06779	2.02424	0.00149252	0.00170838	up	yes	--	antisense	chr16:43162389-43203880:-	--
MSTRG.121297	10	0.267864	0	0.0138285	19.3704	4.27578	0.00172452	0.00195051	up	yes	--	linc	chr5:90450248-90451219:-	--
MSTRG.125482	10	0.267864	0	0.0138285	19.3704	4.27578	0.00172452	0.00195051	up	yes	--	linc	chr6:35915817-35919900:-	--
MSTRG.127840	10	0.267864	0	0.0138285	19.3704	4.27578	0.00172452	0.00195051	up	yes	--	linc	chr6:56909087-56981398:-	--
MSTRG.156305	10	0.267864	0	0.0138285	19.3704	4.27578	0.00172452	0.00195051	up	yes	--	linc	chr9:21319057-21321232:+	--
MSTRG.29381	10	0.267864	0	0.0138285	19.3704	4.27578	0.00172452	0.00195051	up	yes	--	linc	chr12:1191494-1192042:+	--
MSTRG.32692	10	0.267864	0	0.0138285	19.3704	4.27578	0.00172452	0.00195051	up	yes	--	antisense	chr12:36166970-36167763:+	--
MSTRG.38970	10	0.267864	0	0.0138285	19.3704	4.27578	0.00172452	0.00195051	up	yes	--	linc	chr13:49242454-49272955:+	--
MSTRG.65521	10	0.267864	0	0.0138285	19.3704	4.27578	0.00172452	0.00195051	up	yes	--	linc	chr15:118006915-118007958:+	--
MSTRG.17789	35	0.937523	13	0.359541	2.60756	1.3827	0.00174701	0.00197289	up	yes	--	linc	chr1:270146072-270151879:-	--
MSTRG.69560	35	0.937523	13	0.359541	2.60756	1.3827	0.00174701	0.00197289	up	yes	--	linc	chr16:47735281-47737172:-	--
MSTRG.120217	14	0.375009	2	0.055314	6.77965	2.76121	0.00184979	0.00207579	up	yes	--	linc	chr5:78331058-78335427:+	--
MSTRG.161285	14	0.375009	2	0.055314	6.77965	2.76121	0.00184979	0.00207579	up	yes	--	antisense	chr9:91969860-91981999:-	--
MSTRG.23673	14	0.375009	2	0.055314	6.77965	2.76121	0.00184979	0.00207579	up	yes	--	antisense	chr11:4031976-4039753:+	--
MSTRG.24246	26	0.696446	8	0.221256	3.14769	1.6543	0.00207413	0.00230845	up	yes	--	linc	chr11:8513138-8515390:+	--
MSTRG.113414	53	1.41968	25	0.691425	2.05327	1.03792	0.00214475	0.0023794	up	yes	--	linc	chr4:129350897-129354525:-	--
MSTRG.50536	53	1.41968	25	0.691425	2.05327	1.03792	0.00214475	0.0023794	up	yes	--	antisense	chr14:30319241-30320821:-	--
MSTRG.171582	50	1.33932	23	0.636111	2.10548	1.07415	0.00216915	0.00240319	up	yes	--	antisense	chrX:78360511-78539992:-	--
MSTRG.97831	11	0.29465	1	0.027657	10.6537	3.41329	0.00231209	0.00254851	up	yes	--	antisense	chr3:53297902-53298934:+	--
MSTRG.151145	18	0.482155	4	0.110628	4.35835	2.12378	0.00242648	0.00265777	up	yes	--	antisense	chr8:97067894-97070159:-	--
MSTRG.73703	18	0.482155	4	0.110628	4.35835	2.12378	0.00242648	0.00265777	up	yes	--	antisense	chr17:34758444-34770873:-	--
MSTRG.118612	20	0.535728	5	0.138285	3.87409	1.95386	0.00245753	0.00268995	up	yes	--	linc	chr5:59715907-59719042:-	--
MSTRG.155388	20	0.535728	5	0.138285	3.87409	1.95386	0.00245753	0.00268995	up	yes	--	linc	chr9:9650912-9652115:+	--
MSTRG.75959	20	0.535728	5	0.138285	3.87409	1.95386	0.00245753	0.00268995	up	yes	--	linc	chr17:62897302-62898264:+	--
MSTRG.31137	29	0.776805	10	0.27657	2.80871	1.48991	0.00258098	0.00281201	up	yes	--	antisense	chr12:18178833-18181180:-	--
MSTRG.10005	27	0.723232	9	0.248913	2.90556	1.53882	0.0029012	0.00312686	up	yes	--	linc	chr1:145418149-145420950:+	--
MSTRG.143047	27	0.723232	9	0.248913	2.90556	1.53882	0.0029012	0.00312686	up	yes	--	linc	chr7:88582779-88590290:+	--
MSTRG.146438	27	0.723232	9	0.248913	2.90556	1.53882	0.0029012	0.00312686	up	yes	--	linc	chr8:9254553-9288033:+	--
MSTRG.43748	25	0.669659	8	0.221256	3.02663	1.59771	0.00322891	0.00345081	up	yes	--	linc	chr13:120625369-120719032:+	--
MSTRG.120009	9	0.241077	0	0.0138285	17.4334	4.12378	0.00324006	0.00345352	up	yes	--	antisense	chr5:77127227-77238681:+	--
MSTRG.124928	9	0.241077	0	0.0138285	17.4334	4.12378	0.00324006	0.00345352	up	yes	--	linc	chr6:27037685-27043211:+	--
MSTRG.138014	9	0.241077	0	0.0138285	17.4334	4.12378	0.00324006	0.00345352	up	yes	--	linc	chr7:24187219-24187778:+	--
MSTRG.161281	9	0.241077	0	0.0138285	17.4334	4.12378	0.00324006	0.00345352	up	yes	--	linc	chr9:92012594-92015519:+	--
MSTRG.171073	9	0.241077	0	0.0138285	17.4334	4.12378	0.00324006	0.00345352	up	yes	--	linc	chrX:57824825-57825499:+	--
MSTRG.20894	9	0.241077	0	0.0138285	17.4334	4.12378	0.00324006	0.00345352	up	yes	--	linc	chr10:39172449-39178383:+	--
MSTRG.30742	9	0.241077	0	0.0138285	17.4334	4.12378	0.00324006	0.00345352	up	yes	--	linc	chr12:13677805-13680725:-	--
MSTRG.37166	9	0.241077	0	0.0138285	17.4334	4.12378	0.00324006	0.00345352	up	yes	--	linc	chr13:30005096-30007085:+	--
MSTRG.50278	9	0.241077	0	0.0138285	17.4334	4.12378	0.00324006	0.00345352	up	yes	--	linc	chr14:23281899-23284795:-	--
MSTRG.70055	9	0.241077	0	0.0138285	17.4334	4.12378	0.00324006	0.00345352	up	yes	--	antisense	chr16:55217611-55262410:-	--
MSTRG.93264	9	0.241077	0	0.0138285	17.4334	4.12378	0.00324006	0.00345352	up	yes	--	linc	chr3:4481316-4482032:+	--
MSTRG.124236	13	0.348223	2	0.055314	6.29539	2.6543	0.00330488	0.00351325	up	yes	--	linc	chr6:11974524-11988989:-	--
MSTRG.12742	13	0.348223	2	0.055314	6.29539	2.6543	0.00330488	0.00351325	up	yes	--	linc	chr1:191934725-191936869:+	--
MSTRG.136551	13	0.348223	2	0.055314	6.29539	2.6543	0.00330488	0.00351325	up	yes	--	linc	chr7:5606661-5849218:+	--
MSTRG.150144	13	0.348223	2	0.055314	6.29539	2.6543	0.00330488	0.00351325	up	yes	--	linc	chr8:83680675-83702754:+	--
MSTRG.31310	13	0.348223	2	0.055314	6.29539	2.6543	0.00330488	0.00351325	up	yes	--	antisense	chr12:19723477-19725681:+	--
MSTRG.157879	30	0.803591	11	0.304227	2.64142	1.40131	0.00341658	0.0036152	up	yes	--	antisense	chr9:38580841-38855600:+	--
MSTRG.136307	50	1.33932	24	0.663768	2.01775	1.01275	0.00348126	0.00367684	up	yes	--	antisense	chr7:8240396-8328716:+	--
MSTRG.154490	44	1.1786	20	0.55314	2.13075	1.09136	0.00357312	0.00376344	up	yes	--	linc	chr9:586485-587866:+	--
MSTRG.101779	33	0.88395	13	0.359541	2.45855	1.29781	0.00379036	0.00397553	up	yes	--	linc	chr3:112314841-112319160:-	--
MSTRG.167774	21	0.562514	6	0.165942	3.38982	1.76121	0.00382442	0.00400915	up	yes	--	linc	chrX:13952456-13953401:+	--
MSTRG.56005	28	0.750019	10	0.27657	2.71186	1.43928	0.00390357	0.00408357	up	yes	--	linc	chr14:101271832-101273486:-	--
MSTRG.112673	17	0.455368	4	0.110628	4.11622	2.04132	0.00406248	0.00423598	up	yes	--	linc	chr4:118158480-118162152:-	--
MSTRG.146281	17	0.455368	4	0.110628	4.11622	2.04132	0.00406248	0.00423598	up	yes	--	linc	chr8:8874715-8891931:-	--
MSTRG.18181	48	1.28575	23	0.636111	2.02126	1.01526	0.0041241	0.00429074	up	yes	--	linc	chr1:273553277-273554864:-	--
MSTRG.31131	45	1.20539	21	0.580797	2.0754	1.05339	0.00419958	0.00435985	up	yes	--	antisense	chr12:18121230-18142851:-	--
MSTRG.104229	10	0.267864	1	0.027657	9.68521	3.27578	0.00429947	0.00444146	up	yes	--	linc	chr4:14788099-14825647:-	--
MSTRG.108065	10	0.267864	1	0.027657	9.68521	3.27578	0.00429947	0.00444146	up	yes	--	linc	chr4:71616651-71621496:-	--
MSTRG.17918	10	0.267864	1	0.027657	9.68521	3.27578	0.00429947	0.00444146	up	yes	--	linc	chr1:271292047-271293886:+	--
MSTRG.24969	10	0.267864	1	0.027657	9.68521	3.27578	0.00429947	0.00444146	up	yes	--	linc	chr11:12938130-12955904:+	--
MSTRG.47177	10	0.267864	1	0.027657	9.68521	3.27578	0.00429947	0.00444146	up	yes	--	linc	chr13:173566173-173583040:-	--
MSTRG.56367	10	0.267864	1	0.027657	9.68521	3.27578	0.00429947	0.00444146	up	yes	--	linc	chr14:107567328-107568918:+	--
MSTRG.66740	10	0.267864	1	0.027657	9.68521	3.27578	0.00429947	0.00444146	up	yes	--	linc	chr15:138682792-138684158:+	--
MSTRG.68548	10	0.267864	1	0.027657	9.68521	3.27578	0.00429947	0.00444146	up	yes	--	antisense	chr16:34094018-34135930:+	--
MSTRG.94302	10	0.267864	1	0.027657	9.68521	3.27578	0.00429947	0.00444146	up	yes	--	linc	chr3:15275877-15276554:+	--
MSTRG.712	31	0.830378	12	0.331884	2.50201	1.32309	0.00439738	0.00452937	up	yes	--	linc	chr1:10308616-10311237:-	--
MSTRG.155120	26	0.696446	9	0.248913	2.79795	1.48437	0.00443181	0.00455818	up	yes	--	antisense	chr8:135896016-136021471:+	--
MSTRG.121894	34	0.910737	14	0.387198	2.35212	1.23396	0.00472576	0.00482582	up	yes	--	linc	chr5:99006155-99008159:-	--
MSTRG.51450	24	0.642873	8	0.221256	2.90556	1.53882	0.00498965	0.0050688	up	yes	--	antisense	chr14:42220552-42221972:+	--
MSTRG.103391	29	0.776805	11	0.304227	2.55337	1.35241	0.00508635	0.0051455	up	yes	--	linc	chr4:945728-949852:+	--
MSTRG.123946	29	0.776805	11	0.304227	2.55337	1.35241	0.00508635	0.0051455	up	yes	--	linc	chr6:9199898-9203622:-	--
MSTRG.2283	22	0.5893	7	0.193599	3.04392	1.60593	0.00555466	0.0055756	up	yes	--	linc	chr1:25038631-25055030:-	--
MSTRG.167027	27	0.723232	10	0.27657	2.61501	1.38682	0.00586055	0.0058533	up	yes	--	linc	chrX:106463-107560:-	--
MSTRG.165182	12	0.321437	2	0.055314	5.81113	2.53882	0.00588048	0.00586589	up	yes	--	linc	chrAEMK02000328.1:657414-664187:+	--
MSTRG.171824	12	0.321437	2	0.055314	5.81113	2.53882	0.00588048	0.00586589	up	yes	--	linc	chrX:84521080-84526013:+	--
MSTRG.59165	12	0.321437	2	0.055314	5.81113	2.53882	0.00588048	0.00586589	up	yes	--	linc	chr15:15405589-15444758:-	--
MSTRG.112675	8	0.214291	0	0.0138285	15.4963	3.95386	0.00612937	0.00606957	up	yes	--	antisense	chr4:118179005-118265641:+	--
MSTRG.156816	8	0.214291	0	0.0138285	15.4963	3.95386	0.00612937	0.00606957	up	yes	--	linc	chr9:27583679-27586333:+	--
MSTRG.157185	8	0.214291	0	0.0138285	15.4963	3.95386	0.00612937	0.00606957	up	yes	--	linc	chr9:20534766-20535330:-	--
MSTRG.158267	8	0.214291	0	0.0138285	15.4963	3.95386	0.00612937	0.00606957	up	yes	--	linc	chr9:46350215-46352036:+	--
MSTRG.166809	8	0.214291	0	0.0138285	15.4963	3.95386	0.00612937	0.00606957	up	yes	--	linc	chrAEMK02000682.1:1293740-1294489:-	--
MSTRG.17674	8	0.214291	0	0.0138285	15.4963	3.95386	0.00612937	0.00606957	up	yes	--	linc	chr1:269448092-269450515:-	--
MSTRG.28661	8	0.214291	0	0.0138285	15.4963	3.95386	0.00612937	0.00606957	up	yes	--	linc	chr11:77357262-77361991:-	--
MSTRG.30501	8	0.214291	0	0.0138285	15.4963	3.95386	0.00612937	0.00606957	up	yes	--	antisense	chr12:11883943-11888626:+	--
MSTRG.31881	8	0.214291	0	0.0138285	15.4963	3.95386	0.00612937	0.00606957	up	yes	--	antisense	chr12:24797559-24800484:+	--
MSTRG.42857	8	0.214291	0	0.0138285	15.4963	3.95386	0.00612937	0.00606957	up	yes	--	linc	chr13:109345083-109347309:-	--
MSTRG.63417	8	0.214291	0	0.0138285	15.4963	3.95386	0.00612937	0.00606957	up	yes	--	linc	chr15:91100243-91321688:-	--
MSTRG.65120	8	0.214291	0	0.0138285	15.4963	3.95386	0.00612937	0.00606957	up	yes	--	linc	chr15:113514744-113515457:-	--
MSTRG.66894	8	0.214291	0	0.0138285	15.4963	3.95386	0.00612937	0.00606957	up	yes	--	linc	chr15:140165961-140171043:-	--
MSTRG.68824	8	0.214291	0	0.0138285	15.4963	3.95386	0.00612937	0.00606957	up	yes	--	antisense	chr16:38123820-38126537:+	--
MSTRG.77652	8	0.214291	0	0.0138285	15.4963	3.95386	0.00612937	0.00606957	up	yes	--	linc	chr18:20235373-20245546:+	--
MSTRG.81292	8	0.214291	0	0.0138285	15.4963	3.95386	0.00612937	0.00606957	up	yes	--	linc	chr2:9173822-9178335:-	--
MSTRG.82422	8	0.214291	0	0.0138285	15.4963	3.95386	0.00612937	0.00606957	up	yes	--	antisense	chr2:26425771-26480427:-	--
MSTRG.84352	8	0.214291	0	0.0138285	15.4963	3.95386	0.00612937	0.00606957	up	yes	--	antisense	chr2:59649973-59651947:+	--
MSTRG.93611	8	0.214291	0	0.0138285	15.4963	3.95386	0.00612937	0.00606957	up	yes	--	linc	chr3:7668512-7669200:+	--
MSTRG.98517	8	0.214291	0	0.0138285	15.4963	3.95386	0.00612937	0.00606957	up	yes	--	linc	chr3:67611678-67612379:+	--
MSTRG.64393	16	0.428582	4	0.110628	3.87409	1.95386	0.00675286	0.0066142	up	yes	--	antisense	chr15:100107514-100110332:+	--
MSTRG.74705	16	0.428582	4	0.110628	3.87409	1.95386	0.00675286	0.0066142	up	yes	--	linc	chr17:46665390-46667688:+	--
MSTRG.136608	28	0.750019	11	0.304227	2.46533	1.30178	0.00751565	0.00728649	up	yes	--	linc	chr7:10925205-10929655:+	--
MSTRG.68460	23	0.616087	8	0.221256	2.7845	1.47742	0.00764995	0.00739942	up	yes	--	linc	chr16:33992406-34005770:-	--
MSTRG.71914	23	0.616087	8	0.221256	2.7845	1.47742	0.00764995	0.00739942	up	yes	--	antisense	chr17:12035059-12038841:-	--
MSTRG.102414	9	0.241077	1	0.027657	8.71669	3.12378	0.0080008	0.00767234	up	yes	--	linc	chr3:118873169-118874088:+	--
MSTRG.121540	9	0.241077	1	0.027657	8.71669	3.12378	0.0080008	0.00767234	up	yes	--	linc	chr5:89860344-89869530:-	--
MSTRG.138301	9	0.241077	1	0.027657	8.71669	3.12378	0.0080008	0.00767234	up	yes	--	linc	chr7:17990947-17991779:+	--
MSTRG.157367	9	0.241077	1	0.027657	8.71669	3.12378	0.0080008	0.00767234	up	yes	--	linc	chr9:33863610-33872592:+	--
MSTRG.18225	9	0.241077	1	0.027657	8.71669	3.12378	0.0080008	0.00767234	up	yes	--	linc	chr10:27289-65852:-	--
MSTRG.18307	9	0.241077	1	0.027657	8.71669	3.12378	0.0080008	0.00767234	up	yes	--	linc	chr10:1005449-1051365:+	--
MSTRG.31686	9	0.241077	1	0.027657	8.71669	3.12378	0.0080008	0.00767234	up	yes	--	linc	chr12:23217228-23218991:-	--
MSTRG.49985	9	0.241077	1	0.027657	8.71669	3.12378	0.0080008	0.00767234	up	yes	--	antisense	chr14:19765857-19791848:-	--
MSTRG.61465	9	0.241077	1	0.027657	8.71669	3.12378	0.0080008	0.00767234	up	yes	--	antisense	chr15:61141562-61280813:+	--
MSTRG.90254	9	0.241077	1	0.027657	8.71669	3.12378	0.0080008	0.00767234	up	yes	--	linc	chr2:127217151-127230491:+	--
MSTRG.113057	26	0.696446	10	0.27657	2.51816	1.33237	0.00873026	0.00830721	up	yes	--	antisense	chr4:124694971-124701153:+	--
MSTRG.32792	19	0.508941	6	0.165942	3.06698	1.61682	0.00960981	0.0090506	up	yes	--	linc	chr12:37948498-37953669:+	--
MSTRG.79305	19	0.508941	6	0.165942	3.06698	1.61682	0.00960981	0.0090506	up	yes	--	linc	chr18:31465711-31469891:-	--
MSTRG.138680	32	0.857164	14	0.387198	2.21376	1.1465	0.00972586	0.00914914	up	yes	--	linc	chr7:31353852-31357424:+	--
MSTRG.164480	24	0.642873	9	0.248913	2.58272	1.36889	0.0101026	0.00943923	up	yes	--	linc	chr9:135083638-135085088:+	--
MSTRG.105	11	0.29465	2	0.055314	5.32687	2.41329	0.0104118	0.00968855	up	yes	--	linc	chr1:848754-854287:+	--
MSTRG.105341	11	0.29465	2	0.055314	5.32687	2.41329	0.0104118	0.00968855	up	yes	--	linc	chr4:28946445-28967517:-	--
MSTRG.137636	11	0.29465	2	0.055314	5.32687	2.41329	0.0104118	0.00968855	up	yes	--	antisense	chr7:21428046-21428597:-	--
MSTRG.80649	11	0.29465	2	0.055314	5.32687	2.41329	0.0104118	0.00968855	up	yes	--	antisense	chr2:4909347-4917208:-	--
MSTRG.120736	17	0.455368	5	0.138285	3.29297	1.71939	0.0104979	0.00975984	up	yes	--	linc	chr5:85472002-85648871:+	--
MSTRG.126548	17	0.455368	5	0.138285	3.29297	1.71939	0.0104979	0.00975984	up	yes	--	linc	chr6:48277130-48277810:-	--
MSTRG.74587	17	0.455368	5	0.138285	3.29297	1.71939	0.0104979	0.00975984	up	yes	--	linc	chr17:44332605-44353186:+	--
MSTRG.114595	15	0.401796	4	0.110628	3.63195	1.86075	0.0111355	0.0102915	up	yes	--	antisense	chr5:9418871-9466391:-	--
MSTRG.124762	13	0.348223	3	0.0829709	4.19693	2.06933	0.0112528	0.0103832	up	yes	--	antisense	chr6:19865828-19890596:-	--
MSTRG.166045	13	0.348223	3	0.0829709	4.19693	2.06933	0.0112528	0.0103832	up	yes	--	linc	chrAEMK02000465.1:272942-282481:+	--
MSTRG.20878	13	0.348223	3	0.0829709	4.19693	2.06933	0.0112528	0.0103832	up	yes	--	linc	chr10:39060055-39062578:+	--
MSTRG.31307	13	0.348223	3	0.0829709	4.19693	2.06933	0.0112528	0.0103832	up	yes	--	linc	chr12:19697035-19698778:+	--
MSTRG.46095	36	0.96431	17	0.470169	2.05099	1.03632	0.0115206	0.0106058	up	yes	--	linc	chr13:151714833-151718165:-	--
MSTRG.9465	36	0.96431	17	0.470169	2.05099	1.03632	0.0115206	0.0106058	up	yes	--	linc	chr1:138257720-138263461:+	--
MSTRG.23931	22	0.5893	8	0.221256	2.66343	1.41329	0.0116301	0.0106866	up	yes	--	linc	chr11:6006586-6013440:-	--
MSTRG.115295	7	0.187505	0	0.0138285	13.5593	3.76121	0.011681	0.0106981	up	yes	--	linc	chr5:15560822-15561897:-	--
MSTRG.116925	7	0.187505	0	0.0138285	13.5593	3.76121	0.011681	0.0106981	up	yes	--	antisense	chr5:33612421-33626500:-	--
MSTRG.127684	7	0.187505	0	0.0138285	13.5593	3.76121	0.011681	0.0106981	up	yes	--	antisense	chr6:55219600-55220145:+	--
MSTRG.135099	7	0.187505	0	0.0138285	13.5593	3.76121	0.011681	0.0106981	up	yes	--	linc	chr6:167217631-167233574:-	--
MSTRG.147567	7	0.187505	0	0.0138285	13.5593	3.76121	0.011681	0.0106981	up	yes	--	antisense	chr8:33049121-33058520:-	--
MSTRG.152265	7	0.187505	0	0.0138285	13.5593	3.76121	0.011681	0.0106981	up	yes	--	linc	chr8:113472193-113475988:+	--
MSTRG.157970	7	0.187505	0	0.0138285	13.5593	3.76121	0.011681	0.0106981	up	yes	--	linc	chr9:43223701-43230984:-	--
MSTRG.163955	7	0.187505	0	0.0138285	13.5593	3.76121	0.011681	0.0106981	up	yes	--	linc	chr9:129041393-129053905:+	--
MSTRG.167302	7	0.187505	0	0.0138285	13.5593	3.76121	0.011681	0.0106981	up	yes	--	linc	chrX:8454317-8474376:+	--
MSTRG.30364	7	0.187505	0	0.0138285	13.5593	3.76121	0.011681	0.0106981	up	yes	--	linc	chr12:10666857-10724298:-	--
MSTRG.58707	7	0.187505	0	0.0138285	13.5593	3.76121	0.011681	0.0106981	up	yes	--	linc	chr15:7363118-7444433:-	--
MSTRG.62784	7	0.187505	0	0.0138285	13.5593	3.76121	0.011681	0.0106981	up	yes	--	linc	chr15:82143212-82144538:+	--
MSTRG.64349	7	0.187505	0	0.0138285	13.5593	3.76121	0.011681	0.0106981	up	yes	--	linc	chr15:101526765-101551549:+	--
MSTRG.131258	25	0.669659	10	0.27657	2.4213	1.27578	0.0128982	0.0116939	up	yes	--	linc	chr6:97130086-97142726:-	--
MSTRG.156093	20	0.535728	7	0.193599	2.7672	1.46843	0.0132922	0.0120022	up	yes	--	linc	chr9:13413101-13414431:-	--
MSTRG.66971	28	0.750019	12	0.331884	2.25988	1.17625	0.0135704	0.01223	up	yes	--	linc	chr16:322176-339502:+	--
MSTRG.126547	31	0.830378	14	0.387198	2.14458	1.1007	0.0137967	0.0124074	up	yes	--	antisense	chr6:48274168-48293119:-	--
MSTRG.2637	31	0.830378	14	0.387198	2.14458	1.1007	0.0137967	0.0124074	up	yes	--	linc	chr1:30624080-30633652:-	--
MSTRG.51339	31	0.830378	14	0.387198	2.14458	1.1007	0.0137967	0.0124074	up	yes	--	linc	chr14:40926878-40942810:-	--
MSTRG.11584	8	0.214291	1	0.027657	7.74817	2.95386	0.0148915	0.013233	up	yes	--	linc	chr1:179810874-179811718:-	--
MSTRG.121620	8	0.214291	1	0.027657	7.74817	2.95386	0.0148915	0.013233	up	yes	--	linc	chr5:94277580-94279229:-	--
MSTRG.135393	8	0.214291	1	0.027657	7.74817	2.95386	0.0148915	0.013233	up	yes	--	antisense	chr6:168637500-168639310:+	--
MSTRG.32330	8	0.214291	1	0.027657	7.74817	2.95386	0.0148915	0.013233	up	yes	--	antisense	chr12:27201073-27202010:+	--
MSTRG.49307	8	0.214291	1	0.027657	7.74817	2.95386	0.0148915	0.013233	up	yes	--	linc	chr14:9718855-9719209:+	--
MSTRG.71327	8	0.214291	1	0.027657	7.74817	2.95386	0.0148915	0.013233	up	yes	--	linc	chr16:76255016-76255559:-	--
MSTRG.79664	8	0.214291	1	0.027657	7.74817	2.95386	0.0148915	0.013233	up	yes	--	linc	chr18:48782579-48783117:+	--
MSTRG.94800	8	0.214291	1	0.027657	7.74817	2.95386	0.0148915	0.013233	up	yes	--	antisense	chr3:18234731-18242242:-	--
MSTRG.102709	18	0.482155	6	0.165942	2.90556	1.53882	0.0150348	0.013347	up	yes	--	antisense	chr3:119207164-119453880:-	--
MSTRG.66846	18	0.482155	6	0.165942	2.90556	1.53882	0.0150348	0.013347	up	yes	--	linc	chr15:139554849-139555787:-	--
MSTRG.99921	18	0.482155	6	0.165942	2.90556	1.53882	0.0150348	0.013347	up	yes	--	linc	chr3:87355283-87356480:-	--
MSTRG.121888	26	0.696446	11	0.304227	2.28923	1.19486	0.0160178	0.0141444	up	yes	--	linc	chr5:99085740-99090052:-	--
MSTRG.130909	29	0.776805	13	0.359541	2.16055	1.1114	0.0163749	0.0144406	up	yes	--	linc	chr6:91783684-91786779:-	--
MSTRG.132012	16	0.428582	5	0.138285	3.09927	1.63193	0.0167442	0.0147177	up	yes	--	linc	chr6:108023409-108037253:-	--
MSTRG.162322	21	0.562514	8	0.221256	2.54237	1.34617	0.0175222	0.0153309	up	yes	--	antisense	chr9:107445220-107456510:-	--
MSTRG.106017	14	0.375009	4	0.110628	3.38982	1.76121	0.0181989	0.0158468	up	yes	--	linc	chr4:36733180-36741488:+	--
MSTRG.157277	14	0.375009	4	0.110628	3.38982	1.76121	0.0181989	0.0158468	up	yes	--	linc	chr9:34086336-34097790:+	--
MSTRG.169669	14	0.375009	4	0.110628	3.38982	1.76121	0.0181989	0.0158468	up	yes	--	linc	chrX:45837993-45845284:-	--
MSTRG.155759	10	0.267864	2	0.055314	4.84261	2.27578	0.0183246	0.0159279	up	yes	--	antisense	chr9:12808421-12865662:+	--
MSTRG.16541	10	0.267864	2	0.055314	4.84261	2.27578	0.0183246	0.0159279	up	yes	--	antisense	chr1:252394609-252424896:+	--
MSTRG.94076	10	0.267864	2	0.055314	4.84261	2.27578	0.0183246	0.0159279	up	yes	--	linc	chr3:11115233-11213449:+	--
MSTRG.146976	24	0.642873	10	0.27657	2.32445	1.21689	0.0188898	0.0163595	up	yes	--	linc	chr8:21725185-21793726:+	--
MSTRG.57989	24	0.642873	10	0.27657	2.32445	1.21689	0.0188898	0.0163595	up	yes	--	antisense	chr14:135301097-135308414:+	--
MSTRG.166611	12	0.321437	3	0.0829709	3.87409	1.95386	0.0189821	0.0164226	up	yes	--	linc	chrAEMK02000682.1:394078-394945:+	--
MSTRG.31844	12	0.321437	3	0.0829709	3.87409	1.95386	0.0189821	0.0164226	up	yes	--	linc	chr12:24293036-24295008:+	--
MSTRG.90935	12	0.321437	3	0.0829709	3.87409	1.95386	0.0189821	0.0164226	up	yes	--	antisense	chr2:136862783-136864060:+	--
MSTRG.28655	30	0.803591	14	0.387198	2.0754	1.05339	0.0194163	0.0166838	up	yes	--	linc	chr11:77300628-77323298:-	--
MSTRG.9690	30	0.803591	14	0.387198	2.0754	1.05339	0.0194163	0.0166838	up	yes	--	linc	chr1:141443117-141446125:+	--
MSTRG.134915	19	0.508941	7	0.193599	2.62884	1.39443	0.0202804	0.0173407	up	yes	--	linc	chr6:161093187-161094594:-	--
MSTRG.17783	19	0.508941	7	0.193599	2.62884	1.39443	0.0202804	0.0173407	up	yes	--	linc	chr1:270038697-270048113:-	--
MSTRG.72583	19	0.508941	7	0.193599	2.62884	1.39443	0.0202804	0.0173407	up	yes	--	antisense	chr17:22008616-22011769:+	--
MSTRG.72137	22	0.5893	9	0.248913	2.3675	1.24336	0.0222462	0.0188585	up	yes	--	linc	chr16:72467601-72603759:+	--
MSTRG.81386	22	0.5893	9	0.248913	2.3675	1.24336	0.0222462	0.0188585	up	yes	--	antisense	chr2:10118425-10120381:+	--
MSTRG.104572	6	0.160718	0	0.0138285	11.6223	3.53882	0.0224394	0.0188863	up	yes	--	linc	chr4:16533547-16534196:+	--
MSTRG.11209	6	0.160718	0	0.0138285	11.6223	3.53882	0.0224394	0.0188863	up	yes	--	linc	chr1:168499410-168502479:-	--
MSTRG.114943	6	0.160718	0	0.0138285	11.6223	3.53882	0.0224394	0.0188863	up	yes	--	linc	chr5:12251453-12256120:-	--
MSTRG.116221	6	0.160718	0	0.0138285	11.6223	3.53882	0.0224394	0.0188863	up	yes	--	linc	chr5:24328784-24329013:+	--
MSTRG.119540	6	0.160718	0	0.0138285	11.6223	3.53882	0.0224394	0.0188863	up	yes	--	antisense	chr5:70168586-70173003:-	--
MSTRG.122344	6	0.160718	0	0.0138285	11.6223	3.53882	0.0224394	0.0188863	up	yes	--	linc	chr5:104478199-104478692:-	--
MSTRG.126294	6	0.160718	0	0.0138285	11.6223	3.53882	0.0224394	0.0188863	up	yes	--	linc	chr6:46708027-46709323:-	--
MSTRG.126839	6	0.160718	0	0.0138285	11.6223	3.53882	0.0224394	0.0188863	up	yes	--	linc	chr6:50521184-50524312:+	--
MSTRG.12739	6	0.160718	0	0.0138285	11.6223	3.53882	0.0224394	0.0188863	up	yes	--	linc	chr1:191928857-191929186:+	--
MSTRG.152624	6	0.160718	0	0.0138285	11.6223	3.53882	0.0224394	0.0188863	up	yes	--	linc	chr8:110743225-110751579:+	--
MSTRG.157556	6	0.160718	0	0.0138285	11.6223	3.53882	0.0224394	0.0188863	up	yes	--	linc	chr9:37270303-37270929:-	--
MSTRG.161301	6	0.160718	0	0.0138285	11.6223	3.53882	0.0224394	0.0188863	up	yes	--	linc	chr9:92280024-92285173:-	--
MSTRG.162711	6	0.160718	0	0.0138285	11.6223	3.53882	0.0224394	0.0188863	up	yes	--	linc	chr9:114915000-114916254:-	--
MSTRG.163060	6	0.160718	0	0.0138285	11.6223	3.53882	0.0224394	0.0188863	up	yes	--	linc	chr9:120729820-120730638:+	--
MSTRG.164787	6	0.160718	0	0.0138285	11.6223	3.53882	0.0224394	0.0188863	up	yes	--	antisense	chr9:139468237-139468915:-	--
MSTRG.165865	6	0.160718	0	0.0138285	11.6223	3.53882	0.0224394	0.0188863	up	yes	--	linc	chrAEMK02000452.1:2523208-2524371:+	--
MSTRG.166381	6	0.160718	0	0.0138285	11.6223	3.53882	0.0224394	0.0188863	up	yes	--	linc	chrAEMK02000569.1:970051-994089:+	--
MSTRG.167023	6	0.160718	0	0.0138285	11.6223	3.53882	0.0224394	0.0188863	up	yes	--	linc	chrX:92387-92637:+	--
MSTRG.169169	6	0.160718	0	0.0138285	11.6223	3.53882	0.0224394	0.0188863	up	yes	--	linc	chrX:38863203-38872844:+	--
MSTRG.170018	6	0.160718	0	0.0138285	11.6223	3.53882	0.0224394	0.0188863	up	yes	--	linc	chrX:48517804-48611836:+	--
MSTRG.171795	6	0.160718	0	0.0138285	11.6223	3.53882	0.0224394	0.0188863	up	yes	--	linc	chrX:84280523-84283736:-	--
MSTRG.17198	6	0.160718	0	0.0138285	11.6223	3.53882	0.0224394	0.0188863	up	yes	--	linc	chr1:264245183-264250466:-	--
MSTRG.22116	6	0.160718	0	0.0138285	11.6223	3.53882	0.0224394	0.0188863	up	yes	--	linc	chr10:53328328-53330380:+	--
MSTRG.24159	6	0.160718	0	0.0138285	11.6223	3.53882	0.0224394	0.0188863	up	yes	--	linc	chr11:7466326-7470198:+	--
MSTRG.27559	6	0.160718	0	0.0138285	11.6223	3.53882	0.0224394	0.0188863	up	yes	--	linc	chr11:61617312-61618430:+	--
MSTRG.27897	6	0.160718	0	0.0138285	11.6223	3.53882	0.0224394	0.0188863	up	yes	--	linc	chr11:66750651-66751074:+	--
MSTRG.30830	6	0.160718	0	0.0138285	11.6223	3.53882	0.0224394	0.0188863	up	yes	--	linc	chr12:14731808-14735257:+	--
MSTRG.33436	6	0.160718	0	0.0138285	11.6223	3.53882	0.0224394	0.0188863	up	yes	--	linc	chr12:46407398-46409400:+	--
MSTRG.47140	6	0.160718	0	0.0138285	11.6223	3.53882	0.0224394	0.0188863	up	yes	--	linc	chr13:173423739-173622593:+	--
MSTRG.58045	6	0.160718	0	0.0138285	11.6223	3.53882	0.0224394	0.0188863	up	yes	--	linc	chr14:137439719-137443101:+	--
MSTRG.6186	6	0.160718	0	0.0138285	11.6223	3.53882	0.0224394	0.0188863	up	yes	--	linc	chr1:87271058-87275810:+	--
MSTRG.6441	6	0.160718	0	0.0138285	11.6223	3.53882	0.0224394	0.0188863	up	yes	--	linc	chr1:95920313-95921485:+	--
MSTRG.65941	6	0.160718	0	0.0138285	11.6223	3.53882	0.0224394	0.0188863	up	yes	--	linc	chr15:126081419-126108952:-	--
MSTRG.66599	6	0.160718	0	0.0138285	11.6223	3.53882	0.0224394	0.0188863	up	yes	--	linc	chr15:137631626-137636989:-	--
MSTRG.70314	6	0.160718	0	0.0138285	11.6223	3.53882	0.0224394	0.0188863	up	yes	--	linc	chr16:63916772-63939137:-	--
MSTRG.72069	6	0.160718	0	0.0138285	11.6223	3.53882	0.0224394	0.0188863	up	yes	--	antisense	chr17:14860737-14861379:-	--
MSTRG.74352	6	0.160718	0	0.0138285	11.6223	3.53882	0.0224394	0.0188863	up	yes	--	linc	chr17:40953826-40954311:+	--
MSTRG.81682	6	0.160718	0	0.0138285	11.6223	3.53882	0.0224394	0.0188863	up	yes	--	antisense	chr2:14922100-14929829:-	--
MSTRG.84731	6	0.160718	0	0.0138285	11.6223	3.53882	0.0224394	0.0188863	up	yes	--	antisense	chr2:64786685-64791087:-	--
MSTRG.86579	6	0.160718	0	0.0138285	11.6223	3.53882	0.0224394	0.0188863	up	yes	--	antisense	chr2:81309236-81317429:-	--
MSTRG.92986	6	0.160718	0	0.0138285	11.6223	3.53882	0.0224394	0.0188863	up	yes	--	linc	chr3:1705647-1713936:+	--
MSTRG.9370	6	0.160718	0	0.0138285	11.6223	3.53882	0.0224394	0.0188863	up	yes	--	linc	chr1:136496930-136497373:-	--
MSTRG.97456	6	0.160718	0	0.0138285	11.6223	3.53882	0.0224394	0.0188863	up	yes	--	linc	chr3:51083750-51097733:-	--
MSTRG.76813	31	0.830378	15	0.414855	2.00161	1.00116	0.0226791	0.0190581	up	yes	--	linc	chr18:7014438-7016503:+	--
MSTRG.96954	28	0.750019	13	0.359541	2.08605	1.06077	0.0231412	0.0193759	up	yes	--	linc	chr3:43505154-43509229:+	--
MSTRG.73543	17	0.455368	6	0.165942	2.74414	1.45636	0.0232933	0.0194904	up	yes	--	linc	chr17:33072291-33080206:+	--
MSTRG.98588	15	0.401796	5	0.138285	2.90556	1.53882	0.0264403	0.0218182	up	yes	--	linc	chr3:67464838-67547731:-	--
MSTRG.38911	23	0.616087	10	0.27657	2.2276	1.15549	0.0274086	0.0225205	up	yes	--	linc	chr13:46434609-46438303:+	--
MSTRG.145774	7	0.187505	1	0.027657	6.77965	2.76121	0.0277029	0.0226825	up	yes	--	antisense	chr8:1882849-1887365:-	--
MSTRG.159025	7	0.187505	1	0.027657	6.77965	2.76121	0.0277029	0.0226825	up	yes	--	linc	chr9:58059796-58065804:+	--
MSTRG.159366	7	0.187505	1	0.027657	6.77965	2.76121	0.0277029	0.0226825	up	yes	--	antisense	chr9:64518827-64519860:-	--
MSTRG.169672	7	0.187505	1	0.027657	6.77965	2.76121	0.0277029	0.0226825	up	yes	--	linc	chrX:45842873-45849144:-	--
MSTRG.173935	7	0.187505	1	0.027657	6.77965	2.76121	0.0277029	0.0226825	up	yes	--	linc	chrX:118402531-118403365:+	--
MSTRG.27742	7	0.187505	1	0.027657	6.77965	2.76121	0.0277029	0.0226825	up	yes	--	linc	chr11:62840139-62841090:+	--
MSTRG.63504	7	0.187505	1	0.027657	6.77965	2.76121	0.0277029	0.0226825	up	yes	--	linc	chr15:91980517-91981849:-	--
MSTRG.63517	7	0.187505	1	0.027657	6.77965	2.76121	0.0277029	0.0226825	up	yes	--	antisense	chr15:92338344-92504324:+	--
MSTRG.753	7	0.187505	1	0.027657	6.77965	2.76121	0.0277029	0.0226825	up	yes	--	linc	chr1:11868252-11869149:-	--
MSTRG.8947	7	0.187505	1	0.027657	6.77965	2.76121	0.0277029	0.0226825	up	yes	--	linc	chr1:132227998-132402245:+	--
MSTRG.106782	13	0.348223	4	0.110628	3.14769	1.6543	0.0294455	0.0239526	up	yes	--	linc	chr4:48529370-48556705:-	--
MSTRG.123909	13	0.348223	4	0.110628	3.14769	1.6543	0.0294455	0.0239526	up	yes	--	linc	chr6:8683719-8910990:+	--
MSTRG.91077	13	0.348223	4	0.110628	3.14769	1.6543	0.0294455	0.0239526	up	yes	--	linc	chr2:138346182-138350162:+	--
MSTRG.136820	11	0.29465	3	0.0829709	3.55124	1.82832	0.0317193	0.0255866	up	yes	--	antisense	chr7:13878218-13879600:+	--
MSTRG.151385	11	0.29465	3	0.0829709	3.55124	1.82832	0.0317193	0.0255866	up	yes	--	antisense	chr8:99774212-100200990:-	--
MSTRG.24118	11	0.29465	3	0.0829709	3.55124	1.82832	0.0317193	0.0255866	up	yes	--	linc	chr11:7168494-7170825:-	--
MSTRG.37186	11	0.29465	3	0.0829709	3.55124	1.82832	0.0317193	0.0255866	up	yes	--	antisense	chr13:30027857-30029318:+	--
MSTRG.131294	9	0.241077	2	0.055314	4.35835	2.12378	0.0320166	0.0257666	up	yes	--	linc	chr6:97267536-97269062:-	--
MSTRG.90649	9	0.241077	2	0.055314	4.35835	2.12378	0.0320166	0.0257666	up	yes	--	linc	chr2:131959484-131961877:+	--
MSTRG.92097	9	0.241077	2	0.055314	4.35835	2.12378	0.0320166	0.0257666	up	yes	--	linc	chr2:146851380-146852297:+	--
MSTRG.97359	9	0.241077	2	0.055314	4.35835	2.12378	0.0320166	0.0257666	up	yes	--	linc	chr3:48806872-48853401:+	--
MSTRG.60844	16	0.428582	6	0.165942	2.58272	1.36889	0.0357049	0.0283308	up	yes	--	linc	chr15:52449806-52458692:+	--
MSTRG.93222	16	0.428582	6	0.165942	2.58272	1.36889	0.0357049	0.0283308	up	yes	--	antisense	chr3:4081212-4119136:+	--
MSTRG.136380	19	0.508941	8	0.221256	2.30024	1.20178	0.0386066	0.0302526	up	yes	--	antisense	chr7:10453221-10455861:+	--
MSTRG.83133	19	0.508941	8	0.221256	2.30024	1.20178	0.0386066	0.0302526	up	yes	--	linc	chr2:40615720-40616996:-	--
MSTRG.87690	19	0.508941	8	0.221256	2.30024	1.20178	0.0386066	0.0302526	up	yes	--	antisense	chr2:95700673-95790571:+	--
MSTRG.81082	25	0.669659	12	0.331884	2.01775	1.01275	0.0388328	0.0304061	up	yes	--	antisense	chr2:7154860-7159355:+	--
MSTRG.16593	22	0.5893	10	0.27657	2.13075	1.09136	0.0393784	0.0307611	up	yes	--	antisense	chr1:252993766-252994693:-	--
MSTRG.167061	14	0.375009	5	0.138285	2.71186	1.43928	0.0412902	0.0320544	up	yes	--	antisense	chrX:125028-126783:+	--
MSTRG.62918	14	0.375009	5	0.138285	2.71186	1.43928	0.0412902	0.0320544	up	yes	--	linc	chr15:81677001-81678796:-	--
MSTRG.113884	5	0.133932	0	0.0138285	9.68521	3.27578	0.0434862	0.0333628	up	yes	--	antisense	chr4:129554608-129555162:+	--
MSTRG.119416	5	0.133932	0	0.0138285	9.68521	3.27578	0.0434862	0.0333628	up	yes	--	linc	chr5:70277063-70297664:-	--
MSTRG.12133	5	0.133932	0	0.0138285	9.68521	3.27578	0.0434862	0.0333628	up	yes	--	linc	chr1:184460904-184463863:-	--
MSTRG.126945	5	0.133932	0	0.0138285	9.68521	3.27578	0.0434862	0.0333628	up	yes	--	antisense	chr6:51189137-51230916:-	--
MSTRG.150256	5	0.133932	0	0.0138285	9.68521	3.27578	0.0434862	0.0333628	up	yes	--	linc	chr8:85915788-85917156:-	--
MSTRG.163098	5	0.133932	0	0.0138285	9.68521	3.27578	0.0434862	0.0333628	up	yes	--	linc	chr9:121204395-121208743:+	--
MSTRG.166367	5	0.133932	0	0.0138285	9.68521	3.27578	0.0434862	0.0333628	up	yes	--	linc	chrAEMK02000569.1:762916-764172:+	--
MSTRG.18540	5	0.133932	0	0.0138285	9.68521	3.27578	0.0434862	0.0333628	up	yes	--	linc	chr10:9206729-9221117:+	--
MSTRG.21537	5	0.133932	0	0.0138285	9.68521	3.27578	0.0434862	0.0333628	up	yes	--	linc	chr10:47302391-47302932:+	--
MSTRG.21909	5	0.133932	0	0.0138285	9.68521	3.27578	0.0434862	0.0333628	up	yes	--	linc	chr10:51512490-51520422:-	--
MSTRG.31516	5	0.133932	0	0.0138285	9.68521	3.27578	0.0434862	0.0333628	up	yes	--	linc	chr12:21512510-21513993:-	--
MSTRG.31825	5	0.133932	0	0.0138285	9.68521	3.27578	0.0434862	0.0333628	up	yes	--	linc	chr12:24137628-24144544:+	--
MSTRG.34835	5	0.133932	0	0.0138285	9.68521	3.27578	0.0434862	0.0333628	up	yes	--	linc	chr12:58791731-58799946:-	--
MSTRG.43464	5	0.133932	0	0.0138285	9.68521	3.27578	0.0434862	0.0333628	up	yes	--	linc	chr13:116818126-116857623:-	--
MSTRG.47433	5	0.133932	0	0.0138285	9.68521	3.27578	0.0434862	0.0333628	up	yes	--	linc	chr13:180029583-180034492:+	--
MSTRG.66076	5	0.133932	0	0.0138285	9.68521	3.27578	0.0434862	0.0333628	up	yes	--	linc	chr15:129968442-129971701:-	--
MSTRG.69615	5	0.133932	0	0.0138285	9.68521	3.27578	0.0434862	0.0333628	up	yes	--	linc	chr16:48187487-48247347:+	--
MSTRG.81844	5	0.133932	0	0.0138285	9.68521	3.27578	0.0434862	0.0333628	up	yes	--	linc	chr2:17821460-17823185:+	--
MSTRG.91847	5	0.133932	0	0.0138285	9.68521	3.27578	0.0434862	0.0333628	up	yes	--	linc	chr2:143891367-143910267:+	--
MSTRG.93548	5	0.133932	0	0.0138285	9.68521	3.27578	0.0434862	0.0333628	up	yes	--	linc	chr3:2676600-2722415:+	--
MSTRG.93921	5	0.133932	0	0.0138285	9.68521	3.27578	0.0434862	0.0333628	up	yes	--	antisense	chr3:9565272-9572263:-	--
MSTRG.61119	17	0.455368	7	0.193599	2.35212	1.23396	0.0457506	0.0348154	up	yes	--	linc	chr15:54332484-54333143:-	--
MSTRG.17632	20	0.535728	9	0.248913	2.15227	1.10586	0.0470959	0.0357416	up	yes	--	linc	chr1:268606260-268607254:-	--
MSTRG.93227	12	0.321437	4	0.110628	2.90556	1.53882	0.0471062	0.0357416	up	yes	--	linc	chr3:4097774-4106872:-	--
ENSSSCG00000038663	451	12.0807	1499	41.4578	0.291396	-1.77895	5.60483e-138	9.05145e-137	down	yes	--	lincRNA	chr1:56092544-56274861:+	--
ENSSSCG00000040228	102	2.73221	375	10.3714	0.263438	-1.92447	9.76878e-40	6.48291e-39	down	yes	--	lincRNA	chr1:208140159-208180014:-	--
ENSSSCG00000034567	46	1.23217	108	2.98695	0.412518	-1.27747	1.46456e-07	2.88733e-07	down	yes	--	lincRNA	chr15:68057757-68107339:-	--
ENSSSCG00000037852	23	0.616087	63	1.74239	0.353587	-1.49986	5.73769e-06	9.57486e-06	down	yes	--	lincRNA	chr6:169884461-169999618:-	--
ENSSSCG00000038429	38	1.01788	82	2.26787	0.448827	-1.15577	2.30988e-05	3.56431e-05	down	yes	--	lincRNA	chr10:66433253-66436118:-	--
ENSSSCG00000040582	13	0.348223	42	1.16159	0.29978	-1.73802	3.82089e-05	5.72174e-05	down	yes	--	lincRNA	chr4:432873-442004:-	--
ENSSSCG00000034422	0	0.0133932	15	0.414855	0.032284	-4.95303	5.87748e-05	8.56763e-05	down	yes	--	lincRNA	chr13:88215431-88365945:+	--
ENSSSCG00000038124	0	0.0133932	12	0.331884	0.0403551	-4.63111	0.000381271	0.000489112	down	yes	--	lincRNA	chr18:47796172-47811834:+	--
ENSSSCG00000040277	5	0.133932	22	0.608454	0.220118	-2.18365	0.000527628	0.000659578	down	yes	--	lincRNA	chr3:124011485-124147604:-	--
ENSSSCG00000031374	14	0.375009	37	1.02331	0.366468	-1.44824	0.000707679	0.00086755	down	yes	--	lincRNA	chr8:2312523-2318635:-	--
ENSSSCG00000038210	6	0.160718	23	0.636111	0.252658	-1.98474	0.000854958	0.00103044	down	yes	--	lincRNA	chr13:12789980-12913826:+	--
ENSSSCG00000040155	10	0.267864	30	0.829709	0.32284	-1.63111	0.0008767	0.00105505	down	yes	--	lincRNA	chr6:3433377-3435745:-	--
ENSSSCG00000034497	7	0.187505	21	0.580797	0.32284	-1.63111	0.00537134	0.00540445	down	yes	--	lincRNA	chr3:55074775-55108182:-	--
ENSSSCG00000034988	11	0.29465	27	0.746739	0.394583	-1.3416	0.00633489	0.00624683	down	yes	--	lincRNA	chr1:159665706-159792027:+	--
ENSSSCG00000031633	11	0.29465	26	0.719082	0.409759	-1.28715	0.00947185	0.00893538	down	yes	--	lincRNA	chr5:90560762-90566176:-	--
ENSSSCG00000032287	11	0.29465	26	0.719082	0.409759	-1.28715	0.00947185	0.00893538	down	yes	--	lincRNA	chr2:28814084-28817770:+	--
ENSSSCG00000035237	8	0.214291	21	0.580797	0.36896	-1.43846	0.0111353	0.0102915	down	yes	--	lincRNA	chr9:55005367-55071508:-	--
ENSSSCG00000039561	1	0.0267864	7	0.193599	0.13836	-2.8535	0.0229031	0.019204	down	yes	--	lincRNA	chr13:131098272-131125504:-	--
ENSSSCG00000036538	3	0.0803591	11	0.304227	0.264142	-1.92061	0.0240486	0.0200616	down	yes	--	lincRNA	chr4:82125992-82145079:+	--
ENSSSCG00000034881	2	0.0535728	9	0.248913	0.215227	-2.21607	0.0252615	0.0209447	down	yes	--	lincRNA	chr9:109095821-109166758:-	--
ENSSSCG00000039306	2	0.0535728	9	0.248913	0.215227	-2.21607	0.0252615	0.0209447	down	yes	--	lincRNA	chr13:166979297-167254436:+	--
ENSSSCG00000039906	11	0.29465	23	0.636111	0.463206	-1.11027	0.0299731	0.0243348	down	yes	--	lincRNA	chr9:29035134-29088804:-	--
ENSSSCG00000034889	0	0.0133932	5	0.138285	0.0968521	-3.36807	0.037904	0.029769	down	yes	--	lincRNA	chr5:65318233-65331050:-	--
ENSSSCG00000035927	0	0.0133932	5	0.138285	0.0968521	-3.36807	0.037904	0.029769	down	yes	--	lincRNA	chr8:8565900-8586045:-	--
ENSSSCG00000033029	556	14.8932	99	2.73804	5.43937	2.44344	3.6162e-75	3.80631e-74	up	yes	--	lincRNA	chr4:86919184-86929916:+	--
ENSSSCG00000039815	34	0.910737	5	0.138285	6.58594	2.71939	1.4863e-06	2.65745e-06	up	yes	--	lincRNA	chr2:77977459-78009290:+	--
ENSSSCG00000033943	37	0.991096	10	0.27657	3.58353	1.84138	7.54169e-05	0.000107913	up	yes	--	lincRNA	chr18:45953756-45981843:+	--
ENSSSCG00000038851	15	0.401796	2	0.055314	7.26391	2.86075	0.00103186	0.00122358	up	yes	--	lincRNA	chr7:114965386-115031820:+	--
ENSSSCG00000040219	30	0.803591	11	0.304227	2.64142	1.40131	0.00341658	0.0036152	up	yes	--	lincRNA	chr6:163619102-163624420:-	--
ENSSSCG00000033103	12	0.321437	2	0.055314	5.81113	2.53882	0.00588048	0.00586589	up	yes	--	lincRNA	chr3:129586315-129612836:-	--
ENSSSCG00000033751	20	0.535728	6	0.165942	3.2284	1.69082	0.00608743	0.00605048	up	yes	--	lincRNA	chr4:58821383-58865511:-	--
ENSSSCG00000036344	14	0.375009	3	0.0829709	4.51977	2.17625	0.00661643	0.00649806	up	yes	--	lincRNA	chr2:145419449-145644372:-	--
ENSSSCG00000032017	9	0.241077	1	0.027657	8.71669	3.12378	0.0080008	0.00767234	up	yes	--	lincRNA	chr9:66696501-66723911:+	--
ENSSSCG00000033874	16	0.428582	5	0.138285	3.09927	1.63193	0.0167442	0.0147177	up	yes	--	lincRNA	chr6:43583375-43605028:-	--
ENSSSCG00000031565	6	0.160718	0	0.0138285	11.6223	3.53882	0.0224394	0.0188863	up	yes	--	lincRNA	chr18:52291430-52309547:-	--
ENSSSCG00000038005	5	0.133932	0	0.0138285	9.68521	3.27578	0.0434862	0.0333628	up	yes	--	lincRNA	chr2:171583-192795:-	--

## Sheet: DE lncRNAs from Bf35_Sol35
Gene	Bf35_count	Bf35_normalize	Sol35_count	Sol35_normalize	FoldChange	Log2FoldChange	pval	padj	Up/Down	Significant	GeneName	Biotype	Position	Description
MSTRG.166928	135645	5048.86	402096	10548.2	0.478646	-1.06297	0	0	down	yes	--	linc	chrAEMK02000695.1:3274-14599:+	--
MSTRG.166195	95764	3564.44	301061	7897.76	0.451324	-1.14777	0	0	down	yes	--	linc	chrAEMK02000489.1:193-51284:-	--
MSTRG.42019	1519	56.5389	11230	294.598	0.191919	-2.38143	0	0	down	yes	--	linc	chr13:95230526-95235057:-	--
MSTRG.164212	230	8.56086	3067	80.4569	0.106403	-3.23239	0	0	down	yes	--	linc	chr9:130785678-130886024:-	--
MSTRG.28159	186	6.92313	2228	58.4473	0.118451	-3.07764	0	0	down	yes	--	antisense	chr11:71014499-71026391:+	--
MSTRG.4425	3293	122.569	9475	248.558	0.49312	-1.01999	0	0	down	yes	--	linc	chr1:58211139-58281512:-	--
MSTRG.19914	193	7.18368	2165	56.7946	0.126485	-2.98296	4.7948e-307	2.01593e-305	down	yes	--	antisense	chr10:24462152-24466050:-	--
MSTRG.40954	1	0.0372211	1447	37.9593	0.000980555	-9.99411	1.51402e-203	4.50895e-202	down	yes	--	linc	chr13:75843208-75845056:+	--
MSTRG.22376	162	6.02982	1321	34.6539	0.174001	-2.52283	3.35791e-158	7.91231e-157	down	yes	--	linc	chr10:57897804-57907859:+	--
MSTRG.63150	243	9.04474	1374	36.0443	0.250934	-1.99462	5.82277e-124	1.12482e-122	down	yes	--	linc	chr15:85142780-85186172:-	--
MSTRG.44160	46	1.71217	655	17.1827	0.0996453	-3.32705	6.28561e-104	1.06968e-102	down	yes	--	linc	chr13:125553303-125561093:-	--
MSTRG.18853	683	25.422	2273	59.6278	0.426345	-1.22991	5.5048e-102	9.05654e-101	down	yes	--	linc	chr10:7113313-7153435:-	--
MSTRG.119529	40	1.48885	506	13.2739	0.112163	-3.15633	3.65352e-77	4.80618e-76	down	yes	--	linc	chr5:69988851-69996304:+	--
MSTRG.18858	185	6.88591	915	24.0033	0.286874	-1.80151	8.33523e-73	1.02915e-71	down	yes	--	linc	chr10:7189987-7223356:-	--
MSTRG.41643	19	0.707202	348	9.12911	0.0774666	-3.69028	1.08131e-60	1.14217e-59	down	yes	--	linc	chr13:87972758-88184919:+	--
MSTRG.54133	22	0.818865	346	9.07665	0.0902167	-3.47046	1.09637e-57	1.09855e-56	down	yes	--	antisense	chr14:76599475-76701525:-	--
MSTRG.75168	173	6.43926	754	19.7797	0.325548	-1.61906	3.74709e-52	3.39973e-51	down	yes	--	linc	chr17:51729227-51770646:+	--
MSTRG.88148	124	4.61542	573	15.0316	0.307049	-1.70346	6.22409e-43	4.78352e-42	down	yes	--	antisense	chr2:102200976-102212810:-	--
MSTRG.36538	44	1.63773	349	9.15535	0.178882	-2.48292	2.005e-42	1.52816e-41	down	yes	--	antisense	chr13:23869308-23876839:+	--
MSTRG.142423	45	1.67495	332	8.70938	0.192316	-2.37845	1.45571e-38	1.02007e-37	down	yes	--	linc	chr7:77981334-77995335:+	--
MSTRG.88150	59	2.19605	370	9.70624	0.226251	-2.144	6.57076e-38	4.52549e-37	down	yes	--	linc	chr2:102212904-102218163:-	--
MSTRG.1070	358	13.3252	1032	27.0725	0.492202	-1.02268	1.35891e-35	8.83878e-35	down	yes	--	antisense	chr1:14145575-14151912:-	--
MSTRG.48118	6	0.223327	174	4.56456	0.0489263	-4.35325	2.40294e-34	1.51992e-33	down	yes	--	linc	chr13:200331642-200354897:-	--
MSTRG.41646	7	0.260548	171	4.48586	0.0580821	-4.10576	8.55355e-33	5.17133e-32	down	yes	--	linc	chr13:88032057-88051739:+	--
MSTRG.5390	59	2.19605	297	7.79123	0.281862	-1.82694	3.02254e-25	1.43811e-24	down	yes	--	linc	chr1:76879387-76890631:+	--
MSTRG.19126	9	0.33499	137	3.59393	0.0932099	-3.42337	1.26158e-23	5.6831e-23	down	yes	--	linc	chr10:13642651-13652247:-	--
MSTRG.166930	234	8.70975	667	17.4975	0.497772	-1.00644	5.09882e-23	2.22671e-22	down	yes	--	linc	chrAEMK02000695.1:10300-11769:-	--
MSTRG.63656	18	0.66998	165	4.32846	0.154785	-2.69166	9.84446e-23	4.25013e-22	down	yes	--	linc	chr15:94098491-94103847:-	--
MSTRG.92400	11	0.409432	140	3.67263	0.111482	-3.16512	1.21461e-22	5.22628e-22	down	yes	--	linc	chr2:150138844-150151483:-	--
MSTRG.55733	94	3.49879	344	9.02418	0.387712	-1.36694	1.39197e-19	5.27339e-19	down	yes	--	antisense	chr14:97601814-97615676:+	--
MSTRG.21972	11	0.409432	125	3.27914	0.12486	-3.00162	1.76312e-19	6.64815e-19	down	yes	--	linc	chr10:51534826-51594802:-	--
MSTRG.54139	8	0.297769	107	2.80694	0.106083	-3.23673	5.30933e-18	1.8776e-17	down	yes	--	linc	chr14:76678930-76682874:-	--
MSTRG.60199	33	1.2283	184	4.82689	0.25447	-1.97443	7.44797e-18	2.61095e-17	down	yes	--	antisense	chr15:38687529-38690523:-	--
MSTRG.15646	14	0.521096	122	3.20044	0.16282	-2.61865	9.24503e-17	3.05764e-16	down	yes	--	linc	chr1:241076978-241090283:+	--
MSTRG.70549	70	2.60548	266	6.978	0.373385	-1.42126	2.4141e-16	7.80369e-16	down	yes	--	linc	chr16:65026002-65068357:-	--
MSTRG.36388	86	3.20102	299	7.84369	0.408101	-1.293	6.1421e-16	1.94442e-15	down	yes	--	linc	chr13:21367170-21372132:+	--
MSTRG.104576	17	0.632759	127	3.3316	0.189926	-2.39649	7.15823e-16	2.26054e-15	down	yes	--	linc	chr4:16566811-16571222:-	--
MSTRG.42018	31	1.15386	163	4.27599	0.269845	-1.8898	3.57517e-15	1.09151e-14	down	yes	--	linc	chr13:95221197-95226593:-	--
MSTRG.36870	16	0.595538	115	3.0168	0.197407	-2.34076	3.69195e-14	1.06388e-13	down	yes	--	antisense	chr13:26213491-26216539:+	--
MSTRG.153756	109	4.0571	329	8.63068	0.470079	-1.08902	1.34812e-13	3.738e-13	down	yes	--	linc	chr8:134898246-134905555:-	--
MSTRG.88144	9	0.33499	89	2.33474	0.14348	-2.80107	1.84588e-13	5.07657e-13	down	yes	--	antisense	chr2:102182665-102190970:-	--
MSTRG.164194	48	1.78661	192	5.03675	0.354716	-1.49527	4.63706e-13	1.24288e-12	down	yes	--	linc	chr9:130928728-130933578:+	--
MSTRG.96249	0	0.0186106	57	1.49529	0.0124462	-6.32816	5.15624e-13	1.37916e-12	down	yes	--	antisense	chr3:39151643-39153604:-	--
MSTRG.100514	10	0.372211	90	2.36098	0.157651	-2.66519	5.61585e-13	1.49773e-12	down	yes	--	linc	chr3:96357827-96359794:-	--
MSTRG.87871	7	0.260548	78	2.04618	0.127334	-2.97331	1.26293e-12	3.28646e-12	down	yes	--	linc	chr2:96542839-96616395:+	--
MSTRG.125288	1	0.0372211	53	1.39035	0.026771	-5.22319	3.39838e-12	8.58978e-12	down	yes	--	linc	chr6:30141523-30156054:-	--
MSTRG.162856	1	0.0372211	50	1.31165	0.0283772	-5.13912	1.4874e-11	3.59703e-11	down	yes	--	linc	chr9:115171397-115461346:+	--
MSTRG.18852	70	2.60548	229	6.00738	0.433713	-1.20519	2.12203e-11	5.07265e-11	down	yes	--	linc	chr10:7065625-7072897:-	--
MSTRG.93984	6	0.223327	68	1.78385	0.125194	-2.99777	2.8535e-11	6.75594e-11	down	yes	--	linc	chr3:10034513-10035654:-	--
MSTRG.23038	15	0.558317	95	2.49214	0.224031	-2.15823	5.7966e-11	1.33841e-10	down	yes	--	antisense	chr10:66434849-66439336:+	--
MSTRG.19057	90	3.3499	267	7.00423	0.478268	-1.06411	6.02098e-11	1.38823e-10	down	yes	--	linc	chr10:13533397-13542151:-	--
MSTRG.28489	19	0.707202	104	2.72824	0.259215	-1.94778	1.42116e-10	3.1732e-10	down	yes	--	linc	chr11:76339165-76356189:-	--
MSTRG.164288	25	0.930528	117	3.06927	0.303176	-1.72177	4.01326e-10	8.61694e-10	down	yes	--	linc	chr9:131746454-131768065:+	--
MSTRG.108169	4	0.148885	55	1.44282	0.10319	-3.27663	4.5963e-10	9.82289e-10	down	yes	--	linc	chr4:72401454-72403625:+	--
MSTRG.28162	0	0.0186106	41	1.07556	0.0173032	-5.85282	7.71769e-10	1.61819e-09	down	yes	--	linc	chr11:71032884-71033919:+	--
MSTRG.83255	0	0.0186106	40	1.04932	0.0177358	-5.81719	1.23548e-09	2.54485e-09	down	yes	--	antisense	chr2:41737098-41739315:-	--
MSTRG.57331	9	0.33499	70	1.83632	0.182425	-2.45462	1.25184e-09	2.57771e-09	down	yes	--	antisense	chr14:124134249-124150811:+	--
MSTRG.160098	59	2.19605	190	4.98429	0.440594	-1.18248	1.86529e-09	3.7792e-09	down	yes	--	antisense	chr9:72063874-72070626:+	--
MSTRG.93982	4	0.148885	50	1.31165	0.113509	-3.13912	5.53688e-09	1.0754e-08	down	yes	--	linc	chr3:10029163-10031465:-	--
MSTRG.77694	2	0.0744423	41	1.07556	0.0692128	-3.85282	1.02854e-08	1.95057e-08	down	yes	--	linc	chr18:19787876-19788345:-	--
MSTRG.107037	58	2.15883	177	4.64326	0.464938	-1.10489	3.95832e-08	7.08287e-08	down	yes	--	linc	chr4:56174465-56179502:+	--
MSTRG.19298	2	0.0744423	38	0.996857	0.074677	-3.74319	4.80571e-08	8.53977e-08	down	yes	--	linc	chr10:13965319-13970363:+	--
MSTRG.21973	2	0.0744423	38	0.996857	0.074677	-3.74319	4.80571e-08	8.53977e-08	down	yes	--	linc	chr10:51565743-51587073:-	--
MSTRG.100521	7	0.260548	55	1.44282	0.180582	-2.46927	6.59234e-08	1.14986e-07	down	yes	--	linc	chr3:96397338-96413083:+	--
MSTRG.88154	69	2.56826	196	5.14168	0.499497	-1.00145	9.62702e-08	1.64738e-07	down	yes	--	linc	chr2:102234155-102237407:-	--
MSTRG.123217	11	0.409432	65	1.70515	0.240115	-2.0582	1.46978e-07	2.46282e-07	down	yes	--	linc	chr6:3548581-3552188:-	--
MSTRG.61345	0	0.0186106	29	0.760759	0.0244631	-5.35325	2.4812e-07	4.05408e-07	down	yes	--	linc	chr15:58881033-58966122:+	--
MSTRG.28123	4	0.148885	41	1.07556	0.138426	-2.85282	4.60743e-07	7.31995e-07	down	yes	--	linc	chr11:71039739-71046105:+	--
MSTRG.2637	1	0.0372211	28	0.734526	0.0506737	-4.30262	1.01823e-06	1.55398e-06	down	yes	--	linc	chr1:30624080-30633652:-	--
MSTRG.29664	1	0.0372211	28	0.734526	0.0506737	-4.30262	1.01823e-06	1.55398e-06	down	yes	--	linc	chr12:4048499-4049452:+	--
MSTRG.121635	44	1.63773	135	3.54147	0.462444	-1.11265	1.40597e-06	2.11611e-06	down	yes	--	linc	chr5:90849312-90855972:+	--
MSTRG.19814	2	0.0744423	31	0.813226	0.0915395	-3.44946	1.74937e-06	2.60975e-06	down	yes	--	antisense	chr10:23801004-23804884:+	--
MSTRG.43472	29	1.07941	101	2.64954	0.407396	-1.2955	2.51549e-06	3.69611e-06	down	yes	--	linc	chr13:117056908-117095062:-	--
MSTRG.31931	2	0.0744423	30	0.786993	0.0945908	-3.40216	2.9201e-06	4.25273e-06	down	yes	--	linc	chr12:25410059-25416412:+	--
MSTRG.18209	4	0.148885	37	0.970624	0.153391	-2.70472	3.17569e-06	4.61035e-06	down	yes	--	linc	chr1:274266437-274267824:-	--
MSTRG.111536	50	1.86106	144	3.77756	0.492661	-1.02133	3.37761e-06	4.88695e-06	down	yes	--	linc	chr4:105898194-105901469:+	--
MSTRG.32695	8	0.297769	49	1.28542	0.231651	-2.10998	3.53906e-06	5.1125e-06	down	yes	--	linc	chr12:36173423-36256593:+	--
MSTRG.101779	2	0.0744423	29	0.760759	0.0978526	-3.35325	4.87179e-06	6.86808e-06	down	yes	--	linc	chr3:112314841-112319160:-	--
MSTRG.126496	7	0.260548	45	1.18049	0.220712	-2.17976	5.75299e-06	8.0242e-06	down	yes	--	linc	chr6:45834242-45836987:+	--
MSTRG.81633	16	0.595538	68	1.78385	0.33385	-1.58273	7.14537e-06	9.81936e-06	down	yes	--	linc	chr2:13383002-13384165:+	--
MSTRG.147492	2	0.0744423	28	0.734526	0.101347	-3.30262	8.1229e-06	1.10564e-05	down	yes	--	linc	chr8:31458637-31459593:+	--
MSTRG.68824	2	0.0744423	28	0.734526	0.101347	-3.30262	8.1229e-06	1.10564e-05	down	yes	--	antisense	chr16:38123820-38126537:+	--
MSTRG.37125	13	0.483875	60	1.57399	0.30742	-1.70172	8.93455e-06	1.20743e-05	down	yes	--	linc	chr13:29727042-29729163:-	--
MSTRG.89343	22	0.818865	81	2.12488	0.38537	-1.37568	1.01338e-05	1.35695e-05	down	yes	--	linc	chr2:102611245-102613694:+	--
MSTRG.81293	31	1.15386	100	2.62331	0.439847	-1.18493	1.26171e-05	1.66787e-05	down	yes	--	linc	chr2:9175069-9178526:+	--
MSTRG.96239	7	0.260548	43	1.12802	0.230978	-2.11418	1.36702e-05	1.80143e-05	down	yes	--	linc	chr3:39177676-39180734:-	--
MSTRG.53747	1	0.0372211	23	0.603361	0.0616897	-4.01883	1.38279e-05	1.82054e-05	down	yes	--	linc	chr14:75445763-75480348:+	--
MSTRG.64545	0	0.0186106	21	0.550895	0.0337824	-4.88758	1.39164e-05	1.83069e-05	down	yes	--	antisense	chr15:103154937-103156268:+	--
MSTRG.15931	7	0.260548	42	1.10179	0.236477	-2.08023	2.09835e-05	2.68835e-05	down	yes	--	linc	chr1:243219636-243225648:-	--
MSTRG.115473	2	0.0744423	26	0.68206	0.109143	-3.19571	2.25298e-05	2.87729e-05	down	yes	--	linc	chr5:17375057-17377563:+	--
MSTRG.121540	2	0.0744423	26	0.68206	0.109143	-3.19571	2.25298e-05	2.87729e-05	down	yes	--	linc	chr5:89860344-89869530:-	--
MSTRG.80995	8	0.297769	44	1.15426	0.257975	-1.9547	2.89603e-05	3.64355e-05	down	yes	--	linc	chr2:6748438-6749309:-	--
MSTRG.35730	10	0.372211	49	1.28542	0.289564	-1.78805	3.25654e-05	4.06531e-05	down	yes	--	antisense	chr13:9844316-9921788:+	--
MSTRG.56330	1	0.0372211	21	0.550895	0.0675649	-3.88758	3.95519e-05	4.87223e-05	down	yes	--	antisense	chr14:106792982-106796789:+	--
MSTRG.165929	14	0.521096	58	1.52152	0.342484	-1.54589	4.59095e-05	5.60815e-05	down	yes	--	linc	chrAEMK02000452.1:3201446-3209406:-	--
MSTRG.156278	3	0.111663	28	0.734526	0.152021	-2.71766	4.83804e-05	5.8865e-05	down	yes	--	linc	chr9:21040671-21055497:-	--
MSTRG.104229	4	0.148885	31	0.813226	0.183079	-2.44946	5.41747e-05	6.54078e-05	down	yes	--	linc	chr4:14788099-14825647:-	--
MSTRG.66960	9	0.33499	45	1.18049	0.283772	-1.81719	5.67175e-05	6.83239e-05	down	yes	--	linc	chr16:244481-247741:+	--
MSTRG.28375	17	0.632759	64	1.67892	0.376885	-1.4078	6.52025e-05	7.78022e-05	down	yes	--	linc	chr11:73878362-73884382:+	--
MSTRG.171145	0	0.0186106	18	0.472196	0.0394128	-4.66519	6.58865e-05	7.8531e-05	down	yes	--	linc	chrX:59475508-59486714:-	--
MSTRG.8343	0	0.0186106	18	0.472196	0.0394128	-4.66519	6.58865e-05	7.8531e-05	down	yes	--	linc	chr1:122065739-122085805:-	--
MSTRG.152370	1	0.0372211	20	0.524662	0.0709431	-3.81719	6.6988e-05	7.97552e-05	down	yes	--	linc	chr8:114171599-114252316:-	--
MSTRG.152913	24	0.893307	78	2.04618	0.436573	-1.19571	0.00010261	0.000118695	down	yes	--	antisense	chr8:121444313-121450970:+	--
MSTRG.70510	2	0.0744423	23	0.603361	0.123379	-3.01883	0.000103265	0.000119389	down	yes	--	antisense	chr16:64737641-64741627:-	--
MSTRG.146857	0	0.0186106	17	0.445962	0.0417312	-4.58273	0.000111311	0.000127978	down	yes	--	linc	chr8:19056140-19071622:-	--
MSTRG.27371	0	0.0186106	17	0.445962	0.0417312	-4.58273	0.000111311	0.000127978	down	yes	--	linc	chr11:52228609-52229367:-	--
MSTRG.34909	0	0.0186106	17	0.445962	0.0417312	-4.58273	0.000111311	0.000127978	down	yes	--	linc	chr12:59913934-59918065:+	--
MSTRG.26325	1	0.0372211	19	0.498429	0.074677	-3.74319	0.000113555	0.000130325	down	yes	--	linc	chr11:22908748-22920518:-	--
MSTRG.119085	33	1.2283	96	2.51838	0.487734	-1.03583	0.000124051	0.000141387	down	yes	--	linc	chr5:65160880-65171903:+	--
MSTRG.133720	31	1.15386	91	2.38721	0.483349	-1.04886	0.000159901	0.000179043	down	yes	--	linc	chr6:148595472-148599441:-	--
MSTRG.167614	32	1.19108	93	2.43968	0.488211	-1.03442	0.000161092	0.000180251	down	yes	--	antisense	chrX:12033315-12037853:+	--
MSTRG.88241	7	0.260548	37	0.970624	0.268433	-1.89736	0.00017048	0.000189503	down	yes	--	linc	chr2:101844329-101847490:-	--
MSTRG.161315	14	0.521096	54	1.41659	0.367853	-1.4428	0.000186682	0.000206088	down	yes	--	linc	chr9:92423242-92428297:+	--
MSTRG.24431	0	0.0186106	16	0.419729	0.0443394	-4.49527	0.000188659	0.000208021	down	yes	--	linc	chr11:10619563-10622610:-	--
MSTRG.21975	9	0.33499	41	1.07556	0.311458	-1.68289	0.000269744	0.000291043	down	yes	--	linc	chr10:51583842-51586365:-	--
MSTRG.68821	2	0.0744423	21	0.550895	0.13513	-2.88758	0.000282906	0.000304071	down	yes	--	antisense	chr16:38102972-38103251:+	--
MSTRG.11582	0	0.0186106	15	0.393496	0.0472954	-4.40216	0.000320821	0.000341966	down	yes	--	linc	chr1:179796959-179799852:+	--
MSTRG.120018	0	0.0186106	15	0.393496	0.0472954	-4.40216	0.000320821	0.000341966	down	yes	--	linc	chr5:77186555-77194414:-	--
MSTRG.111346	8	0.297769	38	0.996857	0.298708	-1.74319	0.000324587	0.000345722	down	yes	--	linc	chr4:103611857-103612752:+	--
MSTRG.876	8	0.297769	38	0.996857	0.298708	-1.74319	0.000324587	0.000345722	down	yes	--	linc	chr1:14202701-14204938:+	--
MSTRG.95188	24	0.893307	74	1.94125	0.460172	-1.11976	0.000330615	0.000351415	down	yes	--	linc	chr3:26361598-26364625:+	--
MSTRG.139520	3	0.111663	24	0.629594	0.177358	-2.49527	0.000330978	0.000351626	down	yes	--	linc	chr7:39516679-39517466:+	--
MSTRG.33555	3	0.111663	24	0.629594	0.177358	-2.49527	0.000330978	0.000351626	down	yes	--	linc	chr12:46000211-46004362:-	--
MSTRG.50614	3	0.111663	24	0.629594	0.177358	-2.49527	0.000330978	0.000351626	down	yes	--	linc	chr14:31054245-31056987:-	--
MSTRG.100518	17	0.632759	59	1.54775	0.408825	-1.29045	0.000335037	0.000355528	down	yes	--	linc	chr3:96366548-96398578:-	--
MSTRG.100607	21	0.781644	67	1.75762	0.444718	-1.16904	0.000406162	0.000422774	down	yes	--	linc	chr3:97207467-97211480:+	--
MSTRG.167610	2	0.0744423	20	0.524662	0.141886	-2.81719	0.000466954	0.000481432	down	yes	--	antisense	chrX:11985609-11990838:-	--
MSTRG.121297	0	0.0186106	14	0.367263	0.0506737	-4.30262	0.00054745	0.000556073	down	yes	--	linc	chr5:90450248-90451219:-	--
MSTRG.142537	0	0.0186106	14	0.367263	0.0506737	-4.30262	0.00054745	0.000556073	down	yes	--	antisense	chr7:78470303-78470846:-	--
MSTRG.35739	0	0.0186106	14	0.367263	0.0506737	-4.30262	0.00054745	0.000556073	down	yes	--	linc	chr13:9914827-9920179:+	--
MSTRG.120044	1	0.0372211	16	0.419729	0.0886789	-3.49527	0.000555541	0.00056358	down	yes	--	linc	chr5:69163280-69164024:+	--
MSTRG.30947	1	0.0372211	16	0.419729	0.0886789	-3.49527	0.000555541	0.00056358	down	yes	--	linc	chr12:16045840-16050257:-	--
MSTRG.41591	15	0.558317	53	1.39035	0.401565	-1.3163	0.000556604	0.000564569	down	yes	--	antisense	chr13:87731940-87735799:+	--
MSTRG.126334	7	0.260548	34	0.891925	0.292119	-1.77537	0.000573397	0.000580048	down	yes	--	linc	chr6:46969157-46971851:+	--
MSTRG.170268	7	0.260548	34	0.891925	0.292119	-1.77537	0.000573397	0.000580048	down	yes	--	linc	chrX:49186118-49205626:+	--
MSTRG.119438	13	0.483875	48	1.25919	0.384275	-1.37979	0.0006596	0.000661529	down	yes	--	linc	chr5:67953282-67959664:+	--
MSTRG.106543	5	0.186106	28	0.734526	0.253368	-1.98069	0.000765867	0.000759346	down	yes	--	linc	chr4:42807133-42826117:+	--
MSTRG.133321	15	0.558317	52	1.36412	0.409287	-1.28881	0.000768771	0.000761756	down	yes	--	linc	chr6:142091632-142371214:-	--
MSTRG.31307	2	0.0744423	19	0.498429	0.149354	-2.74319	0.000769029	0.000761894	down	yes	--	linc	chr12:19697035-19698778:+	--
MSTRG.57297	3	0.111663	22	0.577128	0.193481	-2.36973	0.000850504	0.000835918	down	yes	--	linc	chr14:123834785-123837234:+	--
MSTRG.23867	0	0.0186106	13	0.34103	0.0545716	-4.19571	0.000937509	0.000914307	down	yes	--	antisense	chr11:4974540-4997688:+	--
MSTRG.30835	0	0.0186106	13	0.34103	0.0545716	-4.19571	0.000937509	0.000914307	down	yes	--	linc	chr12:14762045-14764365:-	--
MSTRG.74303	0	0.0186106	13	0.34103	0.0545716	-4.19571	0.000937509	0.000914307	down	yes	--	linc	chr17:40282343-40283603:+	--
MSTRG.2426	1	0.0372211	15	0.393496	0.0945908	-3.40216	0.000944065	0.000918611	down	yes	--	linc	chr1:26966961-26973181:+	--
MSTRG.152142	14	0.521096	49	1.28542	0.405389	-1.30262	0.000993298	0.000963747	down	yes	--	linc	chr8:109886468-109888340:-	--
MSTRG.130775	4	0.148885	24	0.629594	0.236477	-2.08023	0.00130062	0.00123401	down	yes	--	linc	chr6:89319978-89328558:-	--
MSTRG.44248	4	0.148885	24	0.629594	0.236477	-2.08023	0.00130062	0.00123401	down	yes	--	linc	chr13:125429057-125546351:-	--
MSTRG.133167	1	0.0372211	14	0.367263	0.101347	-3.30262	0.00160469	0.00149907	down	yes	--	antisense	chr6:137812417-137843849:-	--
MSTRG.170035	1	0.0372211	14	0.367263	0.101347	-3.30262	0.00160469	0.00149907	down	yes	--	antisense	chrX:48777051-48948756:-	--
MSTRG.112675	0	0.0186106	12	0.314797	0.0591193	-4.08023	0.00161143	0.00150362	down	yes	--	antisense	chr4:118179005-118265641:+	--
MSTRG.66846	0	0.0186106	12	0.314797	0.0591193	-4.08023	0.00161143	0.00150362	down	yes	--	linc	chr15:139554849-139555787:-	--
MSTRG.66965	0	0.0186106	12	0.314797	0.0591193	-4.08023	0.00161143	0.00150362	down	yes	--	linc	chr16:1895319-1903955:-	--
MSTRG.75816	0	0.0186106	12	0.314797	0.0591193	-4.08023	0.00161143	0.00150362	down	yes	--	linc	chr17:61923339-61924239:+	--
MSTRG.97440	0	0.0186106	12	0.314797	0.0591193	-4.08023	0.00161143	0.00150362	down	yes	--	linc	chr3:49346204-49382523:+	--
MSTRG.74083	5	0.186106	26	0.68206	0.272858	-1.87378	0.00177937	0.00164057	down	yes	--	linc	chr17:38653090-38654830:-	--
MSTRG.123216	10	0.372211	38	0.996857	0.373385	-1.42126	0.00194103	0.00177335	down	yes	--	linc	chr6:3537977-3540693:-	--
MSTRG.18181	4	0.148885	23	0.603361	0.246759	-2.01883	0.00201581	0.00183464	down	yes	--	linc	chr1:273553277-273554864:-	--
MSTRG.80333	2	0.0744423	17	0.445962	0.166925	-2.58273	0.00206933	0.00187644	down	yes	--	linc	chr2:1337774-1342933:-	--
MSTRG.133721	11	0.409432	40	1.04932	0.390187	-1.35776	0.00213227	0.00192916	down	yes	--	linc	chr6:148608032-148609846:-	--
MSTRG.61119	3	0.111663	20	0.524662	0.212829	-2.23223	0.00215305	0.00194605	down	yes	--	linc	chr15:54332484-54333143:-	--
MSTRG.19123	1	0.0372211	13	0.34103	0.109143	-3.19571	0.00272763	0.00240688	down	yes	--	linc	chr10:13626109-13642544:-	--
MSTRG.3962	1	0.0372211	13	0.34103	0.109143	-3.19571	0.00272763	0.00240688	down	yes	--	antisense	chr1:54319027-54401109:-	--
MSTRG.59428	1	0.0372211	13	0.34103	0.109143	-3.19571	0.00272763	0.00240688	down	yes	--	linc	chr15:20078396-20080294:-	--
MSTRG.65584	1	0.0372211	13	0.34103	0.109143	-3.19571	0.00272763	0.00240688	down	yes	--	linc	chr15:118726911-118727390:+	--
MSTRG.107036	0	0.0186106	11	0.288564	0.0644937	-3.9547	0.00278044	0.00244911	down	yes	--	antisense	chr4:56173600-56174251:+	--
MSTRG.109063	0	0.0186106	11	0.288564	0.0644937	-3.9547	0.00278044	0.00244911	down	yes	--	linc	chr4:82505620-82530383:+	--
MSTRG.117258	0	0.0186106	11	0.288564	0.0644937	-3.9547	0.00278044	0.00244911	down	yes	--	linc	chr5:41530246-41555995:+	--
MSTRG.132687	0	0.0186106	11	0.288564	0.0644937	-3.9547	0.00278044	0.00244911	down	yes	--	linc	chr6:124431750-124446229:-	--
MSTRG.86028	0	0.0186106	11	0.288564	0.0644937	-3.9547	0.00278044	0.00244911	down	yes	--	linc	chr2:76975974-76977166:+	--
MSTRG.105061	11	0.409432	39	1.02309	0.400192	-1.32124	0.00298102	0.00261185	down	yes	--	linc	chr4:23815760-23903360:+	--
MSTRG.173749	4	0.148885	22	0.577128	0.257975	-1.9547	0.0031089	0.00270986	down	yes	--	antisense	chrX:111367326-111367699:-	--
MSTRG.137435	2	0.0744423	16	0.419729	0.177358	-2.49527	0.0033784	0.00291554	down	yes	--	linc	chr7:17326073-17328241:-	--
MSTRG.153920	9	0.33499	34	0.891925	0.375581	-1.4128	0.00351959	0.00302319	down	yes	--	linc	chr8:133364062-133365756:-	--
MSTRG.123119	5	0.186106	24	0.629594	0.295596	-1.7583	0.0040516	0.00342124	down	yes	--	linc	chr6:3025071-3038844:+	--
MSTRG.72980	5	0.186106	24	0.629594	0.295596	-1.7583	0.0040516	0.00342124	down	yes	--	antisense	chr17:25186903-25188686:+	--
MSTRG.89727	5	0.186106	24	0.629594	0.295596	-1.7583	0.0040516	0.00342124	down	yes	--	linc	chr2:119620217-119652535:-	--
MSTRG.172697	11	0.409432	38	0.996857	0.410723	-1.28376	0.00414671	0.00349741	down	yes	--	linc	chrX:98370059-98385590:+	--
MSTRG.41992	8	0.297769	31	0.813226	0.366158	-1.44946	0.00450051	0.00376472	down	yes	--	antisense	chr13:94282444-94291099:-	--
MSTRG.126515	1	0.0372211	12	0.314797	0.118239	-3.08023	0.00463514	0.00386628	down	yes	--	linc	chr6:45977764-45980597:+	--
MSTRG.158161	1	0.0372211	12	0.314797	0.118239	-3.08023	0.00463514	0.00386628	down	yes	--	antisense	chr9:45479726-45486990:+	--
MSTRG.75154	1	0.0372211	12	0.314797	0.118239	-3.08023	0.00463514	0.00386628	down	yes	--	linc	chr17:51621314-51624556:-	--
MSTRG.78924	4	0.148885	21	0.550895	0.27026	-1.88758	0.00476915	0.00396725	down	yes	--	linc	chr18:37996956-38001923:+	--
MSTRG.113883	0	0.0186106	10	0.262331	0.0709431	-3.81719	0.00481661	0.00399537	down	yes	--	antisense	chr4:129536295-129591651:+	--
MSTRG.118179	0	0.0186106	10	0.262331	0.0709431	-3.81719	0.00481661	0.00399537	down	yes	--	antisense	chr5:54901595-54992592:-	--
MSTRG.120009	0	0.0186106	10	0.262331	0.0709431	-3.81719	0.00481661	0.00399537	down	yes	--	antisense	chr5:77127227-77238681:+	--
MSTRG.122328	0	0.0186106	10	0.262331	0.0709431	-3.81719	0.00481661	0.00399537	down	yes	--	linc	chr5:104273181-104273555:+	--
MSTRG.142121	0	0.0186106	10	0.262331	0.0709431	-3.81719	0.00481661	0.00399537	down	yes	--	linc	chr7:75638903-75639368:-	--
MSTRG.25296	0	0.0186106	10	0.262331	0.0709431	-3.81719	0.00481661	0.00399537	down	yes	--	antisense	chr11:15976754-15997663:+	--
MSTRG.30508	0	0.0186106	10	0.262331	0.0709431	-3.81719	0.00481661	0.00399537	down	yes	--	linc	chr12:11692948-11715268:-	--
MSTRG.52440	0	0.0186106	10	0.262331	0.0709431	-3.81719	0.00481661	0.00399537	down	yes	--	linc	chr14:54782066-54784121:-	--
MSTRG.63082	0	0.0186106	10	0.262331	0.0709431	-3.81719	0.00481661	0.00399537	down	yes	--	linc	chr15:85187653-85195090:-	--
MSTRG.83706	0	0.0186106	10	0.262331	0.0709431	-3.81719	0.00481661	0.00399537	down	yes	--	linc	chr2:48747764-48760052:+	--
MSTRG.92531	0	0.0186106	10	0.262331	0.0709431	-3.81719	0.00481661	0.00399537	down	yes	--	antisense	chr2:150960491-150962102:+	--
MSTRG.99389	0	0.0186106	10	0.262331	0.0709431	-3.81719	0.00481661	0.00399537	down	yes	--	linc	chr3:82331874-82343249:-	--
MSTRG.9648	6	0.223327	26	0.68206	0.32743	-1.61074	0.00493257	0.00408156	down	yes	--	linc	chr1:139435499-139441098:-	--
MSTRG.127479	2	0.0744423	15	0.393496	0.189182	-2.40216	0.00549478	0.00450218	down	yes	--	antisense	chr6:54018930-54023578:-	--
MSTRG.173492	2	0.0744423	15	0.393496	0.189182	-2.40216	0.00549478	0.00450218	down	yes	--	antisense	chrX:106901316-106901956:+	--
MSTRG.24113	2	0.0744423	15	0.393496	0.189182	-2.40216	0.00549478	0.00450218	down	yes	--	linc	chr11:7159263-7162538:-	--
MSTRG.82343	7	0.260548	28	0.734526	0.354716	-1.49527	0.00572533	0.00467322	down	yes	--	antisense	chr2:25421330-25439617:+	--
MSTRG.94852	11	0.409432	37	0.970624	0.421824	-1.24529	0.00573808	0.00468303	down	yes	--	linc	chr3:18693339-18695091:-	--
MSTRG.18183	13	0.483875	41	1.07556	0.449883	-1.15238	0.00624574	0.0050633	down	yes	--	linc	chr1:273556722-273560138:-	--
MSTRG.139241	4	0.148885	20	0.524662	0.283772	-1.81719	0.00727375	0.00578729	down	yes	--	antisense	chr7:37646472-37655795:-	--
MSTRG.126548	1	0.0372211	11	0.288564	0.128987	-2.9547	0.00787171	0.00614823	down	yes	--	linc	chr6:48277130-48277810:-	--
MSTRG.57385	1	0.0372211	11	0.288564	0.128987	-2.9547	0.00787171	0.00614823	down	yes	--	linc	chr14:125259806-125262045:-	--
MSTRG.92093	1	0.0372211	11	0.288564	0.128987	-2.9547	0.00787171	0.00614823	down	yes	--	linc	chr2:146294406-146510798:+	--
MSTRG.9368	1	0.0372211	11	0.288564	0.128987	-2.9547	0.00787171	0.00614823	down	yes	--	linc	chr1:136465585-136467899:+	--
MSTRG.114353	12	0.446654	38	0.996857	0.448062	-1.15823	0.00820937	0.006391	down	yes	--	linc	chr5:7394028-7394569:-	--
MSTRG.106986	0	0.0186106	9	0.236098	0.0788257	-3.66519	0.00837844	0.00650138	down	yes	--	antisense	chr4:55107727-55118916:-	--
MSTRG.130623	0	0.0186106	9	0.236098	0.0788257	-3.66519	0.00837844	0.00650138	down	yes	--	linc	chr6:87960541-87968109:+	--
MSTRG.140202	0	0.0186106	9	0.236098	0.0788257	-3.66519	0.00837844	0.00650138	down	yes	--	linc	chr7:53257156-53259440:+	--
MSTRG.165691	0	0.0186106	9	0.236098	0.0788257	-3.66519	0.00837844	0.00650138	down	yes	--	linc	chrAEMK02000452.1:865805-866594:-	--
MSTRG.27251	0	0.0186106	9	0.236098	0.0788257	-3.66519	0.00837844	0.00650138	down	yes	--	linc	chr11:49514599-49536179:-	--
MSTRG.8672	0	0.0186106	9	0.236098	0.0788257	-3.66519	0.00837844	0.00650138	down	yes	--	linc	chr1:130777566-130804738:-	--
MSTRG.94821	0	0.0186106	9	0.236098	0.0788257	-3.66519	0.00837844	0.00650138	down	yes	--	antisense	chr3:18542118-18542568:-	--
MSTRG.36959	2	0.0744423	14	0.367263	0.202695	-2.30262	0.00889821	0.00686167	down	yes	--	linc	chr13:28696725-28699285:+	--
MSTRG.166606	6	0.223327	24	0.629594	0.354716	-1.49527	0.0105233	0.00799027	down	yes	--	linc	chrAEMK02000682.1:318694-390061:+	--
MSTRG.103360	11	0.409432	35	0.918158	0.445928	-1.16512	0.0108067	0.00818616	down	yes	--	linc	chr4:924563-925401:-	--
MSTRG.32106	7	0.260548	26	0.68206	0.382001	-1.38835	0.0117873	0.0088216	down	yes	--	antisense	chr12:27119152-27119900:+	--
MSTRG.52929	3	0.111663	16	0.419729	0.266037	-1.9103	0.0130173	0.00966716	down	yes	--	linc	chr14:61270782-61274462:+	--
MSTRG.133957	1	0.0372211	10	0.262331	0.141886	-2.81719	0.0133539	0.00986533	down	yes	--	linc	chr6:156205023-156292286:+	--
MSTRG.140424	1	0.0372211	10	0.262331	0.141886	-2.81719	0.0133539	0.00986533	down	yes	--	linc	chr7:54653839-54655492:-	--
MSTRG.62982	1	0.0372211	10	0.262331	0.141886	-2.81719	0.0133539	0.00986533	down	yes	--	linc	chr15:83079807-83086952:-	--
MSTRG.73004	1	0.0372211	10	0.262331	0.141886	-2.81719	0.0133539	0.00986533	down	yes	--	linc	chr17:26322039-26322749:-	--
MSTRG.171720	9	0.33499	30	0.786993	0.425659	-1.23223	0.0136294	0.0100371	down	yes	--	linc	chrX:75040386-75041922:+	--
MSTRG.41537	10	0.372211	32	0.839459	0.443394	-1.17334	0.0142498	0.0104521	down	yes	--	linc	chr13:86258835-86275920:-	--
MSTRG.122344	2	0.0744423	13	0.34103	0.218287	-2.19571	0.0143378	0.0105018	down	yes	--	linc	chr5:104478199-104478692:-	--
MSTRG.146281	2	0.0744423	13	0.34103	0.218287	-2.19571	0.0143378	0.0105018	down	yes	--	linc	chr8:8874715-8891931:-	--
MSTRG.92354	2	0.0744423	13	0.34103	0.218287	-2.19571	0.0143378	0.0105018	down	yes	--	antisense	chr2:145909055-145918077:+	--
MSTRG.102889	0	0.0186106	8	0.209865	0.0886789	-3.49527	0.0146368	0.0106643	down	yes	--	linc	chr3:124922817-124923136:-	--
MSTRG.115295	0	0.0186106	8	0.209865	0.0886789	-3.49527	0.0146368	0.0106643	down	yes	--	linc	chr5:15560822-15561897:-	--
MSTRG.124235	0	0.0186106	8	0.209865	0.0886789	-3.49527	0.0146368	0.0106643	down	yes	--	linc	chr6:11956676-11957605:-	--
MSTRG.124374	0	0.0186106	8	0.209865	0.0886789	-3.49527	0.0146368	0.0106643	down	yes	--	linc	chr6:14928139-14931250:-	--
MSTRG.147292	0	0.0186106	8	0.209865	0.0886789	-3.49527	0.0146368	0.0106643	down	yes	--	linc	chr8:29761205-29763933:+	--
MSTRG.156379	0	0.0186106	8	0.209865	0.0886789	-3.49527	0.0146368	0.0106643	down	yes	--	linc	chr9:22468161-22484189:-	--
MSTRG.158963	0	0.0186106	8	0.209865	0.0886789	-3.49527	0.0146368	0.0106643	down	yes	--	linc	chr9:57501114-57503832:-	--
MSTRG.162204	0	0.0186106	8	0.209865	0.0886789	-3.49527	0.0146368	0.0106643	down	yes	--	antisense	chr9:105984810-105985100:+	--
MSTRG.163646	0	0.0186106	8	0.209865	0.0886789	-3.49527	0.0146368	0.0106643	down	yes	--	linc	chr9:125484084-125485730:+	--
MSTRG.169171	0	0.0186106	8	0.209865	0.0886789	-3.49527	0.0146368	0.0106643	down	yes	--	linc	chrX:38872867-38873791:+	--
MSTRG.17955	0	0.0186106	8	0.209865	0.0886789	-3.49527	0.0146368	0.0106643	down	yes	--	linc	chr1:272007589-272011666:+	--
MSTRG.44150	0	0.0186106	8	0.209865	0.0886789	-3.49527	0.0146368	0.0106643	down	yes	--	antisense	chr13:124698167-124700907:-	--
MSTRG.50752	0	0.0186106	8	0.209865	0.0886789	-3.49527	0.0146368	0.0106643	down	yes	--	linc	chr14:32285482-32289314:-	--
MSTRG.53822	0	0.0186106	8	0.209865	0.0886789	-3.49527	0.0146368	0.0106643	down	yes	--	antisense	chr14:76491799-76494514:-	--
MSTRG.80393	0	0.0186106	8	0.209865	0.0886789	-3.49527	0.0146368	0.0106643	down	yes	--	linc	chr2:1616891-1617654:-	--
MSTRG.81015	0	0.0186106	8	0.209865	0.0886789	-3.49527	0.0146368	0.0106643	down	yes	--	linc	chr2:7039065-7045419:+	--
MSTRG.83918	0	0.0186106	8	0.209865	0.0886789	-3.49527	0.0146368	0.0106643	down	yes	--	linc	chr2:52272195-52272492:+	--
MSTRG.73742	13	0.483875	38	0.996857	0.4854	-1.04275	0.0151869	0.0110109	down	yes	--	linc	chr17:35497154-35499668:-	--
MSTRG.152274	14	0.521096	40	1.04932	0.496602	-1.00984	0.0152606	0.0110586	down	yes	--	linc	chr8:111895840-111897345:+	--
MSTRG.60372	4	0.148885	18	0.472196	0.315303	-1.66519	0.0165935	0.0119358	down	yes	--	linc	chr15:45658759-45693198:-	--
MSTRG.12839	3	0.111663	15	0.393496	0.283772	-1.81719	0.0201014	0.0140292	down	yes	--	linc	chr1:191533533-191535686:+	--
MSTRG.154299	3	0.111663	15	0.393496	0.283772	-1.81719	0.0201014	0.0140292	down	yes	--	linc	chr8:138617544-138646506:-	--
MSTRG.46559	3	0.111663	15	0.393496	0.283772	-1.81719	0.0201014	0.0140292	down	yes	--	antisense	chr13:158880964-158897853:-	--
MSTRG.48669	3	0.111663	15	0.393496	0.283772	-1.81719	0.0201014	0.0140292	down	yes	--	linc	chr13:207472075-207474151:-	--
MSTRG.54034	3	0.111663	15	0.393496	0.283772	-1.81719	0.0201014	0.0140292	down	yes	--	antisense	chr14:74730468-74731305:-	--
MSTRG.129547	1	0.0372211	9	0.236098	0.157651	-2.66519	0.022617	0.0155587	down	yes	--	linc	chr6:72544017-72544901:+	--
MSTRG.134673	1	0.0372211	9	0.236098	0.157651	-2.66519	0.022617	0.0155587	down	yes	--	antisense	chr6:159843005-159844492:-	--
MSTRG.47970	1	0.0372211	9	0.236098	0.157651	-2.66519	0.022617	0.0155587	down	yes	--	linc	chr13:197527358-197529259:+	--
MSTRG.65741	1	0.0372211	9	0.236098	0.157651	-2.66519	0.022617	0.0155587	down	yes	--	linc	chr15:121619529-121624216:+	--
MSTRG.69475	1	0.0372211	9	0.236098	0.157651	-2.66519	0.022617	0.0155587	down	yes	--	linc	chr16:46412206-46414221:-	--
MSTRG.75979	1	0.0372211	9	0.236098	0.157651	-2.66519	0.022617	0.0155587	down	yes	--	linc	chr17:63397331-63397942:-	--
MSTRG.89049	1	0.0372211	9	0.236098	0.157651	-2.66519	0.022617	0.0155587	down	yes	--	linc	chr2:110480000-110480521:-	--
MSTRG.90924	1	0.0372211	9	0.236098	0.157651	-2.66519	0.022617	0.0155587	down	yes	--	linc	chr2:132411074-132413182:+	--
MSTRG.93584	1	0.0372211	9	0.236098	0.157651	-2.66519	0.022617	0.0155587	down	yes	--	linc	chr3:7650974-7651874:-	--
MSTRG.99993	1	0.0372211	9	0.236098	0.157651	-2.66519	0.022617	0.0155587	down	yes	--	linc	chr3:88484726-88937951:-	--
MSTRG.110332	2	0.0744423	12	0.314797	0.236477	-2.08023	0.0229694	0.0157708	down	yes	--	antisense	chr4:95448268-95453751:+	--
MSTRG.115354	2	0.0744423	12	0.314797	0.236477	-2.08023	0.0229694	0.0157708	down	yes	--	linc	chr5:16355914-16357053:+	--
MSTRG.166453	2	0.0744423	12	0.314797	0.236477	-2.08023	0.0229694	0.0157708	down	yes	--	linc	chrAEMK02000602.1:2255-5466:-	--
MSTRG.87227	2	0.0744423	12	0.314797	0.236477	-2.08023	0.0229694	0.0157708	down	yes	--	linc	chr2:90293246-90307796:+	--
MSTRG.28661	4	0.148885	17	0.445962	0.33385	-1.58273	0.0247903	0.0168377	down	yes	--	linc	chr11:77357262-77361991:-	--
MSTRG.67284	4	0.148885	17	0.445962	0.33385	-1.58273	0.0247903	0.0168377	down	yes	--	linc	chr16:18097244-18098765:+	--
MSTRG.81545	4	0.148885	17	0.445962	0.33385	-1.58273	0.0247903	0.0168377	down	yes	--	linc	chr2:11861182-11868000:+	--
MSTRG.152524	8	0.297769	26	0.68206	0.436573	-1.19571	0.0249212	0.0169106	down	yes	--	antisense	chr8:115900183-115924403:+	--
MSTRG.167626	8	0.297769	26	0.68206	0.436573	-1.19571	0.0249212	0.0169106	down	yes	--	linc	chrX:12224174-12226500:+	--
MSTRG.114692	0	0.0186106	7	0.183632	0.101347	-3.30262	0.0256838	0.0173402	down	yes	--	linc	chr5:10111663-10112376:-	--
MSTRG.11632	0	0.0186106	7	0.183632	0.101347	-3.30262	0.0256838	0.0173402	down	yes	--	linc	chr1:177282165-177282642:-	--
MSTRG.48990	0	0.0186106	7	0.183632	0.101347	-3.30262	0.0256838	0.0173402	down	yes	--	linc	chr14:3918256-3919729:-	--
MSTRG.57508	0	0.0186106	7	0.183632	0.101347	-3.30262	0.0256838	0.0173402	down	yes	--	linc	chr14:127717773-127718778:+	--
MSTRG.67949	0	0.0186106	7	0.183632	0.101347	-3.30262	0.0256838	0.0173402	down	yes	--	linc	chr16:27082948-27084338:+	--
MSTRG.97071	0	0.0186106	7	0.183632	0.101347	-3.30262	0.0256838	0.0173402	down	yes	--	linc	chr3:44672006-44672448:+	--
MSTRG.149443	9	0.33499	28	0.734526	0.456063	-1.1327	0.0258244	0.0174259	down	yes	--	linc	chr8:75414609-75415279:-	--
MSTRG.68572	10	0.372211	30	0.786993	0.472954	-1.08023	0.0263984	0.0177574	down	yes	--	linc	chr16:35169301-35211925:-	--
MSTRG.134315	3	0.111663	14	0.367263	0.304042	-1.71766	0.0308069	0.0203777	down	yes	--	linc	chr6:158082509-158083739:-	--
MSTRG.135151	7	0.260548	23	0.603361	0.431828	-1.21147	0.0330679	0.0217125	down	yes	--	antisense	chr6:167890675-167909439:+	--
MSTRG.167377	7	0.260548	23	0.603361	0.431828	-1.21147	0.0330679	0.0217125	down	yes	--	linc	chrX:4699848-4706338:+	--
MSTRG.69817	9	0.33499	27	0.708293	0.472954	-1.08023	0.0351729	0.0229448	down	yes	--	linc	chr16:51455748-51457863:-	--
MSTRG.149877	2	0.0744423	11	0.288564	0.257975	-1.9547	0.0365509	0.0236852	down	yes	--	linc	chr8:82904562-82905198:+	--
MSTRG.165957	2	0.0744423	11	0.288564	0.257975	-1.9547	0.0365509	0.0236852	down	yes	--	linc	chrAEMK02000452.1:3378394-3381031:-	--
MSTRG.30456	2	0.0744423	11	0.288564	0.257975	-1.9547	0.0365509	0.0236852	down	yes	--	antisense	chr12:11579261-11608095:-	--
MSTRG.65215	2	0.0744423	11	0.288564	0.257975	-1.9547	0.0365509	0.0236852	down	yes	--	antisense	chr15:110789067-110867278:+	--
MSTRG.73167	2	0.0744423	11	0.288564	0.257975	-1.9547	0.0365509	0.0236852	down	yes	--	antisense	chr17:30223358-30223859:+	--
MSTRG.102344	1	0.0372211	8	0.209865	0.177358	-2.49527	0.0382141	0.0244623	down	yes	--	linc	chr3:118350314-118494094:+	--
MSTRG.124053	1	0.0372211	8	0.209865	0.177358	-2.49527	0.0382141	0.0244623	down	yes	--	linc	chr6:10793120-10795558:+	--
MSTRG.139238	1	0.0372211	8	0.209865	0.177358	-2.49527	0.0382141	0.0244623	down	yes	--	linc	chr7:37636048-37643557:-	--
MSTRG.157447	1	0.0372211	8	0.209865	0.177358	-2.49527	0.0382141	0.0244623	down	yes	--	linc	chr9:36242722-36243710:+	--
MSTRG.165871	1	0.0372211	8	0.209865	0.177358	-2.49527	0.0382141	0.0244623	down	yes	--	linc	chrAEMK02000452.1:2976696-2978139:+	--
MSTRG.55846	1	0.0372211	8	0.209865	0.177358	-2.49527	0.0382141	0.0244623	down	yes	--	linc	chr14:99566627-99573535:-	--
MSTRG.67495	1	0.0372211	8	0.209865	0.177358	-2.49527	0.0382141	0.0244623	down	yes	--	linc	chr16:23422651-23459697:+	--
MSTRG.15262	6	0.223327	20	0.524662	0.425659	-1.23223	0.0439881	0.0276414	down	yes	--	antisense	chr1:236402249-236403116:+	--
MSTRG.157445	6	0.223327	20	0.524662	0.425659	-1.23223	0.0439881	0.0276414	down	yes	--	antisense	chr9:36222399-36233565:+	--
MSTRG.7507	6	0.223327	20	0.524662	0.425659	-1.23223	0.0439881	0.0276414	down	yes	--	linc	chr1:114658287-114660907:-	--
MSTRG.1071	0	0.0186106	6	0.157399	0.118239	-3.08023	0.0452773	0.0282062	down	yes	--	antisense	chr1:14174860-14176708:-	--
MSTRG.120116	0	0.0186106	6	0.157399	0.118239	-3.08023	0.0452773	0.0282062	down	yes	--	linc	chr5:77521195-77524999:+	--
MSTRG.121402	0	0.0186106	6	0.157399	0.118239	-3.08023	0.0452773	0.0282062	down	yes	--	antisense	chr5:91681678-91682709:-	--
MSTRG.127124	0	0.0186106	6	0.157399	0.118239	-3.08023	0.0452773	0.0282062	down	yes	--	antisense	chr6:51774043-51776863:+	--
MSTRG.129153	0	0.0186106	6	0.157399	0.118239	-3.08023	0.0452773	0.0282062	down	yes	--	linc	chr6:71080736-71099553:+	--
MSTRG.131374	0	0.0186106	6	0.157399	0.118239	-3.08023	0.0452773	0.0282062	down	yes	--	antisense	chr6:98576795-98598079:+	--
MSTRG.134291	0	0.0186106	6	0.157399	0.118239	-3.08023	0.0452773	0.0282062	down	yes	--	antisense	chr6:157776283-157780058:+	--
MSTRG.139953	0	0.0186106	6	0.157399	0.118239	-3.08023	0.0452773	0.0282062	down	yes	--	linc	chr7:48658254-48665641:-	--
MSTRG.14098	0	0.0186106	6	0.157399	0.118239	-3.08023	0.0452773	0.0282062	down	yes	--	linc	chr1:219398207-219405608:+	--
MSTRG.147549	0	0.0186106	6	0.157399	0.118239	-3.08023	0.0452773	0.0282062	down	yes	--	antisense	chr8:32430929-32489586:-	--
MSTRG.154290	0	0.0186106	6	0.157399	0.118239	-3.08023	0.0452773	0.0282062	down	yes	--	linc	chr9:28169-32119:-	--
MSTRG.15930	0	0.0186106	6	0.157399	0.118239	-3.08023	0.0452773	0.0282062	down	yes	--	linc	chr1:245692449-245697900:-	--
MSTRG.159366	0	0.0186106	6	0.157399	0.118239	-3.08023	0.0452773	0.0282062	down	yes	--	antisense	chr9:64518827-64519860:-	--
MSTRG.161250	0	0.0186106	6	0.157399	0.118239	-3.08023	0.0452773	0.0282062	down	yes	--	linc	chr9:91610327-91644891:+	--
MSTRG.165165	0	0.0186106	6	0.157399	0.118239	-3.08023	0.0452773	0.0282062	down	yes	--	linc	chrAEMK02000328.1:551673-554542:+	--
MSTRG.166704	0	0.0186106	6	0.157399	0.118239	-3.08023	0.0452773	0.0282062	down	yes	--	linc	chrAEMK02000682.1:832272-832892:-	--
MSTRG.166864	0	0.0186106	6	0.157399	0.118239	-3.08023	0.0452773	0.0282062	down	yes	--	linc	chrAEMK02000682.1:1741673-1742680:-	--
MSTRG.174330	0	0.0186106	6	0.157399	0.118239	-3.08023	0.0452773	0.0282062	down	yes	--	linc	chrX:125113916-125114744:-	--
MSTRG.18122	0	0.0186106	6	0.157399	0.118239	-3.08023	0.0452773	0.0282062	down	yes	--	antisense	chr1:272950330-272950610:+	--
MSTRG.18195	0	0.0186106	6	0.157399	0.118239	-3.08023	0.0452773	0.0282062	down	yes	--	linc	chr1:273899943-273901130:-	--
MSTRG.19430	0	0.0186106	6	0.157399	0.118239	-3.08023	0.0452773	0.0282062	down	yes	--	linc	chr10:17155225-17156203:-	--
MSTRG.230	0	0.0186106	6	0.157399	0.118239	-3.08023	0.0452773	0.0282062	down	yes	--	linc	chr1:2772193-2772915:-	--
MSTRG.29345	0	0.0186106	6	0.157399	0.118239	-3.08023	0.0452773	0.0282062	down	yes	--	linc	chr12:1155536-1155903:+	--
MSTRG.29797	0	0.0186106	6	0.157399	0.118239	-3.08023	0.0452773	0.0282062	down	yes	--	linc	chr12:3802864-3803666:+	--
MSTRG.29963	0	0.0186106	6	0.157399	0.118239	-3.08023	0.0452773	0.0282062	down	yes	--	antisense	chr12:6085727-6086230:+	--
MSTRG.31848	0	0.0186106	6	0.157399	0.118239	-3.08023	0.0452773	0.0282062	down	yes	--	antisense	chr12:24156667-24187861:-	--
MSTRG.32586	0	0.0186106	6	0.157399	0.118239	-3.08023	0.0452773	0.0282062	down	yes	--	linc	chr12:35020742-35023053:+	--
MSTRG.4943	0	0.0186106	6	0.157399	0.118239	-3.08023	0.0452773	0.0282062	down	yes	--	antisense	chr1:72085431-72093825:+	--
MSTRG.55050	0	0.0186106	6	0.157399	0.118239	-3.08023	0.0452773	0.0282062	down	yes	--	linc	chr14:91084911-91085803:-	--
MSTRG.63080	0	0.0186106	6	0.157399	0.118239	-3.08023	0.0452773	0.0282062	down	yes	--	antisense	chr15:84736148-84753367:+	--
MSTRG.6966	0	0.0186106	6	0.157399	0.118239	-3.08023	0.0452773	0.0282062	down	yes	--	linc	chr1:107147116-107148641:-	--
MSTRG.69853	0	0.0186106	6	0.157399	0.118239	-3.08023	0.0452773	0.0282062	down	yes	--	antisense	chr16:51557661-51581014:+	--
MSTRG.72959	0	0.0186106	6	0.157399	0.118239	-3.08023	0.0452773	0.0282062	down	yes	--	linc	chr17:25346904-25363063:-	--
MSTRG.74352	0	0.0186106	6	0.157399	0.118239	-3.08023	0.0452773	0.0282062	down	yes	--	linc	chr17:40953826-40954311:+	--
MSTRG.77504	0	0.0186106	6	0.157399	0.118239	-3.08023	0.0452773	0.0282062	down	yes	--	linc	chr18:18775906-18783067:+	--
MSTRG.80534	0	0.0186106	6	0.157399	0.118239	-3.08023	0.0452773	0.0282062	down	yes	--	linc	chr2:4669429-4682070:-	--
MSTRG.90079	0	0.0186106	6	0.157399	0.118239	-3.08023	0.0452773	0.0282062	down	yes	--	linc	chr2:118439678-118440308:+	--
MSTRG.95696	0	0.0186106	6	0.157399	0.118239	-3.08023	0.0452773	0.0282062	down	yes	--	linc	chr3:33702292-33704632:+	--
MSTRG.112481	3	0.111663	13	0.34103	0.32743	-1.61074	0.0468158	0.0290549	down	yes	--	linc	chr4:118583499-118586811:+	--
MSTRG.167169	3	0.111663	13	0.34103	0.32743	-1.61074	0.0468158	0.0290549	down	yes	--	linc	chrX:3682817-3731429:-	--
MSTRG.23673	3	0.111663	13	0.34103	0.32743	-1.61074	0.0468158	0.0290549	down	yes	--	antisense	chr11:4031976-4039753:+	--
MSTRG.67528	3	0.111663	13	0.34103	0.32743	-1.61074	0.0468158	0.0290549	down	yes	--	linc	chr16:23370334-23371214:+	--
MSTRG.62930	8	0.297769	24	0.629594	0.472954	-1.08023	0.0470448	0.0291722	down	yes	--	antisense	chr15:81805037-81806626:+	--
MSTRG.91966	15648	582.436	7887	206.9	2.81506	1.49316	0	0	up	yes	--	antisense	chr2:144894316-144918886:-	--
MSTRG.117904	8958	333.427	4112	107.87	3.09099	1.62807	0	0	up	yes	--	linc	chr5:49160499-49602621:+	--
MSTRG.152840	3056	113.748	690	18.1008	6.28412	2.65171	0	0	up	yes	--	antisense	chr8:120157742-120222455:-	--
MSTRG.65345	8842	329.109	5935	155.693	2.11383	1.07986	0	0	up	yes	--	linc	chr15:115007862-115093167:-	--
MSTRG.25755	9270	345.04	6547	171.748	2.00899	1.00647	0	0	up	yes	--	antisense	chr11:17653692-17833354:+	--
MSTRG.152845	1539	57.2833	392	10.2834	5.57048	2.4778	6.20183e-255	2.26675e-253	up	yes	--	linc	chr8:120222720-120237969:-	--
MSTRG.152842	1899	70.6829	681	17.8647	3.95656	1.98425	1.69386e-239	5.64569e-238	up	yes	--	linc	chr8:120162090-120309794:-	--
MSTRG.126130	1813	67.4819	648	16.999	3.96975	1.98905	1.81973e-229	5.82382e-228	up	yes	--	antisense	chr6:44764866-44773982:-	--
MSTRG.30771	4530	168.612	3168	83.1064	2.02887	1.02067	2.28245e-211	6.92568e-210	up	yes	--	linc	chr12:13689537-13842195:+	--
MSTRG.54240	4075	151.676	2812	73.7674	2.05614	1.03994	3.21937e-196	9.28673e-195	up	yes	--	linc	chr14:77991854-78279106:+	--
MSTRG.38904	2089	77.755	1089	28.5678	2.72177	1.44454	5.66077e-169	1.42244e-167	up	yes	--	linc	chr13:46203887-46483918:+	--
MSTRG.145047	2672	99.4549	1670	43.8092	2.27018	1.18281	8.60474e-159	2.03501e-157	up	yes	--	antisense	chr7:103320018-103364911:+	--
MSTRG.104264	953	35.4717	248	6.5058	5.45232	2.44687	2.0427e-156	4.79569e-155	up	yes	--	linc	chr4:12386753-12400803:-	--
MSTRG.117907	1730	64.3926	849	22.2719	2.8912	1.53167	7.6899e-153	1.7604e-151	up	yes	--	linc	chr5:49659238-49685177:+	--
MSTRG.9746	2637	98.1521	1707	44.7799	2.19188	1.13217	2.76466e-146	6.11146e-145	up	yes	--	antisense	chr1:141991291-142010511:+	--
MSTRG.59760	729	27.1342	158	4.14483	6.54652	2.71073	2.65223e-134	5.5036e-133	up	yes	--	linc	chr15:30131830-30137508:+	--
MSTRG.26849	814	30.298	240	6.29594	4.81231	2.26673	1.75804e-122	3.38594e-121	up	yes	--	antisense	chr11:47693099-47708622:-	--
MSTRG.65344	2434	90.5962	1689	44.3077	2.04471	1.03189	1.52835e-116	2.80899e-115	up	yes	--	linc	chr15:114981643-115001591:-	--
MSTRG.92474	1076	40.0499	452	11.8574	3.37765	1.75602	4.36346e-116	7.9969e-115	up	yes	--	linc	chr2:150810174-150825606:-	--
MSTRG.150335	1971	73.3629	1263	33.1324	2.21423	1.14681	4.36284e-112	7.73143e-111	up	yes	--	linc	chr8:87451446-87464738:-	--
MSTRG.72099	467	17.3823	76	1.99371	8.71854	3.12409	1.54286e-99	2.49368e-98	up	yes	--	linc	chr17:18923587-18942293:+	--
MSTRG.167326	1298	48.313	712	18.678	2.58663	1.37108	7.23611e-98	1.1637e-96	up	yes	--	linc	chrX:8323169-8352251:-	--
MSTRG.67031	1664	61.936	1050	27.5447	2.24856	1.169	7.98858e-98	1.28151e-96	up	yes	--	linc	chr16:4943315-4979530:+	--
MSTRG.87	495	18.4245	95	2.49214	7.39302	2.88616	8.0275e-98	1.28455e-96	up	yes	--	linc	chr1:788920-802835:-	--
MSTRG.74426	478	17.7917	90	2.36098	7.53574	2.91375	2.07667e-95	3.29033e-94	up	yes	--	antisense	chr17:41616919-41632422:+	--
MSTRG.140470	462	17.1962	89	2.33474	7.36533	2.88075	2.92301e-91	4.49833e-90	up	yes	--	antisense	chr7:55288309-55320356:-	--
MSTRG.15772	665	24.7521	221	5.79751	4.26943	2.09404	3.61155e-91	5.53148e-90	up	yes	--	linc	chr1:241550440-241568012:-	--
MSTRG.10904	1722	64.0948	1182	31.0075	2.06707	1.04759	4.78068e-85	6.80375e-84	up	yes	--	antisense	chr1:162157496-162227653:-	--
MSTRG.48437	1177	43.8093	668	17.5237	2.5	1.32193	3.47405e-84	4.89009e-83	up	yes	--	antisense	chr13:181359223-181417114:+	--
MSTRG.136054	1218	45.3353	710	18.6255	2.43405	1.28336	3.09726e-83	4.29395e-82	up	yes	--	linc	chr7:4513400-4523339:+	--
MSTRG.20947	1293	48.1269	799	20.9602	2.29611	1.19919	1.60523e-79	2.15126e-78	up	yes	--	linc	chr10:39887265-39932843:-	--
MSTRG.131192	1512	56.2784	1014	26.6003	2.1157	1.08114	9.30546e-79	1.24449e-77	up	yes	--	linc	chr6:94979711-95000000:+	--
MSTRG.7160	1021	38.0028	569	14.9266	2.54597	1.34822	1.7988e-75	2.30044e-74	up	yes	--	linc	chr1:109666127-109678942:-	--
MSTRG.66008	284	10.5708	24	0.629594	16.7899	4.06952	1.66901e-74	2.1093e-73	up	yes	--	linc	chr15:127660275-127706620:-	--
MSTRG.27555	362	13.4741	65	1.70515	7.90197	2.98221	2.41626e-74	3.03578e-73	up	yes	--	linc	chr11:61598084-61606651:+	--
MSTRG.52850	470	17.4939	132	3.46277	5.05201	2.33686	3.95839e-74	4.93476e-73	up	yes	--	linc	chr14:60426963-60433680:+	--
MSTRG.144366	1111	41.3527	663	17.3925	2.37761	1.24951	4.68238e-73	5.80359e-72	up	yes	--	linc	chr7:103999277-104065070:+	--
MSTRG.167330	870	32.3824	460	12.0672	2.6835	1.42412	4.98177e-70	6.02378e-69	up	yes	--	linc	chrX:8407744-8424352:-	--
MSTRG.130054	876	32.6057	468	12.2771	2.65582	1.40916	2.05288e-69	2.46836e-68	up	yes	--	linc	chr6:81180170-81195384:-	--
MSTRG.115157	239	8.89585	10	0.262331	33.9108	5.08367	5.4755e-69	6.51064e-68	up	yes	--	linc	chr5:14029694-14062654:-	--
MSTRG.79301	643	23.9332	284	7.4502	3.21242	1.68366	3.19791e-66	3.65388e-65	up	yes	--	linc	chr18:31701500-31888228:-	--
MSTRG.67032	1051	39.1194	643	16.8679	2.31917	1.21361	3.43148e-66	3.91381e-65	up	yes	--	linc	chr16:5060995-5076065:+	--
MSTRG.35390	1295	48.2014	888	23.295	2.06917	1.04906	1.45339e-64	1.62033e-63	up	yes	--	antisense	chr12:61320694-61333182:-	--
MSTRG.45689	784	29.1814	410	10.7556	2.71314	1.43996	2.54798e-64	2.83574e-63	up	yes	--	linc	chr13:144862987-144872161:+	--
MSTRG.94026	1039	38.6728	659	17.2876	2.23702	1.16158	3.52855e-61	3.76423e-60	up	yes	--	linc	chr3:10433991-10472633:+	--
MSTRG.39834	284	10.5708	49	1.28542	8.22361	3.03977	9.00724e-60	9.31533e-59	up	yes	--	linc	chr13:61502151-61509965:-	--
MSTRG.152301	207	7.70478	3	0.0786993	97.9015	6.61326	9.18496e-60	9.48388e-59	up	yes	--	linc	chr8:112013961-112028178:-	--
MSTRG.144023	671	24.9754	335	8.78808	2.84196	1.50689	4.67011e-59	4.79899e-58	up	yes	--	linc	chr7:95467942-95486575:+	--
MSTRG.173817	1134	42.2088	770	20.1995	2.0896	1.06322	5.55403e-58	5.61756e-57	up	yes	--	linc	chrX:113887743-113923377:-	--
MSTRG.104262	516	19.2061	213	5.58765	3.43724	1.78125	9.60934e-58	9.65852e-57	up	yes	--	linc	chr4:12374292-12381497:-	--
MSTRG.80776	418	15.5584	140	3.67263	4.23632	2.08281	1.29792e-57	1.29445e-56	up	yes	--	linc	chr2:5480821-5489061:+	--
MSTRG.94030	734	27.3203	403	10.5719	2.58423	1.36973	4.52633e-56	4.41164e-55	up	yes	--	linc	chr3:10426899-10433909:+	--
MSTRG.53412	880	32.7546	537	14.0872	2.32514	1.21732	5.59346e-56	5.43525e-55	up	yes	--	antisense	chr14:66966985-66976818:+	--
MSTRG.58571	866	32.2335	532	13.956	2.30965	1.20768	1.88367e-54	1.77672e-53	up	yes	--	linc	chr15:4018182-4031997:-	--
MSTRG.105395	404	15.0373	143	3.75133	4.00853	2.00307	4.31863e-53	3.98576e-52	up	yes	--	linc	chr4:30277628-30407226:+	--
MSTRG.140385	239	8.89585	37	0.970624	9.16508	3.19615	6.85345e-53	6.2891e-52	up	yes	--	linc	chr7:53997333-54006815:-	--
MSTRG.55772	1015	37.7795	696	18.2582	2.06917	1.04906	5.37746e-51	4.81782e-50	up	yes	--	linc	chr14:99309666-99324357:-	--
MSTRG.41708	363	13.5113	123	3.22667	4.18737	2.06605	9.04921e-50	7.94153e-49	up	yes	--	antisense	chr13:89888915-89895951:+	--
MSTRG.139427	284	10.5708	70	1.83632	5.75653	2.5252	1.28727e-49	1.12816e-48	up	yes	--	antisense	chr7:38594001-38603135:-	--
MSTRG.625	471	17.5312	210	5.50895	3.18231	1.67007	1.88171e-48	1.61179e-47	up	yes	--	linc	chr1:8872146-8891198:-	--
MSTRG.136057	1018	37.8911	718	18.8354	2.0117	1.00842	4.87931e-48	4.16279e-47	up	yes	--	linc	chr7:4546813-4572242:+	--
MSTRG.92035	166	6.17871	10	0.262331	23.5531	4.55785	8.19112e-47	6.8165e-46	up	yes	--	antisense	chr2:144680720-144701596:-	--
MSTRG.155804	409	15.2234	172	4.51209	3.37392	1.75443	3.2371e-45	2.60619e-44	up	yes	--	linc	chr9:17223083-17229370:+	--
MSTRG.42920	554	20.6205	295	7.73876	2.66458	1.41391	8.85104e-45	7.07287e-44	up	yes	--	linc	chr13:108225552-108235470:-	--
MSTRG.917	794	29.5536	519	13.615	2.17067	1.11814	1.75757e-44	1.39408e-43	up	yes	--	linc	chr1:15509054-15587604:-	--
MSTRG.52204	281	10.4591	81	2.12488	4.92223	2.29931	3.23463e-44	2.54995e-43	up	yes	--	antisense	chr14:50690099-50696570:-	--
MSTRG.64355	528	19.6528	278	7.2928	2.69482	1.43019	1.78829e-43	1.38765e-42	up	yes	--	linc	chr15:101698237-101708856:+	--
MSTRG.94418	292	10.8686	92	2.41344	4.50335	2.171	7.01729e-43	5.38027e-42	up	yes	--	antisense	chr3:16816938-16823131:-	--
MSTRG.140616	194	7.2209	34	0.891925	8.09586	3.01718	4.09766e-41	3.04028e-40	up	yes	--	antisense	chr7:56244694-56250534:-	--
MSTRG.92632	400	14.8885	180	4.72196	3.15303	1.65674	5.8003e-41	4.29366e-40	up	yes	--	antisense	chr2:150514435-150523754:-	--
MSTRG.110869	757	28.1764	504	13.2215	2.13111	1.0916	6.1421e-41	4.54145e-40	up	yes	--	antisense	chr4:99224686-99237040:+	--
MSTRG.150329	167	6.21593	22	0.577128	10.7705	3.42901	1.07509e-39	7.72716e-39	up	yes	--	linc	chr8:87409471-87423689:+	--
MSTRG.167329	506	18.8339	278	7.2928	2.58253	1.36879	3.66241e-39	2.59751e-38	up	yes	--	linc	chrX:8395585-8407739:-	--
MSTRG.42292	256	9.52861	79	2.07241	4.59783	2.20095	1.99177e-38	1.39267e-37	up	yes	--	linc	chr13:88989486-89010033:-	--
MSTRG.68321	691	25.7198	455	11.9361	2.1548	1.10755	2.27126e-38	1.58465e-37	up	yes	--	antisense	chr16:32425826-32436279:-	--
MSTRG.94665	443	16.489	229	6.00738	2.74479	1.45669	9.85804e-38	6.77504e-37	up	yes	--	linc	chr3:14469515-14517974:+	--
MSTRG.24245	436	16.2284	225	5.90244	2.74944	1.45914	2.97801e-37	2.02503e-36	up	yes	--	linc	chr11:8489021-8498796:+	--
MSTRG.71240	168	6.25315	27	0.708293	8.82848	3.14216	3.75768e-37	2.54713e-36	up	yes	--	linc	chr16:74837409-74844391:-	--
MSTRG.113159	514	19.1317	299	7.84369	2.43911	1.28636	2.76224e-36	1.82806e-35	up	yes	--	linc	chr4:126709681-126717154:-	--
MSTRG.60743	449	16.7123	244	6.40087	2.61094	1.38457	1.57288e-35	1.01995e-34	up	yes	--	linc	chr15:48938922-48962947:+	--
MSTRG.27563	157	5.84372	24	0.629594	9.28172	3.21439	1.62958e-35	1.05354e-34	up	yes	--	linc	chr11:61661335-61664464:+	--
MSTRG.125441	380	14.144	185	4.85312	2.91442	1.54321	2.2987e-35	1.48315e-34	up	yes	--	linc	chr6:31999388-32005054:-	--
MSTRG.161827	169	6.29037	32	0.839459	7.49337	2.90561	8.41867e-35	5.36722e-34	up	yes	--	antisense	chr9:88116745-88279494:-	--
MSTRG.90656	413	15.3723	219	5.74505	2.67575	1.41995	4.9816e-34	3.12638e-33	up	yes	--	linc	chr2:130943519-130963057:-	--
MSTRG.43048	462	17.1962	263	6.8993	2.49245	1.31756	5.80874e-34	3.63485e-33	up	yes	--	linc	chr13:113254298-113289803:+	--
MSTRG.147246	616	22.9282	410	10.7556	2.13175	1.09204	1.18352e-33	7.36295e-33	up	yes	--	linc	chr8:23667888-23710662:+	--
MSTRG.133440	396	14.7396	206	5.40402	2.72752	1.44759	1.30795e-33	8.12134e-33	up	yes	--	linc	chr6:146079587-146157525:+	--
MSTRG.43768	349	12.9902	168	4.40716	2.94752	1.5595	4.26019e-33	2.59269e-32	up	yes	--	linc	chr13:120965380-120983103:-	--
MSTRG.24103	654	24.3426	459	12.041	2.02165	1.01553	7.96783e-32	4.66804e-31	up	yes	--	linc	chr11:7118331-7135151:-	--
MSTRG.94737	146	5.43429	25	0.655827	8.28616	3.0507	1.1211e-31	6.54423e-31	up	yes	--	antisense	chr3:18036760-18042348:-	--
MSTRG.67320	327	12.1713	156	4.09236	2.97415	1.57248	1.78599e-31	1.03596e-30	up	yes	--	linc	chr16:20326159-20334926:+	--
MSTRG.545	315	11.7247	149	3.90873	2.99961	1.58477	1.044e-30	5.88589e-30	up	yes	--	linc	chr1:7651722-7659477:+	--
MSTRG.323	102	3.79656	5	0.131165	28.9448	4.85523	4.42253e-30	2.45251e-29	up	yes	--	linc	chr1:4321028-4325031:+	--
MSTRG.38536	298	11.0919	138	3.62017	3.06392	1.61538	6.54115e-30	3.61492e-29	up	yes	--	linc	chr13:42798778-42808247:-	--
MSTRG.48838	277	10.3103	122	3.20044	3.22152	1.68774	1.29131e-29	7.06352e-29	up	yes	--	linc	chr14:1374473-1400499:+	--
MSTRG.34106	137	5.0993	24	0.629594	8.09934	3.0178	1.53866e-29	8.38089e-29	up	yes	--	linc	chr12:51986517-51996425:+	--
MSTRG.115854	248	9.23084	100	2.62331	3.51878	1.81507	2.33506e-29	1.26226e-28	up	yes	--	antisense	chr5:21700465-21711520:+	--
MSTRG.52532	488	18.1639	312	8.18472	2.21925	1.15007	3.25882e-29	1.75278e-28	up	yes	--	linc	chr14:56240890-56268152:+	--
MSTRG.156509	163	6.06705	41	1.07556	5.64084	2.49591	7.55613e-29	4.03376e-28	up	yes	--	linc	chr9:23173356-23177980:-	--
MSTRG.25928	283	10.5336	130	3.4103	3.08875	1.62703	9.09642e-29	4.84396e-28	up	yes	--	antisense	chr11:19337848-19345717:-	--
MSTRG.62423	112	4.16877	14	0.367263	11.3509	3.50473	1.25836e-27	6.52276e-27	up	yes	--	linc	chr15:78598007-78601595:-	--
MSTRG.79306	150	5.58317	37	0.970624	5.75214	2.5241	5.33992e-27	2.71116e-26	up	yes	--	linc	chr18:31483472-31488598:-	--
MSTRG.157913	287	10.6825	143	3.75133	2.84765	1.50977	2.59658e-26	1.28684e-25	up	yes	--	linc	chr9:41625067-41639443:-	--
MSTRG.53007	138	5.13652	32	0.839459	6.11884	2.61326	6.9151e-26	3.3879e-25	up	yes	--	linc	chr14:61684800-61688567:-	--
MSTRG.58573	453	16.8612	298	7.81746	2.15686	1.10893	8.83205e-26	4.31393e-25	up	yes	--	linc	chr15:4065979-4072253:-	--
MSTRG.111609	330	12.283	183	4.80065	2.5586	1.35536	9.27193e-26	4.52191e-25	up	yes	--	linc	chr4:107437046-107445756:-	--
MSTRG.125131	495	18.4245	340	8.91925	2.0657	1.04663	1.19078e-25	5.78985e-25	up	yes	--	linc	chr6:28169011-28196634:-	--
MSTRG.32484	127	4.72708	26	0.68206	6.9306	2.79298	1.37093e-25	6.63569e-25	up	yes	--	linc	chr12:33391070-33395355:+	--
MSTRG.24240	300	11.1663	158	4.14483	2.69404	1.42977	2.02925e-25	9.73427e-25	up	yes	--	linc	chr11:8343336-8473297:+	--
MSTRG.110996	212	7.89088	86	2.25605	3.49766	1.80639	3.51755e-25	1.66747e-24	up	yes	--	antisense	chr4:100443677-100453261:+	--
MSTRG.13741	521	19.3922	369	9.68001	2.00333	1.0024	3.52833e-25	1.67135e-24	up	yes	--	linc	chr1:208915020-209175332:+	--
MSTRG.145175	84	3.12658	4	0.104932	29.7961	4.89705	3.9862e-25	1.88546e-24	up	yes	--	linc	chr7:118053309-118059852:-	--
MSTRG.170831	295	10.9802	158	4.14483	2.64914	1.40553	1.99444e-24	9.20354e-24	up	yes	--	antisense	chrX:57322347-57335944:+	--
MSTRG.51241	324	12.0596	187	4.90559	2.45835	1.29769	8.72546e-24	3.9611e-23	up	yes	--	linc	chr14:40242710-40249164:-	--
MSTRG.125311	78	2.90325	4	0.104932	27.6678	4.79014	2.71474e-23	1.20436e-22	up	yes	--	linc	chr6:30516961-30570871:+	--
MSTRG.20689	183	6.81147	70	1.83632	3.70931	1.89115	2.89001e-23	1.27947e-22	up	yes	--	antisense	chr10:33069118-33100190:-	--
MSTRG.31265	378	14.0696	241	6.32217	2.22544	1.15409	4.06996e-23	1.7871e-22	up	yes	--	antisense	chr12:19039858-19048341:+	--
MSTRG.131043	456	16.9728	318	8.34212	2.0346	1.02474	5.29039e-23	2.30724e-22	up	yes	--	linc	chr6:93528882-93541219:-	--
MSTRG.110550	287	10.6825	158	4.14483	2.5773	1.36586	7.29723e-23	3.16103e-22	up	yes	--	antisense	chr4:80190927-80452875:+	--
MSTRG.89516	325	12.0969	194	5.08922	2.37696	1.24912	1.4334e-22	6.15537e-22	up	yes	--	antisense	chr2:116732984-116742331:-	--
MSTRG.20250	236	8.78419	115	3.0168	2.91175	1.54189	1.45589e-22	6.24777e-22	up	yes	--	linc	chr10:27071449-27076351:-	--
MSTRG.62028	95	3.53601	14	0.367263	9.62799	3.26724	1.94735e-22	8.33456e-22	up	yes	--	antisense	chr15:72445932-72463672:+	--
MSTRG.67034	149	5.54595	48	1.25919	4.40439	2.13894	2.61431e-22	1.1152e-21	up	yes	--	linc	chr16:5111643-5115579:+	--
MSTRG.143757	344	12.8041	214	5.61388	2.28079	1.18953	3.77929e-22	1.60259e-21	up	yes	--	linc	chr7:97116924-97123842:-	--
MSTRG.7169	169	6.29037	63	1.65268	3.80615	1.92833	3.88899e-22	1.64694e-21	up	yes	--	linc	chr1:109595381-109600206:-	--
MSTRG.136608	106	3.94544	21	0.550895	7.16188	2.84034	5.66976e-22	2.38692e-21	up	yes	--	linc	chr7:10925205-10929655:+	--
MSTRG.83766	164	6.10427	60	1.57399	3.87822	1.9554	6.69015e-22	2.81098e-21	up	yes	--	linc	chr2:49713505-49717725:-	--
MSTRG.111608	237	8.82141	119	3.12174	2.8258	1.49866	8.66729e-22	3.62749e-21	up	yes	--	linc	chr4:107430104-107436252:-	--
MSTRG.114235	174	6.47648	68	1.78385	3.63062	1.86022	9.54217e-22	3.98329e-21	up	yes	--	linc	chr5:6447759-6452625:+	--
MSTRG.171160	384	14.2929	255	6.68944	2.13664	1.09534	1.0749e-21	4.47543e-21	up	yes	--	linc	chrX:59557334-59565729:-	--
MSTRG.2792	163	6.06705	60	1.57399	3.85458	1.94657	1.17407e-21	4.87257e-21	up	yes	--	linc	chr1:33722878-33732558:+	--
MSTRG.19775	118	4.39209	29	0.760759	5.7733	2.5294	1.24304e-21	5.15219e-21	up	yes	--	linc	chr10:23600790-23610542:-	--
MSTRG.33434	90	3.3499	13	0.34103	9.82289	3.29615	1.71998e-21	7.11525e-21	up	yes	--	linc	chr12:46404879-46407149:+	--
MSTRG.135926	267	9.93804	147	3.85626	2.57712	1.36576	2.22378e-21	9.14644e-21	up	yes	--	linc	chr7:4271436-4275009:+	--
MSTRG.149135	157	5.84372	58	1.52152	3.84071	1.94137	7.52768e-21	3.0227e-20	up	yes	--	linc	chr8:71115211-71130961:-	--
MSTRG.118612	67	2.49382	2	0.0524662	47.5319	5.57082	7.91559e-21	3.17253e-20	up	yes	--	linc	chr5:59715907-59719042:-	--
MSTRG.93232	80	2.97769	9	0.236098	12.6121	3.65674	8.36115e-21	3.34902e-20	up	yes	--	linc	chr3:4120986-4124136:+	--
MSTRG.58733	89	3.31268	14	0.367263	9.01991	3.17311	1.27019e-20	5.04997e-20	up	yes	--	linc	chr15:6600695-6840050:+	--
MSTRG.94694	247	9.19362	133	3.489	2.63503	1.39782	1.48514e-20	5.88633e-20	up	yes	--	linc	chr3:14518037-14525167:+	--
MSTRG.125314	168	6.25315	68	1.78385	3.50542	1.80959	2.47514e-20	9.7182e-20	up	yes	--	linc	chr6:31044875-31046271:+	--
MSTRG.13053	311	11.5758	194	5.08922	2.27457	1.18559	4.43884e-20	1.7274e-19	up	yes	--	antisense	chr1:201644246-201658597:-	--
MSTRG.47395	136	5.06207	45	1.18049	4.28812	2.10034	4.52567e-20	1.76013e-19	up	yes	--	linc	chr13:170701050-170705365:-	--
MSTRG.65339	346	12.8785	228	5.98114	2.15319	1.10647	5.2757e-20	2.04196e-19	up	yes	--	linc	chr15:114857958-114863486:-	--
MSTRG.74704	104	3.871	24	0.629594	6.1484	2.62021	5.87057e-20	2.26533e-19	up	yes	--	linc	chr17:46656189-46658576:-	--
MSTRG.137142	201	7.48145	96	2.51838	2.97074	1.57082	6.04777e-20	2.33096e-19	up	yes	--	linc	chr7:16878137-16885487:-	--
MSTRG.103084	138	5.13652	47	1.23295	4.16602	2.05867	7.22294e-20	2.77228e-19	up	yes	--	linc	chr3:127517319-127524469:-	--
MSTRG.33162	205	7.63033	100	2.62331	2.90867	1.54036	8.79943e-20	3.36732e-19	up	yes	--	antisense	chr12:43000222-43006958:+	--
MSTRG.71859	175	6.5137	76	1.99371	3.26712	1.70802	1.31855e-19	5.00114e-19	up	yes	--	antisense	chr17:10761131-10770225:+	--
MSTRG.13742	128	4.76431	41	1.07556	4.42962	2.14718	1.78448e-19	6.72472e-19	up	yes	--	linc	chr1:208992397-209002376:+	--
MSTRG.52202	95	3.53601	20	0.524662	6.7396	2.75266	2.82124e-19	1.05698e-18	up	yes	--	antisense	chr14:50679249-50683053:-	--
MSTRG.950	184	6.84869	85	2.22981	3.07142	1.61891	3.84841e-19	1.43512e-18	up	yes	--	linc	chr1:15854753-15864582:-	--
MSTRG.138826	158	5.88094	65	1.70515	3.44893	1.78615	6.66927e-19	2.4713e-18	up	yes	--	linc	chr7:32198745-32201767:-	--
MSTRG.11242	186	6.92313	88	2.30851	2.99896	1.58446	8.66562e-19	3.19632e-18	up	yes	--	linc	chr1:169734771-169738539:+	--
MSTRG.97685	98	3.64767	23	0.603361	6.04559	2.59588	1.01321e-18	3.7223e-18	up	yes	--	antisense	chr3:52648685-52655221:+	--
MSTRG.20632	331	12.3202	222	5.82374	2.11551	1.08101	1.49496e-18	5.42704e-18	up	yes	--	antisense	chr10:32893034-33000848:+	--
MSTRG.65171	142	5.2854	54	1.41659	3.73108	1.89959	1.64848e-18	5.97128e-18	up	yes	--	linc	chr15:110565103-110705384:-	--
MSTRG.83675	267	9.93804	161	4.22353	2.35302	1.23451	1.64859e-18	5.97128e-18	up	yes	--	linc	chr2:48632173-48637098:+	--
MSTRG.150499	219	8.15143	118	3.0955	2.63331	1.39688	2.19172e-18	7.88963e-18	up	yes	--	linc	chr8:87570012-87586338:+	--
MSTRG.64908	128	4.76431	45	1.18049	4.03588	2.01288	4.69915e-18	1.66916e-17	up	yes	--	linc	chr15:107946199-107950176:+	--
MSTRG.24972	338	12.5807	232	6.08608	2.06714	1.04763	4.79217e-18	1.69939e-17	up	yes	--	linc	chr11:13108809-13118506:+	--
MSTRG.27562	69	2.56826	8	0.209865	12.2377	3.61326	5.16443e-18	1.82837e-17	up	yes	--	linc	chr11:61659616-61661165:+	--
MSTRG.45690	309	11.5013	204	5.35155	2.14916	1.10377	5.73935e-18	2.02301e-17	up	yes	--	linc	chr13:144878957-144892975:+	--
MSTRG.47393	141	5.24818	55	1.44282	3.63745	1.86293	5.92877e-18	2.08749e-17	up	yes	--	linc	chr13:170642922-170685027:-	--
MSTRG.47396	107	3.98266	31	0.813226	4.89736	2.29201	8.65928e-18	3.0257e-17	up	yes	--	linc	chr13:170727248-170730961:-	--
MSTRG.49794	342	12.7296	240	6.29594	2.02188	1.0157	2.05474e-17	7.03439e-17	up	yes	--	linc	chr14:16615783-16633602:-	--
MSTRG.102862	136	5.06207	53	1.39035	3.64085	1.86428	2.18312e-17	7.46201e-17	up	yes	--	linc	chr3:124444111-124461192:-	--
MSTRG.38912	125	4.65264	45	1.18049	3.94128	1.97867	2.60793e-17	8.8716e-17	up	yes	--	linc	chr13:46471363-46474950:+	--
MSTRG.155370	108	4.01988	33	0.865692	4.64355	2.21523	2.83515e-17	9.62927e-17	up	yes	--	linc	chr9:9779148-9782225:+	--
MSTRG.170136	144	5.35984	60	1.57399	3.40527	1.76777	3.85402e-17	1.30005e-16	up	yes	--	linc	chrX:50835493-50844368:-	--
MSTRG.27571	106	3.94544	32	0.839459	4.69998	2.23266	3.93034e-17	1.3251e-16	up	yes	--	linc	chr11:61675392-61679598:+	--
MSTRG.80781	66	2.45659	8	0.209865	11.7056	3.54913	4.37948e-17	1.4719e-16	up	yes	--	linc	chr2:5501910-5504101:+	--
MSTRG.17925	279	10.3847	181	4.74819	2.18709	1.12901	6.34412e-17	2.11671e-16	up	yes	--	linc	chr1:271258922-271270518:-	--
MSTRG.3974	155	5.76928	70	1.83632	3.14177	1.65158	8.44864e-17	2.80145e-16	up	yes	--	linc	chr1:54450463-54459401:-	--
MSTRG.46987	67	2.49382	9	0.236098	10.5626	3.4009	8.56356e-17	2.83809e-16	up	yes	--	linc	chr13:170331535-170334510:-	--
MSTRG.43438	282	10.4964	185	4.85312	2.16281	1.1129	9.83665e-17	3.24996e-16	up	yes	--	linc	chr13:112850588-113184766:+	--
MSTRG.88671	224	8.33753	131	3.43653	2.42615	1.27867	1.3944e-16	4.56481e-16	up	yes	--	antisense	chr2:105202236-105209490:+	--
MSTRG.923	75	2.79159	14	0.367263	7.60105	2.9262	1.92696e-16	6.25728e-16	up	yes	--	linc	chr1:15585683-15586840:-	--
MSTRG.5130	302	11.2408	207	5.43025	2.07003	1.04965	2.4636e-16	7.95171e-16	up	yes	--	antisense	chr1:74348617-74355621:+	--
MSTRG.47389	143	5.32262	62	1.62645	3.27254	1.71041	2.46702e-16	7.95874e-16	up	yes	--	linc	chr13:170498629-170753020:-	--
MSTRG.112035	208	7.742	118	3.0955	2.50105	1.32253	2.9487e-16	9.49364e-16	up	yes	--	antisense	chr4:110971325-110976528:+	--
MSTRG.49662	133	4.95041	55	1.44282	3.43107	1.77866	4.51586e-16	1.4388e-15	up	yes	--	linc	chr14:14303290-14306178:-	--
MSTRG.61882	139	5.17374	60	1.57399	3.28703	1.71679	5.37997e-16	1.70567e-15	up	yes	--	antisense	chr15:66569769-66589419:+	--
MSTRG.79318	86	3.20102	22	0.577128	5.54646	2.47157	8.25036e-16	2.59523e-15	up	yes	--	linc	chr18:31785900-31805032:-	--
MSTRG.69690	166	6.17871	84	2.20358	2.80394	1.48746	1.42993e-15	4.45012e-15	up	yes	--	linc	chr16:50517942-50544598:-	--
MSTRG.135699	55	2.04716	5	0.131165	15.6075	3.96417	1.55344e-15	4.8205e-15	up	yes	--	linc	chr7:1344231-1432317:+	--
MSTRG.7012	143	5.32262	65	1.70515	3.1215	1.64224	1.66964e-15	5.17858e-15	up	yes	--	antisense	chr1:107339606-107345195:+	--
MSTRG.91263	66	2.45659	11	0.288564	8.51317	3.0897	2.36085e-15	7.29431e-15	up	yes	--	antisense	chr2:140473672-140479540:+	--
MSTRG.97662	126	4.68986	52	1.36412	3.43801	1.78157	2.44976e-15	7.55813e-15	up	yes	--	linc	chr3:52466107-52469270:-	--
MSTRG.81269	136	5.06207	60	1.57399	3.21609	1.68531	2.55825e-15	7.88907e-15	up	yes	--	antisense	chr2:9022504-9025304:+	--
MSTRG.93146	241	8.97029	154	4.03989	2.22043	1.15084	3.04894e-15	9.33513e-15	up	yes	--	linc	chr3:3978734-3985347:-	--
MSTRG.22596	88	3.27546	25	0.655827	4.9944	2.32031	4.22176e-15	1.28162e-14	up	yes	--	linc	chr10:61010165-61022798:-	--
MSTRG.76315	109	4.0571	40	1.04932	3.8664	1.95099	4.89164e-15	1.478e-14	up	yes	--	antisense	chr18:6037625-6039877:-	--
MSTRG.110995	180	6.6998	99	2.59708	2.57975	1.36723	6.11091e-15	1.83434e-14	up	yes	--	linc	chr4:100437014-100443719:-	--
MSTRG.27573	51	1.89828	4	0.104932	18.0905	4.17716	6.36022e-15	1.90804e-14	up	yes	--	linc	chr11:61699480-61700762:+	--
MSTRG.81758	186	6.92313	105	2.75447	2.51341	1.32965	8.29486e-15	2.4772e-14	up	yes	--	antisense	chr2:16030913-16035765:+	--
MSTRG.83133	64	2.38215	11	0.288564	8.2552	3.0453	9.4006e-15	2.79703e-14	up	yes	--	linc	chr2:40615720-40616996:-	--
MSTRG.78890	248	9.23084	164	4.30223	2.1456	1.10138	1.12174e-14	3.32988e-14	up	yes	--	antisense	chr18:34455291-34465731:+	--
MSTRG.162040	95	3.53601	31	0.813226	4.34813	2.12039	1.21518e-14	3.59399e-14	up	yes	--	antisense	chr9:102976928-102993985:+	--
MSTRG.147241	230	8.56086	147	3.85626	2.21999	1.15055	1.3062e-14	3.85967e-14	up	yes	--	linc	chr8:23513439-23518975:+	--
MSTRG.29834	107	3.98266	40	1.04932	3.79546	1.92427	1.5089e-14	4.45451e-14	up	yes	--	linc	chr12:4966566-4971869:-	--
MSTRG.24243	87	3.23824	26	0.68206	4.74773	2.24724	1.94818e-14	5.70682e-14	up	yes	--	linc	chr11:8430422-8432892:+	--
MSTRG.30742	44	1.63773	1	0.0262331	62.4299	5.96417	3.29218e-14	9.52666e-14	up	yes	--	linc	chr12:13677805-13680725:-	--
MSTRG.8085	241	8.97029	160	4.19729	2.13716	1.0957	3.3763e-14	9.76569e-14	up	yes	--	antisense	chr1:123461480-123549869:+	--
MSTRG.114237	83	3.08935	24	0.629594	4.9069	2.29481	3.68755e-14	1.06325e-13	up	yes	--	linc	chr5:6459034-6461518:+	--
MSTRG.58629	214	7.96532	135	3.54147	2.24916	1.16939	5.09634e-14	1.45705e-13	up	yes	--	linc	chr15:2311242-2397241:-	--
MSTRG.162412	267	9.93804	187	4.90559	2.02586	1.01854	5.50357e-14	1.56929e-13	up	yes	--	linc	chr9:106262733-106275518:-	--
MSTRG.24246	88	3.27546	28	0.734526	4.45928	2.15681	6.15263e-14	1.74585e-13	up	yes	--	linc	chr11:8513138-8515390:+	--
MSTRG.147966	107	3.98266	42	1.10179	3.61472	1.85388	6.55551e-14	1.85689e-13	up	yes	--	linc	chr8:39971034-39972591:-	--
MSTRG.93765	180	6.6998	104	2.72824	2.45572	1.29615	7.00952e-14	1.98375e-13	up	yes	--	antisense	chr3:8449409-8495007:-	--
MSTRG.22767	92	3.42434	31	0.813226	4.21082	2.0741	7.11569e-14	2.01227e-13	up	yes	--	antisense	chr10:64991287-65008063:-	--
MSTRG.27559	49	1.82384	5	0.131165	13.9049	3.79752	1.1707e-13	3.26716e-13	up	yes	--	linc	chr11:61617312-61618430:+	--
MSTRG.53800	218	8.11421	141	3.69886	2.1937	1.13337	1.24866e-13	3.47872e-13	up	yes	--	linc	chr14:73405295-73412562:+	--
MSTRG.121896	81	3.01491	24	0.629594	4.78866	2.25962	1.2617e-13	3.51199e-13	up	yes	--	linc	chr5:99026246-99080538:-	--
MSTRG.51922	177	6.58814	103	2.70201	2.43824	1.28584	1.59303e-13	4.39999e-13	up	yes	--	linc	chr14:48052247-48056494:+	--
MSTRG.70267	211	7.85366	135	3.54147	2.21763	1.14902	1.67814e-13	4.62909e-13	up	yes	--	antisense	chr16:63451475-63460600:+	--
MSTRG.154019	144	5.35984	74	1.94125	2.76103	1.46521	1.95052e-13	5.35749e-13	up	yes	--	linc	chr8:137880326-137997244:+	--
MSTRG.11965	126	4.68986	59	1.54775	3.03011	1.59937	2.22521e-13	6.09117e-13	up	yes	--	linc	chr1:182664915-182666887:-	--
MSTRG.110813	91	3.38712	32	0.839459	4.03489	2.01253	2.84779e-13	7.73614e-13	up	yes	--	antisense	chr4:98794875-98806670:+	--
MSTRG.81844	42	1.56329	0	0.0131165	119.184	6.89705	3.05857e-13	8.29819e-13	up	yes	--	linc	chr2:17821460-17823185:+	--
MSTRG.79317	57	2.1216	10	0.262331	8.08752	3.0157	3.40473e-13	9.21794e-13	up	yes	--	linc	chr18:31778837-31781495:-	--
MSTRG.33436	67	2.49382	16	0.419729	5.94149	2.57082	3.72964e-13	1.00764e-12	up	yes	--	linc	chr12:46407398-46409400:+	--
MSTRG.116617	73	2.71714	20	0.524662	5.17885	2.37263	4.37994e-13	1.17592e-12	up	yes	--	linc	chr5:29303945-29353596:+	--
MSTRG.35325	155	5.76928	86	2.25605	2.55725	1.35459	6.55445e-13	1.74228e-12	up	yes	--	linc	chr12:61308678-61316049:-	--
MSTRG.64915	179	6.66258	108	2.83317	2.35163	1.23366	6.75673e-13	1.79457e-12	up	yes	--	linc	chr15:108210475-108215648:+	--
MSTRG.66082	44	1.63773	4	0.104932	15.6075	3.96417	9.96939e-13	2.61225e-12	up	yes	--	linc	chr15:129974865-129982446:+	--
MSTRG.93222	40	1.48885	2	0.0524662	28.3772	4.82666	1.01018e-12	2.64586e-12	up	yes	--	antisense	chr3:4081212-4119136:+	--
MSTRG.61565	46	1.71217	5	0.131165	13.0535	3.70637	1.01487e-12	2.65598e-12	up	yes	--	linc	chr15:59436066-59439293:-	--
MSTRG.156098	156	5.8065	88	2.30851	2.51526	1.33071	1.12907e-12	2.94526e-12	up	yes	--	linc	chr9:13791698-13798159:-	--
MSTRG.132330	62	2.30771	14	0.367263	6.28353	2.65158	1.17698e-12	3.06775e-12	up	yes	--	antisense	chr6:111440653-111489243:+	--
MSTRG.43441	55	2.04716	10	0.262331	7.80374	2.96417	1.34696e-12	3.49101e-12	up	yes	--	linc	chr13:112994547-112997500:+	--
MSTRG.23944	179	6.66258	110	2.88564	2.30888	1.20719	1.63614e-12	4.22177e-12	up	yes	--	linc	chr11:5931896-5953546:-	--
MSTRG.48427	63	2.34493	15	0.393496	5.95922	2.57512	1.7719e-12	4.55928e-12	up	yes	--	linc	chr13:181101636-181103413:+	--
MSTRG.144019	185	6.88591	116	3.04304	2.26284	1.17814	1.88982e-12	4.85107e-12	up	yes	--	linc	chr7:95405711-95411328:+	--
MSTRG.76937	41	1.52607	3	0.0786993	19.3911	4.27732	1.99252e-12	5.10856e-12	up	yes	--	linc	chr18:11047905-11054029:-	--
MSTRG.165003	114	4.24321	53	1.39035	3.05189	1.6097	2.3998e-12	6.13567e-12	up	yes	--	linc	chrAEMK02000258.1:232323-235963:+	--
MSTRG.83403	87	3.23824	32	0.839459	3.85753	1.94768	2.80501e-12	7.12637e-12	up	yes	--	linc	chr2:44614189-44619235:+	--
MSTRG.20690	88	3.27546	33	0.865692	3.78363	1.91977	3.40043e-12	8.59156e-12	up	yes	--	linc	chr10:33117199-33121962:+	--
MSTRG.51921	232	8.6353	164	4.30223	2.00717	1.00516	4.11272e-12	1.03385e-11	up	yes	--	antisense	chr14:48049907-48071464:+	--
MSTRG.113865	94	3.49879	38	0.996857	3.50982	1.8114	4.64435e-12	1.16521e-11	up	yes	--	antisense	chr4:129486783-129492070:+	--
MSTRG.142771	51	1.89828	9	0.236098	8.04022	3.00724	6.22384e-12	1.547e-11	up	yes	--	linc	chr7:85740570-85768584:+	--
MSTRG.127403	125	4.65264	64	1.67892	2.77122	1.47052	6.48962e-12	1.61182e-11	up	yes	--	linc	chr6:53382885-53389761:+	--
MSTRG.138732	61	2.27049	15	0.393496	5.77004	2.52858	6.49777e-12	1.61322e-11	up	yes	--	linc	chr7:31432657-31435560:-	--
MSTRG.39096	37	1.37718	2	0.0524662	26.249	4.71419	8.57549e-12	2.11033e-11	up	yes	--	linc	chr13:51434404-51445159:+	--
MSTRG.8350	41	1.52607	4	0.104932	14.5433	3.86229	8.72648e-12	2.14667e-11	up	yes	--	antisense	chr1:122219183-122220694:-	--
MSTRG.144026	152	5.65761	89	2.33474	2.42323	1.27693	1.0368e-11	2.5369e-11	up	yes	--	linc	chr7:95579165-95585079:+	--
MSTRG.38911	86	3.20102	33	0.865692	3.69764	1.88661	1.04147e-11	2.54736e-11	up	yes	--	linc	chr13:46434609-46438303:+	--
MSTRG.41952	146	5.43429	84	2.20358	2.46612	1.30224	1.3049e-11	3.16997e-11	up	yes	--	linc	chr13:93294255-93306599:-	--
MSTRG.174095	129	4.80153	69	1.81008	2.65266	1.40744	1.46244e-11	3.54064e-11	up	yes	--	linc	chrX:122915977-122923788:+	--
MSTRG.60720	46	1.71217	7	0.183632	9.32395	3.22094	1.60035e-11	3.85857e-11	up	yes	--	linc	chr15:48856168-48861535:+	--
MSTRG.105	53	1.97272	11	0.288564	6.83634	2.77322	1.69607e-11	4.08783e-11	up	yes	--	linc	chr1:848754-854287:+	--
MSTRG.119362	62	2.30771	17	0.445962	5.17467	2.37147	2.50036e-11	5.9505e-11	up	yes	--	antisense	chr5:69554497-69562912:+	--
MSTRG.43444	211	7.85366	148	3.8825	2.02284	1.01638	2.50931e-11	5.96958e-11	up	yes	--	linc	chr13:113140813-113145160:+	--
MSTRG.128978	168	6.25315	106	2.78071	2.24876	1.16913	2.55583e-11	6.07352e-11	up	yes	--	linc	chr6:69235333-69286308:-	--
MSTRG.82139	133	4.95041	74	1.94125	2.55012	1.35056	3.06141e-11	7.22425e-11	up	yes	--	antisense	chr2:18266436-18272022:+	--
MSTRG.74429	63	2.34493	18	0.472196	4.96602	2.31209	3.44097e-11	8.09322e-11	up	yes	--	linc	chr17:41632639-41634149:+	--
MSTRG.165714	73	2.71714	25	0.655827	4.14308	2.0507	3.6006e-11	8.45691e-11	up	yes	--	linc	chrAEMK02000452.1:963058-965080:-	--
MSTRG.80093	81	3.01491	31	0.813226	3.70735	1.89039	3.87192e-11	9.06703e-11	up	yes	--	linc	chr18:54287820-54289016:+	--
MSTRG.127186	201	7.48145	140	3.67263	2.03708	1.0265	5.16448e-11	1.19632e-10	up	yes	--	antisense	chr6:52099105-52104216:+	--
MSTRG.167321	137	5.0993	79	2.07241	2.46056	1.29899	6.01078e-11	1.38637e-10	up	yes	--	linc	chrX:8196919-8248702:-	--
MSTRG.120216	171	6.36481	111	2.91187	2.18582	1.12817	6.15561e-11	1.41774e-10	up	yes	--	linc	chr5:78327740-78341470:+	--
MSTRG.173816	119	4.42932	63	1.65268	2.68007	1.42227	6.31274e-11	1.45289e-10	up	yes	--	linc	chrX:113884847-113950676:-	--
MSTRG.72005	80	2.97769	31	0.813226	3.66158	1.87247	6.7575e-11	1.55248e-10	up	yes	--	antisense	chr17:14177806-14186353:+	--
MSTRG.626	101	3.75933	48	1.25919	2.98552	1.57798	7.87663e-11	1.79867e-10	up	yes	--	linc	chr1:8879030-8880810:-	--
MSTRG.125447	150	5.58317	92	2.41344	2.31336	1.20999	9.3611e-11	2.12333e-10	up	yes	--	linc	chr6:32058304-32061715:-	--
MSTRG.158974	87	3.23824	37	0.970624	3.33624	1.73822	1.00464e-10	2.27397e-10	up	yes	--	linc	chr9:56178153-56182857:+	--
MSTRG.154490	43	1.60051	7	0.183632	8.71587	3.12364	1.31278e-10	2.93937e-10	up	yes	--	linc	chr9:586485-587866:+	--
MSTRG.109933	177	6.58814	119	3.12174	2.11041	1.07752	1.44602e-10	3.22535e-10	up	yes	--	antisense	chr4:91402603-91429357:+	--
MSTRG.115814	150	5.58317	93	2.43968	2.28849	1.19439	1.44815e-10	3.22786e-10	up	yes	--	linc	chr5:21532798-21550577:-	--
MSTRG.129674	150	5.58317	93	2.43968	2.28849	1.19439	1.44815e-10	3.22786e-10	up	yes	--	linc	chr6:74920789-74931239:+	--
MSTRG.118611	53	1.97272	13	0.34103	5.78459	2.53222	1.48169e-10	3.29804e-10	up	yes	--	linc	chr5:59711840-59727626:-	--
MSTRG.34954	48	1.78661	10	0.262331	6.81054	2.76777	1.57242e-10	3.49155e-10	up	yes	--	antisense	chr12:59980897-59986493:+	--
MSTRG.122480	140	5.21096	84	2.20358	2.36477	1.2417	1.70176e-10	3.76834e-10	up	yes	--	linc	chr6:439307-443852:+	--
MSTRG.124341	97	3.61045	46	1.20672	2.99195	1.58109	1.74834e-10	3.86881e-10	up	yes	--	antisense	chr6:13664102-13668233:+	--
MSTRG.62394	31	1.15386	1	0.0262331	43.9847	5.45893	1.99707e-10	4.4086e-10	up	yes	--	linc	chr15:78708159-78721560:-	--
MSTRG.85097	105	3.90822	53	1.39035	2.81095	1.49106	2.01356e-10	4.44043e-10	up	yes	--	antisense	chr2:69289469-69292774:+	--
MSTRG.160344	169	6.29037	113	2.96434	2.12202	1.08544	2.94278e-10	6.39534e-10	up	yes	--	linc	chr9:77343266-77509264:-	--
MSTRG.90067	40	1.48885	6	0.157399	9.45908	3.2417	2.94839e-10	6.40537e-10	up	yes	--	antisense	chr2:123306871-123313702:-	--
MSTRG.166435	38	1.4144	5	0.131165	10.7834	3.43073	3.16257e-10	6.84524e-10	up	yes	--	linc	chrAEMK02000576.1:8880-61442:+	--
MSTRG.148110	69	2.56826	25	0.655827	3.91606	1.9694	3.65067e-10	7.87521e-10	up	yes	--	linc	chr8:45808559-45811117:+	--
MSTRG.61666	30	1.11663	1	0.0262331	42.5659	5.41163	3.97636e-10	8.5434e-10	up	yes	--	antisense	chr15:64593362-64765160:+	--
MSTRG.26332	126	4.68986	73	1.91502	2.449	1.29219	4.10969e-10	8.8181e-10	up	yes	--	antisense	chr11:22433609-22519093:-	--
MSTRG.64357	164	6.10427	109	2.85941	2.1348	1.0941	4.15688e-10	8.9136e-10	up	yes	--	linc	chr15:101802308-101808704:+	--
MSTRG.129420	165	6.14149	110	2.88564	2.12829	1.0897	4.19554e-10	8.9933e-10	up	yes	--	antisense	chr6:62843337-62848650:-	--
MSTRG.38908	131	4.87597	78	2.04618	2.38296	1.25276	4.95612e-10	1.05568e-09	up	yes	--	linc	chr13:46313214-46315454:+	--
MSTRG.111607	87	3.23824	40	1.04932	3.08603	1.62575	6.96539e-10	1.46715e-09	up	yes	--	linc	chr4:107420714-107424170:-	--
MSTRG.58136	118	4.39209	67	1.75762	2.49889	1.32129	7.59185e-10	1.59388e-09	up	yes	--	linc	chr14:137175610-137179590:+	--
MSTRG.13651	135	5.02485	83	2.17735	2.30779	1.20651	8.75645e-10	1.82528e-09	up	yes	--	antisense	chr1:215713545-215721086:-	--
MSTRG.26840	135	5.02485	83	2.17735	2.30779	1.20651	8.75645e-10	1.82528e-09	up	yes	--	linc	chr11:47539403-47543151:-	--
MSTRG.63585	108	4.01988	59	1.54775	2.59724	1.37698	1.23271e-09	2.53994e-09	up	yes	--	linc	chr15:93285686-93322688:+	--
MSTRG.136039	165	6.14149	113	2.96434	2.07179	1.05088	1.32195e-09	2.71426e-09	up	yes	--	linc	chr7:4453684-4534571:+	--
MSTRG.138912	77	2.86603	33	0.865692	3.31068	1.72713	1.39476e-09	2.85556e-09	up	yes	--	linc	chr7:34595665-34602016:+	--
MSTRG.99556	111	4.13155	62	1.62645	2.54022	1.34495	1.44879e-09	2.95958e-09	up	yes	--	linc	chr3:78030343-78323857:+	--
MSTRG.124479	112	4.16877	63	1.65268	2.52242	1.33481	1.52284e-09	3.10591e-09	up	yes	--	antisense	chr6:17300971-17304488:-	--
MSTRG.144454	104	3.871	56	1.46905	2.63503	1.39782	1.63178e-09	3.32179e-09	up	yes	--	linc	chr7:111023533-111027938:-	--
MSTRG.1694	71	2.6427	29	0.760759	3.47377	1.7965	2.27774e-09	4.59026e-09	up	yes	--	antisense	chr1:19716347-19756162:-	--
MSTRG.53788	122	4.54098	73	1.91502	2.37125	1.24565	2.28262e-09	4.59866e-09	up	yes	--	antisense	chr14:75113732-75117299:-	--
MSTRG.164998	56	2.08438	18	0.472196	4.41424	2.14216	2.50382e-09	5.02386e-09	up	yes	--	linc	chrAEMK02000258.1:343314-345510:+	--
MSTRG.97829	167	6.21593	117	3.06927	2.02521	1.01807	2.77148e-09	5.53845e-09	up	yes	--	antisense	chr3:53295455-53322629:+	--
MSTRG.134361	33	1.2283	4	0.104932	11.7056	3.54913	2.82775e-09	5.64914e-09	up	yes	--	linc	chr6:157048397-157050009:-	--
MSTRG.8063	27	1.00497	0	0.0131165	76.6186	6.25962	3.10766e-09	6.19294e-09	up	yes	--	linc	chr1:123403178-123412266:+	--
MSTRG.119940	57	2.1216	19	0.498429	4.25659	2.0897	3.2101e-09	6.38127e-09	up	yes	--	linc	chr5:76161180-76162332:-	--
MSTRG.82679	140	5.21096	91	2.38721	2.18287	1.12622	3.43636e-09	6.81001e-09	up	yes	--	antisense	chr2:28693803-28697567:+	--
MSTRG.171132	158	5.88094	109	2.85941	2.0567	1.04033	3.96008e-09	7.80222e-09	up	yes	--	antisense	chrX:59487234-59557192:+	--
MSTRG.21772	158	5.88094	109	2.85941	2.0567	1.04033	3.96008e-09	7.80222e-09	up	yes	--	linc	chr10:44879639-44890387:-	--
MSTRG.143047	58	2.15883	20	0.524662	4.1147	2.04079	4.05223e-09	7.96425e-09	up	yes	--	linc	chr7:88582779-88590290:+	--
MSTRG.94592	81	3.01491	38	0.996857	3.02442	1.59666	4.26751e-09	8.36693e-09	up	yes	--	linc	chr3:17599087-17602202:-	--
MSTRG.25706	76	2.82881	34	0.891925	3.17157	1.6652	4.53257e-09	8.87577e-09	up	yes	--	linc	chr11:18115329-18119219:+	--
MSTRG.127932	105	3.90822	59	1.54775	2.52509	1.33634	4.76392e-09	9.30615e-09	up	yes	--	linc	chr6:58237393-58242754:-	--
MSTRG.166244	96	3.57323	51	1.33789	2.6708	1.41727	4.76892e-09	9.31308e-09	up	yes	--	linc	chrAEMK02000510.1:458295-460592:+	--
MSTRG.142651	106	3.94544	60	1.57399	2.50666	1.32576	4.99947e-09	9.74261e-09	up	yes	--	linc	chr7:83130301-83157976:+	--
MSTRG.79351	107	3.98266	61	1.60022	2.48882	1.31546	5.23647e-09	1.0186e-08	up	yes	--	linc	chr18:43667659-43728295:-	--
MSTRG.80089	121	4.50376	74	1.94125	2.32003	1.21414	5.44426e-09	1.05805e-08	up	yes	--	linc	chr18:53934096-53936598:-	--
MSTRG.157132	41	1.52607	9	0.236098	6.46371	2.69236	5.61562e-09	1.09037e-08	up	yes	--	linc	chr9:20034352-20036502:+	--
MSTRG.127981	157	5.84372	109	2.85941	2.04368	1.03117	5.71897e-09	1.10977e-08	up	yes	--	linc	chr6:57258154-57265798:+	--
MSTRG.105272	86	3.20102	43	1.12802	2.83772	1.50473	6.82419e-09	1.31748e-08	up	yes	--	linc	chr4:28812077-28835737:-	--
MSTRG.66725	47	1.74939	13	0.34103	5.12973	2.35888	6.95286e-09	1.34111e-08	up	yes	--	linc	chr15:138219807-138223296:-	--
MSTRG.108092	87	3.23824	44	1.15426	2.80548	1.48825	7.40742e-09	1.42622e-08	up	yes	--	linc	chr4:70933923-70942083:+	--
MSTRG.38537	105	3.90822	60	1.57399	2.48301	1.31209	7.7789e-09	1.49342e-08	up	yes	--	linc	chr13:42818262-42821211:-	--
MSTRG.127401	148	5.50873	101	2.64954	2.07913	1.05598	8.09057e-09	1.54895e-08	up	yes	--	linc	chr6:53372482-53376282:+	--
MSTRG.101659	76	2.82881	35	0.918158	3.08096	1.62338	8.52164e-09	1.62905e-08	up	yes	--	antisense	chr3:110457032-110484441:+	--
MSTRG.12518	82	3.05213	40	1.04932	2.90867	1.54036	8.55518e-09	1.63498e-08	up	yes	--	antisense	chr1:189622357-189628222:+	--
MSTRG.37265	71	2.6427	31	0.813226	3.24965	1.70029	8.83718e-09	1.68687e-08	up	yes	--	linc	chr13:31064343-31067279:+	--
MSTRG.27546	35	1.30274	6	0.157399	8.2767	3.04906	9.90217e-09	1.88067e-08	up	yes	--	linc	chr11:61503858-61505109:+	--
MSTRG.35550	92	3.42434	49	1.28542	2.66399	1.41359	1.06204e-08	2.00995e-08	up	yes	--	linc	chr13:3440590-3442486:+	--
MSTRG.161942	137	5.0993	91	2.38721	2.13609	1.09497	1.1018e-08	2.08153e-08	up	yes	--	antisense	chr9:102524238-102538398:+	--
MSTRG.142649	147	5.47151	101	2.64954	2.06508	1.0462	1.17391e-08	2.20997e-08	up	yes	--	antisense	chr7:83088312-83115605:+	--
MSTRG.144025	104	3.871	60	1.57399	2.45936	1.29828	1.20664e-08	2.26695e-08	up	yes	--	linc	chr7:95568918-95572618:+	--
MSTRG.166546	49	1.82384	15	0.393496	4.63495	2.21255	1.27336e-08	2.3895e-08	up	yes	--	linc	chrAEMK02000652.1:10770-13684:-	--
MSTRG.54243	121	4.50376	76	1.99371	2.25898	1.17567	1.30098e-08	2.43991e-08	up	yes	--	linc	chr14:78383254-78395363:+	--
MSTRG.4237	99	3.68489	56	1.46905	2.50835	1.32674	1.56743e-08	2.91582e-08	up	yes	--	linc	chr1:57180382-57187297:+	--
MSTRG.167773	137	5.0993	92	2.41344	2.11287	1.0792	1.62903e-08	3.02691e-08	up	yes	--	linc	chrX:13901288-13904926:+	--
MSTRG.147964	41	1.52607	10	0.262331	5.81734	2.54036	1.64643e-08	3.0566e-08	up	yes	--	linc	chr8:39870588-39881891:-	--
MSTRG.147244	83	3.08935	42	1.10179	2.80394	1.48746	1.65448e-08	3.07066e-08	up	yes	--	linc	chr8:23553239-23619539:+	--
MSTRG.108100	24	0.893307	0	0.0131165	68.1054	6.0897	2.17256e-08	4.00102e-08	up	yes	--	linc	chr4:70956656-70958140:-	--
MSTRG.165854	32	1.19108	5	0.131165	9.08072	3.18281	2.26322e-08	4.15964e-08	up	yes	--	linc	chrAEMK02000452.1:2252012-2261562:-	--
MSTRG.36423	55	2.04716	20	0.524662	3.90187	1.96417	2.31643e-08	4.25379e-08	up	yes	--	antisense	chr13:22123826-22146490:-	--
MSTRG.78944	48	1.78661	15	0.393496	4.54036	2.18281	2.34716e-08	4.30573e-08	up	yes	--	linc	chr18:38067862-38069950:-	--
MSTRG.103792	42	1.56329	11	0.288564	5.41747	2.43762	2.38598e-08	4.36904e-08	up	yes	--	antisense	chr4:8477181-8507350:-	--
MSTRG.79753	143	5.32262	99	2.59708	2.04947	1.03525	2.44631e-08	4.47182e-08	up	yes	--	antisense	chr18:50479028-50510713:-	--
MSTRG.5067	26	0.96775	2	0.0524662	18.4452	4.20517	2.44698e-08	4.47182e-08	up	yes	--	linc	chr1:74184600-74186633:+	--
MSTRG.45439	114	4.24321	71	1.86255	2.27817	1.18788	2.62849e-08	4.78856e-08	up	yes	--	linc	chr13:136210402-136215140:-	--
MSTRG.124890	24	0.893307	1	0.0262331	34.0527	5.0897	2.64171e-08	4.80993e-08	up	yes	--	linc	chr6:26570401-26578490:+	--
MSTRG.54348	24	0.893307	1	0.0262331	34.0527	5.0897	2.64171e-08	4.80993e-08	up	yes	--	linc	chr14:79239534-79244753:+	--
MSTRG.32082	115	4.28043	72	1.88878	2.26624	1.1803	2.68951e-08	4.8928e-08	up	yes	--	antisense	chr12:27036080-27039744:+	--
MSTRG.15873	92	3.42434	51	1.33789	2.55952	1.35587	2.98864e-08	5.40946e-08	up	yes	--	antisense	chr1:241787681-241792200:+	--
MSTRG.87917	93	3.46157	52	1.36412	2.53758	1.34345	3.14798e-08	5.68665e-08	up	yes	--	antisense	chr2:97592934-97632572:+	--
MSTRG.106441	35	1.30274	7	0.183632	7.09431	2.82666	3.33101e-08	6.01055e-08	up	yes	--	antisense	chr4:41073909-41373644:-	--
MSTRG.132388	23	0.856086	0	0.0131165	65.2677	6.0283	4.19164e-08	7.47956e-08	up	yes	--	linc	chr6:115834845-115844904:-	--
MSTRG.164899	23	0.856086	0	0.0131165	65.2677	6.0283	4.19164e-08	7.47956e-08	up	yes	--	linc	chrAEMK02000203.1:34295-55785:+	--
MSTRG.25676	116	4.31765	74	1.94125	2.22416	1.15326	4.19702e-08	7.48707e-08	up	yes	--	linc	chr11:10982143-10986569:-	--
MSTRG.123379	36	1.33996	8	0.209865	6.38488	2.67466	5.27814e-08	9.30473e-08	up	yes	--	antisense	chr6:4463636-4466521:+	--
MSTRG.133442	36	1.33996	8	0.209865	6.38488	2.67466	5.27814e-08	9.30473e-08	up	yes	--	linc	chr6:146136639-146141180:+	--
MSTRG.39327	23	0.856086	1	0.0262331	32.6338	5.0283	5.37698e-08	9.4712e-08	up	yes	--	antisense	chr13:52972042-53014990:+	--
MSTRG.113811	65	2.41937	29	0.760759	3.18021	1.66912	5.58342e-08	9.81602e-08	up	yes	--	linc	chr5:3436473-3438350:+	--
MSTRG.45051	45	1.67495	14	0.367263	4.56063	2.18923	6.06733e-08	1.06432e-07	up	yes	--	antisense	chr13:138096752-138109705:-	--
MSTRG.101841	98	3.64767	58	1.52152	2.39739	1.26146	6.32116e-08	1.10646e-07	up	yes	--	antisense	chr3:113049753-113059368:+	--
MSTRG.47737	139	5.17374	98	2.57084	2.01247	1.00897	7.31078e-08	1.27001e-07	up	yes	--	linc	chr13:190354720-190357211:-	--
MSTRG.51752	106	3.94544	66	1.73138	2.27878	1.18826	8.00064e-08	1.38313e-07	up	yes	--	antisense	chr14:45250187-45334665:+	--
MSTRG.80731	43	1.60051	13	0.34103	4.69316	2.23056	8.48389e-08	1.46352e-07	up	yes	--	antisense	chr2:5152651-5177808:-	--
MSTRG.61862	76	2.82881	39	1.02309	2.76496	1.46726	8.95288e-08	1.53947e-07	up	yes	--	linc	chr15:68927309-68928211:-	--
MSTRG.160349	59	2.19605	25	0.655827	3.34852	1.74352	9.48539e-08	1.62583e-07	up	yes	--	linc	chr9:77562310-77572162:+	--
MSTRG.131100	70	2.60548	34	0.891925	2.92119	1.54655	9.55999e-08	1.63687e-07	up	yes	--	antisense	chr6:94803071-94838891:+	--
MSTRG.81197	65	2.41937	30	0.786993	3.0742	1.62021	1.05279e-07	1.79257e-07	up	yes	--	antisense	chr2:7925162-7929260:+	--
MSTRG.62917	60	2.23327	26	0.68206	3.2743	1.71119	1.08892e-07	1.84969e-07	up	yes	--	linc	chr15:81643744-81650702:-	--
MSTRG.127199	41	1.52607	12	0.314797	4.84778	2.27732	1.17703e-07	1.99251e-07	up	yes	--	linc	chr6:52193007-52195470:-	--
MSTRG.165856	61	2.27049	27	0.708293	3.20558	1.68058	1.24002e-07	2.09474e-07	up	yes	--	linc	chrAEMK02000452.1:2276241-2277693:-	--
MSTRG.162249	48	1.78661	17	0.445962	4.0062	2.00223	1.25633e-07	2.12172e-07	up	yes	--	antisense	chr9:105831684-105925438:-	--
MSTRG.64644	82	3.05213	45	1.18049	2.58548	1.37043	1.32681e-07	2.23548e-07	up	yes	--	antisense	chr15:104775678-104784347:-	--
MSTRG.93759	46	1.71217	16	0.419729	4.07923	2.0283	1.813e-07	3.00195e-07	up	yes	--	linc	chr3:8529347-8531337:-	--
MSTRG.83581	59	2.19605	26	0.68206	3.21973	1.68694	1.84803e-07	3.05681e-07	up	yes	--	linc	chr2:46738516-46742824:+	--
MSTRG.106509	29	1.07941	5	0.131165	8.2294	3.04079	1.87545e-07	3.09819e-07	up	yes	--	linc	chr4:42372700-42373888:+	--
MSTRG.140611	130	4.83875	92	2.41344	2.00491	1.00354	2.183e-07	3.5869e-07	up	yes	--	antisense	chr7:56181969-56185540:-	--
MSTRG.31406	25	0.930528	3	0.0786993	11.8239	3.56363	2.22682e-07	3.65236e-07	up	yes	--	antisense	chr12:20174668-20175286:+	--
MSTRG.42540	25	0.930528	3	0.0786993	11.8239	3.56363	2.22682e-07	3.65236e-07	up	yes	--	linc	chr13:100808634-100810644:+	--
MSTRG.110953	38	1.4144	11	0.288564	4.90152	2.29323	3.0386e-07	4.9273e-07	up	yes	--	antisense	chr4:99711700-99729842:+	--
MSTRG.63601	20	0.744423	0	0.0131165	56.7545	5.82666	3.10037e-07	5.01987e-07	up	yes	--	linc	chr15:93333851-93341372:-	--
MSTRG.8589	124	4.61542	87	2.28228	2.02229	1.01599	3.1581e-07	5.11076e-07	up	yes	--	antisense	chr1:129735035-129742157:-	--
MSTRG.92690	81	3.01491	46	1.20672	2.49843	1.32102	3.44592e-07	5.56115e-07	up	yes	--	linc	chr2:151741206-151747574:-	--
MSTRG.756	59	2.19605	27	0.708293	3.10048	1.63249	3.51416e-07	5.66702e-07	up	yes	--	linc	chr1:11820038-11821778:-	--
MSTRG.75504	42	1.56329	14	0.367263	4.25659	2.0897	3.7327e-07	6.0059e-07	up	yes	--	antisense	chr17:57984801-57986697:+	--
MSTRG.126109	33	1.2283	8	0.209865	5.85281	2.54913	3.88144e-07	6.23119e-07	up	yes	--	antisense	chr6:44594780-44597633:-	--
MSTRG.16541	60	2.23327	28	0.734526	3.04042	1.60427	3.92645e-07	6.29873e-07	up	yes	--	antisense	chr1:252394609-252424896:+	--
MSTRG.63496	101	3.75933	65	1.70515	2.20469	1.14058	3.96783e-07	6.36194e-07	up	yes	--	linc	chr15:91882636-91886303:-	--
MSTRG.114294	39	1.45162	12	0.314797	4.6113	2.20517	4.07374e-07	6.522e-07	up	yes	--	linc	chr5:7098840-7106990:-	--
MSTRG.51392	39	1.45162	12	0.314797	4.6113	2.20517	4.07374e-07	6.522e-07	up	yes	--	antisense	chr14:41373196-41381888:-	--
MSTRG.109536	26	0.96775	4	0.104932	9.22261	3.20517	4.30263e-07	6.86452e-07	up	yes	--	linc	chr4:87952826-87953192:-	--
MSTRG.147249	68	2.53104	35	0.918158	2.75665	1.46291	4.50272e-07	7.16928e-07	up	yes	--	linc	chr8:23742438-23805927:+	--
MSTRG.115644	116	4.31765	80	2.09865	2.05735	1.04079	4.53396e-07	7.21391e-07	up	yes	--	antisense	chr5:19174211-19181383:-	--
MSTRG.50278	22	0.818865	2	0.0524662	15.6075	3.96417	4.59903e-07	7.30841e-07	up	yes	--	linc	chr14:23281899-23284795:-	--
MSTRG.56690	22	0.818865	2	0.0524662	15.6075	3.96417	4.59903e-07	7.30841e-07	up	yes	--	antisense	chr14:109199605-109202906:+	--
MSTRG.67317	47	1.74939	18	0.472196	3.70481	1.8894	4.84167e-07	7.66936e-07	up	yes	--	linc	chr16:20268701-20286239:+	--
MSTRG.156353	40	1.48885	13	0.34103	4.36573	2.12622	5.31774e-07	8.38631e-07	up	yes	--	linc	chr9:21815007-21843559:+	--
MSTRG.126510	19	0.707202	0	0.0131165	53.9168	5.75266	6.10463e-07	9.55464e-07	up	yes	--	antisense	chr6:45887966-45897267:-	--
MSTRG.36842	29	1.07941	6	0.157399	6.85783	2.77775	6.2769e-07	9.80519e-07	up	yes	--	antisense	chr13:26734184-26740383:+	--
MSTRG.71222	54	2.00994	24	0.629594	3.19244	1.67466	6.96181e-07	1.08173e-06	up	yes	--	linc	chr16:39350525-39353081:-	--
MSTRG.712	38	1.4144	12	0.314797	4.49306	2.1677	7.53019e-07	1.16638e-06	up	yes	--	linc	chr1:10308616-10311237:-	--
MSTRG.82358	38	1.4144	12	0.314797	4.49306	2.1677	7.53019e-07	1.16638e-06	up	yes	--	antisense	chr2:24635866-24651399:+	--
MSTRG.138680	35	1.30274	10	0.262331	4.96602	2.31209	7.85299e-07	1.21434e-06	up	yes	--	linc	chr7:31353852-31357424:+	--
MSTRG.108450	55	2.04716	25	0.655827	3.1215	1.64224	7.85745e-07	1.21473e-06	up	yes	--	linc	chr4:76859860-76882690:+	--
MSTRG.62911	78	2.90325	45	1.18049	2.45936	1.29828	8.00312e-07	1.23577e-06	up	yes	--	linc	chr15:81289749-81301874:-	--
MSTRG.18540	25	0.930528	4	0.104932	8.86789	3.14859	8.77178e-07	1.34799e-06	up	yes	--	linc	chr10:9206729-9221117:+	--
MSTRG.36040	19	0.707202	1	0.0262331	26.9584	4.75266	9.55878e-07	1.46438e-06	up	yes	--	linc	chr13:15656651-15711372:-	--
MSTRG.73310	19	0.707202	1	0.0262331	26.9584	4.75266	9.55878e-07	1.46438e-06	up	yes	--	linc	chr17:27414447-27415572:+	--
MSTRG.39696	21	0.781644	2	0.0524662	14.8981	3.89705	9.60103e-07	1.47015e-06	up	yes	--	antisense	chr13:60371614-60496449:-	--
MSTRG.75959	21	0.781644	2	0.0524662	14.8981	3.89705	9.60103e-07	1.47015e-06	up	yes	--	linc	chr17:62897302-62898264:+	--
MSTRG.160431	30	1.11663	7	0.183632	6.08084	2.60427	9.77199e-07	1.49455e-06	up	yes	--	linc	chr9:81785039-81788069:-	--
MSTRG.39833	47	1.74939	19	0.498429	3.50982	1.8114	1.00642e-06	1.53742e-06	up	yes	--	linc	chr13:61498060-61499725:-	--
MSTRG.54213	36	1.33996	11	0.288564	4.64355	2.21523	1.05853e-06	1.61319e-06	up	yes	--	linc	chr14:77935494-77936277:-	--
MSTRG.127496	87	3.23824	54	1.41659	2.28594	1.19279	1.07674e-06	1.63938e-06	up	yes	--	linc	chr6:54085504-54090658:-	--
MSTRG.133747	90	3.3499	57	1.49529	2.24031	1.1637	1.15086e-06	1.74852e-06	up	yes	--	linc	chr6:150743933-150755903:+	--
MSTRG.73654	59	2.19605	29	0.760759	2.88665	1.5294	1.18635e-06	1.79946e-06	up	yes	--	linc	chr17:34164785-34198092:+	--
MSTRG.45693	92	3.42434	59	1.54775	2.21246	1.14565	1.19436e-06	1.81118e-06	up	yes	--	linc	chr13:145017393-145019706:+	--
MSTRG.22588	96	3.57323	63	1.65268	2.16208	1.11242	1.26659e-06	1.91709e-06	up	yes	--	linc	chr10:60870970-60874162:-	--
MSTRG.71218	60	2.23327	30	0.786993	2.83772	1.50473	1.29483e-06	1.95616e-06	up	yes	--	linc	chr16:38743994-38746088:-	--
MSTRG.6641	34	1.26552	10	0.262331	4.82413	2.27027	1.4747e-06	2.21438e-06	up	yes	--	antisense	chr1:100537769-100574298:-	--
MSTRG.7717	45	1.67495	18	0.472196	3.54716	1.82666	1.48847e-06	2.23401e-06	up	yes	--	antisense	chr1:115491996-115519916:-	--
MSTRG.50804	62	2.30771	32	0.839459	2.74905	1.45893	1.51841e-06	2.27523e-06	up	yes	--	antisense	chr14:32771197-32773717:+	--
MSTRG.67025	62	2.30771	32	0.839459	2.74905	1.45893	1.51841e-06	2.27523e-06	up	yes	--	linc	chr16:4829836-4832642:+	--
MSTRG.25218	84	3.12658	52	1.36412	2.29201	1.19661	1.55204e-06	2.324e-06	up	yes	--	linc	chr11:15294687-15300141:-	--
MSTRG.23952	73	2.71714	42	1.10179	2.46612	1.30224	1.7034e-06	2.54473e-06	up	yes	--	linc	chr11:5982845-5984650:-	--
MSTRG.112119	24	0.893307	4	0.104932	8.51317	3.0897	1.7847e-06	2.66062e-06	up	yes	--	linc	chr4:111347605-111349090:+	--
MSTRG.150206	18	0.66998	1	0.0262331	25.5395	4.67466	1.98085e-06	2.93873e-06	up	yes	--	linc	chr8:84406716-84418288:+	--
MSTRG.38529	84	3.12658	53	1.39035	2.24876	1.16913	2.39952e-06	3.53458e-06	up	yes	--	linc	chr13:42364302-42367785:-	--
MSTRG.161753	17	0.632759	0	0.0131165	48.2413	5.5922	2.4079e-06	3.5445e-06	up	yes	--	antisense	chr9:92776404-92777504:-	--
MSTRG.66894	17	0.632759	0	0.0131165	48.2413	5.5922	2.4079e-06	3.5445e-06	up	yes	--	linc	chr15:140165961-140171043:-	--
MSTRG.49380	54	2.00994	26	0.68206	2.94687	1.55918	2.43349e-06	3.58053e-06	up	yes	--	linc	chr14:10047410-10052723:+	--
MSTRG.79305	33	1.2283	10	0.262331	4.68225	2.2272	2.7565e-06	4.0309e-06	up	yes	--	linc	chr18:31465711-31469891:-	--
MSTRG.69560	50	1.86106	23	0.603361	3.08448	1.62503	2.95962e-06	4.30684e-06	up	yes	--	linc	chr16:47735281-47737172:-	--
MSTRG.33081	25	0.930528	5	0.131165	7.09431	2.82666	3.04357e-06	4.42354e-06	up	yes	--	linc	chr12:42696997-42698282:-	--
MSTRG.165791	41	1.52607	16	0.419729	3.63583	1.86229	3.24504e-06	4.70678e-06	up	yes	--	linc	chrAEMK02000452.1:1515799-1518004:+	--
MSTRG.139160	51	1.89828	24	0.629594	3.01508	1.5922	3.30121e-06	4.78501e-06	up	yes	--	antisense	chr7:36981490-36983726:+	--
MSTRG.21784	67	2.49382	38	0.996857	2.50168	1.3229	3.46814e-06	5.01341e-06	up	yes	--	linc	chr10:50531261-50539940:-	--
MSTRG.108098	34	1.26552	11	0.288564	4.38557	2.13277	3.61989e-06	5.22339e-06	up	yes	--	antisense	chr4:70943943-70961594:-	--
MSTRG.127952	34	1.26552	11	0.288564	4.38557	2.13277	3.61989e-06	5.22339e-06	up	yes	--	linc	chr6:58094417-58101841:-	--
MSTRG.30388	23	0.856086	4	0.104932	8.15846	3.0283	3.62283e-06	5.22529e-06	up	yes	--	linc	chr12:11162988-11163999:+	--
MSTRG.110783	28	1.04219	7	0.183632	5.67545	2.50473	3.68294e-06	5.30723e-06	up	yes	--	antisense	chr4:98164047-98167721:+	--
MSTRG.92453	86	3.20102	56	1.46905	2.17897	1.12364	3.78364e-06	5.44501e-06	up	yes	--	linc	chr2:150777979-150790311:+	--
MSTRG.157155	17	0.632759	1	0.0262331	24.1207	4.5922	4.12063e-06	5.8813e-06	up	yes	--	antisense	chr9:20211105-20265680:-	--
MSTRG.4309	17	0.632759	1	0.0262331	24.1207	4.5922	4.12063e-06	5.8813e-06	up	yes	--	linc	chr1:59031269-59039205:-	--
MSTRG.38532	102	3.79656	72	1.88878	2.01006	1.00724	4.12447e-06	5.88547e-06	up	yes	--	linc	chr13:42475987-42477814:-	--
MSTRG.20951	19	0.707202	2	0.0524662	13.4792	3.75266	4.19417e-06	5.97698e-06	up	yes	--	linc	chr10:39893512-39894616:-	--
MSTRG.66080	19	0.707202	2	0.0524662	13.4792	3.75266	4.19417e-06	5.97698e-06	up	yes	--	linc	chr15:129987443-129990755:-	--
MSTRG.25671	74	2.75436	45	1.18049	2.33324	1.22233	4.52193e-06	6.41564e-06	up	yes	--	linc	chr11:10627811-11084574:-	--
MSTRG.111298	55	2.04716	28	0.734526	2.78705	1.47874	4.76292e-06	6.7323e-06	up	yes	--	antisense	chr4:103382517-103386253:+	--
MSTRG.76822	55	2.04716	28	0.734526	2.78705	1.47874	4.76292e-06	6.7323e-06	up	yes	--	linc	chr18:10265898-10267469:-	--
MSTRG.111659	39	1.45162	15	0.393496	3.68904	1.88325	4.78113e-06	6.75508e-06	up	yes	--	antisense	chr4:107508378-107511177:-	--
MSTRG.66740	16	0.595538	0	0.0131165	45.4036	5.50473	4.82638e-06	6.81003e-06	up	yes	--	linc	chr15:138682792-138684158:+	--
MSTRG.166345	32	1.19108	10	0.262331	4.54036	2.18281	5.12714e-06	7.20595e-06	up	yes	--	linc	chrAEMK02000569.1:2333-30187:+	--
MSTRG.48428	81	3.01491	52	1.36412	2.21015	1.14414	5.30925e-06	7.44564e-06	up	yes	--	linc	chr13:181110076-181114367:+	--
MSTRG.95383	67	2.49382	39	1.02309	2.43753	1.28542	5.65592e-06	7.89908e-06	up	yes	--	linc	chr3:28490717-28495608:-	--
MSTRG.97488	45	1.67495	20	0.524662	3.19244	1.67466	5.89686e-06	8.2124e-06	up	yes	--	linc	chr3:49612463-49616176:-	--
MSTRG.121894	51	1.89828	25	0.655827	2.89448	1.5333	6.03854e-06	8.39154e-06	up	yes	--	linc	chr5:99006155-99008159:-	--
MSTRG.5332	51	1.89828	25	0.655827	2.89448	1.5333	6.03854e-06	8.39154e-06	up	yes	--	antisense	chr1:76669572-76699094:-	--
MSTRG.167763	41	1.52607	17	0.445962	3.42196	1.77482	6.67474e-06	9.20012e-06	up	yes	--	linc	chrX:7615697-7619954:-	--
MSTRG.67026	37	1.37718	14	0.367263	3.74985	1.90683	7.03127e-06	9.66876e-06	up	yes	--	linc	chr16:4843908-4846146:+	--
MSTRG.71221	30	1.11663	9	0.236098	4.72954	2.2417	7.19587e-06	9.88664e-06	up	yes	--	linc	chr16:39167948-39171414:-	--
MSTRG.100210	22	0.818865	4	0.104932	7.80374	2.96417	7.33501e-06	1.00542e-05	up	yes	--	linc	chr3:94012925-94014501:+	--
MSTRG.100040	62	2.30771	35	0.918158	2.51341	1.32965	7.39609e-06	1.01336e-05	up	yes	--	linc	chr3:89961792-89963490:+	--
MSTRG.90444	47	1.74939	22	0.577128	3.03121	1.59989	7.44306e-06	1.01936e-05	up	yes	--	linc	chr2:128866641-128870885:+	--
MSTRG.31974	42	1.56329	18	0.472196	3.31068	1.72713	7.72339e-06	1.05483e-05	up	yes	--	linc	chr12:26036246-26046857:+	--
MSTRG.94142	80	2.97769	52	1.36412	2.18287	1.12622	7.9331e-06	1.0821e-05	up	yes	--	linc	chr3:11813149-11816834:+	--
MSTRG.145284	55	2.04716	29	0.760759	2.69095	1.42811	8.30093e-06	1.12844e-05	up	yes	--	antisense	chr7:121131750-121133093:-	--
MSTRG.126365	20	0.744423	3	0.0786993	9.45908	3.2417	8.35769e-06	1.1352e-05	up	yes	--	linc	chr6:47668964-47670860:-	--
MSTRG.126620	90	3.3499	62	1.62645	2.05964	1.04239	8.60923e-06	1.16592e-05	up	yes	--	linc	chr6:48612400-48614751:-	--
MSTRG.97831	18	0.66998	2	0.0524662	12.7698	3.67466	8.77372e-06	1.18719e-05	up	yes	--	antisense	chr3:53297902-53298934:+	--
MSTRG.93539	25	0.930528	6	0.157399	5.91193	2.56363	9.38317e-06	1.26355e-05	up	yes	--	linc	chr3:2592760-2593627:+	--
MSTRG.32376	68	2.53104	41	1.07556	2.35324	1.23465	9.38856e-06	1.26401e-05	up	yes	--	antisense	chr12:31260230-31267872:-	--
MSTRG.145174	15	0.558317	0	0.0131165	42.5659	5.41163	9.73761e-06	1.30744e-05	up	yes	--	linc	chr7:118051612-118052759:-	--
MSTRG.98221	40	1.48885	17	0.445962	3.3385	1.7392	1.15324e-05	1.53497e-05	up	yes	--	linc	chr3:59231402-59232865:+	--
MSTRG.80734	23	0.856086	5	0.131165	6.52677	2.70637	1.20319e-05	1.59815e-05	up	yes	--	linc	chr2:5164280-5173810:+	--
MSTRG.165855	82	3.05213	55	1.44282	2.11539	1.08093	1.21551e-05	1.61385e-05	up	yes	--	linc	chrAEMK02000452.1:2259490-2303084:-	--
MSTRG.149175	46	1.71217	22	0.577128	2.96671	1.56887	1.24158e-05	1.64337e-05	up	yes	--	antisense	chr8:71797403-71800035:+	--
MSTRG.53802	47	1.74939	23	0.603361	2.89941	1.53576	1.36716e-05	1.80143e-05	up	yes	--	linc	chr14:73489797-73491559:+	--
MSTRG.39866	66	2.45659	40	1.04932	2.34112	1.2272	1.39637e-05	1.83616e-05	up	yes	--	antisense	chr13:65730610-65736625:-	--
MSTRG.83334	21	0.781644	4	0.104932	7.44903	2.89705	1.48071e-05	1.94227e-05	up	yes	--	linc	chr2:43069419-43078379:+	--
MSTRG.106414	33	1.2283	12	0.314797	3.90187	1.96417	1.5094e-05	1.97631e-05	up	yes	--	linc	chr4:41665473-41666656:+	--
MSTRG.107180	58	2.15883	33	0.865692	2.49376	1.31832	1.65868e-05	2.15989e-05	up	yes	--	linc	chr4:58867607-58905616:-	--
MSTRG.130379	74	2.75436	48	1.25919	2.18741	1.12923	1.66671e-05	2.16991e-05	up	yes	--	antisense	chr6:84417844-84430326:+	--
MSTRG.42304	76	2.82881	50	1.31165	2.15667	1.10881	1.71185e-05	2.22462e-05	up	yes	--	antisense	chr13:98462180-98475505:+	--
MSTRG.122928	80	2.97769	54	1.41659	2.10202	1.07178	1.77613e-05	2.30161e-05	up	yes	--	linc	chr6:1479277-1495476:-	--
MSTRG.170018	15	0.558317	1	0.0262331	21.2829	4.41163	1.80428e-05	2.33484e-05	up	yes	--	linc	chrX:48517804-48611836:+	--
MSTRG.49232	15	0.558317	1	0.0262331	21.2829	4.41163	1.80428e-05	2.33484e-05	up	yes	--	antisense	chr14:7632478-7665558:-	--
MSTRG.113414	85	3.1638	59	1.54775	2.04412	1.03148	1.81162e-05	2.34339e-05	up	yes	--	linc	chr4:129350897-129354525:-	--
MSTRG.20944	24	0.893307	6	0.157399	5.67545	2.50473	1.82597e-05	2.36006e-05	up	yes	--	linc	chr10:40881263-40884795:-	--
MSTRG.45952	34	1.26552	13	0.34103	3.71087	1.89176	1.83663e-05	2.37193e-05	up	yes	--	antisense	chr13:147062999-147207412:-	--
MSTRG.151361	61	2.27049	36	0.944391	2.40418	1.26555	1.88064e-05	2.42634e-05	up	yes	--	linc	chr8:100816613-100837275:-	--
MSTRG.88951	27	1.00497	8	0.209865	4.78866	2.25962	1.88375e-05	2.42986e-05	up	yes	--	linc	chr2:108252954-108255902:-	--
MSTRG.132023	14	0.521096	0	0.0131165	39.7281	5.31209	1.97829e-05	2.54568e-05	up	yes	--	antisense	chr6:107992519-108017813:-	--
MSTRG.34228	14	0.521096	0	0.0131165	39.7281	5.31209	1.97829e-05	2.54568e-05	up	yes	--	antisense	chr12:52597252-52598682:+	--
MSTRG.43335	14	0.521096	0	0.0131165	39.7281	5.31209	1.97829e-05	2.54568e-05	up	yes	--	antisense	chr13:115121860-115262312:-	--
MSTRG.47181	14	0.521096	0	0.0131165	39.7281	5.31209	1.97829e-05	2.54568e-05	up	yes	--	linc	chr13:173622616-173623664:-	--
MSTRG.52213	14	0.521096	0	0.0131165	39.7281	5.31209	1.97829e-05	2.54568e-05	up	yes	--	linc	chr14:51286219-51288359:-	--
MSTRG.26254	50	1.86106	27	0.708293	2.62752	1.3937	3.0161e-05	3.78351e-05	up	yes	--	antisense	chr11:22056758-22063752:+	--
MSTRG.121912	43	1.60051	21	0.550895	2.90529	1.53868	3.10412e-05	3.88559e-05	up	yes	--	linc	chr5:100429499-100454001:+	--
MSTRG.160557	18	0.66998	3	0.0786993	8.51317	3.0897	3.52682e-05	4.38146e-05	up	yes	--	linc	chr9:85404097-85410923:+	--
MSTRG.31399	18	0.66998	3	0.0786993	8.51317	3.0897	3.52682e-05	4.38146e-05	up	yes	--	linc	chr12:20104274-20108010:-	--
MSTRG.151672	26	0.96775	8	0.209865	4.6113	2.20517	3.53495e-05	4.38929e-05	up	yes	--	linc	chr8:101053557-101060967:-	--
MSTRG.113817	23	0.856086	6	0.157399	5.43897	2.44333	3.53586e-05	4.38929e-05	up	yes	--	linc	chr5:3460373-3461268:-	--
MSTRG.129977	23	0.856086	6	0.157399	5.43897	2.44333	3.53586e-05	4.38929e-05	up	yes	--	antisense	chr6:79806738-79814903:+	--
MSTRG.93040	45	1.67495	23	0.603361	2.77604	1.47303	3.68634e-05	4.56376e-05	up	yes	--	linc	chr3:1719019-1720932:-	--
MSTRG.108401	14	0.521096	1	0.0262331	19.8641	4.31209	3.79832e-05	4.69336e-05	up	yes	--	linc	chr4:74661609-74662356:-	--
MSTRG.135549	14	0.521096	1	0.0262331	19.8641	4.31209	3.79832e-05	4.69336e-05	up	yes	--	linc	chr6:169651434-169652038:+	--
MSTRG.137720	14	0.521096	1	0.0262331	19.8641	4.31209	3.79832e-05	4.69336e-05	up	yes	--	antisense	chr7:21972811-21981269:-	--
MSTRG.136748	39	1.45162	18	0.472196	3.0742	1.62021	3.80826e-05	4.70294e-05	up	yes	--	linc	chr7:12731711-12735918:+	--
MSTRG.106424	16	0.595538	2	0.0524662	11.3509	3.50473	3.84187e-05	4.73898e-05	up	yes	--	linc	chr4:41670456-41735578:+	--
MSTRG.149373	16	0.595538	2	0.0524662	11.3509	3.50473	3.84187e-05	4.73898e-05	up	yes	--	linc	chr8:74651996-74655409:-	--
MSTRG.68059	16	0.595538	2	0.0524662	11.3509	3.50473	3.84187e-05	4.73898e-05	up	yes	--	antisense	chr16:27544728-27547863:+	--
MSTRG.125517	13	0.483875	0	0.0131165	36.8904	5.20517	4.0487e-05	4.97408e-05	up	yes	--	linc	chr6:36299751-36300816:-	--
MSTRG.160249	13	0.483875	0	0.0131165	36.8904	5.20517	4.0487e-05	4.97408e-05	up	yes	--	antisense	chr9:75017619-75083622:+	--
MSTRG.36251	13	0.483875	0	0.0131165	36.8904	5.20517	4.0487e-05	4.97408e-05	up	yes	--	antisense	chr13:18978398-18992872:+	--
MSTRG.47177	13	0.483875	0	0.0131165	36.8904	5.20517	4.0487e-05	4.97408e-05	up	yes	--	linc	chr13:173566173-173583040:-	--
MSTRG.64911	13	0.483875	0	0.0131165	36.8904	5.20517	4.0487e-05	4.97408e-05	up	yes	--	linc	chr15:107986541-108010147:+	--
MSTRG.9461	13	0.483875	0	0.0131165	36.8904	5.20517	4.0487e-05	4.97408e-05	up	yes	--	linc	chr1:138250496-138255089:-	--
MSTRG.57152	35	1.30274	15	0.393496	3.31068	1.72713	4.44564e-05	5.4389e-05	up	yes	--	linc	chr14:121450247-121460577:+	--
MSTRG.91343	35	1.30274	15	0.393496	3.31068	1.72713	4.44564e-05	5.4389e-05	up	yes	--	linc	chr2:141376192-141392904:+	--
MSTRG.128173	59	2.19605	36	0.944391	2.32536	1.21745	4.46787e-05	5.46505e-05	up	yes	--	antisense	chr6:59570900-59627734:+	--
MSTRG.137890	48	1.78661	26	0.68206	2.61944	1.38926	4.54149e-05	5.55194e-05	up	yes	--	antisense	chr7:23594492-23597135:-	--
MSTRG.137527	27	1.00497	9	0.236098	4.25659	2.0897	4.60637e-05	5.62378e-05	up	yes	--	linc	chr7:20000797-20003069:-	--
MSTRG.165253	27	1.00497	9	0.236098	4.25659	2.0897	4.60637e-05	5.62378e-05	up	yes	--	linc	chrAEMK02000328.1:398114-399232:-	--
MSTRG.174139	27	1.00497	9	0.236098	4.25659	2.0897	4.60637e-05	5.62378e-05	up	yes	--	antisense	chrX:124171871-124173255:-	--
MSTRG.101154	21	0.781644	5	0.131165	5.95922	2.57512	4.67921e-05	5.70188e-05	up	yes	--	linc	chr3:102563211-102567566:+	--
MSTRG.169522	21	0.781644	5	0.131165	5.95922	2.57512	4.67921e-05	5.70188e-05	up	yes	--	antisense	chrX:43236821-43239280:+	--
MSTRG.99557	31	1.15386	12	0.314797	3.66539	1.87397	4.8122e-05	5.85839e-05	up	yes	--	linc	chr3:78034797-78038175:+	--
MSTRG.20878	36	1.33996	16	0.419729	3.19244	1.67466	5.08244e-05	6.16289e-05	up	yes	--	linc	chr10:39060055-39062578:+	--
MSTRG.64905	42	1.56329	21	0.550895	2.83772	1.50473	5.12417e-05	6.20997e-05	up	yes	--	linc	chr15:107904358-107906841:+	--
MSTRG.34900	66	2.45659	43	1.12802	2.17779	1.12286	5.17475e-05	6.26773e-05	up	yes	--	linc	chr12:59158770-59167725:+	--
MSTRG.79309	66	2.45659	43	1.12802	2.17779	1.12286	5.17475e-05	6.26773e-05	up	yes	--	linc	chr18:31527746-31570789:-	--
MSTRG.120140	32	1.19108	13	0.34103	3.49258	1.80429	5.71301e-05	6.876e-05	up	yes	--	linc	chr5:77819366-77822040:+	--
MSTRG.28302	28	1.04219	10	0.262331	3.97281	1.99016	5.80431e-05	6.97902e-05	up	yes	--	linc	chr11:72180714-72184367:+	--
MSTRG.117274	19	0.707202	4	0.104932	6.7396	2.75266	5.97101e-05	7.16338e-05	up	yes	--	linc	chr5:34348192-34350551:-	--
MSTRG.144126	22	0.818865	6	0.157399	5.2025	2.3792	6.8101e-05	8.10054e-05	up	yes	--	linc	chr7:100134757-100135785:-	--
MSTRG.7563	17	0.632759	3	0.0786993	8.04022	3.00724	7.21892e-05	8.54731e-05	up	yes	--	antisense	chr1:113430453-113656323:+	--
MSTRG.501	68	2.53104	46	1.20672	2.09745	1.06864	7.915e-05	9.3166e-05	up	yes	--	linc	chr1:5535822-5537820:+	--
MSTRG.1868	13	0.483875	1	0.0262331	18.4452	4.20517	8.02888e-05	9.43831e-05	up	yes	--	linc	chr1:24178547-24179539:+	--
MSTRG.52936	15	0.558317	2	0.0524662	10.6415	3.41163	8.03746e-05	9.43831e-05	up	yes	--	linc	chr14:61074048-61075365:+	--
MSTRG.93551	15	0.558317	2	0.0524662	10.6415	3.41163	8.03746e-05	9.43831e-05	up	yes	--	linc	chr3:2739557-2763421:+	--
MSTRG.114989	12	0.446654	0	0.0131165	34.0527	5.0897	8.35079e-05	9.77057e-05	up	yes	--	linc	chr5:12674833-12675913:+	--
MSTRG.116800	12	0.446654	0	0.0131165	34.0527	5.0897	8.35079e-05	9.77057e-05	up	yes	--	antisense	chr5:29958861-30248891:-	--
MSTRG.12739	12	0.446654	0	0.0131165	34.0527	5.0897	8.35079e-05	9.77057e-05	up	yes	--	linc	chr1:191928857-191929186:+	--
MSTRG.137522	12	0.446654	0	0.0131165	34.0527	5.0897	8.35079e-05	9.77057e-05	up	yes	--	linc	chr7:21236214-21244677:+	--
MSTRG.142165	12	0.446654	0	0.0131165	34.0527	5.0897	8.35079e-05	9.77057e-05	up	yes	--	linc	chr7:66385450-66386207:-	--
MSTRG.165729	12	0.446654	0	0.0131165	34.0527	5.0897	8.35079e-05	9.77057e-05	up	yes	--	linc	chrAEMK02000452.1:1484502-1488403:-	--
MSTRG.149695	50	1.86106	29	0.760759	2.44631	1.29061	8.37997e-05	9.80293e-05	up	yes	--	antisense	chr8:80889063-80897934:+	--
MSTRG.107436	41	1.52607	21	0.550895	2.77016	1.46997	8.40464e-05	9.82643e-05	up	yes	--	linc	chr4:65532872-65533774:+	--
MSTRG.131857	41	1.52607	21	0.550895	2.77016	1.46997	8.40464e-05	9.82643e-05	up	yes	--	antisense	chr6:105982102-106040685:-	--
MSTRG.90657	26	0.96775	9	0.236098	4.09894	2.03525	8.4483e-05	9.87209e-05	up	yes	--	linc	chr2:130985746-130987577:-	--
MSTRG.117282	30	1.11663	12	0.314797	3.54716	1.82666	8.50816e-05	9.93482e-05	up	yes	--	linc	chr5:34409322-34413249:-	--
MSTRG.141720	20	0.744423	5	0.131165	5.67545	2.50473	9.16069e-05	0.000106697	up	yes	--	antisense	chr7:68083477-68106464:-	--
MSTRG.79558	27	1.00497	10	0.262331	3.83093	1.93769	0.0001048	0.000121077	up	yes	--	linc	chr18:46527492-46691315:+	--
MSTRG.158709	58	2.15883	37	0.970624	2.22416	1.15326	0.000105923	0.000122308	up	yes	--	antisense	chr9:53005709-53008813:-	--
MSTRG.24918	37	1.37718	18	0.472196	2.91655	1.54426	0.000106882	0.000123242	up	yes	--	linc	chr11:14872510-15038695:-	--
MSTRG.135579	60	2.23327	39	1.02309	2.18287	1.12622	0.000109499	0.000126052	up	yes	--	antisense	chr6:170485427-170492200:+	--
MSTRG.51718	64	2.38215	43	1.12802	2.1118	1.07847	0.000114426	0.000131246	up	yes	--	linc	chr14:46645207-46653656:-	--
MSTRG.58078	38	1.4144	19	0.498429	2.83772	1.50473	0.000117055	0.000134031	up	yes	--	linc	chr14:138489414-138491683:-	--
MSTRG.86630	18	0.66998	4	0.104932	6.38488	2.67466	0.000119161	0.000136262	up	yes	--	linc	chr2:81815067-81819448:+	--
MSTRG.117795	40	1.48885	21	0.550895	2.7026	1.43435	0.000136935	0.000154986	up	yes	--	antisense	chr5:50992444-51040796:-	--
MSTRG.169465	34	1.26552	16	0.419729	3.01508	1.5922	0.000146085	0.000164548	up	yes	--	antisense	chrX:42905113-42917918:-	--
MSTRG.136820	16	0.595538	3	0.0786993	7.56727	2.91977	0.000147313	0.000165815	up	yes	--	antisense	chr7:13878218-13879600:+	--
MSTRG.39476	16	0.595538	3	0.0786993	7.56727	2.91977	0.000147313	0.000165815	up	yes	--	linc	chr13:60226576-60226961:-	--
MSTRG.108356	55	2.04716	35	0.918158	2.22964	1.15681	0.000154137	0.0001728	up	yes	--	antisense	chr4:75635244-75639628:-	--
MSTRG.171134	57	2.1216	37	0.970624	2.18582	1.12817	0.000159487	0.000178642	up	yes	--	linc	chrX:59401224-59413923:+	--
MSTRG.24244	57	2.1216	37	0.970624	2.18582	1.12817	0.000159487	0.000178642	up	yes	--	linc	chr11:8477346-8479412:+	--
MSTRG.62914	62	2.30771	42	1.10179	2.09451	1.06661	0.00016789	0.000187305	up	yes	--	linc	chr15:81368091-81404866:-	--
MSTRG.152151	14	0.521096	2	0.0524662	9.93204	3.31209	0.000168042	0.000187311	up	yes	--	linc	chr8:109950331-109957360:-	--
MSTRG.54211	14	0.521096	2	0.0524662	9.93204	3.31209	0.000168042	0.000187311	up	yes	--	linc	chr14:77929574-77934898:+	--
MSTRG.83136	14	0.521096	2	0.0524662	9.93204	3.31209	0.000168042	0.000187311	up	yes	--	linc	chr2:40732000-40733822:+	--
MSTRG.96865	14	0.521096	2	0.0524662	9.93204	3.31209	0.000168042	0.000187311	up	yes	--	linc	chr3:42859283-42861321:-	--
MSTRG.151126	12	0.446654	1	0.0262331	17.0263	4.0897	0.000170416	0.000189498	up	yes	--	antisense	chr8:97013394-97056178:+	--
MSTRG.165239	12	0.446654	1	0.0262331	17.0263	4.0897	0.000170416	0.000189498	up	yes	--	linc	chrAEMK02000328.1:270226-270956:-	--
MSTRG.21476	12	0.446654	1	0.0262331	17.0263	4.0897	0.000170416	0.000189498	up	yes	--	antisense	chr10:45432210-45532603:+	--
MSTRG.39485	12	0.446654	1	0.0262331	17.0263	4.0897	0.000170416	0.000189498	up	yes	--	linc	chr13:60251654-60252849:-	--
MSTRG.58222	12	0.446654	1	0.0262331	17.0263	4.0897	0.000170416	0.000189498	up	yes	--	linc	chr14:141291522-141294532:-	--
MSTRG.160710	11	0.409432	0	0.0131165	31.215	4.96417	0.000173683	0.000192498	up	yes	--	linc	chr9:88285143-88286039:+	--
MSTRG.167307	11	0.409432	0	0.0131165	31.215	4.96417	0.000173683	0.000192498	up	yes	--	linc	chrX:8515435-8518121:-	--
MSTRG.39714	11	0.409432	0	0.0131165	31.215	4.96417	0.000173683	0.000192498	up	yes	--	linc	chr13:60878214-60882699:-	--
MSTRG.4130	11	0.409432	0	0.0131165	31.215	4.96417	0.000173683	0.000192498	up	yes	--	antisense	chr1:55268372-55427826:-	--
MSTRG.46920	11	0.409432	0	0.0131165	31.215	4.96417	0.000173683	0.000192498	up	yes	--	linc	chr13:170152967-170154122:-	--
MSTRG.94800	11	0.409432	0	0.0131165	31.215	4.96417	0.000173683	0.000192498	up	yes	--	antisense	chr3:18234731-18242242:-	--
MSTRG.167328	48	1.78661	29	0.760759	2.34846	1.23172	0.000202669	0.000222402	up	yes	--	linc	chrX:8394014-8395247:-	--
MSTRG.124566	32	1.19108	15	0.393496	3.02691	1.59784	0.00022102	0.000241469	up	yes	--	antisense	chr6:18660850-18666391:-	--
MSTRG.165264	23	0.856086	8	0.209865	4.07923	2.0283	0.000224812	0.000245361	up	yes	--	linc	chrAEMK02000361.1:301903-303075:-	--
MSTRG.29018	40	1.48885	22	0.577128	2.57975	1.36723	0.000235327	0.000256186	up	yes	--	antisense	chr11:39218434-39224309:-	--
MSTRG.20135	55	2.04716	36	0.944391	2.16771	1.11617	0.000235844	0.000256662	up	yes	--	linc	chr10:28501279-28505127:-	--
MSTRG.922	33	1.2283	16	0.419729	2.9264	1.54913	0.000244998	0.000265725	up	yes	--	linc	chr1:15464750-15503814:-	--
MSTRG.69223	41	1.52607	23	0.603361	2.52928	1.33872	0.000248471	0.000269128	up	yes	--	linc	chr16:44622433-44624556:+	--
MSTRG.4239	34	1.26552	17	0.445962	2.83772	1.50473	0.000268612	0.00028987	up	yes	--	antisense	chr1:57219402-57222088:+	--
MSTRG.135462	29	1.07941	13	0.34103	3.16515	1.66228	0.0002975	0.000318745	up	yes	--	linc	chr6:169732451-169733377:+	--
MSTRG.107694	15	0.558317	3	0.0786993	7.09431	2.82666	0.00029953	0.000320546	up	yes	--	linc	chr4:68386866-68390757:+	--
MSTRG.120899	15	0.558317	3	0.0786993	7.09431	2.82666	0.00029953	0.000320546	up	yes	--	antisense	chr5:85147297-85159926:-	--
MSTRG.125895	15	0.558317	3	0.0786993	7.09431	2.82666	0.00029953	0.000320546	up	yes	--	linc	chr6:43086167-43087544:+	--
MSTRG.58558	15	0.558317	3	0.0786993	7.09431	2.82666	0.00029953	0.000320546	up	yes	--	linc	chr15:6178114-6192758:-	--
MSTRG.166241	47	1.74939	29	0.760759	2.29954	1.20134	0.000312135	0.000333287	up	yes	--	linc	chrAEMK02000510.1:394830-403824:+	--
MSTRG.79507	49	1.82384	31	0.813226	2.24272	1.16525	0.000327236	0.000348169	up	yes	--	linc	chr18:43090687-43121775:+	--
MSTRG.17429	25	0.930528	10	0.262331	3.54716	1.82666	0.000334207	0.000354764	up	yes	--	antisense	chr1:267960307-267962932:+	--
MSTRG.110318	51	1.89828	33	0.865692	2.19279	1.13277	0.000339342	0.0003598	up	yes	--	linc	chr4:95762808-95765655:+	--
MSTRG.4229	51	1.89828	33	0.865692	2.19279	1.13277	0.000339342	0.0003598	up	yes	--	linc	chr1:57123736-57126768:-	--
MSTRG.157133	13	0.483875	2	0.0524662	9.22261	3.20517	0.000350945	0.000370582	up	yes	--	linc	chr9:20039479-20042797:+	--
MSTRG.32	13	0.483875	2	0.0524662	9.22261	3.20517	0.000350945	0.000370582	up	yes	--	linc	chr1:394841-396159:+	--
MSTRG.66184	13	0.483875	2	0.0524662	9.22261	3.20517	0.000350945	0.000370582	up	yes	--	linc	chr15:131395287-131412181:-	--
MSTRG.164644	60	2.23327	42	1.10179	2.02695	1.01931	0.000361446	0.000380539	up	yes	--	linc	chr9:100827164-100846403:-	--
MSTRG.101706	11	0.409432	1	0.0262331	15.6075	3.96417	0.000363213	0.000381588	up	yes	--	antisense	chr3:111793326-111793987:-	--
MSTRG.155801	11	0.409432	1	0.0262331	15.6075	3.96417	0.000363213	0.000381588	up	yes	--	antisense	chr9:17093472-17094309:-	--
MSTRG.21529	11	0.409432	1	0.0262331	15.6075	3.96417	0.000363213	0.000381588	up	yes	--	linc	chr10:46980010-46980691:+	--
MSTRG.35340	11	0.409432	1	0.0262331	15.6075	3.96417	0.000363213	0.000381588	up	yes	--	linc	chr12:61045852-61046633:+	--
MSTRG.94782	11	0.409432	1	0.0262331	15.6075	3.96417	0.000363213	0.000381588	up	yes	--	linc	chr3:18501121-18502420:-	--
MSTRG.108090	10	0.372211	0	0.0131165	28.3772	4.82666	0.000364473	0.000382067	up	yes	--	linc	chr4:70929271-70933694:-	--
MSTRG.108770	10	0.372211	0	0.0131165	28.3772	4.82666	0.000364473	0.000382067	up	yes	--	linc	chr4:79438310-79441145:-	--
MSTRG.118566	10	0.372211	0	0.0131165	28.3772	4.82666	0.000364473	0.000382067	up	yes	--	antisense	chr5:59492014-59492950:-	--
MSTRG.121854	10	0.372211	0	0.0131165	28.3772	4.82666	0.000364473	0.000382067	up	yes	--	linc	chr5:98640560-98640981:-	--
MSTRG.126487	10	0.372211	0	0.0131165	28.3772	4.82666	0.000364473	0.000382067	up	yes	--	linc	chr6:48234097-48238735:+	--
MSTRG.156094	10	0.372211	0	0.0131165	28.3772	4.82666	0.000364473	0.000382067	up	yes	--	linc	chr9:13725454-13726145:-	--
MSTRG.167427	10	0.372211	0	0.0131165	28.3772	4.82666	0.000364473	0.000382067	up	yes	--	linc	chrX:10014251-10020069:+	--
MSTRG.36036	10	0.372211	0	0.0131165	28.3772	4.82666	0.000364473	0.000382067	up	yes	--	antisense	chr13:17025212-17049300:+	--
MSTRG.54345	10	0.372211	0	0.0131165	28.3772	4.82666	0.000364473	0.000382067	up	yes	--	linc	chr14:79229246-79229910:+	--
MSTRG.56189	10	0.372211	0	0.0131165	28.3772	4.82666	0.000364473	0.000382067	up	yes	--	antisense	chr14:103530162-103530675:-	--
MSTRG.129978	40	1.48885	23	0.603361	2.46759	1.3031	0.000393527	0.000410752	up	yes	--	antisense	chr6:79810300-79817799:+	--
MSTRG.106209	41	1.52607	24	0.629594	2.42389	1.27732	0.000410589	0.000426967	up	yes	--	antisense	chr4:39113396-39117880:+	--
MSTRG.43896	16	0.595538	4	0.104932	5.67545	2.50473	0.000467306	0.000481432	up	yes	--	antisense	chr13:121210587-121212209:-	--
MSTRG.104879	19	0.707202	6	0.157399	4.49306	2.1677	0.000468456	0.000482	up	yes	--	linc	chr4:22264343-22314899:+	--
MSTRG.134890	19	0.707202	6	0.157399	4.49306	2.1677	0.000468456	0.000482	up	yes	--	antisense	chr6:160818557-160867999:-	--
MSTRG.19706	19	0.707202	6	0.157399	4.49306	2.1677	0.000468456	0.000482	up	yes	--	linc	chr10:21713240-21715304:-	--
MSTRG.62188	19	0.707202	6	0.157399	4.49306	2.1677	0.000468456	0.000482	up	yes	--	linc	chr15:77098021-77098474:-	--
MSTRG.8947	19	0.707202	6	0.157399	4.49306	2.1677	0.000468456	0.000482	up	yes	--	linc	chr1:132227998-132402245:+	--
MSTRG.162411	34	1.26552	18	0.472196	2.68007	1.42227	0.000476359	0.000489583	up	yes	--	linc	chr9:106245535-106255731:-	--
MSTRG.6329	23	0.856086	9	0.236098	3.62598	1.85837	0.00049899	0.000511127	up	yes	--	linc	chr1:92243271-92283256:-	--
MSTRG.120474	49	1.82384	32	0.839459	2.17263	1.11944	0.000503275	0.000515435	up	yes	--	antisense	chr5:82282215-82315761:+	--
MSTRG.104327	28	1.04219	13	0.34103	3.05601	1.61165	0.000507702	0.000519225	up	yes	--	linc	chr4:16126794-16128435:+	--
MSTRG.164150	28	1.04219	13	0.34103	3.05601	1.61165	0.000507702	0.000519225	up	yes	--	linc	chr9:130451660-130453807:-	--
MSTRG.54944	28	1.04219	13	0.34103	3.05601	1.61165	0.000507702	0.000519225	up	yes	--	antisense	chr14:89131955-89133089:-	--
MSTRG.67245	28	1.04219	13	0.34103	3.05601	1.61165	0.000507702	0.000519225	up	yes	--	linc	chr16:18840465-18841508:-	--
MSTRG.79412	28	1.04219	13	0.34103	3.05601	1.61165	0.000507702	0.000519225	up	yes	--	antisense	chr18:45418989-45422651:-	--
MSTRG.79249	35	1.30274	19	0.498429	2.61369	1.38609	0.000508447	0.000519821	up	yes	--	linc	chr18:42227140-42235608:+	--
MSTRG.94448	35	1.30274	19	0.498429	2.61369	1.38609	0.000508447	0.000519821	up	yes	--	linc	chr3:12206629-12418121:+	--
MSTRG.136307	37	1.37718	21	0.550895	2.4999	1.32187	0.000567364	0.000574486	up	yes	--	antisense	chr7:8240396-8328716:+	--
MSTRG.38708	37	1.37718	21	0.550895	2.4999	1.32187	0.000567364	0.000574486	up	yes	--	linc	chr13:45828490-45968208:-	--
MSTRG.111687	20	0.744423	7	0.183632	4.05389	2.01931	0.00060259	0.000607858	up	yes	--	linc	chr4:108075554-108080171:-	--
MSTRG.98899	20	0.744423	7	0.183632	4.05389	2.01931	0.00060259	0.000607858	up	yes	--	linc	chr3:72509565-72517457:+	--
MSTRG.120091	30	1.11663	15	0.393496	2.83772	1.50473	0.000619839	0.000624279	up	yes	--	antisense	chr5:77014951-77016455:+	--
MSTRG.49665	41	1.52607	25	0.655827	2.32693	1.21843	0.000662005	0.000663631	up	yes	--	linc	chr14:14365279-14366888:-	--
MSTRG.165779	31	1.15386	16	0.419729	2.74905	1.45893	0.000673041	0.000673225	up	yes	--	linc	chrAEMK02000452.1:1274468-1286472:+	--
MSTRG.136615	32	1.19108	17	0.445962	2.6708	1.41727	0.000723785	0.000720956	up	yes	--	linc	chr7:11242252-11245486:-	--
MSTRG.132708	12	0.446654	2	0.0524662	8.51317	3.0897	0.000731699	0.000727712	up	yes	--	linc	chr6:123713691-123942669:+	--
MSTRG.143966	12	0.446654	2	0.0524662	8.51317	3.0897	0.000731699	0.000727712	up	yes	--	linc	chr7:99324414-99325443:-	--
MSTRG.24198	12	0.446654	2	0.0524662	8.51317	3.0897	0.000731699	0.000727712	up	yes	--	linc	chr11:7486051-7487439:-	--
MSTRG.44542	12	0.446654	2	0.0524662	8.51317	3.0897	0.000731699	0.000727712	up	yes	--	linc	chr13:130999394-131017524:-	--
MSTRG.69562	26	0.96775	12	0.314797	3.0742	1.62021	0.00077101	0.000763504	up	yes	--	antisense	chr16:47403635-47409999:-	--
MSTRG.135020	9	0.33499	0	0.0131165	25.5395	4.67466	0.000772253	0.000763794	up	yes	--	linc	chr6:165495260-165498053:-	--
MSTRG.138685	9	0.33499	0	0.0131165	25.5395	4.67466	0.000772253	0.000763794	up	yes	--	antisense	chr7:31592534-31596101:-	--
MSTRG.156093	9	0.33499	0	0.0131165	25.5395	4.67466	0.000772253	0.000763794	up	yes	--	linc	chr9:13413101-13414431:-	--
MSTRG.170270	9	0.33499	0	0.0131165	25.5395	4.67466	0.000772253	0.000763794	up	yes	--	linc	chrX:49192426-49206007:-	--
MSTRG.26447	9	0.33499	0	0.0131165	25.5395	4.67466	0.000772253	0.000763794	up	yes	--	antisense	chr11:25594754-25601226:+	--
MSTRG.47433	9	0.33499	0	0.0131165	25.5395	4.67466	0.000772253	0.000763794	up	yes	--	linc	chr13:180029583-180034492:+	--
MSTRG.100915	10	0.372211	1	0.0262331	14.1886	3.82666	0.000777312	0.000767499	up	yes	--	linc	chr3:101432212-101433807:+	--
MSTRG.111995	10	0.372211	1	0.0262331	14.1886	3.82666	0.000777312	0.000767499	up	yes	--	linc	chr4:110616756-110618780:-	--
MSTRG.138301	10	0.372211	1	0.0262331	14.1886	3.82666	0.000777312	0.000767499	up	yes	--	linc	chr7:17990947-17991779:+	--
MSTRG.143228	10	0.372211	1	0.0262331	14.1886	3.82666	0.000777312	0.000767499	up	yes	--	linc	chr7:91331200-91336389:+	--
MSTRG.161829	10	0.372211	1	0.0262331	14.1886	3.82666	0.000777312	0.000767499	up	yes	--	linc	chr9:88279487-88280567:+	--
MSTRG.164376	10	0.372211	1	0.0262331	14.1886	3.82666	0.000777312	0.000767499	up	yes	--	antisense	chr9:133222161-133280157:+	--
MSTRG.172705	10	0.372211	1	0.0262331	14.1886	3.82666	0.000777312	0.000767499	up	yes	--	linc	chrX:98390600-98397125:-	--
MSTRG.27355	10	0.372211	1	0.0262331	14.1886	3.82666	0.000777312	0.000767499	up	yes	--	linc	chr11:52166360-52181888:-	--
MSTRG.56636	10	0.372211	1	0.0262331	14.1886	3.82666	0.000777312	0.000767499	up	yes	--	linc	chr14:110951089-110955618:+	--
MSTRG.56888	10	0.372211	1	0.0262331	14.1886	3.82666	0.000777312	0.000767499	up	yes	--	antisense	chr14:113553690-113573067:+	--
MSTRG.84449	10	0.372211	1	0.0262331	14.1886	3.82666	0.000777312	0.000767499	up	yes	--	linc	chr2:60454131-60455393:+	--
MSTRG.118685	18	0.66998	6	0.157399	4.25659	2.0897	0.000877802	0.000860382	up	yes	--	linc	chr5:61104272-61111303:+	--
MSTRG.165213	18	0.66998	6	0.157399	4.25659	2.0897	0.000877802	0.000860382	up	yes	--	linc	chrAEMK02000341.1:58248-88685:+	--
MSTRG.101047	22	0.818865	9	0.236098	3.46833	1.79424	0.000887308	0.000868905	up	yes	--	linc	chr3:101742705-101753404:-	--
MSTRG.48729	36	1.33996	21	0.550895	2.43234	1.28234	0.000897405	0.000878125	up	yes	--	linc	chr13:207691174-207692961:+	--
MSTRG.131489	15	0.558317	4	0.104932	5.32073	2.41163	0.000916928	0.000895865	up	yes	--	linc	chr6:74127889-74153997:+	--
MSTRG.31844	15	0.558317	4	0.104932	5.32073	2.41163	0.000916928	0.000895865	up	yes	--	linc	chr12:24293036-24295008:+	--
MSTRG.84574	15	0.558317	4	0.104932	5.32073	2.41163	0.000916928	0.000895865	up	yes	--	antisense	chr2:62149056-62152380:-	--
MSTRG.11209	28	1.04219	14	0.367263	2.83772	1.50473	0.000943948	0.000918611	up	yes	--	linc	chr1:168499410-168502479:-	--
MSTRG.167322	28	1.04219	14	0.367263	2.83772	1.50473	0.000943948	0.000918611	up	yes	--	linc	chrX:8205613-8207031:-	--
MSTRG.117903	29	1.07941	15	0.393496	2.74313	1.45583	0.00102497	0.000991491	up	yes	--	linc	chr5:49158103-49160258:-	--
MSTRG.165210	23	0.856086	10	0.262331	3.26338	1.70637	0.00103123	0.000997204	up	yes	--	linc	chrAEMK02000339.1:18084-20451:-	--
MSTRG.141283	42	1.56329	27	0.708293	2.20712	1.14216	0.00106265	0.00102562	up	yes	--	antisense	chr7:64968166-64970710:-	--
MSTRG.28152	42	1.56329	27	0.708293	2.20712	1.14216	0.00106265	0.00102562	up	yes	--	linc	chr11:70940009-70942236:+	--
MSTRG.78894	47	1.74939	32	0.839459	2.08395	1.05932	0.00112183	0.00107644	up	yes	--	linc	chr18:34800856-34811661:+	--
MSTRG.9474	51	1.89828	36	0.944391	2.01006	1.00724	0.00112902	0.00108285	up	yes	--	antisense	chr1:137878667-137881218:-	--
MSTRG.164423	31	1.15386	17	0.445962	2.58734	1.37147	0.00117328	0.00112263	up	yes	--	linc	chr9:134861398-134866642:+	--
MSTRG.145774	13	0.483875	3	0.0786993	6.1484	2.62021	0.00122138	0.00116501	up	yes	--	antisense	chr8:1882849-1887365:-	--
MSTRG.71922	13	0.483875	3	0.0786993	6.1484	2.62021	0.00122138	0.00116501	up	yes	--	linc	chr17:12185280-12185851:+	--
MSTRG.129909	32	1.19108	18	0.472196	2.52242	1.33481	0.00123988	0.00118161	up	yes	--	antisense	chr6:77708124-77730484:+	--
MSTRG.157915	32	1.19108	18	0.472196	2.52242	1.33481	0.00123988	0.00118161	up	yes	--	antisense	chr9:41840926-41844690:+	--
MSTRG.28419	32	1.19108	18	0.472196	2.52242	1.33481	0.00123988	0.00118161	up	yes	--	antisense	chr11:74267484-74459195:+	--
MSTRG.84728	16	0.595538	5	0.131165	4.54036	2.18281	0.00126385	0.00120231	up	yes	--	linc	chr2:65060308-65062575:-	--
MSTRG.95145	16	0.595538	5	0.131165	4.54036	2.18281	0.00126385	0.00120231	up	yes	--	antisense	chr3:25313891-25328807:+	--
MSTRG.154501	33	1.2283	19	0.498429	2.46434	1.3012	0.0013012	0.00123438	up	yes	--	linc	chr9:637422-640336:-	--
MSTRG.124261	25	0.930528	12	0.314797	2.95596	1.56363	0.00130953	0.00124173	up	yes	--	antisense	chr6:13228036-13230214:-	--
MSTRG.133259	25	0.930528	12	0.314797	2.95596	1.56363	0.00130953	0.00124173	up	yes	--	linc	chr6:142665999-142668089:-	--
MSTRG.149056	20	0.744423	8	0.209865	3.54716	1.82666	0.00133421	0.00126178	up	yes	--	linc	chr8:70610070-70618142:+	--
MSTRG.22347	37	1.37718	23	0.603361	2.28252	1.19063	0.00149346	0.00140372	up	yes	--	linc	chr10:56504880-56507383:+	--
MSTRG.118445	11	0.409432	2	0.0524662	7.80374	2.96417	0.0015219	0.00142691	up	yes	--	linc	chr5:56737707-56808326:+	--
MSTRG.152147	11	0.409432	2	0.0524662	7.80374	2.96417	0.0015219	0.00142691	up	yes	--	linc	chr8:109921933-109929343:-	--
MSTRG.58623	11	0.409432	2	0.0524662	7.80374	2.96417	0.0015219	0.00142691	up	yes	--	linc	chr15:2205617-2215186:+	--
MSTRG.17893	38	1.4144	24	0.629594	2.24653	1.1677	0.00152873	0.00143289	up	yes	--	antisense	chr1:271238654-271245130:+	--
MSTRG.53528	21	0.781644	9	0.236098	3.31068	1.72713	0.00156322	0.00146269	up	yes	--	antisense	chr14:72030154-72039930:-	--
MSTRG.73703	44	1.63773	30	0.786993	2.081	1.05728	0.00164746	0.00153279	up	yes	--	antisense	chr17:34758444-34770873:-	--
MSTRG.111614	8	0.297769	0	0.0131165	22.7018	4.50473	0.0016535	0.00153441	up	yes	--	linc	chr4:107717769-107719353:-	--
MSTRG.115166	8	0.297769	0	0.0131165	22.7018	4.50473	0.0016535	0.00153441	up	yes	--	linc	chr5:14041993-14042946:-	--
MSTRG.120970	8	0.297769	0	0.0131165	22.7018	4.50473	0.0016535	0.00153441	up	yes	--	linc	chr5:87953935-87954229:+	--
MSTRG.123599	8	0.297769	0	0.0131165	22.7018	4.50473	0.0016535	0.00153441	up	yes	--	linc	chr6:7371963-7372841:+	--
MSTRG.30582	8	0.297769	0	0.0131165	22.7018	4.50473	0.0016535	0.00153441	up	yes	--	linc	chr12:12375751-12378341:-	--
MSTRG.33537	8	0.297769	0	0.0131165	22.7018	4.50473	0.0016535	0.00153441	up	yes	--	linc	chr12:45813620-45822726:+	--
MSTRG.45438	8	0.297769	0	0.0131165	22.7018	4.50473	0.0016535	0.00153441	up	yes	--	antisense	chr13:136146042-136147141:+	--
MSTRG.57150	8	0.297769	0	0.0131165	22.7018	4.50473	0.0016535	0.00153441	up	yes	--	antisense	chr14:114196501-114196896:+	--
MSTRG.71924	8	0.297769	0	0.0131165	22.7018	4.50473	0.0016535	0.00153441	up	yes	--	linc	chr17:12378101-12379091:+	--
MSTRG.73768	8	0.297769	0	0.0131165	22.7018	4.50473	0.0016535	0.00153441	up	yes	--	antisense	chr17:35482211-35482659:-	--
MSTRG.9370	8	0.297769	0	0.0131165	22.7018	4.50473	0.0016535	0.00153441	up	yes	--	linc	chr1:136496930-136497373:-	--
MSTRG.94921	8	0.297769	0	0.0131165	22.7018	4.50473	0.0016535	0.00153441	up	yes	--	linc	chr3:22632821-22633425:-	--
MSTRG.69926	48	1.78661	34	0.891925	2.0031	1.00223	0.00165492	0.00153551	up	yes	--	antisense	chr16:52138872-52212540:-	--
MSTRG.121897	47	1.74939	33	0.865692	2.0208	1.01493	0.0016574	0.00153737	up	yes	--	linc	chr5:99026283-99054271:-	--
MSTRG.128222	9	0.33499	1	0.0262331	12.7698	3.67466	0.00167022	0.00154614	up	yes	--	linc	chr6:59741431-59747551:+	--
MSTRG.136246	9	0.33499	1	0.0262331	12.7698	3.67466	0.00167022	0.00154614	up	yes	--	linc	chr7:8067849-8093415:-	--
MSTRG.17891	9	0.33499	1	0.0262331	12.7698	3.67466	0.00167022	0.00154614	up	yes	--	linc	chr1:271237524-271238538:+	--
MSTRG.77777	9	0.33499	1	0.0262331	12.7698	3.67466	0.00167022	0.00154614	up	yes	--	linc	chr18:23518543-23531034:-	--
MSTRG.98082	9	0.33499	1	0.0262331	12.7698	3.67466	0.00167022	0.00154614	up	yes	--	linc	chr3:58206021-58206837:-	--
MSTRG.146646	14	0.521096	4	0.104932	4.96602	2.31209	0.001786	0.00164406	up	yes	--	linc	chr8:14814918-14815939:+	--
MSTRG.54817	14	0.521096	4	0.104932	4.96602	2.31209	0.001786	0.00164406	up	yes	--	antisense	chr14:87647320-87659140:-	--
MSTRG.153917	22	0.818865	10	0.262331	3.1215	1.64224	0.00178642	0.00164406	up	yes	--	linc	chr8:133273970-133274850:-	--
MSTRG.93361	22	0.818865	10	0.262331	3.1215	1.64224	0.00178642	0.00164406	up	yes	--	linc	chr3:5145866-5148166:+	--
MSTRG.64193	30	1.11663	17	0.445962	2.50387	1.32416	0.001885	0.00172584	up	yes	--	antisense	chr15:96328721-96515321:+	--
MSTRG.20696	31	1.15386	18	0.472196	2.4436	1.28901	0.00197433	0.00180173	up	yes	--	linc	chr10:33119706-33122322:-	--
MSTRG.146429	18	0.66998	7	0.183632	3.6485	1.8673	0.00200322	0.00182447	up	yes	--	antisense	chr8:10748669-10750228:-	--
MSTRG.47844	18	0.66998	7	0.183632	3.6485	1.8673	0.00200322	0.00182447	up	yes	--	linc	chr13:195250885-195253007:-	--
MSTRG.66534	18	0.66998	7	0.183632	3.6485	1.8673	0.00200322	0.00182447	up	yes	--	linc	chr15:136854675-136856288:+	--
MSTRG.75157	18	0.66998	7	0.183632	3.6485	1.8673	0.00200322	0.00182447	up	yes	--	antisense	chr17:51667200-51681406:+	--
MSTRG.121888	32	1.19108	19	0.498429	2.38966	1.25681	0.00205477	0.00186509	up	yes	--	linc	chr5:99085740-99090052:-	--
MSTRG.78493	33	1.2283	20	0.524662	2.34112	1.2272	0.00212647	0.001925	up	yes	--	linc	chr18:32435783-32439134:-	--
MSTRG.6357	24	0.893307	12	0.314797	2.83772	1.50473	0.00220283	0.00198519	up	yes	--	linc	chr1:92513834-92516253:+	--
MSTRG.76813	36	1.33996	23	0.603361	2.22083	1.1511	0.00229183	0.00205905	up	yes	--	linc	chr18:7014438-7016503:+	--
MSTRG.3047	19	0.707202	8	0.209865	3.3698	1.75266	0.0023712	0.00212324	up	yes	--	linc	chr1:37202014-37203537:-	--
MSTRG.165965	15	0.558317	5	0.131165	4.25659	2.0897	0.00238835	0.00213622	up	yes	--	linc	chrAEMK02000452.1:3350121-3350641:-	--
MSTRG.59173	15	0.558317	5	0.131165	4.25659	2.0897	0.00238835	0.00213622	up	yes	--	linc	chr15:15471844-15609448:-	--
MSTRG.45722	39	1.45162	26	0.68206	2.12829	1.0897	0.00239019	0.00213666	up	yes	--	linc	chr13:144827150-144833636:-	--
MSTRG.151270	25	0.930528	13	0.34103	2.72858	1.44815	0.00239189	0.00213671	up	yes	--	antisense	chr8:96323820-96693230:-	--
MSTRG.17674	25	0.930528	13	0.34103	2.72858	1.44815	0.00239189	0.00213671	up	yes	--	linc	chr1:269448092-269450515:-	--
MSTRG.81431	44	1.63773	31	0.813226	2.01387	1.00997	0.00243507	0.00217347	up	yes	--	antisense	chr2:10814448-10815370:+	--
MSTRG.152277	27	1.00497	15	0.393496	2.55395	1.35273	0.00272621	0.00240688	up	yes	--	linc	chr8:111915793-111917407:+	--
MSTRG.33475	27	1.00497	15	0.393496	2.55395	1.35273	0.00272621	0.00240688	up	yes	--	antisense	chr12:46898537-46899651:+	--
MSTRG.116339	20	0.744423	9	0.236098	3.15303	1.65674	0.00272643	0.00240688	up	yes	--	linc	chr5:24544861-24565980:-	--
MSTRG.51339	20	0.744423	9	0.236098	3.15303	1.65674	0.00272643	0.00240688	up	yes	--	linc	chr14:40926878-40942810:-	--
MSTRG.53633	16	0.595538	6	0.157399	3.78363	1.91977	0.00299947	0.00262408	up	yes	--	antisense	chr14:73773366-73781292:-	--
MSTRG.83992	16	0.595538	6	0.157399	3.78363	1.91977	0.00299947	0.00262408	up	yes	--	antisense	chr2:57259231-57263689:-	--
MSTRG.56137	29	1.07941	17	0.445962	2.42041	1.27525	0.00300009	0.00262427	up	yes	--	linc	chr14:103225554-103259711:-	--
MSTRG.48373	21	0.781644	10	0.262331	2.97961	1.57512	0.00306321	0.0026733	up	yes	--	linc	chr13:205232617-205233428:-	--
MSTRG.80649	21	0.781644	10	0.262331	2.97961	1.57512	0.00306321	0.0026733	up	yes	--	antisense	chr2:4909347-4917208:-	--
MSTRG.165269	30	1.11663	18	0.472196	2.36477	1.2417	0.00311472	0.00271347	up	yes	--	linc	chrAEMK02000361.1:486255-487880:-	--
MSTRG.128664	10	0.372211	2	0.0524662	7.09431	2.82666	0.00315506	0.00274193	up	yes	--	antisense	chr6:65271826-65273721:+	--
MSTRG.135022	10	0.372211	2	0.0524662	7.09431	2.82666	0.00315506	0.00274193	up	yes	--	linc	chr6:165520467-165521705:-	--
MSTRG.139477	10	0.372211	2	0.0524662	7.09431	2.82666	0.00315506	0.00274193	up	yes	--	antisense	chr7:39217160-39218351:-	--
MSTRG.140842	10	0.372211	2	0.0524662	7.09431	2.82666	0.00315506	0.00274193	up	yes	--	linc	chr7:58998935-59004933:+	--
MSTRG.29207	10	0.372211	2	0.0524662	7.09431	2.82666	0.00315506	0.00274193	up	yes	--	linc	chr12:201663-203012:-	--
MSTRG.31515	10	0.372211	2	0.0524662	7.09431	2.82666	0.00315506	0.00274193	up	yes	--	antisense	chr12:21501014-21644832:-	--
MSTRG.165270	31	1.15386	19	0.498429	2.31499	1.211	0.00321506	0.0027903	up	yes	--	linc	chrAEMK02000361.1:582661-583426:-	--
MSTRG.79164	32	1.19108	20	0.524662	2.27018	1.18281	0.00330171	0.00285817	up	yes	--	antisense	chr18:38920078-38991579:+	--
MSTRG.164363	22	0.818865	11	0.288564	2.83772	1.50473	0.0033777	0.00291554	up	yes	--	antisense	chr9:133193176-133193902:-	--
MSTRG.167767	13	0.483875	4	0.104932	4.6113	2.20517	0.00344949	0.00296734	up	yes	--	linc	chrX:7542206-7543933:-	--
MSTRG.31162	13	0.483875	4	0.104932	4.6113	2.20517	0.00344949	0.00296734	up	yes	--	linc	chr12:18265364-18265988:-	--
MSTRG.38279	13	0.483875	4	0.104932	4.6113	2.20517	0.00344949	0.00296734	up	yes	--	linc	chr13:39774914-39789579:+	--
MSTRG.71863	13	0.483875	4	0.104932	4.6113	2.20517	0.00344949	0.00296734	up	yes	--	antisense	chr17:10775395-10777854:+	--
MSTRG.103542	7	0.260548	0	0.0131165	19.8641	4.31209	0.00358126	0.00305698	up	yes	--	linc	chr4:2642038-2644451:-	--
MSTRG.106181	7	0.260548	0	0.0131165	19.8641	4.31209	0.00358126	0.00305698	up	yes	--	antisense	chr4:38919976-38961531:+	--
MSTRG.110732	7	0.260548	0	0.0131165	19.8641	4.31209	0.00358126	0.00305698	up	yes	--	linc	chr4:98332398-98333285:-	--
MSTRG.117978	7	0.260548	0	0.0131165	19.8641	4.31209	0.00358126	0.00305698	up	yes	--	linc	chr5:52878102-52917690:-	--
MSTRG.119416	7	0.260548	0	0.0131165	19.8641	4.31209	0.00358126	0.00305698	up	yes	--	linc	chr5:70277063-70297664:-	--
MSTRG.126605	7	0.260548	0	0.0131165	19.8641	4.31209	0.00358126	0.00305698	up	yes	--	linc	chr6:48510438-48526553:-	--
MSTRG.134504	7	0.260548	0	0.0131165	19.8641	4.31209	0.00358126	0.00305698	up	yes	--	linc	chr6:158638392-158638655:+	--
MSTRG.140785	7	0.260548	0	0.0131165	19.8641	4.31209	0.00358126	0.00305698	up	yes	--	antisense	chr7:58160745-58175795:-	--
MSTRG.142017	7	0.260548	0	0.0131165	19.8641	4.31209	0.00358126	0.00305698	up	yes	--	antisense	chr7:74857327-74858272:+	--
MSTRG.15361	7	0.260548	0	0.0131165	19.8641	4.31209	0.00358126	0.00305698	up	yes	--	linc	chr1:238190555-238191271:+	--
MSTRG.15474	7	0.260548	0	0.0131165	19.8641	4.31209	0.00358126	0.00305698	up	yes	--	linc	chr1:239787078-239787334:+	--
MSTRG.166926	7	0.260548	0	0.0131165	19.8641	4.31209	0.00358126	0.00305698	up	yes	--	linc	chrAEMK02000698.1:388297-500441:+	--
MSTRG.25327	7	0.260548	0	0.0131165	19.8641	4.31209	0.00358126	0.00305698	up	yes	--	antisense	chr11:15759412-15760012:+	--
MSTRG.29381	7	0.260548	0	0.0131165	19.8641	4.31209	0.00358126	0.00305698	up	yes	--	linc	chr12:1191494-1192042:+	--
MSTRG.31862	7	0.260548	0	0.0131165	19.8641	4.31209	0.00358126	0.00305698	up	yes	--	linc	chr12:24836712-24838188:-	--
MSTRG.35800	7	0.260548	0	0.0131165	19.8641	4.31209	0.00358126	0.00305698	up	yes	--	linc	chr13:11422489-11423378:-	--
MSTRG.43464	7	0.260548	0	0.0131165	19.8641	4.31209	0.00358126	0.00305698	up	yes	--	linc	chr13:116818126-116857623:-	--
MSTRG.60893	7	0.260548	0	0.0131165	19.8641	4.31209	0.00358126	0.00305698	up	yes	--	linc	chr15:52866978-52867879:-	--
MSTRG.61560	7	0.260548	0	0.0131165	19.8641	4.31209	0.00358126	0.00305698	up	yes	--	antisense	chr15:59409960-59411433:-	--
MSTRG.6186	7	0.260548	0	0.0131165	19.8641	4.31209	0.00358126	0.00305698	up	yes	--	linc	chr1:87271058-87275810:+	--
MSTRG.73125	7	0.260548	0	0.0131165	19.8641	4.31209	0.00358126	0.00305698	up	yes	--	linc	chr17:22920236-22920593:+	--
MSTRG.86484	7	0.260548	0	0.0131165	19.8641	4.31209	0.00358126	0.00305698	up	yes	--	linc	chr2:80265979-80282268:+	--
MSTRG.65338	39	1.45162	27	0.708293	2.04947	1.03525	0.0035853	0.00305921	up	yes	--	linc	chr15:114837075-114838075:-	--
MSTRG.131347	17	0.632759	7	0.183632	3.44581	1.78484	0.00359807	0.00306627	up	yes	--	linc	chr6:98451678-98457473:+	--
MSTRG.110902	8	0.297769	1	0.0262331	11.3509	3.50473	0.00360263	0.00306627	up	yes	--	antisense	chr4:99213344-99217030:-	--
MSTRG.124029	8	0.297769	1	0.0262331	11.3509	3.50473	0.00360263	0.00306627	up	yes	--	antisense	chr6:10759336-10760296:+	--
MSTRG.128449	8	0.297769	1	0.0262331	11.3509	3.50473	0.00360263	0.00306627	up	yes	--	linc	chr6:63344211-63346001:-	--
MSTRG.172763	8	0.297769	1	0.0262331	11.3509	3.50473	0.00360263	0.00306627	up	yes	--	linc	chrX:98866995-98868347:+	--
MSTRG.17918	8	0.297769	1	0.0262331	11.3509	3.50473	0.00360263	0.00306627	up	yes	--	linc	chr1:271292047-271293886:+	--
MSTRG.69794	8	0.297769	1	0.0262331	11.3509	3.50473	0.00360263	0.00306627	up	yes	--	linc	chr16:51260780-51261916:+	--
MSTRG.71798	8	0.297769	1	0.0262331	11.3509	3.50473	0.00360263	0.00306627	up	yes	--	linc	chr17:9538736-9541077:-	--
MSTRG.73896	8	0.297769	1	0.0262331	11.3509	3.50473	0.00360263	0.00306627	up	yes	--	antisense	chr17:36825454-36827640:-	--
MSTRG.62433	23	0.856086	12	0.314797	2.71949	1.44333	0.0036675	0.00311612	up	yes	--	antisense	chr15:78645511-78681250:-	--
MSTRG.112811	18	0.66998	8	0.209865	3.19244	1.67466	0.00416934	0.00351282	up	yes	--	antisense	chr4:123366938-123371927:-	--
MSTRG.171719	26	0.96775	15	0.393496	2.45936	1.29828	0.00438031	0.00367134	up	yes	--	linc	chrX:75022139-75023881:+	--
MSTRG.105341	14	0.521096	5	0.131165	3.97281	1.99016	0.00446892	0.00373927	up	yes	--	linc	chr4:28946445-28967517:-	--
MSTRG.151385	14	0.521096	5	0.131165	3.97281	1.99016	0.00446892	0.00373927	up	yes	--	antisense	chr8:99774212-100200990:-	--
MSTRG.48425	14	0.521096	5	0.131165	3.97281	1.99016	0.00446892	0.00373927	up	yes	--	linc	chr13:180953148-180954756:+	--
MSTRG.79316	14	0.521096	5	0.131165	3.97281	1.99016	0.00446892	0.00373927	up	yes	--	linc	chr18:31777722-31778037:-	--
MSTRG.158953	19	0.707202	9	0.236098	2.99538	1.58274	0.00470359	0.00391931	up	yes	--	antisense	chr9:57017908-57019449:+	--
MSTRG.99956	19	0.707202	9	0.236098	2.99538	1.58274	0.00470359	0.00391931	up	yes	--	linc	chr3:87120248-87231451:-	--
MSTRG.106019	11	0.409432	3	0.0786993	5.2025	2.3792	0.0048583	0.0040258	up	yes	--	linc	chr4:36743490-36746189:+	--
MSTRG.171795	11	0.409432	3	0.0786993	5.2025	2.3792	0.0048583	0.0040258	up	yes	--	linc	chrX:84280523-84283736:-	--
MSTRG.17632	11	0.409432	3	0.0786993	5.2025	2.3792	0.0048583	0.0040258	up	yes	--	linc	chr1:268606260-268607254:-	--
MSTRG.165241	31	1.15386	20	0.524662	2.19924	1.137	0.00507792	0.00419159	up	yes	--	linc	chrAEMK02000328.1:324764-327236:-	--
MSTRG.146488	20	0.744423	10	0.262331	2.83772	1.50473	0.00519496	0.00427668	up	yes	--	linc	chr8:10301286-10403898:-	--
MSTRG.73289	33	1.2283	22	0.577128	2.12829	1.0897	0.00521333	0.0042907	up	yes	--	linc	chr17:31217420-31221680:+	--
MSTRG.21250	37	1.37718	26	0.68206	2.01915	1.01375	0.00529848	0.00435409	up	yes	--	antisense	chr10:43890696-43895050:-	--
MSTRG.34391	15	0.558317	6	0.157399	3.54716	1.82666	0.0054584	0.00447579	up	yes	--	linc	chr12:53384543-53386785:-	--
MSTRG.153842	21	0.781644	11	0.288564	2.70874	1.43762	0.00564045	0.00460979	up	yes	--	antisense	chr8:135705980-135727676:+	--
MSTRG.156095	21	0.781644	11	0.288564	2.70874	1.43762	0.00564045	0.00460979	up	yes	--	linc	chr9:13731643-13733327:-	--
MSTRG.166079	21	0.781644	11	0.288564	2.70874	1.43762	0.00564045	0.00460979	up	yes	--	linc	chrAEMK02000469.1:6839-30172:-	--
MSTRG.39721	21	0.781644	11	0.288564	2.70874	1.43762	0.00564045	0.00460979	up	yes	--	antisense	chr13:60897777-60916092:-	--
MSTRG.152184	16	0.595538	7	0.183632	3.24311	1.69738	0.00638955	0.00516751	up	yes	--	linc	chr8:112349194-112358355:-	--
MSTRG.141788	9	0.33499	2	0.0524662	6.38488	2.67466	0.00651167	0.00524912	up	yes	--	linc	chr7:72784736-72804668:-	--
MSTRG.30501	9	0.33499	2	0.0524662	6.38488	2.67466	0.00651167	0.00524912	up	yes	--	antisense	chr12:11883943-11888626:+	--
MSTRG.61559	9	0.33499	2	0.0524662	6.38488	2.67466	0.00651167	0.00524912	up	yes	--	antisense	chr15:59405600-59454813:-	--
MSTRG.72583	9	0.33499	2	0.0524662	6.38488	2.67466	0.00651167	0.00524912	up	yes	--	antisense	chr17:22008616-22011769:+	--
MSTRG.80494	9	0.33499	2	0.0524662	6.38488	2.67466	0.00651167	0.00524912	up	yes	--	linc	chr2:3900051-3901150:-	--
MSTRG.157966	12	0.446654	4	0.104932	4.25659	2.0897	0.00659762	0.00530246	up	yes	--	linc	chr9:42132069-42141826:-	--
MSTRG.167662	12	0.446654	4	0.104932	4.25659	2.0897	0.00659762	0.00530246	up	yes	--	antisense	chrX:12397294-12476159:+	--
MSTRG.77179	12	0.446654	4	0.104932	4.25659	2.0897	0.00659762	0.00530246	up	yes	--	antisense	chr18:13573350-13577310:-	--
MSTRG.89675	12	0.446654	4	0.104932	4.25659	2.0897	0.00659762	0.00530246	up	yes	--	antisense	chr2:117497799-117501668:-	--
MSTRG.34955	26	0.96775	16	0.419729	2.30565	1.20517	0.0071868	0.00573229	up	yes	--	linc	chr12:59957972-59960151:+	--
MSTRG.140870	17	0.632759	8	0.209865	3.01508	1.5922	0.00724581	0.00577006	up	yes	--	antisense	chr7:59416738-59425958:+	--
MSTRG.47851	17	0.632759	8	0.209865	3.01508	1.5922	0.00724581	0.00577006	up	yes	--	linc	chr13:195396630-195404663:+	--
MSTRG.123824	27	1.00497	17	0.445962	2.25349	1.17216	0.00737292	0.00585606	up	yes	--	linc	chr6:8321917-8466445:+	--
MSTRG.156258	27	1.00497	17	0.445962	2.25349	1.17216	0.00737292	0.00585606	up	yes	--	linc	chr9:20682680-20684525:-	--
MSTRG.81082	28	1.04219	18	0.472196	2.20712	1.14216	0.00752404	0.00595623	up	yes	--	antisense	chr2:7154860-7159355:+	--
MSTRG.103343	29	1.07941	19	0.498429	2.16563	1.11479	0.00764291	0.00604364	up	yes	--	antisense	chr4:471098-479250:-	--
MSTRG.101973	7	0.260548	1	0.0262331	9.93204	3.31209	0.00779831	0.00613185	up	yes	--	antisense	chr3:114460392-114487519:-	--
MSTRG.106427	7	0.260548	1	0.0262331	9.93204	3.31209	0.00779831	0.00613185	up	yes	--	linc	chr4:41706068-41740370:+	--
MSTRG.112233	7	0.260548	1	0.0262331	9.93204	3.31209	0.00779831	0.00613185	up	yes	--	linc	chr4:115433523-115433822:+	--
MSTRG.117096	7	0.260548	1	0.0262331	9.93204	3.31209	0.00779831	0.00613185	up	yes	--	linc	chr5:36236613-36238905:-	--
MSTRG.140790	7	0.260548	1	0.0262331	9.93204	3.31209	0.00779831	0.00613185	up	yes	--	antisense	chr7:58236857-58249211:-	--
MSTRG.143281	7	0.260548	1	0.0262331	9.93204	3.31209	0.00779831	0.00613185	up	yes	--	linc	chr7:92212616-92213368:+	--
MSTRG.164303	7	0.260548	1	0.0262331	9.93204	3.31209	0.00779831	0.00613185	up	yes	--	linc	chr9:131913751-131914595:+	--
MSTRG.164480	7	0.260548	1	0.0262331	9.93204	3.31209	0.00779831	0.00613185	up	yes	--	linc	chr9:135083638-135085088:+	--
MSTRG.166624	7	0.260548	1	0.0262331	9.93204	3.31209	0.00779831	0.00613185	up	yes	--	linc	chrAEMK02000682.1:537644-538385:+	--
MSTRG.166774	7	0.260548	1	0.0262331	9.93204	3.31209	0.00779831	0.00613185	up	yes	--	linc	chrAEMK02000682.1:1081985-1095403:-	--
MSTRG.38700	7	0.260548	1	0.0262331	9.93204	3.31209	0.00779831	0.00613185	up	yes	--	linc	chr13:46593196-46595103:+	--
MSTRG.72311	7	0.260548	1	0.0262331	9.93204	3.31209	0.00779831	0.00613185	up	yes	--	linc	chr17:20071810-20097405:+	--
MSTRG.82452	7	0.260548	1	0.0262331	9.93204	3.31209	0.00779831	0.00613185	up	yes	--	linc	chr2:25994629-25995937:+	--
MSTRG.169849	34	1.26552	24	0.629594	2.01006	1.00724	0.00784425	0.00614263	up	yes	--	linc	chrX:46904620-46913487:+	--
MSTRG.111359	6	0.223327	0	0.0131165	17.0263	4.0897	0.00785595	0.00614263	up	yes	--	antisense	chr4:103572303-103600404:-	--
MSTRG.113884	6	0.223327	0	0.0131165	17.0263	4.0897	0.00785595	0.00614263	up	yes	--	antisense	chr4:129554608-129555162:+	--
MSTRG.120154	6	0.223327	0	0.0131165	17.0263	4.0897	0.00785595	0.00614263	up	yes	--	linc	chr5:77845327-77961335:+	--
MSTRG.126294	6	0.223327	0	0.0131165	17.0263	4.0897	0.00785595	0.00614263	up	yes	--	linc	chr6:46708027-46709323:-	--
MSTRG.130279	6	0.223327	0	0.0131165	17.0263	4.0897	0.00785595	0.00614263	up	yes	--	linc	chr6:83586374-83590686:+	--
MSTRG.142422	6	0.223327	0	0.0131165	17.0263	4.0897	0.00785595	0.00614263	up	yes	--	antisense	chr7:77927042-77992966:-	--
MSTRG.143766	6	0.223327	0	0.0131165	17.0263	4.0897	0.00785595	0.00614263	up	yes	--	antisense	chr7:96907513-96949087:-	--
MSTRG.148704	6	0.223327	0	0.0131165	17.0263	4.0897	0.00785595	0.00614263	up	yes	--	antisense	chr8:65469240-65470308:+	--
MSTRG.152126	6	0.223327	0	0.0131165	17.0263	4.0897	0.00785595	0.00614263	up	yes	--	antisense	chr8:109398758-109453816:+	--
MSTRG.152921	6	0.223327	0	0.0131165	17.0263	4.0897	0.00785595	0.00614263	up	yes	--	linc	chr8:121517652-121519766:-	--
MSTRG.156679	6	0.223327	0	0.0131165	17.0263	4.0897	0.00785595	0.00614263	up	yes	--	linc	chr9:18522275-18522991:-	--
MSTRG.156816	6	0.223327	0	0.0131165	17.0263	4.0897	0.00785595	0.00614263	up	yes	--	linc	chr9:27583679-27586333:+	--
MSTRG.158844	6	0.223327	0	0.0131165	17.0263	4.0897	0.00785595	0.00614263	up	yes	--	antisense	chr9:53583631-53585039:+	--
MSTRG.161838	6	0.223327	0	0.0131165	17.0263	4.0897	0.00785595	0.00614263	up	yes	--	linc	chr9:100281871-100282760:+	--
MSTRG.22986	6	0.223327	0	0.0131165	17.0263	4.0897	0.00785595	0.00614263	up	yes	--	linc	chr10:66225344-66226711:-	--
MSTRG.24912	6	0.223327	0	0.0131165	17.0263	4.0897	0.00785595	0.00614263	up	yes	--	linc	chr11:14859570-14859924:-	--
MSTRG.29123	6	0.223327	0	0.0131165	17.0263	4.0897	0.00785595	0.00614263	up	yes	--	linc	chr12:111760-119684:-	--
MSTRG.59416	6	0.223327	0	0.0131165	17.0263	4.0897	0.00785595	0.00614263	up	yes	--	linc	chr15:20075244-20076469:-	--
MSTRG.66083	6	0.223327	0	0.0131165	17.0263	4.0897	0.00785595	0.00614263	up	yes	--	linc	chr15:129976307-129976874:+	--
MSTRG.66751	6	0.223327	0	0.0131165	17.0263	4.0897	0.00785595	0.00614263	up	yes	--	linc	chr15:138795759-138810519:+	--
MSTRG.69221	6	0.223327	0	0.0131165	17.0263	4.0897	0.00785595	0.00614263	up	yes	--	antisense	chr16:44578788-44579233:-	--
MSTRG.69734	6	0.223327	0	0.0131165	17.0263	4.0897	0.00785595	0.00614263	up	yes	--	linc	chr16:50757889-50758248:-	--
MSTRG.74448	6	0.223327	0	0.0131165	17.0263	4.0897	0.00785595	0.00614263	up	yes	--	linc	chr17:42456397-42458367:+	--
MSTRG.89835	6	0.223327	0	0.0131165	17.0263	4.0897	0.00785595	0.00614263	up	yes	--	linc	chr2:120486310-120492383:+	--
MSTRG.972	6	0.223327	0	0.0131165	17.0263	4.0897	0.00785595	0.00614263	up	yes	--	linc	chr1:16095690-16096339:-	--
MSTRG.163525	18	0.66998	9	0.236098	2.83772	1.50473	0.00801886	0.00625253	up	yes	--	antisense	chr9:124486247-124488241:-	--
MSTRG.68279	18	0.66998	9	0.236098	2.83772	1.50473	0.00801886	0.00625253	up	yes	--	linc	chr16:31994973-31997139:-	--
MSTRG.87690	20	0.744423	11	0.288564	2.57975	1.36723	0.00930769	0.00715256	up	yes	--	antisense	chr2:95700673-95790571:+	--
MSTRG.111108	10	0.372211	3	0.0786993	4.72954	2.2417	0.00956868	0.00733035	up	yes	--	linc	chr4:102040978-102043567:+	--
MSTRG.135872	10	0.372211	3	0.0786993	4.72954	2.2417	0.00956868	0.00733035	up	yes	--	linc	chr7:3631974-3655561:-	--
MSTRG.150237	10	0.372211	3	0.0786993	4.72954	2.2417	0.00956868	0.00733035	up	yes	--	linc	chr8:85751960-85837471:-	--
MSTRG.66228	10	0.372211	3	0.0786993	4.72954	2.2417	0.00956868	0.00733035	up	yes	--	linc	chr15:132196852-132209164:-	--
MSTRG.7195	10	0.372211	3	0.0786993	4.72954	2.2417	0.00956868	0.00733035	up	yes	--	linc	chr1:111571046-111584254:+	--
MSTRG.102397	14	0.521096	6	0.157399	3.31068	1.72713	0.00981384	0.00749763	up	yes	--	linc	chr3:115230593-115234392:+	--
MSTRG.136360	14	0.521096	6	0.157399	3.31068	1.72713	0.00981384	0.00749763	up	yes	--	antisense	chr7:9970351-9971570:-	--
MSTRG.67318	14	0.521096	6	0.157399	3.31068	1.72713	0.00981384	0.00749763	up	yes	--	linc	chr16:20283187-20284608:+	--
MSTRG.102013	21	0.781644	12	0.314797	2.48301	1.31209	0.00982745	0.00750535	up	yes	--	linc	chr3:115492445-115494083:+	--
MSTRG.98010	21	0.781644	12	0.314797	2.48301	1.31209	0.00982745	0.00750535	up	yes	--	linc	chr3:57387136-57400935:+	--
MSTRG.142774	22	0.818865	13	0.34103	2.40115	1.26373	0.0102697	0.00781616	up	yes	--	linc	chr7:85762028-85764060:+	--
MSTRG.169283	23	0.856086	14	0.367263	2.33099	1.22094	0.0106396	0.00807003	up	yes	--	antisense	chrX:41227357-41228449:+	--
MSTRG.60249	23	0.856086	14	0.367263	2.33099	1.22094	0.0106396	0.00807003	up	yes	--	linc	chr15:34335476-34336523:+	--
MSTRG.123909	24	0.893307	15	0.393496	2.27018	1.18281	0.0109429	0.00827716	up	yes	--	linc	chr6:8683719-8910990:+	--
MSTRG.152305	25	0.930528	16	0.419729	2.21697	1.14859	0.0111852	0.00843412	up	yes	--	linc	chr8:114011301-114012486:-	--
MSTRG.101321	15	0.558317	7	0.183632	3.04042	1.60427	0.0112049	0.00844404	up	yes	--	linc	chr3:106764489-106801005:-	--
MSTRG.114595	15	0.558317	7	0.183632	3.04042	1.60427	0.0112049	0.00844404	up	yes	--	antisense	chr5:9418871-9466391:-	--
MSTRG.62638	15	0.558317	7	0.183632	3.04042	1.60427	0.0112049	0.00844404	up	yes	--	antisense	chr15:81093531-81101071:+	--
MSTRG.62913	26	0.96775	17	0.445962	2.17002	1.11771	0.011372	0.00855497	up	yes	--	linc	chr15:81354809-81355780:-	--
MSTRG.170465	27	1.00497	18	0.472196	2.12829	1.0897	0.0115088	0.0086432	up	yes	--	linc	chrX:50376944-50379083:-	--
MSTRG.164422	30	1.11663	21	0.550895	2.02695	1.01931	0.0116667	0.00874089	up	yes	--	linc	chr9:134850092-134859401:-	--
MSTRG.146438	16	0.595538	8	0.209865	2.83772	1.50473	0.0124318	0.00927194	up	yes	--	linc	chr8:9254553-9288033:+	--
MSTRG.34374	16	0.595538	8	0.209865	2.83772	1.50473	0.0124318	0.00927194	up	yes	--	linc	chr12:53420634-53421558:-	--
MSTRG.68795	16	0.595538	8	0.209865	2.83772	1.50473	0.0124318	0.00927194	up	yes	--	linc	chr16:38505452-38506093:-	--
MSTRG.131294	11	0.409432	4	0.104932	3.90187	1.96417	0.0124764	0.00929557	up	yes	--	linc	chr6:97267536-97269062:-	--
MSTRG.142521	11	0.409432	4	0.104932	3.90187	1.96417	0.0124764	0.00929557	up	yes	--	linc	chr7:78463243-78464281:+	--
MSTRG.93582	11	0.409432	4	0.104932	3.90187	1.96417	0.0124764	0.00929557	up	yes	--	linc	chr3:7646106-7651864:+	--
MSTRG.98572	11	0.409432	4	0.104932	3.90187	1.96417	0.0124764	0.00929557	up	yes	--	linc	chr3:68352590-68352945:-	--
MSTRG.102398	8	0.297769	2	0.0524662	5.67545	2.50473	0.0133593	0.00986533	up	yes	--	linc	chr3:115233096-115233668:+	--
MSTRG.134915	8	0.297769	2	0.0524662	5.67545	2.50473	0.0133593	0.00986533	up	yes	--	linc	chr6:161093187-161094594:-	--
MSTRG.152223	8	0.297769	2	0.0524662	5.67545	2.50473	0.0133593	0.00986533	up	yes	--	antisense	chr8:112554021-112555001:+	--
MSTRG.18684	8	0.297769	2	0.0524662	5.67545	2.50473	0.0133593	0.00986533	up	yes	--	linc	chr10:10132540-10133771:+	--
MSTRG.22732	8	0.297769	2	0.0524662	5.67545	2.50473	0.0133593	0.00986533	up	yes	--	linc	chr10:64920173-64936022:-	--
MSTRG.132012	17	0.632759	9	0.236098	2.68007	1.42227	0.0134952	0.00994976	up	yes	--	linc	chr6:108023409-108037253:-	--
MSTRG.29097	17	0.632759	9	0.236098	2.68007	1.42227	0.0134952	0.00994976	up	yes	--	antisense	chr11:78949997-78952746:+	--
MSTRG.52827	17	0.632759	9	0.236098	2.68007	1.42227	0.0134952	0.00994976	up	yes	--	linc	chr14:59950655-59952756:-	--
MSTRG.104328	18	0.66998	10	0.262331	2.55395	1.35273	0.0144024	0.0105355	up	yes	--	antisense	chr4:15397834-15450913:+	--
MSTRG.14024	18	0.66998	10	0.262331	2.55395	1.35273	0.0144024	0.0105355	up	yes	--	antisense	chr1:219801936-219815980:+	--
MSTRG.168696	18	0.66998	10	0.262331	2.55395	1.35273	0.0144024	0.0105355	up	yes	--	linc	chrX:17854239-17858695:-	--
MSTRG.57017	18	0.66998	10	0.262331	2.55395	1.35273	0.0144024	0.0105355	up	yes	--	antisense	chr14:115250062-115250878:-	--
MSTRG.171798	12	0.446654	5	0.131165	3.40527	1.76777	0.0151051	0.0109583	up	yes	--	linc	chrX:84340214-84340633:+	--
MSTRG.18432	12	0.446654	5	0.131165	3.40527	1.76777	0.0151051	0.0109583	up	yes	--	linc	chr10:2864694-2868190:+	--
MSTRG.87665	12	0.446654	5	0.131165	3.40527	1.76777	0.0151051	0.0109583	up	yes	--	linc	chr2:95793137-95794173:+	--
MSTRG.17789	20	0.744423	12	0.314797	2.36477	1.2417	0.0157909	0.0114018	up	yes	--	linc	chr1:270146072-270151879:-	--
MSTRG.71884	20	0.744423	12	0.314797	2.36477	1.2417	0.0157909	0.0114018	up	yes	--	linc	chr17:11517797-11520758:-	--
MSTRG.100992	6	0.223327	1	0.0262331	8.51317	3.0897	0.0169314	0.0121111	up	yes	--	antisense	chr3:101535361-101540718:-	--
MSTRG.103474	6	0.223327	1	0.0262331	8.51317	3.0897	0.0169314	0.0121111	up	yes	--	linc	chr4:2135100-2136016:+	--
MSTRG.110614	6	0.223327	1	0.0262331	8.51317	3.0897	0.0169314	0.0121111	up	yes	--	linc	chr4:97635342-97645956:-	--
MSTRG.126872	6	0.223327	1	0.0262331	8.51317	3.0897	0.0169314	0.0121111	up	yes	--	antisense	chr6:50569547-50571907:+	--
MSTRG.127684	6	0.223327	1	0.0262331	8.51317	3.0897	0.0169314	0.0121111	up	yes	--	antisense	chr6:55219600-55220145:+	--
MSTRG.128393	6	0.223327	1	0.0262331	8.51317	3.0897	0.0169314	0.0121111	up	yes	--	linc	chr6:62046420-62047683:-	--
MSTRG.130499	6	0.223327	1	0.0262331	8.51317	3.0897	0.0169314	0.0121111	up	yes	--	linc	chr6:85324644-85327145:+	--
MSTRG.132168	6	0.223327	1	0.0262331	8.51317	3.0897	0.0169314	0.0121111	up	yes	--	linc	chr6:110125303-110142349:+	--
MSTRG.134659	6	0.223327	1	0.0262331	8.51317	3.0897	0.0169314	0.0121111	up	yes	--	antisense	chr6:159574307-159579215:+	--
MSTRG.136380	6	0.223327	1	0.0262331	8.51317	3.0897	0.0169314	0.0121111	up	yes	--	antisense	chr7:10453221-10455861:+	--
MSTRG.138304	6	0.223327	1	0.0262331	8.51317	3.0897	0.0169314	0.0121111	up	yes	--	linc	chr7:18065846-18066336:+	--
MSTRG.15054	6	0.223327	1	0.0262331	8.51317	3.0897	0.0169314	0.0121111	up	yes	--	linc	chr1:235562947-235564565:-	--
MSTRG.151645	6	0.223327	1	0.0262331	8.51317	3.0897	0.0169314	0.0121111	up	yes	--	antisense	chr8:104374807-104403064:-	--
MSTRG.169217	6	0.223327	1	0.0262331	8.51317	3.0897	0.0169314	0.0121111	up	yes	--	linc	chrX:24919733-24922589:+	--
MSTRG.21112	6	0.223327	1	0.0262331	8.51317	3.0897	0.0169314	0.0121111	up	yes	--	linc	chr10:41831272-41875870:-	--
MSTRG.3199	6	0.223327	1	0.0262331	8.51317	3.0897	0.0169314	0.0121111	up	yes	--	antisense	chr1:38006234-38252588:+	--
MSTRG.48316	6	0.223327	1	0.0262331	8.51317	3.0897	0.0169314	0.0121111	up	yes	--	linc	chr13:204597070-204597821:-	--
MSTRG.67425	6	0.223327	1	0.0262331	8.51317	3.0897	0.0169314	0.0121111	up	yes	--	linc	chr16:22121705-22144806:-	--
MSTRG.79285	6	0.223327	1	0.0262331	8.51317	3.0897	0.0169314	0.0121111	up	yes	--	linc	chr18:42539073-42542220:-	--
MSTRG.80677	6	0.223327	1	0.0262331	8.51317	3.0897	0.0169314	0.0121111	up	yes	--	antisense	chr2:4950267-4950679:-	--
MSTRG.86933	6	0.223327	1	0.0262331	8.51317	3.0897	0.0169314	0.0121111	up	yes	--	linc	chr2:86862922-86865597:-	--
MSTRG.91626	6	0.223327	1	0.0262331	8.51317	3.0897	0.0169314	0.0121111	up	yes	--	linc	chr2:142730568-142739033:-	--
MSTRG.93828	6	0.223327	1	0.0262331	8.51317	3.0897	0.0169314	0.0121111	up	yes	--	antisense	chr3:8712137-8714456:-	--
MSTRG.59965	23	0.856086	15	0.393496	2.17559	1.12141	0.0169912	0.0121431	up	yes	--	linc	chr15:33372637-33374368:+	--
MSTRG.121933	26	0.96775	18	0.472196	2.04947	1.03525	0.0174041	0.0124044	up	yes	--	linc	chr5:99204084-99212250:-	--
MSTRG.39881	26	0.96775	18	0.472196	2.04947	1.03525	0.0174041	0.0124044	up	yes	--	linc	chr13:66055331-66058972:+	--
MSTRG.24683	13	0.483875	6	0.157399	3.0742	1.62021	0.0174069	0.0124044	up	yes	--	linc	chr11:9742797-9746990:-	--
MSTRG.108184	5	0.186106	0	0.0131165	14.1886	3.82666	0.0174821	0.0124044	up	yes	--	linc	chr4:71901539-71902948:-	--
MSTRG.10965	5	0.186106	0	0.0131165	14.1886	3.82666	0.0174821	0.0124044	up	yes	--	antisense	chr1:165280519-165436846:-	--
MSTRG.113211	5	0.186106	0	0.0131165	14.1886	3.82666	0.0174821	0.0124044	up	yes	--	antisense	chr4:127228454-127268809:-	--
MSTRG.118181	5	0.186106	0	0.0131165	14.1886	3.82666	0.0174821	0.0124044	up	yes	--	linc	chr5:54882009-54889225:+	--
MSTRG.140555	5	0.186106	0	0.0131165	14.1886	3.82666	0.0174821	0.0124044	up	yes	--	linc	chr7:55918036-55918780:-	--
MSTRG.141030	5	0.186106	0	0.0131165	14.1886	3.82666	0.0174821	0.0124044	up	yes	--	linc	chr7:61768984-61770994:+	--
MSTRG.156681	5	0.186106	0	0.0131165	14.1886	3.82666	0.0174821	0.0124044	up	yes	--	linc	chr9:18535411-18535881:-	--
MSTRG.164221	5	0.186106	0	0.0131165	14.1886	3.82666	0.0174821	0.0124044	up	yes	--	linc	chr9:130854213-130873656:+	--
MSTRG.168582	5	0.186106	0	0.0131165	14.1886	3.82666	0.0174821	0.0124044	up	yes	--	linc	chrX:29474134-29474590:-	--
MSTRG.168988	5	0.186106	0	0.0131165	14.1886	3.82666	0.0174821	0.0124044	up	yes	--	linc	chrX:36614063-36626607:+	--
MSTRG.172599	5	0.186106	0	0.0131165	14.1886	3.82666	0.0174821	0.0124044	up	yes	--	linc	chrX:97431186-97433172:+	--
MSTRG.24454	5	0.186106	0	0.0131165	14.1886	3.82666	0.0174821	0.0124044	up	yes	--	linc	chr11:12198646-12198997:+	--
MSTRG.3020	5	0.186106	0	0.0131165	14.1886	3.82666	0.0174821	0.0124044	up	yes	--	linc	chr1:36673861-36675490:-	--
MSTRG.3697	5	0.186106	0	0.0131165	14.1886	3.82666	0.0174821	0.0124044	up	yes	--	antisense	chr1:50905197-50931322:-	--
MSTRG.48377	5	0.186106	0	0.0131165	14.1886	3.82666	0.0174821	0.0124044	up	yes	--	linc	chr13:205245710-205245981:+	--
MSTRG.52757	5	0.186106	0	0.0131165	14.1886	3.82666	0.0174821	0.0124044	up	yes	--	linc	chr14:58981928-59011542:-	--
MSTRG.59844	5	0.186106	0	0.0131165	14.1886	3.82666	0.0174821	0.0124044	up	yes	--	antisense	chr15:32211371-32214220:+	--
MSTRG.6204	5	0.186106	0	0.0131165	14.1886	3.82666	0.0174821	0.0124044	up	yes	--	linc	chr1:87351375-87374913:+	--
MSTRG.79449	5	0.186106	0	0.0131165	14.1886	3.82666	0.0174821	0.0124044	up	yes	--	linc	chr18:45485771-45495013:+	--
MSTRG.86503	5	0.186106	0	0.0131165	14.1886	3.82666	0.0174821	0.0124044	up	yes	--	linc	chr2:80388020-80389017:-	--
MSTRG.98404	5	0.186106	0	0.0131165	14.1886	3.82666	0.0174821	0.0124044	up	yes	--	linc	chr3:64683634-64718346:+	--
MSTRG.126867	9	0.33499	3	0.0786993	4.25659	2.0897	0.0186448	0.0131438	up	yes	--	linc	chr6:50649527-50650157:-	--
MSTRG.42285	9	0.33499	3	0.0786993	4.25659	2.0897	0.0186448	0.0131438	up	yes	--	linc	chr13:88879144-88879653:-	--
MSTRG.49664	14	0.521096	7	0.183632	2.83772	1.50473	0.0193766	0.0135853	up	yes	--	linc	chr14:14364563-14365154:-	--
MSTRG.109216	15	0.558317	8	0.209865	2.66037	1.41163	0.0210302	0.0145857	up	yes	--	linc	chr4:83835476-83837027:-	--
MSTRG.114626	15	0.558317	8	0.209865	2.66037	1.41163	0.0210302	0.0145857	up	yes	--	linc	chr5:9623991-9625407:+	--
MSTRG.133377	15	0.558317	8	0.209865	2.66037	1.41163	0.0210302	0.0145857	up	yes	--	linc	chr6:145162794-145186554:-	--
MSTRG.13359	15	0.558317	8	0.209865	2.66037	1.41163	0.0210302	0.0145857	up	yes	--	antisense	chr1:206060606-206069163:-	--
MSTRG.160217	15	0.558317	8	0.209865	2.66037	1.41163	0.0210302	0.0145857	up	yes	--	linc	chr9:74570755-74572477:-	--
MSTRG.18169	15	0.558317	8	0.209865	2.66037	1.41163	0.0210302	0.0145857	up	yes	--	linc	chr1:273494596-273499846:-	--
MSTRG.108804	10	0.372211	4	0.104932	3.54716	1.82666	0.0232827	0.0159467	up	yes	--	linc	chr4:79542140-79548262:-	--
MSTRG.124762	10	0.372211	4	0.104932	3.54716	1.82666	0.0232827	0.0159467	up	yes	--	antisense	chr6:19865828-19890596:-	--
MSTRG.139328	10	0.372211	4	0.104932	3.54716	1.82666	0.0232827	0.0159467	up	yes	--	linc	chr7:38343874-38344796:-	--
MSTRG.168932	10	0.372211	4	0.104932	3.54716	1.82666	0.0232827	0.0159467	up	yes	--	linc	chrX:35671253-35676026:-	--
MSTRG.4645	10	0.372211	4	0.104932	3.54716	1.82666	0.0232827	0.0159467	up	yes	--	linc	chr1:64762988-64861983:+	--
MSTRG.170830	17	0.632759	10	0.262331	2.41207	1.27027	0.0234948	0.0160681	up	yes	--	linc	chrX:57380551-57381422:+	--
MSTRG.107624	18	0.66998	11	0.288564	2.32177	1.21523	0.0243643	0.016585	up	yes	--	antisense	chr4:67797553-67844364:-	--
MSTRG.127193	18	0.66998	11	0.288564	2.32177	1.21523	0.0243643	0.016585	up	yes	--	antisense	chr6:52211440-52212213:-	--
MSTRG.154099	18	0.66998	11	0.288564	2.32177	1.21523	0.0243643	0.016585	up	yes	--	linc	chr8:132249647-132298181:+	--
MSTRG.31137	18	0.66998	11	0.288564	2.32177	1.21523	0.0243643	0.016585	up	yes	--	antisense	chr12:18178833-18181180:-	--
MSTRG.7341	19	0.707202	12	0.314797	2.24653	1.1677	0.0250297	0.0169645	up	yes	--	linc	chr1:113660355-113682183:+	--
MSTRG.949	19	0.707202	12	0.314797	2.24653	1.1677	0.0250297	0.0169645	up	yes	--	linc	chr1:15850199-15854622:-	--
MSTRG.25334	20	0.744423	13	0.34103	2.18287	1.12622	0.0255167	0.0172691	up	yes	--	antisense	chr11:15779138-15780253:-	--
MSTRG.113088	21	0.781644	14	0.367263	2.12829	1.0897	0.0258485	0.017435	up	yes	--	antisense	chr4:125459373-125483733:+	--
MSTRG.67286	21	0.781644	14	0.367263	2.12829	1.0897	0.0258485	0.017435	up	yes	--	linc	chr16:18178874-18195266:+	--
MSTRG.72579	22	0.818865	15	0.393496	2.081	1.05728	0.0260459	0.0175423	up	yes	--	antisense	chr17:21956798-21970385:+	--
MSTRG.50156	24	0.893307	17	0.445962	2.0031	1.00223	0.0261086	0.0175809	up	yes	--	antisense	chr14:22542789-22572411:+	--
MSTRG.114534	7	0.260548	2	0.0524662	4.96602	2.31209	0.0271899	0.0181876	up	yes	--	linc	chr5:9042229-9054153:-	--
MSTRG.144	7	0.260548	2	0.0524662	4.96602	2.31209	0.0271899	0.0181876	up	yes	--	linc	chr1:1555171-1556149:-	--
MSTRG.160278	7	0.260548	2	0.0524662	4.96602	2.31209	0.0271899	0.0181876	up	yes	--	linc	chr9:76587580-76590092:+	--
MSTRG.162711	7	0.260548	2	0.0524662	4.96602	2.31209	0.0271899	0.0181876	up	yes	--	linc	chr9:114915000-114916254:-	--
MSTRG.173950	7	0.260548	2	0.0524662	4.96602	2.31209	0.0271899	0.0181876	up	yes	--	linc	chrX:118471998-118562964:-	--
MSTRG.18225	7	0.260548	2	0.0524662	4.96602	2.31209	0.0271899	0.0181876	up	yes	--	linc	chr10:27289-65852:-	--
MSTRG.70837	7	0.260548	2	0.0524662	4.96602	2.31209	0.0271899	0.0181876	up	yes	--	antisense	chr16:68216425-68225682:-	--
MSTRG.79319	7	0.260548	2	0.0524662	4.96602	2.31209	0.0271899	0.0181876	up	yes	--	linc	chr18:31787577-31822145:-	--
MSTRG.86132	7	0.260548	2	0.0524662	4.96602	2.31209	0.0271899	0.0181876	up	yes	--	linc	chr2:77392095-77393507:-	--
MSTRG.12154	11	0.409432	5	0.131165	3.1215	1.64224	0.0271933	0.0181876	up	yes	--	antisense	chr1:184389205-184414997:-	--
MSTRG.33520	11	0.409432	5	0.131165	3.1215	1.64224	0.0271933	0.0181876	up	yes	--	linc	chr12:47563634-47570966:-	--
MSTRG.79147	11	0.409432	5	0.131165	3.1215	1.64224	0.0271933	0.0181876	up	yes	--	antisense	chr18:40432667-40464624:-	--
MSTRG.110908	12	0.446654	6	0.157399	2.83772	1.50473	0.0304063	0.0201397	up	yes	--	antisense	chr4:99348616-99350683:-	--
MSTRG.112394	12	0.446654	6	0.157399	2.83772	1.50473	0.0304063	0.0201397	up	yes	--	linc	chr4:118090777-118092094:+	--
MSTRG.16294	12	0.446654	6	0.157399	2.83772	1.50473	0.0304063	0.0201397	up	yes	--	linc	chr1:248258330-248383989:-	--
MSTRG.52081	12	0.446654	6	0.157399	2.83772	1.50473	0.0304063	0.0201397	up	yes	--	antisense	chr14:48810143-48840104:-	--
MSTRG.125918	14	0.521096	8	0.209865	2.48301	1.31209	0.0350253	0.0228648	up	yes	--	linc	chr6:43503834-43508980:+	--
MSTRG.140173	14	0.521096	8	0.209865	2.48301	1.31209	0.0350253	0.0228648	up	yes	--	antisense	chr7:52201658-52255907:+	--
MSTRG.165458	14	0.521096	8	0.209865	2.48301	1.31209	0.0350253	0.0228648	up	yes	--	linc	chrAEMK02000425.1:149248-150397:-	--
MSTRG.35778	14	0.521096	8	0.209865	2.48301	1.31209	0.0350253	0.0228648	up	yes	--	antisense	chr13:10829498-10830951:+	--
MSTRG.156940	8	0.297769	3	0.0786993	3.78363	1.91977	0.0358569	0.0232965	up	yes	--	linc	chr9:30165403-30167400:-	--
MSTRG.166047	8	0.297769	3	0.0786993	3.78363	1.91977	0.0358569	0.0232965	up	yes	--	linc	chrAEMK02000465.1:289934-339017:-	--
MSTRG.31136	8	0.297769	3	0.0786993	3.78363	1.91977	0.0358569	0.0232965	up	yes	--	antisense	chr12:18173713-18184030:-	--
MSTRG.48176	8	0.297769	3	0.0786993	3.78363	1.91977	0.0358569	0.0232965	up	yes	--	linc	chr13:200828268-200829803:+	--
MSTRG.5558	8	0.297769	3	0.0786993	3.78363	1.91977	0.0358569	0.0232965	up	yes	--	linc	chr1:79102659-79274313:-	--
MSTRG.128212	15	0.558317	9	0.236098	2.36477	1.2417	0.0365876	0.0236994	up	yes	--	linc	chr6:60666849-60672760:+	--
MSTRG.113867	5	0.186106	1	0.0262331	7.09431	2.82666	0.0368404	0.0237222	up	yes	--	linc	chr4:129421881-129422359:+	--
MSTRG.120114	5	0.186106	1	0.0262331	7.09431	2.82666	0.0368404	0.0237222	up	yes	--	linc	chr5:77508227-77536499:-	--
MSTRG.144598	5	0.186106	1	0.0262331	7.09431	2.82666	0.0368404	0.0237222	up	yes	--	linc	chr7:112527741-112541088:+	--
MSTRG.158194	5	0.186106	1	0.0262331	7.09431	2.82666	0.0368404	0.0237222	up	yes	--	antisense	chr9:45723110-45740944:+	--
MSTRG.158515	5	0.186106	1	0.0262331	7.09431	2.82666	0.0368404	0.0237222	up	yes	--	antisense	chr9:50604839-50622531:+	--
MSTRG.168207	5	0.186106	1	0.0262331	7.09431	2.82666	0.0368404	0.0237222	up	yes	--	linc	chrX:17869071-17869904:+	--
MSTRG.18685	5	0.186106	1	0.0262331	7.09431	2.82666	0.0368404	0.0237222	up	yes	--	linc	chr10:10275024-10282550:+	--
MSTRG.39735	5	0.186106	1	0.0262331	7.09431	2.82666	0.0368404	0.0237222	up	yes	--	linc	chr13:59110714-59117170:+	--
MSTRG.51676	5	0.186106	1	0.0262331	7.09431	2.82666	0.0368404	0.0237222	up	yes	--	linc	chr14:46273897-46275171:+	--
MSTRG.5168	5	0.186106	1	0.0262331	7.09431	2.82666	0.0368404	0.0237222	up	yes	--	linc	chr1:74790405-74792665:+	--
MSTRG.68721	5	0.186106	1	0.0262331	7.09431	2.82666	0.0368404	0.0237222	up	yes	--	linc	chr16:36309469-36310997:+	--
MSTRG.73026	5	0.186106	1	0.0262331	7.09431	2.82666	0.0368404	0.0237222	up	yes	--	linc	chr17:26547713-26549158:+	--
MSTRG.73141	5	0.186106	1	0.0262331	7.09431	2.82666	0.0368404	0.0237222	up	yes	--	linc	chr17:28908652-28914984:+	--
MSTRG.73312	5	0.186106	1	0.0262331	7.09431	2.82666	0.0368404	0.0237222	up	yes	--	linc	chr17:27491052-27492532:+	--
MSTRG.81830	5	0.186106	1	0.0262331	7.09431	2.82666	0.0368404	0.0237222	up	yes	--	antisense	chr2:17803395-17809368:+	--
MSTRG.91552	5	0.186106	1	0.0262331	7.09431	2.82666	0.0368404	0.0237222	up	yes	--	linc	chr2:142341470-142345007:+	--
MSTRG.93227	5	0.186106	1	0.0262331	7.09431	2.82666	0.0368404	0.0237222	up	yes	--	linc	chr3:4097774-4106872:-	--
MSTRG.96379	5	0.186106	1	0.0262331	7.09431	2.82666	0.0368404	0.0237222	up	yes	--	linc	chr3:39623688-39624681:-	--
MSTRG.115452	16	0.595538	10	0.262331	2.27018	1.18281	0.0377472	0.0242285	up	yes	--	antisense	chr5:17169383-17170083:-	--
MSTRG.40857	16	0.595538	10	0.262331	2.27018	1.18281	0.0377472	0.0242285	up	yes	--	antisense	chr13:74803601-74804273:-	--
MSTRG.93058	16	0.595538	10	0.262331	2.27018	1.18281	0.0377472	0.0242285	up	yes	--	linc	chr3:2439400-2440520:-	--
MSTRG.93463	16	0.595538	10	0.262331	2.27018	1.18281	0.0377472	0.0242285	up	yes	--	antisense	chr3:6422803-6425803:+	--
MSTRG.71914	17	0.632759	11	0.288564	2.19279	1.13277	0.0385657	0.0246408	up	yes	--	antisense	chr17:12035059-12038841:-	--
MSTRG.129602	18	0.66998	12	0.314797	2.12829	1.0897	0.0390963	0.0249353	up	yes	--	linc	chr6:72516674-72520356:+	--
MSTRG.58568	18	0.66998	12	0.314797	2.12829	1.0897	0.0390963	0.0249353	up	yes	--	linc	chr15:3965186-3997612:-	--
MSTRG.29796	19	0.707202	13	0.34103	2.07372	1.05222	0.0393846	0.0250868	up	yes	--	linc	chr12:3802023-3803165:-	--
MSTRG.74794	19	0.707202	13	0.34103	2.07372	1.05222	0.0393846	0.0250868	up	yes	--	linc	chr17:47289778-47291866:-	--
MSTRG.113821	20	0.744423	14	0.367263	2.02695	1.01931	0.0394694	0.0251284	up	yes	--	linc	chr5:4219552-4223275:+	--
MSTRG.119172	20	0.744423	14	0.367263	2.02695	1.01931	0.0394694	0.0251284	up	yes	--	antisense	chr5:66112124-66138337:+	--
MSTRG.37266	9	0.33499	4	0.104932	3.19244	1.67466	0.0427749	0.0269686	up	yes	--	linc	chr13:31090459-31091619:+	--
MSTRG.53538	9	0.33499	4	0.104932	3.19244	1.67466	0.0427749	0.0269686	up	yes	--	antisense	chr14:72186120-72210338:-	--
MSTRG.93492	9	0.33499	4	0.104932	3.19244	1.67466	0.0427749	0.0269686	up	yes	--	antisense	chr3:6232806-6245170:-	--
MSTRG.116396	10	0.372211	5	0.131165	2.83772	1.50473	0.0481385	0.0297582	up	yes	--	linc	chr5:27095324-27099166:+	--
MSTRG.1419	10	0.372211	5	0.131165	2.83772	1.50473	0.0481385	0.0297582	up	yes	--	antisense	chr1:18512324-18712497:+	--
MSTRG.166155	10	0.372211	5	0.131165	2.83772	1.50473	0.0481385	0.0297582	up	yes	--	linc	chrAEMK02000494.1:8066-10155:+	--
MSTRG.73543	10	0.372211	5	0.131165	2.83772	1.50473	0.0481385	0.0297582	up	yes	--	linc	chr17:33072291-33080206:+	--
ENSSSCG00000038429	36	1.33996	114	2.99057	0.448062	-1.15823	4.68559e-06	6.6332e-06	down	yes	--	lincRNA	chr10:66433253-66436118:-	--
ENSSSCG00000033248	10	0.372211	36	0.944391	0.394128	-1.34326	0.00385611	0.00326645	down	yes	--	lincRNA	chr3:111487814-111496506:+	--
ENSSSCG00000040730	3	0.111663	17	0.445962	0.250387	-1.99777	0.00837282	0.00650138	down	yes	--	lincRNA	chr14:118157260-118629484:-	--
ENSSSCG00000036448	0	0.0186106	8	0.209865	0.0886789	-3.49527	0.0146368	0.0106643	down	yes	--	lincRNA	chr1:2774647-2782990:-	--
ENSSSCG00000037166	0	0.0186106	8	0.209865	0.0886789	-3.49527	0.0146368	0.0106643	down	yes	--	lincRNA	chr7:14264736-14633357:+	--
ENSSSCG00000036101	0	0.0186106	7	0.183632	0.101347	-3.30262	0.0256838	0.0173402	down	yes	--	lincRNA	chr12:25760427-25765682:-	--
ENSSSCG00000038124	1	0.0372211	8	0.209865	0.177358	-2.49527	0.0382141	0.0244623	down	yes	--	lincRNA	chr18:47796172-47811834:+	--
ENSSSCG00000033943	132	4.91319	15	0.393496	12.486	3.64224	3.58911e-33	2.19675e-32	up	yes	--	lincRNA	chr18:45953756-45981843:+	--
ENSSSCG00000035996	520	19.355	334	8.76185	2.20901	1.1434	9.53388e-31	5.39394e-30	up	yes	--	lincRNA	chr9:134999255-135006940:+	--
ENSSSCG00000033875	91	3.38712	28	0.734526	4.6113	2.20517	1.01271e-14	3.0104e-14	up	yes	--	lincRNA	chr1:135887799-136019341:+	--
ENSSSCG00000035593	141	5.24818	69	1.81008	2.89941	1.53576	4.96567e-14	1.42158e-13	up	yes	--	lincRNA	chr1:51369901-51429587:-	--
ENSSSCG00000039815	50	1.86106	7	0.183632	10.1347	3.34124	9.51102e-13	2.49519e-12	up	yes	--	lincRNA	chr2:77977459-78009290:+	--
ENSSSCG00000033132	16	0.595538	0	0.0131165	45.4036	5.50473	4.82638e-06	6.81003e-06	up	yes	--	lincRNA	chr6:7661357-7846787:+	--
ENSSSCG00000032052	14	0.521096	0	0.0131165	39.7281	5.31209	1.97829e-05	2.54568e-05	up	yes	--	lincRNA	chr4:79322942-79328061:-	--
ENSSSCG00000033745	84	3.12658	59	1.54775	2.02008	1.01441	2.62804e-05	3.32459e-05	up	yes	--	lincRNA	chr10:11014225-11034053:+	--
ENSSSCG00000031683	82	3.05213	58	1.52152	2.00598	1.00431	3.80504e-05	4.69986e-05	up	yes	--	lincRNA	chr10:15279669-15314943:-	--
ENSSSCG00000037997	44	1.63773	23	0.603361	2.71435	1.4406	5.99827e-05	7.18938e-05	up	yes	--	lincRNA	chr10:11007229-11313886:-	--
ENSSSCG00000032058	17	0.632759	3	0.0786993	8.04022	3.00724	7.21892e-05	8.54731e-05	up	yes	--	lincRNA	chr7:73861910-73911853:+	--
ENSSSCG00000039990	14	0.521096	3	0.0786993	6.62136	2.72713	0.000606405	0.000611323	up	yes	--	lincRNA	chr13:152169517-152295888:-	--
ENSSSCG00000039179	23	0.856086	11	0.288564	2.96671	1.56887	0.00200045	0.00182427	up	yes	--	lincRNA	chr1:159022355-159093304:+	--
ENSSSCG00000040219	28	1.04219	17	0.445962	2.33695	1.22463	0.00472776	0.00393486	up	yes	--	lincRNA	chr6:163619102-163624420:-	--
ENSSSCG00000033874	29	1.07941	18	0.472196	2.28594	1.19279	0.00486597	0.00403059	up	yes	--	lincRNA	chr6:43583375-43605028:-	--
ENSSSCG00000033064	6	0.223327	0	0.0131165	17.0263	4.0897	0.00785595	0.00614263	up	yes	--	lincRNA	chr5:80549280-80559675:+	--
ENSSSCG00000033751	8	0.297769	2	0.0524662	5.67545	2.50473	0.0133593	0.00986533	up	yes	--	lincRNA	chr4:58821383-58865511:-	--
ENSSSCG00000037796	21	0.781644	13	0.34103	2.29201	1.19661	0.0162965	0.0117393	up	yes	--	lincRNA	chr9:130915700-130919520:+	--
ENSSSCG00000037665	5	0.186106	0	0.0131165	14.1886	3.82666	0.0174821	0.0124044	up	yes	--	lincRNA	chr18:22339155-22629103:-	--
ENSSSCG00000040028	5	0.186106	0	0.0131165	14.1886	3.82666	0.0174821	0.0124044	up	yes	--	lincRNA	chr9:96415473-96463177:+	--
ENSSSCG00000038851	9	0.33499	3	0.0786993	4.25659	2.0897	0.0186448	0.0131438	up	yes	--	lincRNA	chr7:114965386-115031820:+	--
ENSSSCG00000039883	23	0.856086	16	0.419729	2.03961	1.0283	0.0261272	0.0175879	up	yes	--	lincRNA	chr16:48644466-48693635:-	--
ENSSSCG00000040582	11	0.409432	5	0.131165	3.1215	1.64224	0.0271933	0.0181876	up	yes	--	lincRNA	chr4:432873-442004:-	--
ENSSSCG00000035731	12	0.446654	6	0.157399	2.83772	1.50473	0.0304063	0.0201397	up	yes	--	lincRNA	chr1:54017277-54180269:-	--

## Sheet: DE lncRNAs from Bf36_Sol36
Gene	Bf36_count	Bf36_normalize	Sol36_count	Sol36_normalize	FoldChange	Log2FoldChange	pval	padj	Up/Down	Significant	GeneName	Biotype	Position	Description
MSTRG.42019	2324	63.3363	12526	437.371	0.144811	-2.78775	0	0	down	yes	--	linc	chr13:95230526-95235057:-	--
MSTRG.11622	10221	278.554	18376	641.636	0.434131	-1.2038	0	0	down	yes	--	antisense	chr1:179671810-179686694:+	--
MSTRG.68808	5581	152.1	11813	412.475	0.368749	-1.43929	0	0	down	yes	--	linc	chr16:38389722-38471886:-	--
MSTRG.10886	7901	215.327	13083	456.82	0.471361	-1.0851	0	0	down	yes	--	antisense	chr1:164999973-165064823:+	--
MSTRG.18853	529	14.4169	2561	89.4226	0.161222	-2.63288	0	0	down	yes	--	linc	chr10:7113313-7153435:-	--
MSTRG.4425	1163	31.6954	3548	123.886	0.255844	-1.96667	0	0	down	yes	--	linc	chr1:58211139-58281512:-	--
MSTRG.28159	94	2.56179	1176	41.0625	0.0623877	-4.00259	2.22872e-282	1.2656e-280	down	yes	--	antisense	chr11:71014499-71026391:+	--
MSTRG.63150	251	6.84053	1477	51.5725	0.132639	-2.91442	3.13339e-274	1.75354e-272	down	yes	--	linc	chr15:85142780-85186172:-	--
MSTRG.158147	3410	92.9332	5629	196.548	0.472827	-1.08062	2.45598e-271	1.3548e-269	down	yes	--	antisense	chr9:44332677-44421595:-	--
MSTRG.19914	110	2.99784	872	30.4477	0.0984589	-3.34433	2.25313e-184	9.40575e-183	down	yes	--	antisense	chr10:24462152-24466050:-	--
MSTRG.10890	773	21.0667	1771	61.8381	0.340675	-1.55353	1.10139e-150	3.91979e-149	down	yes	--	antisense	chr1:165064894-165085047:+	--
MSTRG.18858	119	3.24312	727	25.3847	0.127759	-2.9685	1.80946e-138	5.89632e-137	down	yes	--	linc	chr10:7189987-7223356:-	--
MSTRG.41643	8	0.218025	510	17.8077	0.0122433	-6.35186	1.08806e-137	3.5159e-136	down	yes	--	linc	chr13:87972758-88184919:+	--
MSTRG.22376	66	1.79871	591	20.636	0.0871636	-3.52013	7.44494e-131	2.31841e-129	down	yes	--	linc	chr10:57897804-57907859:+	--
MSTRG.80993	512	13.9536	1285	44.8684	0.310989	-1.68506	2.88299e-123	8.4981e-122	down	yes	--	linc	chr2:6736291-6789195:+	--
MSTRG.75168	158	4.30599	703	24.5467	0.175421	-2.51111	1.1975e-112	3.25638e-111	down	yes	--	linc	chr17:51729227-51770646:+	--
MSTRG.157961	470	12.809	1137	39.7007	0.322638	-1.63201	1.6408e-104	4.15466e-103	down	yes	--	linc	chr9:42098189-42162452:+	--
MSTRG.80368	205	5.58689	735	25.664	0.217693	-2.19963	7.03856e-101	1.72565e-99	down	yes	--	linc	chr2:1317630-1325314:+	--
MSTRG.40954	2	0.0545062	405	14.1414	0.00385437	-8.01929	2.3383e-98	5.6082e-97	down	yes	--	linc	chr13:75843208-75845056:+	--
MSTRG.11967	1322	36.0286	2070	72.2783	0.498471	-1.00442	7.35635e-90	1.62321e-88	down	yes	--	linc	chr1:182978721-182979103:+	--
MSTRG.55733	53	1.44442	313	10.929	0.132163	-2.91961	9.47722e-60	1.46971e-58	down	yes	--	antisense	chr14:97601814-97615676:+	--
MSTRG.133571	541	14.7439	978	34.1489	0.431755	-1.21172	3.57304e-58	5.41063e-57	down	yes	--	linc	chr6:148824555-148849766:-	--
MSTRG.29667	357	9.72937	739	25.8037	0.377053	-1.40716	1.7452e-55	2.47757e-54	down	yes	--	linc	chr12:4059105-4069396:+	--
MSTRG.18852	60	1.63519	299	10.4402	0.156624	-2.67462	2.24559e-52	3.0319e-51	down	yes	--	linc	chr10:7065625-7072897:-	--
MSTRG.142423	56	1.52617	287	10.0212	0.152295	-2.71506	3.9668e-51	5.23677e-50	down	yes	--	linc	chr7:77981334-77995335:+	--
MSTRG.48118	0	0.0136266	237	8.27534	0.00164665	-9.24625	6.355e-51	8.34677e-50	down	yes	--	linc	chr13:200331642-200354897:-	--
MSTRG.136700	390	10.6287	732	25.5593	0.415846	-1.26588	5.42728e-47	6.74948e-46	down	yes	--	linc	chr7:12142712-12152558:+	--
MSTRG.41646	2	0.0545062	167	5.83115	0.00934743	-6.74121	1.23461e-45	1.50867e-44	down	yes	--	linc	chr13:88032057-88051739:+	--
MSTRG.18851	104	2.83432	333	11.6274	0.243763	-2.03645	1.56838e-42	1.81324e-41	down	yes	--	linc	chr10:7053511-7064394:-	--
MSTRG.18862	101	2.75257	328	11.4528	0.24034	-2.05685	1.93923e-42	2.23197e-41	down	yes	--	antisense	chr10:7318131-7360614:-	--
MSTRG.66017	34	0.926606	211	7.3675	0.125769	-2.99115	8.58052e-42	9.7594e-41	down	yes	--	linc	chr15:128233668-128239207:-	--
MSTRG.42018	46	1.25364	229	7.99601	0.156784	-2.67315	1.67103e-40	1.84359e-39	down	yes	--	linc	chr13:95221197-95226593:-	--
MSTRG.15646	4	0.109012	139	4.85347	0.0224607	-5.47645	4.06378e-39	4.35286e-38	down	yes	--	linc	chr1:241076978-241090283:+	--
MSTRG.36388	12	0.327037	154	5.37723	0.060819	-4.03933	8.21476e-39	8.7265e-38	down	yes	--	linc	chr13:21367170-21372132:+	--
MSTRG.44238	111	3.0251	327	11.4179	0.264944	-1.91624	1.02614e-38	1.0841e-37	down	yes	--	antisense	chr13:125401509-125430497:+	--
MSTRG.92047	212	5.77766	462	16.1317	0.358156	-1.48134	4.89101e-38	5.08381e-37	down	yes	--	linc	chr2:144780080-144793428:-	--
MSTRG.48296	409	11.1465	699	24.407	0.456694	-1.1307	7.17975e-38	7.42281e-37	down	yes	--	linc	chr13:203113501-203132539:+	--
MSTRG.104564	348	9.48409	613	21.4042	0.443096	-1.17431	2.11177e-35	2.0723e-34	down	yes	--	linc	chr4:16485771-16499995:-	--
MSTRG.63656	5	0.136266	127	4.43447	0.0307288	-5.02427	2.33339e-35	2.28107e-34	down	yes	--	linc	chr15:94098491-94103847:-	--
MSTRG.98215	34	0.926606	185	6.45965	0.143445	-2.80143	1.23636e-34	1.1876e-33	down	yes	--	antisense	chr3:59200397-59206975:-	--
MSTRG.28489	26	0.708581	164	5.7264	0.123739	-3.01462	4.2264e-33	3.90431e-32	down	yes	--	linc	chr11:76339165-76356189:-	--
MSTRG.92015	61	1.66244	225	7.85634	0.211605	-2.24055	8.07702e-33	7.42594e-32	down	yes	--	antisense	chr2:144537040-144574393:-	--
MSTRG.70549	72	1.96222	242	8.44993	0.232218	-2.10645	1.08488e-32	9.95056e-32	down	yes	--	linc	chr16:65026002-65068357:-	--
MSTRG.136703	37	1.00837	178	6.21524	0.162241	-2.62379	2.92068e-31	2.5661e-30	down	yes	--	linc	chr7:12208286-12216903:+	--
MSTRG.104278	159	4.33325	357	12.4654	0.347622	-1.52441	5.39661e-31	4.70931e-30	down	yes	--	linc	chr4:15395920-15397162:+	--
MSTRG.139600	77	2.09849	238	8.31026	0.252518	-1.98554	6.15282e-30	5.22171e-29	down	yes	--	linc	chr7:41757507-41764823:-	--
MSTRG.164288	12	0.327037	122	4.25988	0.0767715	-3.70329	1.83388e-29	1.53112e-28	down	yes	--	linc	chr9:131746454-131768065:+	--
MSTRG.22279	98	2.67081	263	9.18319	0.290837	-1.78172	1.1559e-28	9.38683e-28	down	yes	--	linc	chr10:56758828-56770978:-	--
MSTRG.18864	29	0.790341	149	5.20264	0.151911	-2.7187	2.10583e-27	1.65275e-26	down	yes	--	linc	chr10:7344258-7349173:-	--
MSTRG.97440	0	0.0136266	108	3.77104	0.00361347	-8.1124	2.77266e-27	2.15856e-26	down	yes	--	linc	chr3:49346204-49382523:+	--
MSTRG.18865	82	2.23476	232	8.10076	0.27587	-1.85794	6.91822e-27	5.33753e-26	down	yes	--	linc	chr10:7360727-7369264:-	--
MSTRG.40669	347	9.45683	557	19.4488	0.486243	-1.04025	7.24066e-27	5.58072e-26	down	yes	--	antisense	chr13:71981619-71989123:-	--
MSTRG.143138	205	5.58689	391	13.6526	0.409219	-1.28905	1.38245e-26	1.05813e-25	down	yes	--	antisense	chr7:89121107-89136542:-	--
MSTRG.162415	2	0.0545062	92	3.21237	0.0169676	-5.88107	1.61767e-26	1.23694e-25	down	yes	--	linc	chr9:106295172-106300312:+	--
MSTRG.146732	24	0.654075	133	4.64397	0.140844	-2.82783	1.3488e-25	1.01526e-24	down	yes	--	linc	chr8:17990758-17993870:+	--
MSTRG.163962	235	6.40448	420	14.6652	0.436714	-1.19524	1.9391e-25	1.4469e-24	down	yes	--	antisense	chr9:129131157-129138801:+	--
MSTRG.53093	25	0.681328	134	4.67889	0.145618	-2.77974	2.3542e-25	1.75156e-24	down	yes	--	linc	chr14:63121799-63124447:-	--
MSTRG.21972	0	0.0136266	92	3.21237	0.0042419	-7.88107	5.62136e-24	3.96467e-23	down	yes	--	linc	chr10:51534826-51594802:-	--
MSTRG.105061	14	0.381544	105	3.66629	0.104068	-3.2644	2.65093e-23	1.83943e-22	down	yes	--	linc	chr4:23815760-23903360:+	--
MSTRG.44160	50	1.36266	164	5.7264	0.23796	-2.07121	3.09611e-22	2.0774e-21	down	yes	--	linc	chr13:125553303-125561093:-	--
MSTRG.37125	19	0.517809	102	3.56154	0.145389	-2.78201	1.0683e-19	6.37094e-19	down	yes	--	linc	chr13:29727042-29729163:-	--
MSTRG.129031	10	0.272531	81	2.82828	0.0963593	-3.37543	8.01588e-19	4.63366e-18	down	yes	--	linc	chr6:69883735-69916030:+	--
MSTRG.152143	60	1.63519	163	5.69148	0.287304	-1.79935	1.3218e-18	7.60662e-18	down	yes	--	linc	chr8:109888375-109893975:-	--
MSTRG.129992	61	1.66244	161	5.62165	0.295721	-1.75769	7.36733e-18	4.10809e-17	down	yes	--	antisense	chr6:80110791-80112640:+	--
MSTRG.35730	26	0.708581	107	3.73612	0.189657	-2.39854	1.02983e-17	5.69719e-17	down	yes	--	antisense	chr13:9844316-9921788:+	--
MSTRG.65339	126	3.43389	244	8.51976	0.40305	-1.31097	1.33121e-17	7.29649e-17	down	yes	--	linc	chr15:114857958-114863486:-	--
MSTRG.164213	55	1.49892	146	5.09789	0.294028	-1.76598	1.95154e-16	1.00813e-15	down	yes	--	linc	chr9:130785760-130794110:+	--
MSTRG.122485	110	2.99784	217	7.577	0.39565	-1.3377	2.81935e-16	1.44291e-15	down	yes	--	linc	chr6:513458-519357:+	--
MSTRG.55773	192	5.2326	309	10.7894	0.484977	-1.04401	1.08641e-15	5.37837e-15	down	yes	--	linc	chr14:99324609-99330680:-	--
MSTRG.127496	143	3.8972	251	8.76418	0.444673	-1.16918	2.4159e-15	1.17714e-14	down	yes	--	linc	chr6:54085504-54090658:-	--
MSTRG.165787	144	3.92445	249	8.69435	0.45138	-1.14759	7.87145e-15	3.75481e-14	down	yes	--	linc	chrAEMK02000452.1:1424401-1440732:+	--
MSTRG.152137	134	3.65192	237	8.27534	0.441301	-1.18016	9.0887e-15	4.31149e-14	down	yes	--	linc	chr8:109713806-109759856:-	--
MSTRG.36384	28	0.763087	98	3.42187	0.223003	-2.16487	1.26768e-14	5.96598e-14	down	yes	--	linc	chr13:21208996-21251827:+	--
MSTRG.126335	59	1.60793	140	4.88839	0.328929	-1.60415	5.30205e-14	2.37926e-13	down	yes	--	linc	chr6:46973983-46978308:+	--
MSTRG.125327	39	1.06287	111	3.87579	0.274233	-1.86652	9.39776e-14	4.15443e-13	down	yes	--	antisense	chr6:28813065-28818533:+	--
MSTRG.123060	155	4.22423	253	8.83401	0.478178	-1.06438	1.7136e-13	7.43061e-13	down	yes	--	linc	chr6:2474773-2481760:-	--
MSTRG.92400	19	0.517809	78	2.72353	0.190124	-2.39498	2.64785e-13	1.13103e-12	down	yes	--	linc	chr2:150138844-150151483:-	--
MSTRG.94851	151	4.11522	247	8.62451	0.477154	-1.06747	2.90413e-13	1.23777e-12	down	yes	--	linc	chr3:18683342-18690398:-	--
MSTRG.20301	68	1.85321	148	5.16772	0.358613	-1.4795	3.07875e-13	1.3093e-12	down	yes	--	linc	chr10:28879061-28892603:-	--
MSTRG.97441	0	0.0136266	43	1.50143	0.0090757	-6.78377	6.61784e-13	2.75519e-12	down	yes	--	linc	chr3:49342919-49345826:+	--
MSTRG.129033	77	2.09849	156	5.44706	0.385252	-1.37613	1.35871e-12	5.55486e-12	down	yes	--	linc	chr6:69908076-69910360:-	--
MSTRG.95407	34	0.926606	98	3.42187	0.270789	-1.88476	1.84942e-12	7.48576e-12	down	yes	--	antisense	chr3:28812795-28817393:+	--
MSTRG.135926	82	2.23476	161	5.62165	0.397527	-1.33088	2.2357e-12	8.99744e-12	down	yes	--	linc	chr7:4271436-4275009:+	--
MSTRG.151887	18	0.490556	71	2.47911	0.197876	-2.33733	6.16208e-12	2.40592e-11	down	yes	--	linc	chr8:104655415-104662978:+	--
MSTRG.99292	96	2.6163	174	6.07557	0.430626	-1.21549	1.0551e-11	4.0459e-11	down	yes	--	antisense	chr3:80069673-80124271:+	--
MSTRG.60199	44	1.19914	108	3.77104	0.317986	-1.65297	1.45444e-11	5.53871e-11	down	yes	--	antisense	chr15:38687529-38690523:-	--
MSTRG.41591	6	0.163519	47	1.6411	0.0996396	-3.32714	1.97038e-11	7.42658e-11	down	yes	--	antisense	chr13:87731940-87735799:+	--
MSTRG.143917	19	0.517809	70	2.44419	0.211853	-2.23887	2.88776e-11	1.07842e-10	down	yes	--	linc	chr7:98439344-98444910:-	--
MSTRG.94853	62	1.68969	130	4.53922	0.372243	-1.42568	3.00551e-11	1.12131e-10	down	yes	--	linc	chr3:18703619-18706228:-	--
MSTRG.137547	74	2.01673	144	5.02806	0.401096	-1.31798	4.44512e-11	1.63427e-10	down	yes	--	linc	chr7:20780444-20784126:-	--
MSTRG.53747	1	0.0272531	35	1.2221	0.0223003	-5.48679	5.16439e-11	1.88755e-10	down	yes	--	linc	chr14:75445763-75480348:+	--
MSTRG.119529	12	0.327037	57	1.99027	0.164318	-2.60544	5.53878e-11	2.02152e-10	down	yes	--	linc	chr5:69988851-69996304:+	--
MSTRG.21129	31	0.844847	87	3.03778	0.278113	-1.84626	5.90397e-11	2.14482e-10	down	yes	--	linc	chr10:42254800-42261716:-	--
MSTRG.153921	35	0.953859	92	3.21237	0.296933	-1.75179	8.43626e-11	3.02331e-10	down	yes	--	linc	chr8:133371071-133374230:-	--
MSTRG.69690	47	1.2809	108	3.77104	0.339667	-1.55781	9.83532e-11	3.50841e-10	down	yes	--	linc	chr16:50517942-50544598:-	--
MSTRG.154501	17	0.463303	64	2.23469	0.207323	-2.27005	1.4125e-10	4.98565e-10	down	yes	--	linc	chr9:637422-640336:-	--
MSTRG.81633	11	0.299784	53	1.8506	0.161993	-2.626	2.1714e-10	7.54362e-10	down	yes	--	linc	chr2:13383002-13384165:+	--
MSTRG.5130	91	2.48003	160	5.58673	0.443915	-1.17164	2.41573e-10	8.35861e-10	down	yes	--	antisense	chr1:74348617-74355621:+	--
MSTRG.82406	25	0.681328	75	2.61878	0.26017	-1.94247	3.19607e-10	1.09265e-09	down	yes	--	linc	chr2:25159615-25232496:-	--
MSTRG.99993	3	0.0817594	36	1.25701	0.0650425	-3.94247	4.02296e-10	1.36807e-09	down	yes	--	linc	chr3:88484726-88937951:-	--
MSTRG.16220	58	1.58068	119	4.15513	0.380417	-1.39435	4.02651e-10	1.36867e-09	down	yes	--	linc	chr1:248406327-248448131:-	--
MSTRG.22364	65	1.77145	127	4.43447	0.399474	-1.32383	5.35049e-10	1.80127e-09	down	yes	--	linc	chr10:57504696-57509351:-	--
MSTRG.121635	21	0.572316	68	2.37436	0.24104	-2.05266	5.35669e-10	1.80258e-09	down	yes	--	linc	chr5:90849312-90855972:+	--
MSTRG.5390	37	1.00837	91	3.17745	0.31735	-1.65585	5.43807e-10	1.82757e-09	down	yes	--	linc	chr1:76879387-76890631:+	--
MSTRG.100040	16	0.43605	60	2.09502	0.208136	-2.2644	5.59396e-10	1.87833e-09	down	yes	--	linc	chr3:89961792-89963490:+	--
MSTRG.72349	125	3.40664	196	6.84374	0.497775	-1.00644	5.82303e-10	1.951e-09	down	yes	--	linc	chr17:17181387-17186281:+	--
MSTRG.29042	22	0.599569	69	2.40928	0.248858	-2.0066	7.16324e-10	2.38658e-09	down	yes	--	antisense	chr11:78702590-78707478:+	--
MSTRG.40668	85	2.31652	150	5.23756	0.442289	-1.17694	7.59086e-10	2.5236e-09	down	yes	--	linc	chr13:71972018-71980067:-	--
MSTRG.70876	110	2.99784	178	6.21524	0.482338	-1.05188	9.23946e-10	3.04417e-09	down	yes	--	antisense	chr16:68382682-68388409:-	--
MSTRG.25706	92	2.50729	157	5.48198	0.457369	-1.12857	1.14839e-09	3.74532e-09	down	yes	--	linc	chr11:18115329-18119219:+	--
MSTRG.135101	78	2.12574	140	4.88839	0.434856	-1.20139	1.51782e-09	4.90048e-09	down	yes	--	linc	chr6:166947278-166957185:-	--
MSTRG.160098	116	3.16136	183	6.38982	0.49475	-1.01523	1.64694e-09	5.29183e-09	down	yes	--	antisense	chr9:72063874-72070626:+	--
MSTRG.54243	100	2.72531	165	5.76131	0.473037	-1.07998	1.72004e-09	5.5142e-09	down	yes	--	linc	chr14:78383254-78395363:+	--
MSTRG.165394	5	0.136266	38	1.32685	0.102699	-3.28351	1.99875e-09	6.3812e-09	down	yes	--	linc	chrAEMK02000395.1:2042-32594:-	--
MSTRG.98221	37	1.00837	88	3.0727	0.328169	-1.60749	2.30976e-09	7.32266e-09	down	yes	--	linc	chr3:59231402-59232865:+	--
MSTRG.19298	32	0.8721	81	2.82828	0.30835	-1.69736	2.54154e-09	8.00816e-09	down	yes	--	linc	chr10:13965319-13970363:+	--
MSTRG.127187	21	0.572316	64	2.23469	0.256105	-1.96519	4.78895e-09	1.47466e-08	down	yes	--	antisense	chr6:52110589-52113094:+	--
MSTRG.136746	20	0.545062	62	2.16486	0.251778	-1.98978	6.26864e-09	1.91427e-08	down	yes	--	linc	chr7:12722474-12725946:+	--
MSTRG.23038	8	0.218025	41	1.4316	0.152295	-2.71506	1.30903e-08	3.87041e-08	down	yes	--	antisense	chr10:66434849-66439336:+	--
MSTRG.47446	52	1.41716	103	3.59646	0.394044	-1.34357	1.55708e-08	4.56496e-08	down	yes	--	linc	chr13:180200968-180209930:-	--
MSTRG.148181	14	0.381544	50	1.74585	0.218543	-2.19401	2.81653e-08	8.04725e-08	down	yes	--	linc	chr8:47007204-47010093:+	--
MSTRG.164194	14	0.381544	50	1.74585	0.218543	-2.19401	2.81653e-08	8.04725e-08	down	yes	--	linc	chr9:130928728-130933578:+	--
MSTRG.18209	0	0.0136266	25	0.872926	0.0156102	-6.00137	2.82394e-08	8.05947e-08	down	yes	--	linc	chr1:274266437-274267824:-	--
MSTRG.28162	0	0.0136266	25	0.872926	0.0156102	-6.00137	2.82394e-08	8.05947e-08	down	yes	--	linc	chr11:71032884-71033919:+	--
MSTRG.156781	6	0.163519	36	1.25701	0.130085	-2.94247	2.85543e-08	8.14335e-08	down	yes	--	linc	chr9:26789542-26803905:-	--
MSTRG.162856	6	0.163519	36	1.25701	0.130085	-2.94247	2.85543e-08	8.14335e-08	down	yes	--	linc	chr9:115171397-115461346:+	--
MSTRG.151110	22	0.599569	62	2.16486	0.276955	-1.85227	3.05292e-08	8.67771e-08	down	yes	--	linc	chr8:96917478-96921209:-	--
MSTRG.163219	47	1.2809	95	3.31712	0.386147	-1.37278	3.36805e-08	9.53136e-08	down	yes	--	linc	chr9:122630431-122633590:-	--
MSTRG.2876	16	0.43605	52	1.81569	0.240157	-2.05795	5.38832e-08	1.49581e-07	down	yes	--	antisense	chr1:34936250-34941370:+	--
MSTRG.119035	23	0.626822	62	2.16486	0.289544	-1.78814	6.43147e-08	1.77012e-07	down	yes	--	linc	chr5:64371840-64413687:+	--
MSTRG.79710	81	2.2075	133	4.64397	0.475348	-1.07294	7.52474e-08	2.05345e-07	down	yes	--	linc	chr18:50305963-50310688:-	--
MSTRG.103147	3	0.0817594	28	0.977677	0.0836261	-3.5799	9.69794e-08	2.616e-07	down	yes	--	linc	chr3:129831367-129834077:+	--
MSTRG.135730	3	0.0817594	28	0.977677	0.0836261	-3.5799	9.69794e-08	2.616e-07	down	yes	--	linc	chr7:1539218-1542676:-	--
MSTRG.125288	13	0.354291	46	1.60618	0.220579	-2.18063	1.1233e-07	3.00176e-07	down	yes	--	linc	chr6:30141523-30156054:-	--
MSTRG.43472	15	0.408797	49	1.71094	0.238932	-2.06533	1.21677e-07	3.23586e-07	down	yes	--	linc	chr13:117056908-117095062:-	--
MSTRG.128174	84	2.28926	135	4.7138	0.485651	-1.04201	1.2197e-07	3.24255e-07	down	yes	--	antisense	chr6:59573780-59620699:+	--
MSTRG.95188	18	0.490556	52	1.81569	0.270177	-1.88802	2.77576e-07	7.08423e-07	down	yes	--	linc	chr3:26361598-26364625:+	--
MSTRG.57331	43	1.17188	85	2.96795	0.394846	-1.34064	2.91768e-07	7.42925e-07	down	yes	--	antisense	chr14:124134249-124150811:+	--
MSTRG.169282	13	0.354291	44	1.53635	0.230605	-2.1165	3.53157e-07	8.92763e-07	down	yes	--	antisense	chrX:41213093-41216019:+	--
MSTRG.70510	6	0.163519	32	1.11735	0.146346	-2.77255	3.81786e-07	9.6042e-07	down	yes	--	antisense	chr16:64737641-64741627:-	--
MSTRG.152141	9	0.245278	37	1.29193	0.189854	-2.39704	4.7039e-07	1.17186e-06	down	yes	--	linc	chr8:109876141-109877735:-	--
MSTRG.923	18	0.490556	51	1.78077	0.275474	-1.86001	4.72101e-07	1.17574e-06	down	yes	--	linc	chr1:15585683-15586840:-	--
MSTRG.100518	23	0.626822	58	2.02519	0.309513	-1.69193	4.88219e-07	1.21432e-06	down	yes	--	linc	chr3:96366548-96398578:-	--
MSTRG.52757	1	0.0272531	21	0.733258	0.0371672	-4.74983	5.65285e-07	1.39299e-06	down	yes	--	linc	chr14:58981928-59011542:-	--
MSTRG.68824	1	0.0272531	21	0.733258	0.0371672	-4.74983	5.65285e-07	1.39299e-06	down	yes	--	antisense	chr16:38123820-38126537:+	--
MSTRG.95383	13	0.354291	43	1.50143	0.235968	-2.08334	6.22562e-07	1.52537e-06	down	yes	--	linc	chr3:28490717-28495608:-	--
MSTRG.100041	15	0.408797	46	1.60618	0.254514	-1.97418	6.41774e-07	1.57045e-06	down	yes	--	linc	chr3:89985224-89986471:+	--
MSTRG.114626	2	0.0545062	23	0.803092	0.0678705	-3.88107	6.5941e-07	1.61106e-06	down	yes	--	linc	chr5:9623991-9625407:+	--
MSTRG.7507	0	0.0136266	20	0.698341	0.0195128	-5.67944	6.72615e-07	1.64124e-06	down	yes	--	linc	chr1:114658287-114660907:-	--
MSTRG.79510	18	0.490556	50	1.74585	0.280984	-1.83144	7.99655e-07	1.93412e-06	down	yes	--	linc	chr18:43162338-43166436:+	--
MSTRG.166403	56	1.52617	98	3.42187	0.446006	-1.16487	8.10158e-07	1.95707e-06	down	yes	--	linc	chrAEMK02000569.1:1055378-1098796:-	--
MSTRG.126338	16	0.43605	47	1.6411	0.265706	-1.9121	8.37176e-07	2.01981e-06	down	yes	--	linc	chr6:47002245-47003274:+	--
MSTRG.950	65	1.77145	108	3.77104	0.469752	-1.09003	9.15248e-07	2.19582e-06	down	yes	--	linc	chr1:15854753-15864582:-	--
MSTRG.41943	1	0.0272531	20	0.698341	0.0390255	-4.67944	1.12263e-06	2.66031e-06	down	yes	--	linc	chr13:93264844-93265475:-	--
MSTRG.42895	1	0.0272531	20	0.698341	0.0390255	-4.67944	1.12263e-06	2.66031e-06	down	yes	--	linc	chr13:109446864-109489072:-	--
MSTRG.62915	1	0.0272531	20	0.698341	0.0390255	-4.67944	1.12263e-06	2.66031e-06	down	yes	--	linc	chr15:81509335-81510730:-	--
MSTRG.93982	7	0.190772	32	1.11735	0.170737	-2.55016	1.20982e-06	2.85815e-06	down	yes	--	linc	chr3:10029163-10031465:-	--
MSTRG.50829	4	0.109012	26	0.907843	0.120079	-3.05795	1.55022e-06	3.59525e-06	down	yes	--	linc	chr14:33653547-33657009:-	--
MSTRG.72047	19	0.517809	50	1.74585	0.296594	-1.75344	1.67155e-06	3.86503e-06	down	yes	--	linc	chr17:15047725-15070387:-	--
MSTRG.94575	41	1.11738	78	2.72353	0.410268	-1.28536	1.97722e-06	4.52307e-06	down	yes	--	linc	chr3:17277596-17280315:-	--
MSTRG.14071	0	0.0136266	18	0.628507	0.0216808	-5.52744	2.47237e-06	5.58136e-06	down	yes	--	antisense	chr1:221632429-221634220:-	--
MSTRG.152134	14	0.381544	42	1.46652	0.26017	-1.94247	2.52349e-06	5.68182e-06	down	yes	--	linc	chr8:109614576-109706279:-	--
MSTRG.58006	4	0.109012	25	0.872926	0.124882	-3.00137	3.0159e-06	6.6968e-06	down	yes	--	linc	chr14:136152844-136167106:+	--
MSTRG.152277	15	0.408797	43	1.50143	0.272271	-1.87688	3.25992e-06	7.21583e-06	down	yes	--	linc	chr8:111915793-111917407:+	--
MSTRG.100521	26	0.708581	58	2.02519	0.349884	-1.51505	3.39807e-06	7.50226e-06	down	yes	--	linc	chr3:96397338-96413083:+	--
MSTRG.166791	30	0.817594	63	2.19977	0.371672	-1.4279	3.61816e-06	7.95634e-06	down	yes	--	linc	chrAEMK02000682.1:1110256-1116272:+	--
MSTRG.166790	16	0.43605	44	1.53635	0.283822	-1.81694	4.12933e-06	9.01367e-06	down	yes	--	linc	chrAEMK02000682.1:1108879-1110195:+	--
MSTRG.25851	7	0.190772	30	1.04751	0.182119	-2.45705	4.18568e-06	9.12377e-06	down	yes	--	linc	chr11:19041781-19053849:-	--
MSTRG.31686	7	0.190772	30	1.04751	0.182119	-2.45705	4.18568e-06	9.12377e-06	down	yes	--	linc	chr12:23217228-23218991:-	--
MSTRG.100514	12	0.327037	38	1.32685	0.246477	-2.02048	4.35338e-06	9.46528e-06	down	yes	--	linc	chr3:96357827-96359794:-	--
MSTRG.82923	1	0.0272531	18	0.628507	0.0433617	-4.52744	4.47059e-06	9.69011e-06	down	yes	--	linc	chr2:36957599-36958703:+	--
MSTRG.68425	0	0.0136266	17	0.59359	0.0229562	-5.44497	4.77841e-06	1.03081e-05	down	yes	--	linc	chr16:33653992-33696627:+	--
MSTRG.67664	5	0.136266	26	0.907843	0.150098	-2.73602	5.48136e-06	1.17198e-05	down	yes	--	linc	chr16:23852167-23897348:-	--
MSTRG.21975	3	0.0817594	22	0.768175	0.106433	-3.23198	5.83189e-06	1.24246e-05	down	yes	--	linc	chr10:51583842-51586365:-	--
MSTRG.16290	4	0.109012	24	0.838009	0.130085	-2.94247	5.85334e-06	1.24556e-05	down	yes	--	antisense	chr1:249965428-249969117:-	--
MSTRG.31286	67	1.82596	105	3.66629	0.49804	-1.00567	5.85616e-06	1.24556e-05	down	yes	--	linc	chr12:19582395-19614336:+	--
MSTRG.103018	40	1.09012	74	2.58386	0.421898	-1.24504	6.23289e-06	1.31879e-05	down	yes	--	antisense	chr3:126130337-126134232:-	--
MSTRG.98837	16	0.43605	43	1.50143	0.290422	-1.78377	6.96353e-06	1.46376e-05	down	yes	--	linc	chr3:72325012-72375549:+	--
MSTRG.70547	10	0.272531	34	1.18718	0.229562	-2.12304	7.27741e-06	1.52683e-05	down	yes	--	linc	chr16:64965622-64966335:-	--
MSTRG.130623	14	0.381544	40	1.39668	0.273179	-1.87208	7.44003e-06	1.55841e-05	down	yes	--	linc	chr6:87960541-87968109:+	--
MSTRG.105944	1	0.0272531	17	0.59359	0.0459124	-4.44497	8.96539e-06	1.85926e-05	down	yes	--	linc	chr4:35920655-35948206:+	--
MSTRG.115424	0	0.0136266	16	0.558673	0.024391	-5.35751	9.28832e-06	1.92107e-05	down	yes	--	antisense	chr5:16181571-16272492:+	--
MSTRG.21020	0	0.0136266	16	0.558673	0.024391	-5.35751	9.28832e-06	1.92107e-05	down	yes	--	linc	chr10:34280332-34330885:+	--
MSTRG.51737	0	0.0136266	16	0.558673	0.024391	-5.35751	9.28832e-06	1.92107e-05	down	yes	--	antisense	chr14:46828515-46834930:+	--
MSTRG.104576	31	0.844847	62	2.16486	0.390255	-1.35751	9.76254e-06	2.01322e-05	down	yes	--	linc	chr4:16566811-16571222:-	--
MSTRG.103474	5	0.136266	25	0.872926	0.156102	-2.67944	1.04316e-05	2.14318e-05	down	yes	--	linc	chr4:2135100-2136016:+	--
MSTRG.154487	5	0.136266	25	0.872926	0.156102	-2.67944	1.04316e-05	2.14318e-05	down	yes	--	linc	chr9:561986-613541:+	--
MSTRG.112516	2	0.0545062	19	0.663424	0.082159	-3.60544	1.06126e-05	2.17804e-05	down	yes	--	linc	chr4:118488666-118553392:+	--
MSTRG.41255	28	0.763087	58	2.02519	0.376798	-1.40814	1.09206e-05	2.2359e-05	down	yes	--	linc	chr13:81850110-81855285:+	--
MSTRG.150360	16	0.43605	42	1.46652	0.297337	-1.74983	1.16843e-05	2.38217e-05	down	yes	--	linc	chr8:84907280-84910773:+	--
MSTRG.46802	36	0.981112	67	2.33944	0.419379	-1.25367	1.5415e-05	3.07856e-05	down	yes	--	linc	chr13:168569655-168651564:+	--
MSTRG.92433	6	0.163519	26	0.907843	0.180118	-2.47299	1.70739e-05	3.39146e-05	down	yes	--	linc	chr2:150752156-150755137:+	--
MSTRG.133667	0	0.0136266	15	0.523756	0.026017	-5.2644	1.81635e-05	3.59385e-05	down	yes	--	linc	chr6:149486404-149487894:-	--
MSTRG.165275	25	0.681328	53	1.8506	0.368165	-1.44157	1.87552e-05	3.7035e-05	down	yes	--	linc	chrAEMK02000361.1:739068-741748:-	--
MSTRG.26256	22	0.599569	49	1.71094	0.350433	-1.51279	2.00016e-05	3.93467e-05	down	yes	--	antisense	chr11:22069906-22073169:-	--
MSTRG.18736	35	0.953859	65	2.26961	0.420275	-1.25059	2.14271e-05	4.1851e-05	down	yes	--	linc	chr10:10232743-10234281:+	--
MSTRG.8537	3	0.0817594	20	0.698341	0.117077	-3.09448	2.26137e-05	4.40019e-05	down	yes	--	linc	chr1:129017417-129018757:-	--
MSTRG.88154	12	0.327037	35	1.2221	0.267604	-1.90183	2.27523e-05	4.4238e-05	down	yes	--	linc	chr2:102234155-102237407:-	--
MSTRG.90444	37	1.00837	67	2.33944	0.431028	-1.21415	2.49608e-05	4.81562e-05	down	yes	--	linc	chr2:128866641-128870885:+	--
MSTRG.152284	52	1.41716	84	2.93303	0.483173	-1.04939	2.69999e-05	5.17283e-05	down	yes	--	linc	chr8:111967476-111972460:+	--
MSTRG.77322	21	0.572316	47	1.6411	0.348739	-1.51978	2.77538e-05	5.312e-05	down	yes	--	linc	chr18:16365305-16368953:-	--
MSTRG.131258	18	0.490556	43	1.50143	0.326725	-1.61385	2.81245e-05	5.37895e-05	down	yes	--	linc	chr6:97130086-97142726:-	--
MSTRG.143192	13	0.354291	36	1.25701	0.281851	-1.827	2.90329e-05	5.54445e-05	down	yes	--	linc	chr7:81149490-81154292:-	--
MSTRG.127402	29	0.790341	57	1.99027	0.397102	-1.33242	2.91433e-05	5.5628e-05	down	yes	--	linc	chr6:53378779-53385428:-	--
MSTRG.139050	46	1.25364	77	2.68861	0.466279	-1.10073	2.94086e-05	5.60511e-05	down	yes	--	linc	chr7:34120738-34122276:-	--
MSTRG.127193	9	0.245278	30	1.04751	0.234153	-2.09448	2.95067e-05	5.61966e-05	down	yes	--	antisense	chr6:52211440-52212213:-	--
MSTRG.154493	6	0.163519	25	0.872926	0.187323	-2.4164	3.17286e-05	6.01759e-05	down	yes	--	linc	chr9:605012-607513:+	--
MSTRG.126352	0	0.0136266	14	0.488839	0.0278754	-5.16487	3.57449e-05	6.71663e-05	down	yes	--	linc	chr6:47600291-47604463:-	--
MSTRG.28123	0	0.0136266	14	0.488839	0.0278754	-5.16487	3.57449e-05	6.71663e-05	down	yes	--	linc	chr11:71039739-71046105:+	--
MSTRG.28469	0	0.0136266	14	0.488839	0.0278754	-5.16487	3.57449e-05	6.71663e-05	down	yes	--	linc	chr11:74643308-74678404:-	--
MSTRG.138384	1	0.0272531	15	0.523756	0.052034	-4.2644	3.64209e-05	6.82704e-05	down	yes	--	linc	chr7:29566874-29567746:+	--
MSTRG.141233	1	0.0272531	15	0.523756	0.052034	-4.2644	3.64209e-05	6.82704e-05	down	yes	--	linc	chr7:64614382-64615913:+	--
MSTRG.28152	4	0.109012	21	0.733258	0.148669	-2.74983	4.20548e-05	7.80356e-05	down	yes	--	linc	chr11:70940009-70942236:+	--
MSTRG.100043	2	0.0545062	17	0.59359	0.0918248	-3.44497	4.26055e-05	7.89626e-05	down	yes	--	linc	chr3:90006445-90008456:+	--
MSTRG.19814	3	0.0817594	19	0.663424	0.123238	-3.02048	4.43902e-05	8.21127e-05	down	yes	--	antisense	chr10:23801004-23804884:+	--
MSTRG.115473	13	0.354291	35	1.2221	0.289904	-1.78635	4.92352e-05	9.03822e-05	down	yes	--	linc	chr5:17375057-17377563:+	--
MSTRG.24244	10	0.272531	30	1.04751	0.26017	-1.94247	6.96484e-05	0.000125148	down	yes	--	linc	chr11:8477346-8479412:+	--
MSTRG.17632	5	0.136266	22	0.768175	0.177389	-2.49501	7.02249e-05	0.000126067	down	yes	--	linc	chr1:268606260-268607254:-	--
MSTRG.52749	5	0.136266	22	0.768175	0.177389	-2.49501	7.02249e-05	0.000126067	down	yes	--	linc	chr14:57889769-57921672:-	--
MSTRG.122328	0	0.0136266	13	0.453922	0.0300196	-5.05795	7.08168e-05	0.000126893	down	yes	--	linc	chr5:104273181-104273555:+	--
MSTRG.168792	0	0.0136266	13	0.453922	0.0300196	-5.05795	7.08168e-05	0.000126893	down	yes	--	linc	chrX:30953462-31180915:+	--
MSTRG.23726	0	0.0136266	13	0.453922	0.0300196	-5.05795	7.08168e-05	0.000126893	down	yes	--	linc	chr11:4282919-4284849:+	--
MSTRG.67667	0	0.0136266	13	0.453922	0.0300196	-5.05795	7.08168e-05	0.000126893	down	yes	--	linc	chr16:26381645-26480068:-	--
MSTRG.93585	1	0.0272531	14	0.488839	0.0557507	-4.16487	7.37822e-05	0.00013175	down	yes	--	linc	chr3:7652037-7655084:+	--
MSTRG.44749	18	0.490556	41	1.4316	0.342663	-1.54514	7.42113e-05	0.000132362	down	yes	--	linc	chr13:129626125-129631444:+	--
MSTRG.153923	36	0.981112	63	2.19977	0.446006	-1.16487	7.64959e-05	0.000136028	down	yes	--	linc	chr8:133409800-133412296:-	--
MSTRG.164067	4	0.109012	20	0.698341	0.156102	-2.67944	8.05827e-05	0.000142583	down	yes	--	linc	chr9:129605320-129766324:+	--
MSTRG.165966	4	0.109012	20	0.698341	0.156102	-2.67944	8.05827e-05	0.000142583	down	yes	--	linc	chrAEMK02000452.1:3362711-3368444:-	--
MSTRG.89343	4	0.109012	20	0.698341	0.156102	-2.67944	8.05827e-05	0.000142583	down	yes	--	linc	chr2:102611245-102613694:+	--
MSTRG.152148	37	1.00837	64	2.23469	0.451233	-1.14806	8.13709e-05	0.000143934	down	yes	--	linc	chr8:109925101-109929625:-	--
MSTRG.126359	39	1.06287	66	2.30453	0.461211	-1.1165	9.12409e-05	0.000159928	down	yes	--	linc	chr6:47639796-47642256:-	--
MSTRG.67295	9	0.245278	28	0.977677	0.250878	-1.99494	9.20336e-05	0.000161171	down	yes	--	linc	chr16:18353961-18357518:-	--
MSTRG.152631	42	1.14463	69	2.40928	0.475093	-1.07372	0.000106171	0.000183681	down	yes	--	linc	chr8:111258774-111264171:-	--
MSTRG.118179	12	0.327037	32	1.11735	0.292691	-1.77255	0.000113113	0.000194685	down	yes	--	antisense	chr5:54901595-54992592:-	--
MSTRG.103694	18	0.490556	40	1.39668	0.35123	-1.50951	0.000119482	0.000204736	down	yes	--	linc	chr4:7358904-7363376:+	--
MSTRG.46568	8	0.218025	26	0.907843	0.240157	-2.05795	0.000120433	0.00020632	down	yes	--	antisense	chr13:159098585-159101602:-	--
MSTRG.120091	10	0.272531	29	1.01259	0.269142	-1.89356	0.000120744	0.000206806	down	yes	--	antisense	chr5:77014951-77016455:+	--
MSTRG.7169	47	1.2809	74	2.58386	0.49573	-1.01237	0.000130699	0.000222314	down	yes	--	linc	chr1:109595381-109600206:-	--
MSTRG.12839	5	0.136266	21	0.733258	0.185836	-2.4279	0.000131382	0.000223119	down	yes	--	linc	chr1:191533533-191535686:+	--
MSTRG.166941	0	0.0136266	12	0.419005	0.0325213	-4.94247	0.000141301	0.000238785	down	yes	--	linc	chrAEMK02000698.1:648510-659427:-	--
MSTRG.3509	1	0.0272531	13	0.453922	0.0600393	-4.05795	0.00014998	0.000252018	down	yes	--	antisense	chr1:44826279-44848712:-	--
MSTRG.24014	42	1.14463	68	2.37436	0.48208	-1.05266	0.000152992	0.000256912	down	yes	--	linc	chr11:6690501-6696237:-	--
MSTRG.134406	4	0.109012	19	0.663424	0.164318	-2.60544	0.000153755	0.000258026	down	yes	--	linc	chr6:153407088-153408573:+	--
MSTRG.94849	4	0.109012	19	0.663424	0.164318	-2.60544	0.000153755	0.000258026	down	yes	--	linc	chr3:18734156-18743461:+	--
MSTRG.153842	3	0.0817594	17	0.59359	0.137737	-2.86001	0.000169646	0.000281694	down	yes	--	antisense	chr8:135705980-135727676:+	--
MSTRG.19126	3	0.0817594	17	0.59359	0.137737	-2.86001	0.000169646	0.000281694	down	yes	--	linc	chr10:13642651-13652247:-	--
MSTRG.157277	2	0.0545062	15	0.523756	0.104068	-3.2644	0.000170685	0.000283054	down	yes	--	linc	chr9:34086336-34097790:+	--
MSTRG.166655	22	0.599569	44	1.53635	0.390255	-1.35751	0.000194924	0.000319885	down	yes	--	linc	chrAEMK02000682.1:599146-601340:+	--
MSTRG.35118	22	0.599569	44	1.53635	0.390255	-1.35751	0.000194924	0.000319885	down	yes	--	antisense	chr12:59410021-59414633:+	--
MSTRG.106509	6	0.163519	22	0.768175	0.212866	-2.23198	0.000197447	0.000323509	down	yes	--	linc	chr4:42372700-42373888:+	--
MSTRG.119436	15	0.408797	35	1.2221	0.334504	-1.5799	0.000198545	0.000324999	down	yes	--	linc	chr5:67935124-67938349:+	--
MSTRG.41758	15	0.408797	35	1.2221	0.334504	-1.5799	0.000198545	0.000324999	down	yes	--	linc	chr13:90244463-90273410:-	--
MSTRG.147492	8	0.218025	25	0.872926	0.249763	-2.00137	0.00021304	0.000346302	down	yes	--	linc	chr8:31458637-31459593:+	--
MSTRG.134398	36	0.981112	60	2.09502	0.468306	-1.09448	0.000241535	0.000388776	down	yes	--	linc	chr6:153213248-153513445:+	--
MSTRG.102344	5	0.136266	20	0.698341	0.195128	-2.35751	0.000244476	0.000393101	down	yes	--	linc	chr3:118350314-118494094:+	--
MSTRG.165270	5	0.136266	20	0.698341	0.195128	-2.35751	0.000244476	0.000393101	down	yes	--	linc	chrAEMK02000361.1:582661-583426:-	--
MSTRG.49039	5	0.136266	20	0.698341	0.195128	-2.35751	0.000244476	0.000393101	down	yes	--	linc	chr14:4416418-4434026:+	--
MSTRG.69758	14	0.381544	33	1.15226	0.331126	-1.59455	0.000275578	0.000438906	down	yes	--	linc	chr16:50728794-50729685:-	--
MSTRG.76912	0	0.0136266	11	0.384088	0.0354777	-4.81694	0.000284078	0.000451049	down	yes	--	linc	chr18:10835480-10869360:+	--
MSTRG.79739	0	0.0136266	11	0.384088	0.0354777	-4.81694	0.000284078	0.000451049	down	yes	--	antisense	chr18:50389148-50389693:-	--
MSTRG.165239	4	0.109012	18	0.628507	0.173447	-2.52744	0.000291978	0.000462736	down	yes	--	linc	chrAEMK02000328.1:270226-270956:-	--
MSTRG.126548	1	0.0272531	12	0.419005	0.0650425	-3.94247	0.000305904	0.000482535	down	yes	--	linc	chr6:48277130-48277810:-	--
MSTRG.31133	1	0.0272531	12	0.419005	0.0650425	-3.94247	0.000305904	0.000482535	down	yes	--	antisense	chr12:18158284-18166886:-	--
MSTRG.145789	12	0.327037	30	1.04751	0.312204	-1.67944	0.000319128	0.000501646	down	yes	--	antisense	chr8:2129160-2131311:+	--
MSTRG.23293	3	0.0817594	16	0.558673	0.146346	-2.77255	0.000329966	0.000517419	down	yes	--	antisense	chr11:857826-879819:+	--
MSTRG.115474	2	0.0545062	14	0.488839	0.111501	-3.16487	0.000341058	0.000533188	down	yes	--	linc	chr5:17375895-17376308:-	--
MSTRG.80424	2	0.0545062	14	0.488839	0.111501	-3.16487	0.000341058	0.000533188	down	yes	--	antisense	chr2:2328817-2332936:-	--
MSTRG.95181	2	0.0545062	14	0.488839	0.111501	-3.16487	0.000341058	0.000533188	down	yes	--	antisense	chr3:26157121-26169282:+	--
MSTRG.152140	6	0.163519	21	0.733258	0.223003	-2.16487	0.000358908	0.000558157	down	yes	--	linc	chr8:109829520-109832082:-	--
MSTRG.99296	6	0.163519	21	0.733258	0.223003	-2.16487	0.000358908	0.000558157	down	yes	--	linc	chr3:80099536-80101261:+	--
MSTRG.144907	8	0.218025	24	0.838009	0.26017	-1.94247	0.000374302	0.000579011	down	yes	--	linc	chr7:115260801-115262245:-	--
MSTRG.152144	39	1.06287	62	2.16486	0.490966	-1.0263	0.000398766	0.000613837	down	yes	--	linc	chr8:109899784-109942076:-	--
MSTRG.165269	21	0.572316	41	1.4316	0.399774	-1.32274	0.000422952	0.000647711	down	yes	--	linc	chrAEMK02000361.1:486255-487880:-	--
MSTRG.3626	17	0.463303	36	1.25701	0.368574	-1.43997	0.000425353	0.000650744	down	yes	--	linc	chr1:43944637-43948143:-	--
MSTRG.120180	9	0.245278	25	0.872926	0.280984	-1.83144	0.000483218	0.000730731	down	yes	--	antisense	chr5:78066101-78080615:+	--
MSTRG.153926	15	0.408797	33	1.15226	0.354777	-1.49501	0.000521385	0.000785241	down	yes	--	linc	chr8:133438659-133440810:-	--
MSTRG.51392	24	0.654075	44	1.53635	0.425733	-1.23198	0.000549569	0.00082525	down	yes	--	antisense	chr14:41373196-41381888:-	--
MSTRG.135022	0	0.0136266	10	0.349171	0.0390255	-4.67944	0.000575767	0.000860407	down	yes	--	linc	chr6:165520467-165521705:-	--
MSTRG.153308	0	0.0136266	10	0.349171	0.0390255	-4.67944	0.000575767	0.000860407	down	yes	--	linc	chr8:130706927-130747949:-	--
MSTRG.163646	0	0.0136266	10	0.349171	0.0390255	-4.67944	0.000575767	0.000860407	down	yes	--	linc	chr9:125484084-125485730:+	--
MSTRG.16895	0	0.0136266	10	0.349171	0.0390255	-4.67944	0.000575767	0.000860407	down	yes	--	linc	chr1:260454672-260461289:-	--
MSTRG.20127	0	0.0136266	10	0.349171	0.0390255	-4.67944	0.000575767	0.000860407	down	yes	--	linc	chr10:28710935-28718467:+	--
MSTRG.90082	0	0.0136266	10	0.349171	0.0390255	-4.67944	0.000575767	0.000860407	down	yes	--	linc	chr2:118596925-118597383:+	--
MSTRG.21026	10	0.272531	26	0.907843	0.300196	-1.73602	0.000603976	0.000898043	down	yes	--	antisense	chr10:33948975-33950842:+	--
MSTRG.112673	1	0.0272531	11	0.384088	0.0709555	-3.81694	0.000626018	0.000927603	down	yes	--	linc	chr4:118158480-118162152:-	--
MSTRG.21973	1	0.0272531	11	0.384088	0.0709555	-3.81694	0.000626018	0.000927603	down	yes	--	linc	chr10:51565743-51587073:-	--
MSTRG.35778	1	0.0272531	11	0.384088	0.0709555	-3.81694	0.000626018	0.000927603	down	yes	--	antisense	chr13:10829498-10830951:+	--
MSTRG.98082	1	0.0272531	11	0.384088	0.0709555	-3.81694	0.000626018	0.000927603	down	yes	--	linc	chr3:58206021-58206837:-	--
MSTRG.103742	3	0.0817594	15	0.523756	0.156102	-2.67944	0.000639124	0.000945028	down	yes	--	linc	chr4:7558264-7572149:-	--
MSTRG.88517	3	0.0817594	15	0.523756	0.156102	-2.67944	0.000639124	0.000945028	down	yes	--	antisense	chr2:100893624-100941385:+	--
MSTRG.19930	2	0.0545062	13	0.453922	0.120079	-3.05795	0.000680292	0.00100035	down	yes	--	antisense	chr10:24937923-24956924:+	--
MSTRG.38532	35	0.953859	56	1.95535	0.487819	-1.03558	0.000698485	0.00102456	down	yes	--	linc	chr13:42475987-42477814:-	--
MSTRG.167610	14	0.381544	31	1.08243	0.352489	-1.50435	0.000729422	0.00106549	down	yes	--	antisense	chrX:11985609-11990838:-	--
MSTRG.127374	30	0.817594	50	1.74585	0.468306	-1.09448	0.000804578	0.00116514	down	yes	--	linc	chr6:53245953-53249037:-	--
MSTRG.150957	30	0.817594	50	1.74585	0.468306	-1.09448	0.000804578	0.00116514	down	yes	--	linc	chr8:89523599-89706014:+	--
MSTRG.23957	5	0.136266	18	0.628507	0.216808	-2.20551	0.000830946	0.00120039	down	yes	--	linc	chr11:6094602-6095066:+	--
MSTRG.89727	7	0.190772	21	0.733258	0.26017	-1.94247	0.000875343	0.00126029	down	yes	--	linc	chr2:119620217-119652535:-	--
MSTRG.152154	25	0.681328	44	1.53635	0.443472	-1.17309	0.000887602	0.00127627	down	yes	--	linc	chr8:110006089-110007665:-	--
MSTRG.3961	20	0.545062	38	1.32685	0.410795	-1.28351	0.000914126	0.00130929	down	yes	--	linc	chr1:52717029-52720745:+	--
MSTRG.98873	16	0.43605	33	1.15226	0.378429	-1.4019	0.000945168	0.0013495	down	yes	--	antisense	chr3:54867455-54869436:+	--
MSTRG.26433	28	0.763087	47	1.6411	0.464985	-1.10474	0.00106121	0.00149883	down	yes	--	antisense	chr11:24971527-25064880:-	--
MSTRG.876	8	0.218025	22	0.768175	0.283822	-1.81694	0.0011297	0.00158801	down	yes	--	linc	chr1:14202701-14204938:+	--
MSTRG.112398	6	0.163519	19	0.663424	0.246477	-2.02048	0.00116107	0.00162533	down	yes	--	antisense	chr4:117895520-117937717:-	--
MSTRG.121297	0	0.0136266	9	0.314253	0.0433617	-4.52744	0.00117717	0.00164367	down	yes	--	linc	chr5:90450248-90451219:-	--
MSTRG.139953	0	0.0136266	9	0.314253	0.0433617	-4.52744	0.00117717	0.00164367	down	yes	--	linc	chr7:48658254-48665641:-	--
MSTRG.143766	0	0.0136266	9	0.314253	0.0433617	-4.52744	0.00117717	0.00164367	down	yes	--	antisense	chr7:96907513-96949087:-	--
MSTRG.166253	0	0.0136266	9	0.314253	0.0433617	-4.52744	0.00117717	0.00164367	down	yes	--	linc	chrAEMK02000511.1:14477-45091:+	--
MSTRG.44248	0	0.0136266	9	0.314253	0.0433617	-4.52744	0.00117717	0.00164367	down	yes	--	linc	chr13:125429057-125546351:-	--
MSTRG.67495	0	0.0136266	9	0.314253	0.0433617	-4.52744	0.00117717	0.00164367	down	yes	--	linc	chr16:23422651-23459697:+	--
MSTRG.71370	0	0.0136266	9	0.314253	0.0433617	-4.52744	0.00117717	0.00164367	down	yes	--	linc	chr16:79110745-79118907:-	--
MSTRG.90484	0	0.0136266	9	0.314253	0.0433617	-4.52744	0.00117717	0.00164367	down	yes	--	linc	chr2:129871259-129871728:+	--
MSTRG.98265	0	0.0136266	9	0.314253	0.0433617	-4.52744	0.00117717	0.00164367	down	yes	--	linc	chr3:59483805-59531123:+	--
MSTRG.149175	3	0.0817594	14	0.488839	0.167252	-2.5799	0.00123192	0.0017093	down	yes	--	antisense	chr8:71797403-71800035:+	--
MSTRG.158194	3	0.0817594	14	0.488839	0.167252	-2.5799	0.00123192	0.0017093	down	yes	--	antisense	chr9:45723110-45740944:+	--
MSTRG.52827	3	0.0817594	14	0.488839	0.167252	-2.5799	0.00123192	0.0017093	down	yes	--	linc	chr14:59950655-59952756:-	--
MSTRG.71914	3	0.0817594	14	0.488839	0.167252	-2.5799	0.00123192	0.0017093	down	yes	--	antisense	chr17:12035059-12038841:-	--
MSTRG.94302	19	0.517809	36	1.25701	0.411936	-1.27951	0.00128442	0.00177694	down	yes	--	linc	chr3:15275877-15276554:+	--
MSTRG.124154	1	0.0272531	10	0.349171	0.078051	-3.67944	0.00128527	0.00177694	down	yes	--	linc	chr6:12414760-12415519:+	--
MSTRG.27371	1	0.0272531	10	0.349171	0.078051	-3.67944	0.00128527	0.00177694	down	yes	--	linc	chr11:52228609-52229367:-	--
MSTRG.32792	1	0.0272531	10	0.349171	0.078051	-3.67944	0.00128527	0.00177694	down	yes	--	linc	chr12:37948498-37953669:+	--
MSTRG.55846	1	0.0272531	10	0.349171	0.078051	-3.67944	0.00128527	0.00177694	down	yes	--	linc	chr14:99566627-99573535:-	--
MSTRG.93106	1	0.0272531	10	0.349171	0.078051	-3.67944	0.00128527	0.00177694	down	yes	--	linc	chr3:3382661-3383336:+	--
MSTRG.106543	33	0.899353	52	1.81569	0.495324	-1.01356	0.00132922	0.00183475	down	yes	--	linc	chr4:42807133-42826117:+	--
MSTRG.153919	2	0.0545062	12	0.419005	0.130085	-2.94247	0.00135373	0.00186425	down	yes	--	linc	chr8:133336686-133415542:-	--
MSTRG.77694	2	0.0545062	12	0.419005	0.130085	-2.94247	0.00135373	0.00186425	down	yes	--	linc	chr18:19787876-19788345:-	--
MSTRG.166010	20	0.545062	37	1.29193	0.421898	-1.24504	0.00139859	0.00192123	down	yes	--	linc	chrAEMK02000452.1:3528386-3531481:+	--
MSTRG.46081	9	0.245278	23	0.803092	0.305417	-1.71115	0.00140609	0.00192947	down	yes	--	antisense	chr13:151420730-151429088:-	--
MSTRG.86803	5	0.136266	17	0.59359	0.229562	-2.12304	0.00151569	0.00206701	down	yes	--	antisense	chr2:81589733-81635872:+	--
MSTRG.62483	22	0.599569	39	1.36177	0.440288	-1.18348	0.00162479	0.0022018	down	yes	--	antisense	chr15:79331901-79337198:-	--
MSTRG.77179	23	0.626822	40	1.39668	0.448793	-1.15588	0.00173578	0.00233785	down	yes	--	antisense	chr18:13573350-13577310:-	--
MSTRG.86379	23	0.626822	40	1.39668	0.448793	-1.15588	0.00173578	0.00233785	down	yes	--	linc	chr2:79654222-79670314:-	--
MSTRG.135401	32	0.8721	50	1.74585	0.499527	-1.00137	0.00183327	0.00245379	down	yes	--	linc	chr6:169216232-169221324:-	--
MSTRG.128158	24	0.654075	41	1.4316	0.456884	-1.1301	0.00184479	0.00246746	down	yes	--	linc	chr6:59562757-59564878:-	--
MSTRG.133721	14	0.381544	29	1.01259	0.376798	-1.40814	0.00187137	0.00249869	down	yes	--	linc	chr6:148608032-148609846:-	--
MSTRG.119038	4	0.109012	15	0.523756	0.208136	-2.2644	0.00193043	0.00256822	down	yes	--	linc	chr5:64399211-64403834:+	--
MSTRG.124227	4	0.109012	15	0.523756	0.208136	-2.2644	0.00193043	0.00256822	down	yes	--	linc	chr6:13174064-13175474:+	--
MSTRG.52911	4	0.109012	15	0.523756	0.208136	-2.2644	0.00193043	0.00256822	down	yes	--	linc	chr14:60862734-60863411:-	--
MSTRG.99557	11	0.299784	25	0.872926	0.343425	-1.54193	0.0020057	0.00264431	down	yes	--	linc	chr3:78034797-78038175:+	--
MSTRG.131169	6	0.163519	18	0.628507	0.26017	-1.94247	0.00206345	0.00271062	down	yes	--	antisense	chr6:96070714-96072573:+	--
MSTRG.170465	15	0.408797	30	1.04751	0.390255	-1.35751	0.00209633	0.00275055	down	yes	--	linc	chrX:50376944-50379083:-	--
MSTRG.85908	27	0.735834	44	1.53635	0.47895	-1.06205	0.00215656	0.00282238	down	yes	--	linc	chr2:75989694-75991211:+	--
MSTRG.132330	21	0.572316	37	1.29193	0.442992	-1.17465	0.00227849	0.00296838	down	yes	--	antisense	chr6:111440653-111489243:+	--
MSTRG.50681	16	0.43605	31	1.08243	0.402844	-1.31171	0.00232176	0.00301966	down	yes	--	linc	chr14:31674061-31674556:+	--
MSTRG.127947	0	0.0136266	8	0.279336	0.0487819	-4.35751	0.00242955	0.00314132	down	yes	--	antisense	chr6:58280939-58283182:-	--
MSTRG.165831	0	0.0136266	8	0.279336	0.0487819	-4.35751	0.00242955	0.00314132	down	yes	--	linc	chrAEMK02000452.1:2035308-2050616:-	--
MSTRG.166660	0	0.0136266	8	0.279336	0.0487819	-4.35751	0.00242955	0.00314132	down	yes	--	linc	chrAEMK02000682.1:481515-488061:-	--
MSTRG.25698	0	0.0136266	8	0.279336	0.0487819	-4.35751	0.00242955	0.00314132	down	yes	--	linc	chr11:18424103-18447743:+	--
MSTRG.47764	0	0.0136266	8	0.279336	0.0487819	-4.35751	0.00242955	0.00314132	down	yes	--	linc	chr13:191638752-191646862:-	--
MSTRG.51109	0	0.0136266	8	0.279336	0.0487819	-4.35751	0.00242955	0.00314132	down	yes	--	antisense	chr14:38641979-38643727:-	--
MSTRG.58768	0	0.0136266	8	0.279336	0.0487819	-4.35751	0.00242955	0.00314132	down	yes	--	linc	chr15:8136319-8144010:-	--
MSTRG.61451	0	0.0136266	8	0.279336	0.0487819	-4.35751	0.00242955	0.00314132	down	yes	--	linc	chr15:60929580-61015738:+	--
MSTRG.77893	0	0.0136266	8	0.279336	0.0487819	-4.35751	0.00242955	0.00314132	down	yes	--	linc	chr18:26005639-26032098:+	--
MSTRG.80995	22	0.599569	38	1.32685	0.451874	-1.14601	0.00243037	0.00314186	down	yes	--	linc	chr2:6748438-6749309:-	--
MSTRG.40923	17	0.463303	32	1.11735	0.414646	-1.27005	0.00254603	0.00327548	down	yes	--	linc	chr13:75372658-75382368:-	--
MSTRG.165792	23	0.626822	39	1.36177	0.460301	-1.11935	0.00257862	0.00331189	down	yes	--	linc	chrAEMK02000452.1:1859130-1863939:+	--
MSTRG.123218	13	0.354291	27	0.94276	0.375801	-1.41196	0.0026391	0.0033817	down	yes	--	linc	chr6:3557912-3561287:-	--
MSTRG.11191	1	0.0272531	9	0.314253	0.0867234	-3.52744	0.00264686	0.00338771	down	yes	--	linc	chr1:168462405-168465072:-	--
MSTRG.155388	1	0.0272531	9	0.314253	0.0867234	-3.52744	0.00264686	0.00338771	down	yes	--	linc	chr9:9650912-9652115:+	--
MSTRG.25295	1	0.0272531	9	0.314253	0.0867234	-3.52744	0.00264686	0.00338771	down	yes	--	linc	chr11:15946195-15970543:+	--
MSTRG.27251	1	0.0272531	9	0.314253	0.0867234	-3.52744	0.00264686	0.00338771	down	yes	--	linc	chr11:49514599-49536179:-	--
MSTRG.41850	1	0.0272531	9	0.314253	0.0867234	-3.52744	0.00264686	0.00338771	down	yes	--	linc	chr13:90971764-91036261:+	--
MSTRG.141911	7	0.190772	19	0.663424	0.287556	-1.79808	0.00266178	0.00340285	down	yes	--	linc	chr7:73310587-73574756:+	--
MSTRG.106986	2	0.0545062	11	0.384088	0.141911	-2.81694	0.00268542	0.00342649	down	yes	--	antisense	chr4:55107727-55118916:-	--
MSTRG.109063	2	0.0545062	11	0.384088	0.141911	-2.81694	0.00268542	0.00342649	down	yes	--	linc	chr4:82505620-82530383:+	--
[truncated: 856 more rows]
