# Supplementary material for: Exploring the lncRNAs Related to Skeletal Muscle Fiber Types and Meat Quality Traits in Pigs
Source: Genes (Basel). 2020 Aug 4;11(8):883. doi: 10.3390/genes11080883 (PMC7465969; doi:10.3390/genes11080883)
Supplement: Supplementary file 1 [file genes-11-00883-s001.zip › Additional file 9 Table S5 DE mRNAs from Bf and Sol groups.xls]

## Sheet: List of DE mRNAs
Gene	Bf28_count	Bf35_count	Bf36_count	Bf_normalize	Sol28_count	Sol35_count	Sol36_count	Sol_normalize	FoldChange	Log2FoldChange	pval	padj	Up/Down	Significant	GeneName	Biotype	Position	NR:Seq-id	NR:Score	NR:Evalue	NR:Description	NT:Seq-id	NT:Score	NT:Evalue	NT:Description	Uniprot:UniProtKB-AC	Uniprot:Score	Uniprot:Evalue	Uniprot:Description	COG:gene	COG:Score	COG:Eval	COG:num	Pfam:pfam_ID	Pfam:pfam_Name	Pfam:pfam_Description	GO:biological_process	GO:cellular_component	GO:molecular_function	KEGG:KO	KEGG:Description
ENSSSCG00000000006	327	268	261	275.327	1226	457	239	636.92	0.432279	-1.20997	0.000124238	0.0115831	down	yes	PPARA	protein_coding	chr5:3302755-3321091:-	gi|113205560|ref|NP_001037991.1|	2482	0	peroxisome proliferator-activated receptor alpha [Sus scrofa]	gi|113205559|ref|NM_001044526.1|	1372	0	Sus scrofa peroxisome proliferator-activated receptor alpha (PPARA), mRNA	Q95N78	927	0	Peroxisome proliferator-activated receptor alpha	.	.	.	.	pfam00105	zf-C4	Zinc finger, C4 type (two domains). In nearly all cases, this is the DNA binding domain of a nuclear hormone receptor. The alignment contains two Zinc finger domains that are too dissimilar to be aligned with each other.	GO:0032922|circadian regulation of gene expression;GO:0070166|enamel mineralization;GO:0008544|epidermis development;GO:0006631|fatty acid metabolic process;GO:0032099|negative regulation of appetite;GO:0010887|negative regulation of cholesterol storage;GO:0050728|negative regulation of inflammatory response;GO:1903038|negative regulation of leukocyte cell-cell adhesion;GO:0010745|negative regula…	GO:0005634|nucleus;	GO:0003677|DNA binding;GO:0008144|drug binding;GO:0008289|lipid binding;GO:0004872|receptor activity;GO:0000978|RNA polymerase II core promoter proximal region sequence-specific DNA binding;GO:0004879|RNA polymerase II transcription factor activity, ligand-activated sequence-specific DNA binding;GO:0043565|sequence-specific DNA binding;GO:0003707|steroid hormone receptor activity;GO:0003700|trans…	K07294	NR1C1, PPARA; peroxisome proliferator-activated receptor alpha
ENSSSCG00000000033	1091	1437	1225	1228.04	465	610	281	452.612	2.71324	1.44001	2.07644e-05	0.00263894	up	yes	TSPO	protein_coding	chr5:5723190-5735131:-	gi|47523338|ref|NP_998918.1|	608	1e-75	translocator protein [Sus scrofa]	gi|47523337|ref|NM_213753.1|	775	0	Sus scrofa translocator protein (18kDa) (TSPO), mRNA	Q6UN27	134	1e-37	Translocator protein	SMa1079	86.3	2e-19	COG3476	pfam03073	TspO_MBR	TspO/MBR family. Tryptophan-rich sensory protein (TspO) is an integral membrane protein that acts as a negative regulator of the expression of specific photosynthesis genes in response to oxygen/light. It is involved in the efflux of porphyrin intermediates from the cell. This reduces the activity of coproporphyrinogen III oxidase, which is thought to lead to the accumulation of a putative repres…	GO:0006869|lipid transport;	GO:0016021|integral component of membrane;GO:0031966|mitochondrial membrane;	.	K05770	BZRP; benzodiazapine receptor
ENSSSCG00000000138	7556	4821	5296	5626.52	214	2997	638	1253.03	4.49031	2.16682	5.13276e-06	0.00075778	up	yes	PVALB	protein_coding	chr5:10953580-10974006:+	gi|297747319|ref|NP_001177086.1|	464	6e-53	parvalbumin alpha [Sus scrofa]	gi|927127285|ref|XM_005663796.2|	610	0	PREDICTED: Sus scrofa parvalbumin (PVALB), transcript variant X1, mRNA	P80050	175	2e-51	Parvalbumin alpha	.	.	.	.	pfam00036	EF-hand_1	EF hand. The EF-hands can be divided into two classes: signaling proteins and buffering/transport proteins. The first group is the largest and includes the most well-known members of the family such as calmodulin, troponin C and S100B. These proteins typically undergo a calcium-dependent conformational change which opens a target binding site. The latter group is represented by calbindin D9k and …	.	.	GO:0005509|calcium ion binding;	.	.
ENSSSCG00000000151	328	532	432	425.751	70	108	50	76.2087	5.58665	2.48198	1.93674e-11	1.07461e-08	up	yes	ENSSSCG00000000151	protein_coding	chr5:11920386-11929669:-	gi|927127541|ref|XP_003126117.3|	1610	0	PREDICTED: apolipoprotein L6 isoform X1 [Sus scrofa]	gi|927127540|ref|XM_003126069.5|	1594	0	PREDICTED: Sus scrofa apolipoprotein L6 (LOC100518305), transcript variant X1, mRNA	Q9BWW8	176	6e-53	Apolipoprotein L6	.	.	.	.	pfam05461	ApoL	Apolipoprotein L. Apo L belongs to the high density lipoprotein family that plays a central role in cholesterol transport. The cholesterol content of membranes is important in cellular processes such as modulating gene transcription and signal transduction both in the adult brain and during neurodevelopment. There are six apo L genes located in close proximity to each other on chromosome 22q12 in…	GO:0006869|lipid transport;GO:0042157|lipoprotein metabolic process;	GO:0005737|cytoplasm;GO:0005576|extracellular region;	GO:0008289|lipid binding;	K14480	APOL; apolipoprotein L
ENSSSCG00000000252	84	63	62	67.0371	5	4	0	2.87362	23.3284	4.54402	9.87838e-07	0.000185722	up	yes	KRT8	protein_coding	chr5:18170354-18180215:-	gi|227430407|ref|NP_001153087.1|	1763	0	keratin, type II cytoskeletal 8 [Sus scrofa]	gi|227430406|ref|NM_001159615.1|	1647	0	Sus scrofa keratin 8, type II (KRT8), mRNA	P05786	522	2e-171	Keratin, type II cytoskeletal 8	.	.	.	.	pfam00038	Filament	Intermediate filament protein.	.	GO:0005737|cytoplasm;GO:0045095|keratin filament;GO:0016363|nuclear matrix;GO:0005654|nucleoplasm;	GO:0005198|structural molecule activity;	K07605	KRT2; type II keratin, basic
ENSSSCG00000000253	16	13	10	12.6246	1	1	0	0.636785	19.8255	4.30929	0.000532476	0.0355229	up	yes	KRT18	protein_coding	chr5:18217575-18222833:+	gi|927128593|ref|XP_005652636.2|	1839	0	PREDICTED: keratin, type I cytoskeletal 18 [Sus scrofa]	gi|288780725|dbj|AK350061.1|	1379	0	Sus scrofa mRNA, clone:SMG010058A09, expressed in submaxillary gland	P05783	653	0	Keratin, type I cytoskeletal 18	.	.	.	.	pfam00038	Filament	Intermediate filament protein.	GO:0009653|anatomical structure morphogenesis;GO:0007049|cell cycle;GO:0097191|extrinsic apoptotic signaling pathway;GO:0043000|Golgi to plasma membrane CFTR protein transport;GO:0097284|hepatocyte apoptotic process;GO:0045104|intermediate filament cytoskeleton organization;GO:0043066|negative regulation of apoptotic process;GO:0033209|tumor necrosis factor-mediated signaling pathway;GO:0016032|v…	GO:0071944|cell periphery;GO:0005913|cell-cell adherens junction;GO:0034451|centriolar satellite;GO:0005737|cytoplasm;GO:0070062|extracellular exosome;GO:0005882|intermediate filament;GO:0045095|keratin filament;GO:0005815|microtubule organizing center;GO:0005730|nucleolus;GO:0048471|perinuclear region of cytoplasm;	GO:0098641|cadherin binding involved in cell-cell adhesion;GO:0044822|poly(A) RNA binding;GO:0097110|scaffold protein binding;GO:0005198|structural molecule activity;	K07604	KRT1; type I keratin, acidic
ENSSSCG00000000362	220	186	39	147.765	15	23	6	14.4153	10.2506	3.35763	1.06687e-07	2.69668e-05	up	yes	RDH5	protein_coding	chr5:21166904-21170897:+	gi|311255624|ref|XP_003126302.1|	1573	0	PREDICTED: 11-cis retinol dehydrogenase [Sus scrofa]	gi|927129402|ref|XM_003126254.3|	1235	0	PREDICTED: Sus scrofa retinol dehydrogenase 5 (11-cis/9-cis) (RDH5), transcript variant X1, mRNA	Q27979	530	0	11-cis retinol dehydrogenase	.	.	.	.	pfam00106	adh_short	short chain dehydrogenase. This family contains a wide variety of dehydrogenases.	GO:0050896|response to stimulus;GO:0042572|retinol metabolic process;GO:0007601|visual perception;	GO:0005788|endoplasmic reticulum lumen;GO:0016020|membrane;	GO:0004745|retinol dehydrogenase activity;	K00061	RDH5; 11-cis-retinol dehydrogenase [EC:1.1.1.315]
ENSSSCG00000000519	127	156	146	139.647	30	62	47	47.6849	2.92853	1.55018	0.000102833	0.0100551	up	yes	GLIPR1	protein_coding	chr5:38758616-38815555:+	gi|311255952|ref|XP_003126435.1|	1227	9e-151	PREDICTED: glioma pathogenesis-related protein 1 isoform X2 [Sus scrofa]	gi|371918180|dbj|AK395848.1|	1471	0	Sus scrofa mRNA, clone: OVRT10074D09, expressed in ovary	P48060	374	1e-117	Glioma pathogenesis-related protein 1	YKR013w	67.8	1e-10	COG2340	pfam00188	CAP	Cysteine-rich secretory protein family. This is a large family of cysteine-rich secretory proteins, antigen 5, and pathogenesis-related 1 proteins (CAP) that are found in a wide range of organisms, including prokaryotes and non-vertebrate eukaryotes, The nine subfamilies of the mammalian CAP 'super'family include: the human glioma pathogenesis-related 1 (GLIPR1), Golgi associated pathogenesis rel…	.	GO:0005576|extracellular region;GO:0016021|integral component of membrane;GO:0016020|membrane;GO:0005886|plasma membrane;	.	.	.
ENSSSCG00000000551	162	281	239	224.664	42	51	35	43.4272	5.17334	2.3711	1.31228e-09	5.33088e-07	up	yes	ARNTL2	protein_coding	chr5:46330522-46482280:-	gi|927131239|ref|XP_013853238.1|	2536	0	PREDICTED: aryl hydrocarbon receptor nuclear translocator-like protein 2 isoform X3 [Sus scrofa]	gi|927131238|ref|XM_013997784.1|	1585	0	PREDICTED: Sus scrofa aryl hydrocarbon receptor nuclear translocator-like protein 2 (LOC100625791), transcript variant X3, mRNA	Q8WYA1	806	0	Aryl hydrocarbon receptor nuclear translocator-like protein 2	.	.	.	.	pfam14598	PAS_11	PAS domain. This family includes the PAS-B domain of NCOA1 (Nuclear receptor coactivator 1), which binds to an LXXLL motif in the C-terminal region of STAT6 (Signal transducer and activator of transcription 6).	GO:0007623|circadian rhythm;GO:0009649|entrainment of circadian clock;GO:0042753|positive regulation of circadian rhythm;GO:0045944|positive regulation of transcription from RNA polymerase II promoter;GO:0045893|positive regulation of transcription, DNA-templated;GO:0006357|regulation of transcription from RNA polymerase II promoter;GO:0006355|regulation of transcription, DNA-templated;GO:0006351…	GO:0005737|cytoplasm;GO:0005730|nucleolus;GO:0005634|nucleus;GO:0005667|transcription factor complex;	GO:0070888|E-box binding;GO:0000982|transcription factor activity, RNA polymerase II core promoter proximal region sequence-specific binding;GO:0003700|transcription factor activity, sequence-specific DNA binding;	K09099	ARNTL2, BMAL2; aryl hydrocarbon receptor nuclear translocator-like protein 2
ENSSSCG00000000577	101	124	89	103.167	26	16	4	15.0407	6.85916	2.77803	0.000168426	0.0148508	up	yes	GYS2	protein_coding	chr5:51852976-51917689:+	gi|306782597|ref|NP_001182440.1|	3495	0	glycogen [starch] synthase, liver [Sus scrofa]	gi|306782596|ref|NM_001195511.1|	2432	0	Sus scrofa glycogen synthase 2 (liver) (GYS2), mRNA	P54840	1228	0	Glycogen [starch] synthase, liver	YFR015c	659	0	COG0438	pfam05693	Glycogen_syn	Glycogen synthase. This family consists of the eukaryotic glycogen synthase proteins GYS1, GYS2 and GYS3. Glycogen synthase (GS) is the enzyme responsible for the synthesis of -1,4-linked glucose chains in glycogen. It is the rate limiting enzyme in the synthesis of the polysaccharide, and its activity is highly regulated through phosphorylation at multiple sites and also by allosteric effectors,…	GO:0005978|glycogen biosynthetic process;GO:0009749|response to glucose;	GO:0005938|cell cortex;GO:0030864|cortical actin cytoskeleton;GO:0005737|cytoplasm;GO:0005856|cytoskeleton;GO:0005829|cytosol;GO:0043265|ectoplasm;	GO:0004373|glycogen (starch) synthase activity;	K00693	GYS; glycogen(starch) synthase [EC:2.4.1.11]
ENSSSCG00000000591	357	603	391	449.536	66	110	43	72.7455	6.17957	2.62751	5.82072e-08	1.59537e-05	up	yes	PIK3C2G	protein_coding	chr5:54473830-54849512:-	gi|927131643|ref|XP_013843806.1|	7869	0	PREDICTED: phosphatidylinositol 4-phosphate 3-kinase C2 domain-containing subunit gamma isoform X2 [Sus scrofa]	gi|927131642|ref|XM_013988352.1|	4731	0	PREDICTED: Sus scrofa phosphatidylinositol-4-phosphate 3-kinase, catalytic subunit type 2 gamma (PIK3C2G), transcript variant X2, mRNA	O75747	2437	0	Phosphatidylinositol 4-phosphate 3-kinase C2 domain-containing subunit gamma	SPAC458.05	206	2e-53	COG5032	pfam00454	PI3_PI4_kinase	Phosphatidylinositol 3- and 4-kinase. Some members of this family probably do not have lipid kinase activity and are protein kinases.	GO:0006935|chemotaxis;GO:0006661|phosphatidylinositol biosynthetic process;GO:0048015|phosphatidylinositol-mediated signaling;GO:0039694|viral RNA genome replication;	GO:0005829|cytosol;GO:0005942|phosphatidylinositol 3-kinase complex;GO:0005886|plasma membrane;	GO:0016303|1-phosphatidylinositol-3-kinase activity;GO:0035005|1-phosphatidylinositol-4-phosphate 3-kinase activity;GO:0005524|ATP binding;GO:0035091|phosphatidylinositol binding;GO:0016307|phosphatidylinositol phosphate kinase activity;	K00923	PIK3C2; phosphatidylinositol-4-phosphate 3-kinase [EC:2.7.1.154]
ENSSSCG00000000757	4261	9554	5191	6414.83	2206	3468	1848	2529.72	2.53579	1.34243	0.000137769	0.0126559	up	yes	ADIPOR2	protein_coding	chr5:68755837-68807493:+	gi|55742866|ref|NP_001007193.1|	2066	0	adiponectin receptor protein 2 [Sus scrofa]	gi|927133155|ref|XM_005664110.2|	3667	0	PREDICTED: Sus scrofa adiponectin receptor 2 (ADIPOR2), transcript variant X1, mRNA	Q86V24	748	0	Adiponectin receptor protein 2	SPBC12C2.09c	184	6e-50	COG1272	pfam03006	HlyIII	Haemolysin-III related. Members of this family are integral membrane proteins. This family includes a protein with hemolytic activity from Bacillus cereus. It has been proposed that YOL002c encodes a Saccharomyces cerevisiae protein that plays a key role in metabolic pathways that regulate lipid and phosphate metabolizm. In eukaryotes, members are seven-transmembrane pass molecules found to encod…	GO:0033211|adiponectin-activated signaling pathway;GO:0019395|fatty acid oxidation;GO:0007565|female pregnancy;GO:0042593|glucose homeostasis;GO:0007507|heart development;GO:0009755|hormone-mediated signaling pathway;GO:0030308|negative regulation of cell growth;GO:0046326|positive regulation of glucose import;GO:0007584|response to nutrient;GO:0061042|vascular wound healing;	GO:0016021|integral component of membrane;GO:0031226|intrinsic component of plasma membrane;	GO:0097003|adipokinetic hormone receptor activity;GO:0055100|adiponectin binding;GO:0046872|metal ion binding;	K07297	ADIPOR; adiponectin receptor
ENSSSCG00000000864	2194	2960	2774	2586.43	978	1489	926	1148.82	2.25138	1.17081	6.68181e-06	0.000950028	up	yes	CHPT1	protein_coding	chr5:82497437-82544732:-	gi|927134356|ref|XP_013853477.1|	1776	0	PREDICTED: cholinephosphotransferase 1 [Sus scrofa]	gi|742176962|ref|XR_826443.1|	1925	0	PREDICTED: Bison bison bison choline phosphotransferase 1 (CHPT1), transcript variant X2, misc_RNA	Q1LZE6	627	0	Cholinephosphotransferase 1	SPAC22A12.10	104	1e-22	COG5050	pfam01066	CDP-OH_P_transf	CDP-alcohol phosphatidyltransferase. All of these members have the ability to catalyse the displacement of CMP from a CDP-alcohol by a second alcohol with formation of a phosphodiester bond and concomitant breaking of a phosphoride anhydride bond.	GO:0006663|platelet activating factor biosynthetic process;	GO:0000139|Golgi membrane;GO:0016021|integral component of membrane;	GO:0004142|diacylglycerol cholinephosphotransferase activity;GO:0046872|metal ion binding;	K00994	CHPT1, CPT1; diacylglycerol cholinephosphotransferase [EC:2.7.8.2]
ENSSSCG00000000997	485	314	525	416.587	2369	681	789	1297.86	0.32098	-1.63944	3.91164e-08	1.18648e-05	down	yes	PPP1R3G	protein_coding	chr7:2965061-3057806:+	gi|311259645|ref|XP_003128202.1|	1218	7e-150	PREDICTED: protein phosphatase 1 regulatory subunit 3G [Sus scrofa]	gi|927152719|ref|XM_003128154.3|	1760	0	PREDICTED: Sus scrofa protein phosphatase 1, regulatory subunit 3G (PPP1R3G), mRNA	B7ZBB8	342	3e-104	Protein phosphatase 1 regulatory subunit 3G	.	.	.	.	pfam03370	CBM_21	Putative phosphatase regulatory subunit. This family consists of several eukaryotic proteins that are thought to be involved in the regulation of glycogen metabolizm. For instance, the mouse PTG protein has been shown to interact with glycogen synthase, phosphorylase kinase, phosphorylase a: these three enzymes have key roles in the regulation of glycogen metabolizm. PTG also binds the catalytic …	GO:0042593|glucose homeostasis;GO:2000467|positive regulation of glycogen (starch) synthase activity;GO:0045725|positive regulation of glycogen biosynthetic process;	GO:0005737|cytoplasm;	GO:2001069|glycogen binding;	.	.
ENSSSCG00000001067	0	0	0	0	28	1	0	9.45176	#NAME?	#NAME?	0.000327026	0.0244721	down	yes	STMND1	protein_coding	chr7:13014784-13039651:+	gi|545837497|ref|XP_005656271.1|	956	6e-127	PREDICTED: stathmin domain-containing protein 1 isoform X1 [Sus scrofa]	gi|927153292|ref|XM_013988941.1|	490	0	PREDICTED: Sus scrofa stathmin domain containing 1 (STMND1), transcript variant X2, mRNA	H3BQB6	246	6e-79	Stathmin domain-containing protein 1	.	.	.	.	pfam00836	Stathmin	Stathmin family. The Stathmin family of proteins play an important role in the regulation of the microtubule cytoskeleton. They regulate microtubule dynamics by promoting depolymerization of microtubules and/or preventing polymerization of tubulin heterodimers.	GO:0031110|regulation of microtubule polymerization or depolymerization;	.	.	.	.
ENSSSCG00000001435	1128	1636	1148	1292.5	500	557	337	469.816	2.75107	1.45999	5.63208e-08	1.56249e-05	up	yes	AGPAT1	protein_coding	chr7:24205840-24209627:-	gi|927155193|ref|XP_013833112.1|	1452	0	PREDICTED: 1-acyl-sn-glycerol-3-phosphate acyltransferase alpha isoform X2 [Sus scrofa]	gi|927155192|ref|XM_013977658.1|	965	0	PREDICTED: Sus scrofa 1-acylglycerol-3-phosphate O-acyltransferase 1 (AGPAT1), transcript variant X2, mRNA	Q95JH0	226	3e-70	1-acyl-sn-glycerol-3-phosphate acyltransferase alpha	YDL052c	138	5e-37	COG0204	pfam01553	Acyltransferase	Acyltransferase. This family contains acyltransferases involved in phospholipid biosynthesis and other proteins of unknown function. This family also includes tafazzin, the Barth syndrome gene.	GO:0016024|CDP-diacylglycerol biosynthetic process;	GO:0005789|endoplasmic reticulum membrane;GO:0016021|integral component of membrane;	GO:0003841|1-acylglycerol-3-phosphate O-acyltransferase activity;	K13509	AGPAT1_2; lysophosphatidate acyltransferase [EC:2.3.1.51]
ENSSSCG00000001780	562	761	365	563.304	274	242	141	220.504	2.55462	1.35311	4.04592e-05	0.00455647	up	yes	FAH	protein_coding	chr7:49047983-49087783:+	gi|594694079|ref|XP_007194291.1|	1906	0	PREDICTED: fumarylacetoacetase isoform X1 [Balaenoptera acutorostrata scammoni]	gi|927158161|ref|XM_003356648.3|	891	0	PREDICTED: Sus scrofa fumarylacetoacetate hydrolase (fumarylacetoacetase) (FAH), mRNA	A5PKH3	737	0	Fumarylacetoacetase	PA2008	347	9e-113	COG0179	pfam09298	FAA_hydrolase_N	Fumarylacetoacetase N-terminal. The N-terminal domain of fumarylacetoacetate hydrolase is functionally uncharacterized, and adopts a structure consisting of an SH3-like barrel.	GO:0006559|L-phenylalanine catabolic process;GO:0006572|tyrosine catabolic process;	.	GO:0004334|fumarylacetoacetase activity;GO:0046872|metal ion binding;	K01555	FAH, fahA; fumarylacetoacetase [EC:3.7.1.2]
ENSSSCG00000001844	4016	6889	4787	5209.93	1175	1438	583	1061.19	4.90951	2.29558	9.15615e-08	2.34037e-05	up	yes	PLIN1	protein_coding	chr7:55237349-55251510:-	gi|927158707|ref|XP_013852565.1|	2053	0	PREDICTED: perilipin-1 isoform X1 [Sus scrofa]	gi|927158706|ref|XM_013997111.1|	1878	0	PREDICTED: Sus scrofa perilipin 1 (PLIN1), transcript variant X1, mRNA	O60240	81.6	6e-15	Perilipin-1	.	.	.	.	pfam03036	Perilipin	Perilipin family. The perilipin family includes lipid droplet-associated protein (perilipin) and adipose differentiation-related protein (adipophilin).	GO:0016042|lipid catabolic process;GO:0006629|lipid metabolic process;	GO:0005829|cytosol;GO:0005783|endoplasmic reticulum;GO:0005811|lipid particle;	GO:0008289|lipid binding;	K08768	PLIN; perilipin
ENSSSCG00000001849	510	839	736	685.142	177	209	119	169.865	4.03345	2.01201	6.06551e-12	3.8329e-09	up	yes	ANPEP	protein_coding	chr7:55351083-55373894:-	gi|545840579|ref|XP_005653580.1|	5020	0	PREDICTED: aminopeptidase N isoform X1 [Sus scrofa]	gi|927158703|ref|XM_005653523.2|	3633	0	PREDICTED: Sus scrofa alanyl (membrane) aminopeptidase (ANPEP), transcript variant X2, mRNA	P15145	1837	0	Aminopeptidase N	YHR047c	388	2e-116	COG0308	pfam01433	Peptidase_M1	Peptidase family M1. Members of this family are aminopeptidases. The members differ widely in specificity, hydrolysing acidic, basic or neutral N-terminal residues. This family includes leukotriene-A4 hydrolase, this enzyme also has an aminopeptidase activity.	GO:0001525|angiogenesis;GO:0030154|cell differentiation;GO:0043171|peptide catabolic process;GO:0006508|proteolysis;	GO:0005737|cytoplasm;GO:0016021|integral component of membrane;GO:0005886|plasma membrane;	GO:0070006|metalloaminopeptidase activity;GO:0042277|peptide binding;GO:0001618|virus receptor activity;GO:0008270|zinc ion binding;	K11140	ANPEP; aminopeptidase N [EC:3.4.11.2]
ENSSSCG00000001852	5942	3490	6569	5007.67	16272	7571	7949	10816.3	0.462974	-1.111	0.000458312	0.0315849	down	yes	IDH2	protein_coding	chr7:55651614-55681426:-	gi|255683404|ref|NP_001157479.1|	2370	0	isocitrate dehydrogenase [NADP], mitochondrial [Sus scrofa]	gi|255683403|ref|NM_001164007.1|	1804	0	Sus scrofa isocitrate dehydrogenase 2 (NADP+), mitochondrial (IDH2), mRNA	P33198	868	0	Isocitrate dehydrogenase [NADP], mitochondrial (Fragment)	BMEI0791	553	0	COG0538	pfam00180	Iso_dh	Isocitrate/isopropylmalate dehydrogenase.	GO:0006103|2-oxoglutarate metabolic process;GO:0006097|glyoxylate cycle;GO:0006102|isocitrate metabolic process;GO:0006099|tricarboxylic acid cycle;	GO:0005739|mitochondrion;	GO:0004450|isocitrate dehydrogenase (NADP+) activity;GO:0000287|magnesium ion binding;GO:0051287|NAD binding;	K00031	IDH1, IDH2, icd; isocitrate dehydrogenase [EC:1.1.1.42]
ENSSSCG00000001963	334	217	337	280.053	598	488	601	585.167	0.478587	-1.06315	0.000136701	0.0126415	down	yes	EGLN3	protein_coding	chr7:65805487-65833573:+	gi|149051230|gb|EDM03403.1|	1406	0	rCG62399 [Rattus norvegicus]	gi|927159702|ref|XM_001928507.5|	3206	0	PREDICTED: Sus scrofa egl-9 family hypoxia-inducible factor 3 (EGLN3), mRNA	Q9H6Z9	478	4e-159	Egl nine homolog 3	VCA0949	55.8	8e-08	COG3751	pfam13640	2OG-FeII_Oxy_3	2OG-Fe(II) oxygenase superfamily. This family contains members of the 2-oxoglutarate (2OG) and Fe(II)-dependent oxygenase superfamily.	GO:0006919|activation of cysteine-type endopeptidase activity involved in apoptotic process;GO:0006915|apoptotic process;GO:0006974|cellular response to DNA damage stimulus;GO:0018401|peptidyl-proline hydroxylation to 4-hydroxy-L-proline;GO:0018126|protein hydroxylation;GO:0042127|regulation of cell proliferation;GO:0043523|regulation of neuron apoptotic process;GO:0061418|regulation of transcrip…	GO:0005737|cytoplasm;GO:0005829|cytosol;GO:0005654|nucleoplasm;GO:0005634|nucleus;	GO:0005506|iron ion binding;GO:0031418|L-ascorbic acid binding;GO:0016706|oxidoreductase activity, acting on paired donors, with incorporation or reduction of molecular oxygen, 2-oxoglutarate as one donor, and incorporation of one atom each of oxygen into both donors;GO:0031545|peptidyl-proline 4-dioxygenase activity;	K09592	EGLN, HPH; hypoxia-inducible factor prolyl hydroxylase [EC:1.14.11.29]
ENSSSCG00000002029	39030	27738	40083	33836	440576	137966	149475	245969	0.137562	-2.86185	3.47701e-07	7.39238e-05	down	yes	MYH7	protein_coding	chr7:75650847-75704483:+	gi|125987844|sp|P79293.2|MYH7_PIG	9172	0	RecName: Full=Myosin-7; AltName: Full=Myosin heavy chain 7; AltName: Full=Myosin heavy chain slow isoform; Short=MyHC-slow; AltName: Full=Myosin heavy chain, cardiac muscle beta isoform; Short=MyHC-beta	gi|12060488|dbj|AB053226.1|	5938	0	Sus scrofa MyHC-slow mRNA for myosin heavy chain slow isoform, complete cds	P13533	3434	0	Myosin-6	SPCC645.05c	767	0	COG5022	pfam01576	Myosin_tail_1	Myosin tail. The myosin molecule is a multi-subunit complex made up of two heavy chains and four light chains it is a fundamental contractile protein found in all eukaryote cell types. This family consists of the coiled-coil myosin heavy chain tail region. The coiled-coil is composed of the tail from two molecules of myosin. These can then assemble into the macromolecular thick filament. The coil…	GO:0007512|adult heart development;GO:0046034|ATP metabolic process;GO:0055009|atrial cardiac muscle tissue morphogenesis;GO:0030509|BMP signaling pathway;GO:0060070|canonical Wnt signaling pathway;GO:0060048|cardiac muscle contraction;GO:0048739|cardiac muscle fiber development;GO:0014898|cardiac muscle hypertrophy in response to stress;GO:0001701|in utero embryonic development;GO:0006936|muscle…	GO:0005829|cytosol;GO:0005859|muscle myosin complex;GO:0030016|myofibril;GO:0016459|myosin complex;GO:0032982|myosin filament;GO:0030017|sarcomere;GO:0001725|stress fiber;GO:0030018|Z disc;	GO:0030898|actin-dependent ATPase activity;GO:0005524|ATP binding;GO:0016887|ATPase activity;GO:0000146|microfilament motor activity;GO:0017018|myosin phosphatase activity;GO:0019901|protein kinase binding;	K17751	MYH6_7; myosin heavy chain 6/7
ENSSSCG00000002279	270	236	608	346.832	22	26	11	19.6158	17.6813	4.14415	4.22333e-26	1.37252e-22	up	yes	GPX2	protein_coding	chr7:89007370-89011620:-	gi|169636443|ref|NP_001108608.1|	621	5e-78	glutathione peroxidase 2 [Sus scrofa]	gi|197717770|gb|DQ898282.2|	685	0	Sus scrofa glutathione peroxidase 2 (GPX2) mRNA, complete cds	Q4AEH8	150	1e-45	Glutathione peroxidase 2	YBR244w	60.1	2e-11	COG0386	pfam00255	GSHPx	Glutathione peroxidase.	GO:0006979|response to oxidative stress;	GO:0005737|cytoplasm;	GO:0004602|glutathione peroxidase activity;	.	.
ENSSSCG00000002316	119	140	146	131.169	522	260	216	336.82	0.389433	-1.36055	7.64345e-05	0.00793976	down	yes	COX16	protein_coding	chr7:93861142-93882359:-	gi|311261276|ref|XP_003128671.1|	552	1e-68	PREDICTED: cytochrome c oxidase assembly protein COX16 homolog, mitochondrial isoform X4 [Sus scrofa]	gi|927162051|ref|XM_003128623.3|	725	0	PREDICTED: Sus scrofa cytochrome c oxidase assembly protein COX16 homolog, mitochondrial (LOC100525232), transcript variant X4, mRNA	Q2NKS2	200	2e-63	Cytochrome c oxidase assembly protein COX16 homolog, mitochondrial	.	.	.	.	pfam14138	COX16	Cytochrome c oxidase assembly protein COX16. This family represents homologues of COX16 which has been shown to be involved in assembly of cytochrome oxidase. Protein in this family are typically between 106 and 134 amino acids in length.	.	GO:0016021|integral component of membrane;GO:0031966|mitochondrial membrane;	.	K18182	COX16; cytochrome c oxidase assembly protein subunit 16
ENSSSCG00000002351	375	260	437	337.674	1137	516	611	773.797	0.436386	-1.19632	8.40595e-05	0.00853692	down	yes	ENSSSCG00000002351	protein_coding	chr7:97174176-97197986:+	gi|194038534|ref|XP_001929109.1|	1690	0	PREDICTED: prostaglandin reductase 2 isoform X1 [Sus scrofa]	gi|927162325|ref|XM_003128657.3|	1589	0	PREDICTED: Sus scrofa prostaglandin reductase 2 (PTGR2), transcript variant X2, mRNA	Q32L99	622	0	Prostaglandin reductase 2	PA2197	219	6e-65	COG2130	pfam00107	ADH_zinc_N	Zinc-binding dehydrogenase.	GO:0006693|prostaglandin metabolic process;	GO:0005739|mitochondrion;	GO:0036132|13-prostaglandin reductase activity;GO:0047522|15-oxoprostaglandin 13-oxidase activity;	K13949	PTGR2, ZADH1; prostaglandin reductase 2 [EC:1.3.1.48]
ENSSSCG00000002388	41	83	94	71.1078	778	325	171	422.711	0.168219	-2.57159	5.16312e-06	0.00075778	down	yes	ESRRB	protein_coding	chr7:99513362-99699775:+	gi|594057502|ref|XP_006052928.1|	2167	0	PREDICTED: steroid hormone receptor ERR2 [Bubalus bubalis]	gi|118143068|emb|CT757460.8|	3821	0	Pig DNA sequence from clone CH242-134D13 on chromosome 7, complete sequence	O95718	787	0	Steroid hormone receptor ERR2	.	.	.	.	pfam00105	zf-C4	Zinc finger, C4 type (two domains). In nearly all cases, this is the DNA binding domain of a nuclear hormone receptor. The alignment contains two Zinc finger domains that are too dissimilar to be aligned with each other.	GO:0045944|positive regulation of transcription from RNA polymerase II promoter;GO:0006355|regulation of transcription, DNA-templated;GO:0006367|transcription initiation from RNA polymerase II promoter;	GO:0005654|nucleoplasm;GO:0005634|nucleus;	GO:0000980|RNA polymerase II distal enhancer sequence-specific DNA binding;GO:0004879|RNA polymerase II transcription factor activity, ligand-activated sequence-specific DNA binding;GO:0043565|sequence-specific DNA binding;GO:0005496|steroid binding;GO:0003707|steroid hormone receptor activity;GO:0003713|transcription coactivator activity;GO:0008134|transcription factor binding;GO:0008270|zinc io…	K08553	NR3B2, ESRRB; estrogen-related receptor beta
ENSSSCG00000002825	147	379	241	258.077	34	61	28	41.1405	6.27307	2.64917	1.20145e-09	5.06146e-07	up	yes	ENSSSCG00000002825	protein_coding	chr6:29880961-29913366:-	gi|927137946|ref|XP_005653310.2|	2950	0	PREDICTED: liver carboxylesterase [Sus scrofa]	gi|371914319|dbj|AK393188.1|	2307	0	Sus scrofa mRNA, clone: KDN010018H06, expressed in kidney	Q29550	1097	0	Liver carboxylesterase	BS_pnbA	230	1e-63	COG2272	pfam00135	COesterase	Carboxylesterase family.	.	GO:0005788|endoplasmic reticulum lumen;	GO:0052689|carboxylic ester hydrolase activity;	K01044	CES1; carboxylesterase 1 [EC:3.1.1.1]
ENSSSCG00000002866	197	231	344	246.54	65	89	57	71.4584	3.45012	1.78665	1.43979e-07	3.41186e-05	up	yes	CEBPA	protein_coding	chr6:43084646-43085710:-	gi|472371841|ref|XP_004405415.1|	962	3e-125	PREDICTED: CCAAT/enhancer-binding protein alpha [Odobenus rosmarus divergens]	gi|927138469|ref|XM_003127015.3|	1065	0	PREDICTED: Sus scrofa CCAAT/enhancer binding protein (C/EBP), alpha (CEBPA), mRNA	P05554	361	2e-121	CCAAT/enhancer-binding protein alpha	.	.	.	.	pfam07716	bZIP_2	Basic region leucine zipper.	GO:0006953|acute-phase response;GO:0031100|organ regeneration;GO:0030154|cell differentiation;GO:0035690|cellular response to drug;GO:0045444|fat cell differentiation;GO:0042593|glucose homeostasis;GO:0030851|granulocyte differentiation;GO:0055088|lipid homeostasis;GO:0001889|liver development;GO:0030324|lung development;GO:0007613|memory;GO:0008285|negative regulation of cell proliferation;GO:00…	GO:0036488|CHOP-C/EBP complex;GO:0016363|nuclear matrix;GO:0005730|nucleolus;GO:0005634|nucleus;GO:0043234|protein complex;GO:0035189|Rb-E2F complex;GO:0005667|transcription factor complex;	GO:0003677|DNA binding;GO:0042826|histone deacetylase binding;GO:0071837|HMG box domain binding;GO:0032403|protein complex binding;GO:0019904|protein domain specific binding;GO:0046982|protein heterodimerization activity;GO:0042803|protein homodimerization activity;GO:0001013|RNA polymerase I regulatory region DNA binding;GO:0000978|RNA polymerase II core promoter proximal region sequence-specifi…	K09055	CEBPA; CCAAT/enhancer binding protein (C/EBP), alpha
ENSSSCG00000003018	1869	3625	2658	2708.97	736	1158	599	837.331	3.23524	1.69387	1.53067e-06	0.000265811	up	yes	LIPE	protein_coding	chr6:49542875-49560135:+	gi|927140130|ref|XP_013844054.1|	3797	0	PREDICTED: hormone-sensitive lipase isoform X1 [Sus scrofa]	gi|927140129|ref|XM_013988600.1|	2847	0	PREDICTED: Sus scrofa lipase, hormone-sensitive (LIPE), transcript variant X1, mRNA	Q68J42	1363	0	Hormone-sensitive lipase	TVN0727	85.5	6e-17	COG0657	pfam06350	HSL_N	Hormone-sensitive lipase (HSL) N-terminus. This family consists of several mammalian hormone-sensitive lipase (HSL) proteins (EC:3.1.1.-). Hormone-sensitive lipase, a key enzyme in fatty acid mobilisation, overall energy homeostasis, and possibly steroidogenesis, is acutely controlled through reversible phosphorylation by catecholamines and insulin.	GO:0008203|cholesterol metabolic process;GO:0016042|lipid catabolic process;GO:0006363|termination of RNA polymerase I transcription;GO:0006361|transcription initiation from RNA polymerase I promoter;GO:0019433|triglyceride catabolic process;	GO:0005901|caveola;GO:0005737|cytoplasm;GO:0005829|cytosol;GO:0005811|lipid particle;GO:0005739|mitochondrion;GO:0005634|nucleus;	GO:0033878|hormone-sensitive lipase activity;GO:0016298|lipase activity;GO:0042134|rRNA primary transcript binding;	K07188	LIPE, HSL; hormone-sensitive lipase [EC:3.1.1.79]
ENSSSCG00000003088	4285	4901	4561	4467.78	752	930	482	725.375	6.15927	2.62276	1.14083e-23	2.16273e-20	up	yes	APOE	protein_coding	chr6:51372241-51375617:+	gi|47523674|ref|NP_999473.1|	1236	4e-165	apolipoprotein E precursor [Sus scrofa]	gi|371922454|dbj|AK399873.1|	1144	0	Sus scrofa mRNA, clone: HTMT10033B05, expressed in hypothalamus	P18650	480	1e-166	Apolipoprotein E	.	.	.	.	pfam01442	Apolipoprotein	Apolipoprotein A1/A4/E domain. These proteins contain several 22 residue repeats which form a pair of alpha helices. This family includes: Apolipoprotein A-I. Apolipoprotein A-IV, and Apolipoprotein E.	GO:0006695|cholesterol biosynthetic process;GO:0006707|cholesterol catabolic process;GO:0033344|cholesterol efflux;GO:0042632|cholesterol homeostasis;GO:0034380|high-density lipoprotein particle assembly;GO:0042159|lipoprotein catabolic process;GO:0043524|negative regulation of neuron apoptotic process;GO:0031102|neuron projection regeneration;GO:0033700|phospholipid efflux;GO:0010873|positive re…	GO:0072562|blood microparticle;GO:0042627|chylomicron;GO:0034364|high-density lipoprotein particle;GO:0034363|intermediate-density lipoprotein particle;GO:0034361|very-low-density lipoprotein particle;	GO:0001540|beta-amyloid binding;GO:0015485|cholesterol binding;GO:0017127|cholesterol transporter activity;GO:0008201|heparin binding;GO:0050750|low-density lipoprotein particle receptor binding;GO:0060228|phosphatidylcholine-sterol O-acyltransferase activator activity;GO:0005543|phospholipid binding;GO:0070326|very-low-density lipoprotein particle receptor binding;	K04524	APOE; apolipoprotein E
ENSSSCG00000003402	923	1097	542	850.286	376	430	218	342.699	2.48114	1.31101	2.78745e-05	0.00340923	up	yes	PGD	protein_coding	chr6:70675887-70692285:+	gi|311258421|ref|XP_003127605.1|	2454	0	PREDICTED: 6-phosphogluconate dehydrogenase, decarboxylating [Sus scrofa]	gi|927145361|ref|XM_003127557.3|	1368	0	PREDICTED: Sus scrofa phosphogluconate dehydrogenase (PGD), mRNA	P52209	905	0	6-phosphogluconate dehydrogenase, decarboxylating	SPBC660.16	617	0	COG0362	pfam00393	6PGD	6-phosphogluconate dehydrogenase, C-terminal domain. This family represents the C-terminal all-alpha domain of 6-phosphogluconate dehydrogenase. The domain contains two structural repeats of 5 helices each.	GO:0019521|D-gluconate metabolic process;GO:0055114|oxidation-reduction process;GO:0019322|pentose biosynthetic process;GO:0006098|pentose-phosphate shunt;GO:0009051|pentose-phosphate shunt, oxidative branch;	GO:0005829|cytosol;GO:0070062|extracellular exosome;GO:0005634|nucleus;	GO:0004616|phosphogluconate dehydrogenase (decarboxylating) activity;	K00033	PGD, gnd, gntZ; 6-phosphogluconate dehydrogenase [EC:1.1.1.44 1.1.1.343]
ENSSSCG00000003547	16	11	10	11.8632	1	1	0	0.636785	18.6298	4.21954	0.000803239	0.0497898	up	yes	NCMAP	protein_coding	chr6:82275777-82280957:+	gi|311258730|ref|XP_003127752.1|	272	7e-29	PREDICTED: noncompact myelin-associated protein [Sus scrofa]	gi|927146535|ref|XM_003127704.3|	227	4e-114	PREDICTED: Sus scrofa noncompact myelin associated protein (NCMAP), transcript variant X3, mRNA	Q5T1S8	87.8	5e-22	Noncompact myelin-associated protein	.	.	.	.	pfam02074	Peptidase_M32	Carboxypeptidase Taq (M32) metallopeptidase.	GO:0032290|peripheral nervous system myelin formation;GO:0031643|positive regulation of myelination;	GO:0005887|integral component of plasma membrane;GO:0033270|paranode region of axon;GO:0043220|Schmidt-Lanterman incisure;	GO:0019911|structural constituent of myelin sheath;	.	.
ENSSSCG00000003590	363	290	340	317.367	162	109	110	130.366	2.43444	1.28359	1.97769e-05	0.00252756	up	yes	PTPRU	protein_coding	chr6:86137754-86228145:+	gi|803243427|ref|XP_011981791.1|	7357	0	PREDICTED: receptor-type tyrosine-protein phosphatase U isoform X3 [Ovis aries musimon]	gi|821386768|ref|XM_004266564.2|	4405	0	PREDICTED: Orcinus orca protein tyrosine phosphatase, receptor type, U (PTPRU), transcript variant X3, mRNA	Q92729	731	0	Receptor-type tyrosine-protein phosphatase U	SPAC11E3.09	142	2e-35	COG5599	pfam00102	Y_phosphatase	Protein-tyrosine phosphatase.	GO:0031100|organ regeneration;GO:0060070|canonical Wnt signaling pathway;GO:0007155|cell adhesion;GO:0030154|cell differentiation;GO:0034109|homotypic cell-cell adhesion;GO:0030336|negative regulation of cell migration;GO:0008285|negative regulation of cell proliferation;GO:0006470|protein dephosphorylation;GO:0034394|protein localization to cell surface;GO:0051384|response to glucocorticoid;GO:0…	GO:0005911|cell-cell junction;GO:0005887|integral component of plasma membrane;GO:0005886|plasma membrane;	GO:0008013|beta-catenin binding;GO:0004725|protein tyrosine phosphatase activity;GO:0005001|transmembrane receptor protein tyrosine phosphatase activity;	K16662	PTPRU; receptor-type tyrosine-protein phosphatase U [EC:3.1.3.48]
ENSSSCG00000003777	15	3	17	10.5505	65	31	66	57.0324	0.184992	-2.43447	0.000482986	0.0328966	down	yes	SLC44A5	protein_coding	chr6:137832184-138009482:+	gi|927150125|ref|XP_013851687.1|	3576	0	PREDICTED: choline transporter-like protein 5 isoform X4 [Sus scrofa]	gi|927150117|ref|XM_005653424.2|	2717	0	PREDICTED: Sus scrofa solute carrier family 44, member 5 (SLC44A5), transcript variant X2, mRNA	Q8NCS7	1116	0	Choline transporter-like protein 5	.	.	.	.	pfam04515	Choline_transpo	Plasma-membrane choline transporter. This family represents a high-affinity plasma-membrane choline transporter in C.elegans which is thought to be rate-limiting for ACh synthesis in cholinergic nerve terminals.	.	GO:0016021|integral component of membrane;	.	K15377	SLC44A2_4_5; solute carrier family 44 (choline transporter-like protein), member 2/4/5
ENSSSCG00000003788	118	183	133	143.468	50	63	46	54.128	2.65053	1.40628	0.000742109	0.0468775	up	yes	PTGER3	protein_coding	chr6:141959397-142159718:+	gi|47523180|ref|NP_998999.1|	1640	0	prostaglandin E2 receptor EP3 subtype [Sus scrofa]	gi|47523179|ref|NM_213834.1|	1713	0	Sus scrofa prostaglandin E receptor 3 (subtype EP3) (PTGER3), mRNA	P50131	571	0	Prostaglandin E2 receptor EP3 subtype	.	.	.	.	pfam00001	7tm_1	7 transmembrane receptor (rhodopsin family). This family contains, amongst other G-protein-coupled receptors (GCPRs), members of the opsin family, which have been considered to be typical members of the rhodopsin superfamily. They share several motifs, mainly the seven transmembrane helices, GCPRs of the rhodopsin superfamily. All opsins bind a chromophore, such as 11-cis-retinal. The function of…	GO:0006954|inflammatory response;GO:0014827|intestine smooth muscle contraction;GO:0060455|negative regulation of gastric acid secretion;GO:0007200|phospholipase C-activating G-protein coupled receptor signaling pathway;GO:0007204|positive regulation of cytosolic calcium ion concentration;	GO:0005887|integral component of plasma membrane;	GO:0004957|prostaglandin E receptor activity;	K04260	PTGER3; prostaglandin E receptor 3
ENSSSCG00000003851	575	390	771	543.757	1532	817	1225	1239.82	0.438577	-1.1891	6.53365e-05	0.00694551	down	yes	CPT2	protein_coding	chr6:159037831-159061327:-	gi|350536125|ref|NP_001233172.1|	3529	0	carnitine O-palmitoyltransferase 2, mitochondrial precursor [Sus scrofa]	gi|350536124|ref|NM_001246243.1|	2986	0	Sus scrofa carnitine palmitoyltransferase 2 (CPT2), mRNA	Q2KJB7	214	3e-59	Carnitine O-palmitoyltransferase 2, mitochondrial	.	.	.	.	pfam00755	Carn_acyltransf	Choline/Carnitine o-acyltransferase.	GO:0006631|fatty acid metabolic process;GO:0006810|transport;	GO:0005743|mitochondrial inner membrane;	GO:0004095|carnitine O-palmitoyltransferase activity;	K08766	CPT2; carnitine O-palmitoyltransferase 2 [EC:2.3.1.21]
ENSSSCG00000003894	384	991	497	636.062	97	143	65	101.837	6.24589	2.64291	8.31737e-12	5.11383e-09	up	yes	CYP4B1	protein_coding	chr6:164715507-164737521:-	gi|311259368|ref|XP_003128065.1|	2229	0	PREDICTED: cytochrome P450 4B1 isoform X2 [Sus scrofa]	gi|927151521|ref|XM_003128017.3|	1641	0	PREDICTED: Sus scrofa cytochrome P450 4B1 (LOC100523909), transcript variant X2, mRNA	P13584	75.5	2e-12	Cytochrome P450 4B1	AGc2890	145	2e-35	COG2124	pfam00067	p450	Cytochrome P450. Cytochrome P450s are haem-thiolate proteins involved in the oxidative degradation of various compounds. They are particularly well known for their role in the degradation of environmental toxins and mutagens. They can be divided into 4 classes, according to the method by which electrons from NAD(P)H are delivered to the catalytic site. Sequence conservation is relatively low with…	GO:0018879|biphenyl metabolic process;GO:0042738|exogenous drug catabolic process;GO:0018917|fluorene metabolic process;	GO:0005789|endoplasmic reticulum membrane;GO:0031090|organelle membrane;	GO:0070330|aromatase activity;GO:0008144|drug binding;GO:0018585|fluorene oxygenase activity;GO:0020037|heme binding;GO:0005506|iron ion binding;GO:0015643|toxic substance binding;	K07426	CYP4B1; cytochrome P450, family 4, subfamily B, polypeptide 1 [EC:1.14.14.1]
ENSSSCG00000003913	711	522	900	672.019	2106	1020	978	1392.19	0.482706	-1.05078	0.000302068	0.0230151	down	yes	MAST2	protein_coding	chr6:165406932-165458086:-	gi|927151638|ref|XP_013854895.1|	6579	0	PREDICTED: LOW QUALITY PROTEIN: microtubule-associated serine/threonine-protein kinase 2 [Sus scrofa]	gi|927151637|ref|XM_013999441.1|	4704	0	PREDICTED: Sus scrofa microtubule associated serine/threonine kinase 2 (MAST2), mRNA	Q6P0Q8	2150	0	Microtubule-associated serine/threonine-protein kinase 2	.	.	.	.	pfam08926	DUF1908	Domain of unknown function (DUF1908). This domain is found in a set of hypothetical/structural eukaryotic proteins.	GO:0007010|cytoskeleton organization;GO:0035556|intracellular signal transduction;GO:0018105|peptidyl-serine phosphorylation;GO:0006468|protein phosphorylation;GO:0045075|regulation of interleukin-12 biosynthetic process;GO:0048515|spermatid differentiation;	GO:0005737|cytoplasm;GO:0015630|microtubule cytoskeleton;GO:0005886|plasma membrane;	GO:0005524|ATP binding;GO:0000287|magnesium ion binding;GO:0008017|microtubule binding;GO:0019902|phosphatase binding;GO:0004674|protein serine/threonine kinase activity;	K08789	MAST; microtubule-associated serine/threonine kinase [EC:2.7.11.1]
ENSSSCG00000004012	2746	2523	3756	2869.71	861	1421	892	1076.03	2.66695	1.41519	4.82429e-08	1.37185e-05	up	yes	THBS2	protein_coding	chr1:855024-883694:+	gi|927093388|ref|XP_013847876.1|	5850	0	PREDICTED: thrombospondin-2 isoform X1 [Sus scrofa]	gi|927093389|ref|XM_013992423.1|	5774	0	PREDICTED: Sus scrofa thrombospondin 2 (THBS2), transcript variant X2, mRNA	Q95116	1967	0	Thrombospondin-2	.	.	.	.	pfam05735	TSP_C	Thrombospondin C-terminal region. This region is found at the C-terminus of thrombospondin and related proteins.	GO:0007155|cell adhesion;GO:0016525|negative regulation of angiogenesis;	GO:0031012|extracellular matrix;	GO:0005509|calcium ion binding;GO:0008201|heparin binding;	K04659	THBS2S; thrombospondin 2/3/4/5
ENSSSCG00000004218	44	50	72	53.0557	343	160	151	221.555	0.23947	-2.06208	2.94774e-07	6.32623e-05	down	yes	RSPO3	protein_coding	chr1:35984950-36066958:-	gi|937576177|ref|NP_001302585.1|	1071	8e-137	R-spondin-3 precursor [Sus scrofa]	gi|594686824|ref|XM_007190808.1|	1708	0	PREDICTED: Balaenoptera acutorostrata scammoni R-spondin 3 (RSPO3), mRNA	Q1RMU1	342	3e-116	R-spondin-3	.	.	.	.	pfam00090	TSP_1	Thrombospondin type 1 domain.	GO:0001974|blood vessel remodeling;GO:2000052|positive regulation of non-canonical Wnt signaling pathway;GO:0002040|sprouting angiogenesis;GO:0016055|Wnt signaling pathway;	GO:0005576|extracellular region;	GO:0008201|heparin binding;	.	.
ENSSSCG00000004250	32	26	55	35.4056	611	126	200	317.947	0.111357	-3.16674	7.11563e-15	7.35788e-12	down	yes	SLC35F1	protein_coding	chr1:43653375-43809924:-	gi|594096484|ref|XP_006071509.1|	1811	0	PREDICTED: solute carrier family 35 member F1 [Bubalus bubalis]	gi|594686709|ref|XM_007190762.1|	1935	0	PREDICTED: Balaenoptera acutorostrata scammoni solute carrier family 35, member F1 (SLC35F1), mRNA	Q5T1Q4	696	0	Solute carrier family 35 member F1	SPCC320.08	185	2e-48	COG0697	pfam06027	DUF914	Eukaryotic protein of unknown function (DUF914). This family consists of several hypothetical proteins of unknown function. Some of the sequences in this family are annotated as being putative membrane proteins.	GO:0006810|transport;	GO:0016021|integral component of membrane;	.	K15287	SLC35F1_2; solute carrier family 35, member F1/2
ENSSSCG00000004255	1324	811	1552	1154.13	3377	2024	1575	2355.61	0.48995	-1.02929	0.000265939	0.0212806	down	yes	VGLL2	protein_coding	chr1:44550479-44557797:-	gi|927094530|ref|XP_013840439.1|	1047	2e-135	PREDICTED: transcription cofactor vestigial-like protein 2 isoform X1 [Sus scrofa]	gi|371922081|dbj|AK396282.1|	1623	0	Sus scrofa mRNA, clone: PST010001G06, expressed in prostate	Q8N8G2	308	1e-98	Transcription cofactor vestigial-like protein 2	.	.	.	.	pfam07545	Vg_Tdu	Vestigial/Tondu family. The mammalian TEF and the Drosophila scalloped genes belong to a conserved family of transcriptional factors that possesses a TEA/ATTS DNA-binding domain. Transcriptional activation by these proteins likely requires interactions with specific coactivators. In Drosophila, Scalloped (Sd) interacts with Vestigial (Vg) to form a complex, which binds DNA through the Sd TEA/ATTS…	GO:0045944|positive regulation of transcription from RNA polymerase II promoter;GO:0007519|skeletal muscle tissue development;GO:0006351|transcription, DNA-templated;	GO:0005737|cytoplasm;GO:0005634|nucleus;	GO:0003713|transcription coactivator activity;	.	.
ENSSSCG00000004434	5	9	10	7.8199	27	50	77	54.8872	0.142472	-2.81125	1.19338e-05	0.00159696	down	yes	FRK	protein_coding	chr1:81603273-81714250:-	gi|311244366|ref|XP_001925827.2|	2686	0	PREDICTED: tyrosine-protein kinase FRK [Sus scrofa]	gi|927095170|ref|XM_001925792.4|	3941	0	PREDICTED: Sus scrofa fyn-related Src family tyrosine kinase (FRK), mRNA	P42685	924	0	Tyrosine-protein kinase FRK	BH2504_1	104	2e-22	COG0515	pfam07714	Pkinase_Tyr	Protein tyrosine kinase.	GO:0030154|cell differentiation;GO:0045087|innate immune response;GO:0008285|negative regulation of cell proliferation;GO:0000122|negative regulation of transcription from RNA polymerase II promoter;GO:0038083|peptidyl-tyrosine autophosphorylation;GO:0006468|protein phosphorylation;GO:0007169|transmembrane receptor protein tyrosine kinase signaling pathway;	GO:0005737|cytoplasm;GO:0070062|extracellular exosome;GO:0031234|extrinsic component of cytoplasmic side of plasma membrane;GO:0005622|intracellular;GO:0043231|intracellular membrane-bounded organelle;GO:0005634|nucleus;	GO:0005524|ATP binding;GO:0004715|non-membrane spanning protein tyrosine kinase activity;GO:0005102|receptor binding;	K08892	FRK, PTK5; fyn-related kinase [EC:2.7.10.2]
ENSSSCG00000004602	1802	1181	1606	1453.27	4808	2693	2582	3430.02	0.423692	-1.23891	6.77741e-06	0.000957636	down	yes	TEX9	protein_coding	chr1:115526740-115607894:-	gi|347446703|ref|NP_001231528.1|	1957	0	testis-expressed sequence 9 protein [Sus scrofa]	gi|347446702|ref|NM_001244599.1|	1402	0	Sus scrofa testis expressed 9 (TEX9), mRNA	Q8N6V9	629	0	Testis-expressed sequence 9 protein	.	.	.	.	pfam15619	Lebercilin	Ciliary protein causing Leber congenital amaurosis disease. Lebercilin is a family of eukaryotic ciliary proteins. Mutations in the gene, LCA5, are implicated in the disease Leber congenital amaurosis. In photoreceptors, lebercilin is uniquely localized at the cilium that bridges the inner and outer segments. Lebercilin functions as an integral element of selective protein transport through photo…	GO:0044782|cilium organization;GO:0051321|meiotic cell cycle;	GO:0031514|motile cilium;GO:0005634|nucleus;	.	.	.
ENSSSCG00000004795	177	193	223	190.994	80	93	55	76.8031	2.48681	1.31429	0.000243642	0.0200161	up	yes	MEIS2	protein_coding	chr1:134013820-134223013:+	gi|148695936|gb|EDL27883.1|	2395	0	myeloid ecotropic viral integration site-related gene 1, isoform CRA_b, partial [Mus musculus]	gi|555984581|ref|XM_005904114.1|	2656	0	PREDICTED: Bos mutus Meis homeobox 2 (MEIS2), transcript variant X3, mRNA	O14770	169	2e-43	Homeobox protein Meis2	.	.	.	.	pfam05920	Homeobox_KN	Homeobox KN domain. This is a homeobox transcription factor KN domain conserved from fungi to human and plants.	GO:0001654|eye development;GO:0045638|negative regulation of myeloid cell differentiation;GO:0000122|negative regulation of transcription from RNA polymerase II promoter;GO:0031016|pancreas development;GO:0045944|positive regulation of transcription from RNA polymerase II promoter;GO:0070848|response to growth factor;GO:0009612|response to mechanical stimulus;GO:0006366|transcription from RNA pol…	GO:0005634|nucleus;GO:0048471|perinuclear region of cytoplasm;	GO:0000978|RNA polymerase II core promoter proximal region sequence-specific DNA binding;GO:0043565|sequence-specific DNA binding;GO:0003712|transcription cofactor activity;GO:0003714|transcription corepressor activity;GO:0003700|transcription factor activity, sequence-specific DNA binding;GO:0008134|transcription factor binding;GO:0001077|transcriptional activator activity, RNA polymerase II cor…	K16670	MEIS2; homeobox protein Meis2
ENSSSCG00000004803	142	58	196	121.323	268	828	442	519.834	0.233387	-2.0992	0.000185816	0.0160119	down	yes	ACTC1	protein_coding	chr1:136281119-136286631:+	gi|726987387|ref|XP_010390022.1|	2051	0	PREDICTED: actin, alpha cardiac muscle 1 [Corvus cornix cornix]	gi|806638837|ref|NM_001170517.2|	1559	0	Sus scrofa actin, alpha, cardiac muscle 1 (ACTC1), mRNA	Q6P640	790	0	Actin, alpha cardiac muscle 1	SPBC32H8.12c	709	0	COG5277	pfam00022	Actin	Actin.	GO:0090131|mesenchyme migration;GO:0010628|positive regulation of gene expression;	GO:0044297|cell body;GO:0005737|cytoplasm;GO:0005856|cytoskeleton;GO:0030175|filopodium;GO:0030027|lamellipodium;	GO:0005524|ATP binding;	K12314	ACTC1; actin, alpha cardiac muscle
ENSSSCG00000004911	28	65	26	40.6441	4	5	1	3.25429	12.4894	3.64263	2.88402e-06	0.000458802	up	yes	ENSSSCG00000004911	protein_coding	chr1:161791716-161865197:-	gi|545802041|ref|XP_005659902.1|	3108	0	PREDICTED: nose resistant to fluoxetine protein 6-like [Sus scrofa]	gi|545802040|ref|XM_005659845.1|	1892	0	PREDICTED: Sus scrofa nose resistant to fluoxetine protein 6-like (LOC100627702), mRNA	Q8BML2	483	1e-157	O-acyltransferase like protein	.	.	.	.	pfam01757	Acyl_transf_3	Acyltransferase family. This family includes a range of acyltransferase enzymes. This domain is found in many as yet uncharacterized C. elegans proteins and it is approximately 300 amino acids long.	.	GO:0016021|integral component of membrane;	GO:0016747|transferase activity, transferring acyl groups other than amino-acyl groups;	.	.
ENSSSCG00000005002	21	12	9	13.4454	70	66	73	72.3033	0.185959	-2.42694	5.01303e-06	0.000750273	down	yes	MDGA2	protein_coding	chr1:176769931-177256052:-	gi|685553826|ref|XP_009209742.1|	4974	0	PREDICTED: MAM domain-containing glycosylphosphatidylinositol anchor protein 2 isoform X1 [Papio anubis]	gi|821394208|ref|XM_004270015.2|	2909	0	PREDICTED: Orcinus orca MAM domain containing glycosylphosphatidylinositol anchor 2 (MDGA2), transcript variant X1, mRNA	Q7Z553	454	5e-143	MAM domain-containing glycosylphosphatidylinositol anchor protein 2	.	.	.	.	pfam00629	MAM	MAM domain. An extracellular domain found in many receptors.	GO:0021522|spinal cord motor neuron differentiation;	GO:0031225|anchored component of membrane;GO:0005886|plasma membrane;	.	.	.
ENSSSCG00000005233	162	134	188	153.901	52	74	62	64.5438	2.38445	1.25366	0.000638334	0.0412541	up	yes	DMRT2	protein_coding	chr1:220750258-220757312:-	gi|350579278|ref|XP_003480574.1|	2602	0	PREDICTED: doublesex- and mab-3-related transcription factor 2 isoform X1 [Sus scrofa]	gi|927098235|ref|XM_003480526.3|	2392	0	PREDICTED: Sus scrofa doublesex and mab-3 related transcription factor 2 (DMRT2), transcript variant X1, mRNA	Q9Y5R5	860	0	Doublesex- and mab-3-related transcription factor 2	.	.	.	.	pfam00751	DM	DM DNA binding domain. The DM domain is named after dsx and mab-3. dsx contains a single amino-terminal DM domain, whereas mab-3 contains two amino-terminal domains. The DM domain has a pattern of conserved zinc chelating residues C2H2C4. The dsx DM domain has been shown to dimerise and bind palindromic DNA.	GO:0048706|embryonic skeletal system development;GO:2000287|positive regulation of myotome development;GO:0045944|positive regulation of transcription from RNA polymerase II promoter;GO:0014807|regulation of somitogenesis;GO:0007548|sex differentiation;GO:0006351|transcription, DNA-templated;	GO:0005634|nucleus;	GO:0000987|core promoter proximal region sequence-specific DNA binding;GO:0046872|metal ion binding;GO:0042803|protein homodimerization activity;GO:0000977|RNA polymerase II regulatory region sequence-specific DNA binding;GO:0003700|transcription factor activity, sequence-specific DNA binding;	K19489	DMRT2; doublesex- and mab-3-related transcription factor 2
ENSSSCG00000005278	1224	769	1288	1031.7	2949	1770	1730	2198.57	0.469259	-1.09154	5.56458e-05	0.00611539	down	yes	ENSSSCG00000005278	protein_coding	chr1:229660502-229666407:-	gi|927098357|ref|XP_013849081.1|	7465	0	PREDICTED: LOW QUALITY PROTEIN: protein prune homolog 2 [Sus scrofa]	gi|927098356|ref|XM_013993627.1|	4513	0	PREDICTED: Sus scrofa prune homolog 2 (Drosophila) (PRUNE2), mRNA	Q8WUY3	1911	0	Protein prune homolog 2	.	.	.	.	pfam05007	Mannosyl_trans	Mannosyltransferase (PIG-M). PIG-M has a DXD motif. The DXD motif is found in many glycosyltransferases that utilize nucleotide sugars. It is thought that the motif is involved in the binding of a manganese ion that is required for association of the enzymes with nucleotide sugar substrates.	GO:0006915|apoptotic process;	GO:0005737|cytoplasm;	GO:0046872|metal ion binding;GO:0016462|pyrophosphatase activity;	K18449	PRUNE2, BMCC1; prune homolog 2
ENSSSCG00000005287	378	652	525	513.34	125	146	129	137.307	3.73862	1.90251	6.29382e-10	2.80742e-07	up	yes	PSAT1	protein_coding	chr1:231146345-231171361:+	gi|927098377|ref|XP_013849084.1|	1730	0	PREDICTED: phosphoserine aminotransferase [Sus scrofa]	gi|115549468|dbj|AK235490.1|	1027	0	Sus scrofa mRNA, clone:OVRM10087A03, expressed in ovary	Q9Y617	643	0	Phosphoserine aminotransferase	PA3167	336	5e-112	COG1932	pfam00266	Aminotran_5	Aminotransferase class-V. This domain is found in amino transferases, and other enzymes including cysteine desulphurase EC:4.4.1.-.	GO:0006564|L-serine biosynthetic process;GO:0008615|pyridoxine biosynthetic process;	GO:0005737|cytoplasm;GO:0005829|cytosol;GO:0070062|extracellular exosome;	GO:0004648|O-phospho-L-serine:2-oxoglutarate aminotransferase activity;	K00831	serC, PSAT1; phosphoserine aminotransferase [EC:2.6.1.52]
ENSSSCG00000005296	5	15	15	11.555	78	45	74	68.7956	0.167962	-2.5738	3.12265e-05	0.00368303	down	yes	PHF24	protein_coding	chr1:235757448-235783052:+	gi|311245964|ref|XP_003122026.1|	1844	0	PREDICTED: protein KIAA1045 homolog isoform X2 [Sus scrofa]	gi|927098423|ref|XM_005654512.2|	5717	0	PREDICTED: Sus scrofa PHD finger protein 24 (PHF24), transcript variant X2, mRNA	Q9UPV7	436	2e-149	PHD finger protein 24	.	.	.	.	pfam02161	Prog_receptor	Progesterone receptor.	.	.	GO:0005509|calcium ion binding;	.	.
ENSSSCG00000005911	316	267	270	274.276	902	442	429	601.886	0.455694	-1.13386	0.000191149	0.0162256	down	yes	OPLAH	protein_coding	chr4:630480-639368:+	gi|823407444|ref|XP_004400772.2|	5728	0	PREDICTED: 5-oxoprolinase [Odobenus rosmarus divergens]	gi|927115145|ref|XM_013988002.1|	3019	0	PREDICTED: Sus scrofa 5-oxoprolinase (LOC100517090), partial mRNA	Q75WB5	2196	0	5-oxoprolinase	SPAC11D3.15_1	589	0	COG0145	pfam02538	Hydantoinase_B	Hydantoinase B/oxoprolinase. This family includes N-methylhydaintoinase B which converts hydantoin to N-carbamyl-amino acids, and 5-oxoprolinase EC:3.5.2.9 which catalyses the formation of L-glutamate from 5-oxo-L-proline. These enzymes are part of the oxoprolinase family and are related to pfam01968.	GO:0006749|glutathione metabolic process;	GO:0005829|cytosol;	GO:0017168|5-oxoprolinase (ATP-hydrolyzing) activity;GO:0005524|ATP binding;	K01469	OPLAH, OXP1, oplAH; 5-oxoprolinase (ATP-hydrolysing) [EC:3.5.2.9]
ENSSSCG00000006013	5	25	3	11.8798	0	1	0	0.310304	38.2844	5.25869	0.000613467	0.0399879	up	yes	AARD	protein_coding	chr4:21715819-21720764:-	gi|311253459|ref|XP_003125560.1|	608	4e-73	PREDICTED: alanine and arginine-rich domain-containing protein [Sus scrofa]	gi|545820394|ref|XM_003125512.2|	1480	0	PREDICTED: Sus scrofa alanine and arginine rich domain containing protein (AARD), mRNA	Q4LEZ3	119	5e-30	Alanine and arginine-rich domain-containing protein	.	.	.	.	pfam00038	Filament	Intermediate filament protein.	GO:0030324|lung development;	.	.	.	.
ENSSSCG00000006069	167	276	338	252.98	80	129	86	100.276	2.52283	1.33504	0.000141397	0.0128665	up	yes	RGS22	protein_coding	chr4:36886787-37042378:+	gi|927117243|ref|XP_013852034.1|	6193	0	PREDICTED: regulator of G-protein signaling 22 isoform X1 [Sus scrofa]	gi|927117242|ref|XM_013996580.1|	3696	0	PREDICTED: Sus scrofa regulator of G-protein signaling 22 (RGS22), transcript variant X1, mRNA	Q8NE09	1888	0	Regulator of G-protein signaling 22	.	.	.	.	pfam00615	RGS	Regulator of G protein signaling domain. RGS family members are GTPase-activating proteins for heterotrimeric G-protein alpha-subunits.	GO:0009968|negative regulation of signal transduction;	GO:0005737|cytoplasm;GO:0005634|nucleus;GO:0005886|plasma membrane;	GO:0005096|GTPase activator activity;	.	.
ENSSSCG00000006141	62493	30919	32449	39831.9	156376	103800	91049	119396	0.333613	-1.58375	0.000357717	0.0260472	down	yes	CA3	protein_coding	chr4:51212590-51238746:-	gi|56711366|ref|NP_001008688.1|	1404	0	carbonic anhydrase 3 [Sus scrofa]	gi|56711365|ref|NM_001008688.1|	1660	0	Sus scrofa carbonic anhydrase III (CA3), mRNA	Q5S1S4	545	0	Carbonic anhydrase 3	all2929	128	2e-32	COG3338	pfam00194	Carb_anhydrase	Eukaryotic-type carbonic anhydrase.	GO:0006730|one-carbon metabolic process;	GO:0005829|cytosol;	GO:0004089|carbonate dehydratase activity;GO:0016151|nickel cation binding;GO:0008270|zinc ion binding;	K01672	E4.2.1.1; carbonic anhydrase [EC:4.2.1.1]
ENSSSCG00000006245	263	607	777	535.025	40	37	30	36.4458	14.68	3.87578	5.41421e-30	3.0792e-26	up	yes	SDR16C5	protein_coding	chr4:75586235-75599786:+	gi|305855178|ref|NP_001182297.1|	1558	0	epidermal retinol dehydrogenase 2 [Sus scrofa]	gi|927119018|ref|XM_013996752.1|	1447	0	PREDICTED: Sus scrofa short chain dehydrogenase/reductase family 16C, member 5 (SDR16C5), transcript variant X1, mRNA	Q8N3Y7	461	8e-155	Epidermal retinol dehydrogenase 2	MA2686	111	4e-26	COG1028	pfam00106	adh_short	short chain dehydrogenase. This family contains a wide variety of dehydrogenases.	GO:0050908|detection of light stimulus involved in visual perception;GO:0043616|keratinocyte proliferation;GO:0042574|retinal metabolic process;GO:0042572|retinol metabolic process;	GO:0005789|endoplasmic reticulum membrane;GO:0016021|integral component of membrane;	GO:0004745|retinol dehydrogenase activity;	K15734	SDR16C5; all-trans-retinol dehydrogenase (NAD+) [EC:1.1.1.105]
ENSSSCG00000006289	724	1125	621	824.499	203	332	121	217.315	3.79403	1.92373	0.000243724	0.0200161	up	yes	F5	protein_coding	chr4:81403265-81485066:+	gi|47523048|ref|NP_999285.1|	11205	0	coagulation factor V precursor [Sus scrofa]	gi|47523047|ref|NM_214120.1|	6963	0	Sus scrofa coagulation factor V (proaccelerin, labile factor) (F5), mRNA	Q9GLP1	516	1e-148	Coagulation factor V	RSp0295	102	5e-21	COG2931	pfam00754	F5_F8_type_C	F5/8 type C domain. This domain is also known as the discoidin (DS) domain family.	GO:0007596|blood coagulation;	GO:0005576|extracellular region;	GO:0005507|copper ion binding;	K03902	F5; coagulation factor V (labile factor)
ENSSSCG00000006333	107	62	71	76.1301	369	143	167	231.118	0.3294	-1.60209	5.70016e-05	0.00620694	down	yes	NUF2	protein_coding	chr4:87162739-87194072:-	gi|545822208|ref|XP_005655436.1|	2452	0	PREDICTED: kinetochore protein Nuf2 [Sus scrofa]	gi|927119889|ref|XM_005655380.2|	1809	0	PREDICTED: Sus scrofa NUF2, NDC80 kinetochore complex component (NUF2), transcript variant X2, mRNA	Q9BZD4	874	0	Kinetochore protein Nuf2	.	.	.	.	pfam03800	Nuf2	Nuf2 family. Members of this family are components of the mitotic spindle. It has been shown that Nuf2 from yeast is part of a complex called the Ndc80p complex. This complex is thought to bind to the microtubules of the spindle. An arabidopsis protein has been included in this family that has previously not been identified as a member of this family. The match is not strong, but in common with o…	GO:0051301|cell division;GO:0007059|chromosome segregation;GO:0007067|mitotic nuclear division;GO:0007062|sister chromatid cohesion;	GO:0000775|chromosome, centromeric region;GO:0000777|condensed chromosome kinetochore;GO:0005829|cytosol;GO:0016020|membrane;GO:0031262|Ndc80 complex;GO:0005634|nucleus;	.	K11548	NUF2, CDCA1; kinetochore protein Nuf2
ENSSSCG00000006352	567	427	293	416.748	19	31	1	16.2194	25.6944	4.68338	7.0923e-07	0.000138232	up	yes	MPZ	protein_coding	chr4:89174118-89180304:+	gi|970741023|ref|XP_006215762.2|	1252	5e-162	PREDICTED: LOW QUALITY PROTEIN: myelin protein P0 [Vicugna pacos]	gi|927120056|ref|XM_001925003.5|	1958	0	PREDICTED: Sus scrofa myelin protein zero (MPZ), mRNA	P25189	374	7e-121	Myelin protein P0	.	.	.	.	pfam10570	Myelin-PO_C	Myelin-PO cytoplasmic C-term p65 binding region. Myelin protein zero is the major myelin protein in the peripheral central nervous system and is essential for normal myelination. The family is a single-pass transmembrane molecule containing one Ig-like loop in the extracellular domain and this highly basic 69 residue C-terminal cytoplasmic domain which is the region that interacts with protein p6…	GO:0007268|synaptic transmission;GO:0043066|negative regulation of apoptotic process;	GO:0016323|basolateral plasma membrane;GO:0005887|integral component of plasma membrane;GO:0005764|lysosome;GO:0043209|myelin sheath;GO:0005886|plasma membrane;GO:0005791|rough endoplasmic reticulum;	GO:0005198|structural molecule activity;	K06770	MPZ; myelin protein zero
ENSSSCG00000006556	6599	6321	8974	6979.34	79047	26303	27743	44978.9	0.155169	-2.68808	4.21733e-13	3.198e-10	down	yes	TPM3	protein_coding	chr4:95542324-95573009:+	gi|690434635|ref|XP_009318734.1|	945	5e-117	PREDICTED: tropomyosin alpha-3 chain isoform X1 [Pygoscelis adeliae]	gi|927121710|ref|XM_005663362.2|	2210	0	PREDICTED: Sus scrofa tropomyosin 3 (TPM3), transcript variant X5, mRNA	Q5KR47	285	2e-86	Tropomyosin alpha-3 chain	.	.	.	.	pfam00261	Tropomyosin	Tropomyosin.	.	GO:0005737|cytoplasm;GO:0070062|extracellular exosome;GO:0001725|stress fiber;	.	K09290	TPM3; tropomyosin 3
ENSSSCG00000006719	4	23	21	16.0434	0	2	1	1.01745	15.7682	3.97894	0.000302497	0.0230151	up	yes	ENSSSCG00000006719	protein_coding	chr4:101563728-101573906:-	gi|550822253|ref|NP_001272645.1|	1709	0	3beta-hydroxysteroid dehydrogenase/isomerase [Capra hircus]	gi|82174039|emb|CR938722.3|	2742	0	Pig DNA sequence from clone CH242-150C11 on chromosome 4, complete sequence	Q9N119	777	0	3 beta-hydroxysteroid dehydrogenase/Delta 5-->4-isomerase	Rv1106c	111	4e-25	COG0451	pfam01073	3Beta_HSD	3-beta hydroxysteroid dehydrogenase/isomerase family. The enzyme 3 beta-hydroxysteroid dehydrogenase/5-ene-4-ene isomerase (3 beta-HSD) catalyses the oxidation and isomerization of 5-ene-3 beta-hydroxypregnene and 5-ene-hydroxyandrostene steroid precursors into the corresponding 4-ene-ketosteroids necessary for the formation of all classes of steroid hormones.	GO:0006694|steroid biosynthetic process;	GO:0005789|endoplasmic reticulum membrane;GO:0016021|integral component of membrane;GO:0031966|mitochondrial membrane;	GO:0003854|3-beta-hydroxy-delta5-steroid dehydrogenase activity;GO:0004769|steroid delta-isomerase activity;	K00070	HSD3B; 3beta-hydroxy-delta5-steroid dehydrogenase / steroid delta-isomerase [EC:1.1.1.145 5.3.3.1]
ENSSSCG00000006771	1922	1805	2440	1968.64	5643	3162	3336	4147.38	0.474672	-1.075	8.03516e-05	0.00823387	down	yes	SLC16A1	protein_coding	chr4:107510915-107638389:+	gi|190360615|ref|NP_001121917.1|	2226	0	monocarboxylate transporter 1 [Sus scrofa]	gi|115550961|dbj|AK238822.1|	3272	0	Sus scrofa mRNA, clone:THY010034G05, expressed in thymus	Q3MHW6	603	0	Monocarboxylate transporter 1	.	.	.	.	pfam07690	MFS_1	Major Facilitator Superfamily.	GO:0051780|behavioral response to nutrient;GO:0051297|centrosome organization;GO:0042593|glucose homeostasis;GO:0006629|lipid metabolic process;GO:0035879|plasma membrane lactate transport;GO:0050796|regulation of insulin secretion;GO:0032094|response to food;	GO:0005813|centrosome;GO:0070062|extracellular exosome;GO:0005887|integral component of plasma membrane;GO:0005739|mitochondrion;GO:0005886|plasma membrane;	GO:0015129|lactate transmembrane transporter activity;GO:0008028|monocarboxylic acid transmembrane transporter activity;GO:0015293|symporter activity;	K08179	SLC16A1; MFS transporter, MCP family, solute carrier family 16 (monocarboxylic acid transporters), member 1
ENSSSCG00000006931	1	0	0	0.298352	33	2	2	12.1881	0.0244788	-5.35232	0.000314217	0.0236693	down	yes	ENSSSCG00000006931	protein_coding	chr4:129533531-129537307:-	gi|335287401|ref|XP_003125982.2|	745	1e-89	PREDICTED: calcium-activated chloride channel regulator 4-like [Sus scrofa]	gi|927125977|ref|XM_003125934.4|	437	0	PREDICTED: Sus scrofa calcium-activated chloride channel regulator 4-like (LOC100512780), mRNA	Q14CN2	232	2e-69	Calcium-activated chloride channel regulator 4	.	.	.	.	pfam08434	CLCA_N	Calcium-activated chloride channel. The CLCA family of calcium-activated chloride channels has been identified in many epithelial and endothelial cell types as well as in smooth muscle cells and has four or five putative transmembrane regions. Additionally to their role as chloride channels some CLCA proteins function as adhesion molecules and may also have roles as tumor suppressors. The domain …	GO:0034220|ion transmembrane transport;GO:0006810|transport;	GO:0016324|apical plasma membrane;GO:0070062|extracellular exosome;GO:0005887|integral component of plasma membrane;GO:0005886|plasma membrane;	GO:0005254|chloride channel activity;GO:0005229|intracellular calcium activated chloride channel activity;GO:0046872|metal ion binding;GO:0004222|metalloendopeptidase activity;	K05030	CLCA4; calcium-activated chloride channel regulator 4
ENSSSCG00000006932	16	5	8	8.9986	179	18	21	72.3592	0.12436	-3.0074	3.0675e-06	0.000484602	down	yes	ENSSSCG00000006932	protein_coding	chr4:129491814-129598648:-	gi|335287403|ref|XP_001927013.3|	4627	0	PREDICTED: calcium-activated chloride channel regulator 4 [Sus scrofa]	gi|927125974|ref|XM_001926978.4|	3003	0	PREDICTED: Sus scrofa calcium-activated chloride channel regulator 4 (CLCA4), mRNA	Q14CN2	1181	0	Calcium-activated chloride channel regulator 4	.	.	.	.	pfam08434	CLCA_N	Calcium-activated chloride channel. The CLCA family of calcium-activated chloride channels has been identified in many epithelial and endothelial cell types as well as in smooth muscle cells and has four or five putative transmembrane regions. Additionally to their role as chloride channels some CLCA proteins function as adhesion molecules and may also have roles as tumor suppressors. The domain …	GO:0034220|ion transmembrane transport;GO:0006810|transport;	GO:0016324|apical plasma membrane;GO:0070062|extracellular exosome;GO:0005887|integral component of plasma membrane;GO:0005886|plasma membrane;	GO:0005254|chloride channel activity;GO:0005229|intracellular calcium activated chloride channel activity;GO:0046872|metal ion binding;GO:0004222|metalloendopeptidase activity;	K05030	CLCA4; calcium-activated chloride channel regulator 4
ENSSSCG00000007027	459	228	406	341.558	1140	669	373	727.804	0.469299	-1.09142	0.000670278	0.0430739	down	yes	SLC20A2	protein_coding	chr17:11436674-11486382:-	gi|744555512|ref|XP_010975242.1|	2642	0	PREDICTED: sodium-dependent phosphate transporter 2 [Camelus dromedarius]	gi|927213863|ref|XM_013990695.1|	1155	0	PREDICTED: Sus scrofa sodium-dependent phosphate transporter 2-like (LOC102163747), mRNA	A1A4I1	1010	0	Sodium-dependent phosphate transporter 2	AF1798	145	1e-37	COG0306	pfam01384	PHO4	Phosphate transporter family. This family includes PHO-4 from Neurospora crassa which is a is a Na(+)-phosphate symporter. This family also contains the leukaemia virus receptor.	GO:0016032|viral process;	GO:0005887|integral component of plasma membrane;	GO:0005315|inorganic phosphate transmembrane transporter activity;GO:0015319|sodium:inorganic phosphate symporter activity;	K14640	SLC20A, PIT; solute carrier family 20 (sodium-dependent phosphate transporter)
ENSSSCG00000007288	597	413	443	463.897	8595	1768	2192	4224.6	0.109808	-3.18694	1.32656e-28	6.0356e-25	down	yes	MYH7B	protein_coding	chr17:38362450-38389321:+	gi|927214810|ref|XP_013840744.1|	7096	0	PREDICTED: myosin-7B isoform X4 [Sus scrofa]	gi|927214805|ref|XM_013985288.1|	5410	0	PREDICTED: Sus scrofa myosin, heavy chain 7B, cardiac muscle, beta (MYH7B), transcript variant X2, mRNA	A2AQP0	2553	0	Myosin-7B	SPCC645.05c	604	0	COG5022	pfam00063	Myosin_head	Myosin head (motor domain).	.	GO:0097512|cardiac myofibril;GO:0016020|membrane;GO:0032982|myosin filament;	GO:0005524|ATP binding;GO:0003774|motor activity;	K10352	MYH; myosin heavy chain
ENSSSCG00000007857	52	44	43	44.743	352	96	110	188.363	0.237536	-2.07378	2.0286e-06	0.000334411	down	yes	ACSM3	protein_coding	chr3:25245736-25283757:-	gi|335284515|ref|XP_003124616.2|	3138	0	PREDICTED: acyl-coenzyme A synthetase ACSM3, mitochondrial isoform X1 [Sus scrofa]	gi|927108319|ref|XM_003124568.4|	2620	0	PREDICTED: Sus scrofa acyl-CoA synthetase medium-chain family member 3 (ACSM3), transcript variant X1, mRNA	Q5REV5	1078	0	Acyl-coenzyme A synthetase ACSM3, mitochondrial	MA2912	435	1e-135	COG0365	pfam00501	AMP-binding	AMP-binding enzyme.	GO:0006633|fatty acid biosynthetic process;	GO:0005759|mitochondrial matrix;	GO:0005524|ATP binding;GO:0047760|butyrate-CoA ligase activity;GO:0015645|fatty acid ligase activity;GO:0046872|metal ion binding;	K01896	ACSM; medium-chain acyl-CoA synthetase [EC:6.2.1.2]
ENSSSCG00000007866	195	122	97	132.772	1332	309	246	628.379	0.211292	-2.24269	1.93378e-06	0.000321106	down	yes	TMC7	protein_coding	chr3:26305453-26360878:+	gi|926724424|ref|XP_005697589.2|	3411	0	PREDICTED: transmembrane channel-like protein 7 [Capra hircus]	gi|927108366|ref|XM_005662111.2|	2318	0	PREDICTED: Sus scrofa transmembrane channel-like 7 (TMC7), transcript variant X1, mRNA	Q4R7U0	1232	0	Transmembrane channel-like protein 7	.	.	.	.	pfam07810	TMC	TMC domain. These sequences are similar to a region conserved amongst various protein products of the transmembrane channel-like (TMC) gene family, such as Transmembrane channel-like protein 3 and EVIN2 - this region is termed the TMC domain. Mutations in these genes are implicated in a number of human conditions, such as deafness and epidermodysplasia verruciformis. TMC proteins are thought to h…	GO:0006811|ion transport;	GO:0016021|integral component of membrane;	.	.	.
ENSSSCG00000008237	4973	11795	5889	7682.96	1994	2776	1450	2087.83	3.67988	1.87966	1.26771e-09	5.24349e-07	up	yes	RETSAT	protein_coding	chr3:59399688-59418355:+	gi|311252239|ref|XP_003124992.1|	2930	0	PREDICTED: all-trans-retinol 13,14-reductase isoform X2 [Sus scrofa]	gi|927110040|ref|XM_003124944.3|	3801	0	PREDICTED: Sus scrofa retinol saturase (all-trans-retinol 13,14-reductase) (RETSAT), transcript variant X2, mRNA	Q6NUM9	952	0	All-trans-retinol 13,14-reductase	alr4631	97.8	7e-20	COG1233	pfam13450	NAD_binding_8	NAD(P)-binding Rossmann-like domain.	GO:0055114|oxidation-reduction process;GO:0042572|retinol metabolic process;	GO:0005789|endoplasmic reticulum membrane;GO:0016020|membrane;GO:0031965|nuclear membrane;GO:0005640|nuclear outer membrane;	GO:0051786|all-trans-retinol 13,14-reductase activity;GO:0016491|oxidoreductase activity;	K09516	RETSAT; all-trans-retinol 13,14-reductase [EC:1.3.99.23]
ENSSSCG00000008901	305	325	324	308.744	159	165	109	146.367	2.10939	1.07683	0.000466387	0.0319574	up	yes	PAICS	protein_coding	chr8:55700956-55720421:+	gi|311262218|ref|XP_003129072.1|	2206	0	PREDICTED: multifunctional protein ADE2 isoform X1 [Sus scrofa]	gi|927167631|ref|XM_005666696.2|	1218	0	PREDICTED: Sus scrofa phosphoribosylaminoimidazole carboxylase, phosphoribosylaminoimidazole succinocarboxamide synthetase (PAICS), transcript variant X2, mRNA	P22234	818	0	Multifunctional protein ADE2	L177350	133	4e-35	COG0152	pfam01259	SAICAR_synt	SAICAR synthetase. Also known as Phosphoribosylaminoimidazole-succinocarboxamide synthase.	GO:0006189|'de novo' IMP biosynthetic process;GO:0046084|adenine biosynthetic process;GO:0009113|purine nucleobase biosynthetic process;GO:0009168|purine ribonucleoside monophosphate biosynthetic process;	GO:0005913|cell-cell adherens junction;GO:0005737|cytoplasm;GO:0005829|cytosol;GO:0070062|extracellular exosome;GO:0016020|membrane;	GO:0005524|ATP binding;GO:0098641|cadherin binding involved in cell-cell adhesion;GO:0042802|identical protein binding;GO:0004638|phosphoribosylaminoimidazole carboxylase activity;GO:0004639|phosphoribosylaminoimidazolesuccinocarboxamide synthase activity;	K01587	PAICS; phosphoribosylaminoimidazole carboxylase / phosphoribosylaminoimidazole-succinocarboxamide synthase [EC:4.1.1.21 6.3.2.6]
ENSSSCG00000008991	794	464	682	611.442	2425	878	948	1440.37	0.424503	-1.23615	2.9639e-05	0.00353015	down	yes	FRAS1	protein_coding	chr8:73503709-73958731:+	gi|350587689|ref|XP_003129179.3|	21003	0	PREDICTED: extracellular matrix protein FRAS1 isoform X2 [Sus scrofa]	gi|927168623|ref|XM_003129131.5|	13716	0	PREDICTED: Sus scrofa Fraser extracellular matrix complex subunit 1 (FRAS1), transcript variant X2, mRNA	Q86XX4	297	9e-79	Extracellular matrix protein FRAS1	.	.	.	.	pfam03302	VSP	Giardia variant-specific surface protein.	GO:0007154|cell communication;GO:0030326|embryonic limb morphogenesis;GO:0003338|metanephros morphogenesis;GO:0002009|morphogenesis of an epithelium;GO:0060021|palate development;GO:0015031|protein transport;GO:0043588|skin development;	GO:0016021|integral component of membrane;GO:0005886|plasma membrane;GO:0061618|sublamina densa;	GO:0046872|metal ion binding;	.	.
ENSSSCG00000009202	558	415	593	496.55	233	252	143	211.015	2.35315	1.23459	5.12659e-06	0.00075778	up	yes	MMRN1	protein_coding	chr8:129111029-129173594:-	gi|545846726|ref|XP_005667049.1|	6231	0	PREDICTED: multimerin-1 [Sus scrofa]	gi|927171314|ref|XM_005666992.2|	4193	0	PREDICTED: Sus scrofa multimerin 1 (MMRN1), mRNA	Q13201	1863	0	Multimerin-1	.	.	.	.	pfam00386	C1q	C1q domain. C1q is a subunit of the C1 enzyme complex that activates the serum complement system.	GO:0007596|blood coagulation;GO:0007155|cell adhesion;GO:0002576|platelet degranulation;	GO:0031012|extracellular matrix;GO:0005576|extracellular region;GO:0031093|platelet alpha granule lumen;	GO:0005509|calcium ion binding;	.	.
ENSSSCG00000009233	225	268	319	261.725	984	493	390	629.006	0.416094	-1.26502	3.37855e-05	0.00396179	down	yes	GPAT3	protein_coding	chr8:134912501-135002145:-	gi|311262871|ref|XP_003129395.1|	2335	0	PREDICTED: glycerol-3-phosphate acyltransferase 3 [Sus scrofa]	gi|927171718|ref|XM_003129347.4|	2889	0	PREDICTED: Sus scrofa glycerol-3-phosphate acyltransferase 3 (GPAT3), transcript variant X2, mRNA	Q53EU6	692	0	Glycerol-3-phosphate acyltransferase 3	ECU10g0310	150	1e-37	COG0204	pfam01553	Acyltransferase	Acyltransferase. This family contains acyltransferases involved in phospholipid biosynthesis and other proteins of unknown function. This family also includes tafazzin, the Barth syndrome gene.	GO:0016024|CDP-diacylglycerol biosynthetic process;GO:0006654|phosphatidic acid biosynthetic process;GO:0032006|regulation of TOR signaling;GO:0019432|triglyceride biosynthetic process;	GO:0005783|endoplasmic reticulum;GO:0005789|endoplasmic reticulum membrane;GO:0016021|integral component of membrane;	GO:0003841|1-acylglycerol-3-phosphate O-acyltransferase activity;GO:0004366|glycerol-3-phosphate O-acyltransferase activity;	K13506	GPAT3_4, AGPAT9, AGPAT6; glycerol-3-phosphate O-acyltransferase 3/4 [EC:2.3.1.15]
ENSSSCG00000009276	486	343	462	409.644	1334	563	623	857.46	0.477741	-1.0657	0.00039824	0.028579	down	yes	XPO4	protein_coding	chr11:1105047-1208182:-	gi|676266233|gb|KFO22213.1|	4919	0	Exportin-4 [Fukomys damarensis]	gi|927188357|ref|XM_013978710.1|	2638	0	PREDICTED: Sus scrofa exportin 4 (XPO4), transcript variant X4, mRNA	Q9C0E2	1647	0	Exportin-4	.	.	.	.	pfam03516	Filaggrin	Filaggrin.	GO:0046827|positive regulation of protein export from nucleus;	GO:0005737|cytoplasm;GO:0005643|nuclear pore;GO:0005654|nucleoplasm;	GO:0005049|nuclear export signal receptor activity;GO:0008536|Ran GTPase binding;	.	.
ENSSSCG00000009666	526	1089	740	786.252	464	373	293	383.506	2.05017	1.03574	0.000354588	0.0259374	up	yes	EPHX2	protein_coding	chr14:11216651-11293411:+	gi|48675951|ref|NP_001001641.1|	2947	0	bifunctional epoxide hydrolase 2 [Sus scrofa]	gi|371920544|dbj|AK397550.1|	2137	0	Sus scrofa mRNA, clone: SMG010064G09, expressed in submaxillary gland	Q6Q2C2	58.2	2e-07	Bifunctional epoxide hydrolase 2	.	.	.	.	pfam00561	Abhydrolase_1	alpha/beta hydrolase fold. This catalytic domain is found in a very wide range of enzymes.	GO:0019439|aromatic compound catabolic process;GO:0046839|phospholipid dephosphorylation;GO:0009636|response to toxic substance;	GO:0005777|peroxisome;	GO:0033885|10-hydroxy-9-(phosphonooxy)octadecanoate phosphatase activity;GO:0004301|epoxide hydrolase activity;GO:0016787|hydrolase activity;GO:0042577|lipid phosphatase activity;GO:0000287|magnesium ion binding;	K08726	EPHX2; soluble epoxide hydrolase / lipid-phosphate phosphatase [EC:3.3.2.10 3.1.3.76]
ENSSSCG00000009873	205	134	168	160.927	57	60	29	48.7361	3.302	1.72334	8.17194e-06	0.00114051	up	yes	DTX1	protein_coding	chr14:38561123-38598721:+	gi|594057891|ref|XP_006053114.1|	2591	0	PREDICTED: E3 ubiquitin-protein ligase DTX1 [Bubalus bubalis]	gi|466066543|ref|XM_004281460.1|	961	0	PREDICTED: Orcinus orca deltex 1, E3 ubiquitin ligase (DTX1), mRNA	Q86Y01	982	0	E3 ubiquitin-protein ligase DTX1	.	.	.	.	pfam02825	WWE	WWE domain. The WWE domain is named after three of its conserved residues and is predicted to mediate specific protein- protein interactions in ubiquitin and ADP ribose conjugation systems.	GO:0007166|cell surface receptor signaling pathway;GO:0010001|glial cell differentiation;GO:0045665|negative regulation of neuron differentiation;GO:0045581|negative regulation of T cell differentiation;GO:0007219|Notch signaling pathway;GO:0016567|protein ubiquitination;GO:0008593|regulation of Notch signaling pathway;GO:0006366|transcription from RNA polymerase II promoter;GO:0006351|transcript…	GO:0005737|cytoplasm;GO:0005829|cytosol;GO:0005634|nucleus;	GO:0016874|ligase activity;GO:0005112|Notch binding;GO:0003713|transcription coactivator activity;GO:0031625|ubiquitin protein ligase binding;GO:0008270|zinc ion binding;	K06058	DTX; deltex [EC:2.3.2.27]
ENSSSCG00000010340	885	1554	1067	1165.28	486	553	312	454.083	2.56622	1.35964	8.98411e-07	0.000171748	up	yes	FAM213A	protein_coding	chr14:82249269-82273169:+	gi|346986290|ref|NP_001231302.1|	1021	8e-134	redox-regulatory protein FAM213A isoform 1 [Sus scrofa]	gi|371911312|dbj|AK400395.1|	1586	0	Sus scrofa mRNA, clone: CLNT10081H11, expressed in colon	Q9BRX8	335	5e-110	Redox-regulatory protein FAM213A	.	.	.	.	pfam13911	AhpC-TSA_2	AhpC/TSA antioxidant enzyme. This family contains proteins related to alkyl hydro-peroxide reductase (AhpC) and thiol specific antioxidant (TSA).	GO:0055114|oxidation-reduction process;GO:0045670|regulation of osteoclast differentiation;	GO:0005737|cytoplasm;GO:0070062|extracellular exosome;GO:0005739|mitochondrion;	GO:0016209|antioxidant activity;	.	.
ENSSSCG00000010429	1506	827	1109	1085.97	6003	2925	2046	3679.44	0.295145	-1.7605	2.97023e-09	1.12616e-06	down	yes	PRKG1	protein_coding	chr14:97558535-98793356:-	gi|507538456|ref|XP_004653246.1|	3106	0	PREDICTED: cGMP-dependent protein kinase 1 isoform X1 [Jaculus jaculus]	gi|958785625|ref|XM_014866734.1|	4928	0	PREDICTED: Equus asinus protein kinase, cGMP-dependent, type I (PRKG1), transcript variant X2, mRNA	P00516	1074	0	cGMP-dependent protein kinase 1	.	.	.	.	pfam00069	Pkinase	Protein kinase domain.	GO:0090331|negative regulation of platelet aggregation;GO:0043087|regulation of GTPase activity;	GO:0005737|cytoplasm;GO:0005829|cytosol;	GO:0005524|ATP binding;GO:0005246|calcium channel regulator activity;GO:0030553|cGMP binding;GO:0004692|cGMP-dependent protein kinase activity;	K07376	PRKG1; cGMP-dependent protein kinase 1 [EC:2.7.11.12]
ENSSSCG00000010479	326	329	262	298.541	79	87	26	63.1064	4.73076	2.24207	2.58951e-06	0.000417793	up	yes	RBP4	protein_coding	chr14:105036961-105044712:-	gi|3041715|sp|P27485.2|RET4_PIG	1021	4e-132	RecName: Full=Retinol-binding protein 4; AltName: Full=Plasma retinol-binding protein; Short=PRBP; Short=RBP; Flags: Precursor	gi|288785232|dbj|AK346239.1|	1450	0	Sus scrofa mRNA, clone:LVRM10110B05, expressed in liver	P27485	397	1e-132	Retinol-binding protein 4	.	.	.	.	pfam00061	Lipocalin	Lipocalin / cytosolic fatty-acid binding protein family. Lipocalins are transporters for small hydrophobic molecules, such as lipids, steroid hormones, bilins, and retinoids. The family also encompasses the enzyme prostaglandin D synthase (EC:5.3.99.2). Alignment subsumes both the lipocalin and fatty acid binding protein signatures from PROSITE. This is supported on structural and functional grou…	.	GO:0005576|extracellular region;	GO:0016918|retinal binding;GO:0019841|retinol binding;GO:0005215|transporter activity;	K18271	RBP4; retinol-binding protein 4
ENSSSCG00000010481	29	25	48	32.0985	553	80	171	273.228	0.117479	-3.08953	3.05212e-13	2.47974e-10	down	yes	LGI1	protein_coding	chr14:105219383-105255324:+	gi|194042518|ref|XP_001928756.1|	3396	0	PREDICTED: leucine-rich glioma-inactivated protein 1 isoform X2 [Sus scrofa]	gi|594679613|ref|XM_007187476.1|	2376	0	PREDICTED: Balaenoptera acutorostrata scammoni leucine-rich, glioma inactivated 1 (LGI1), mRNA	O95970	1098	0	Leucine-rich glioma-inactivated protein 1	.	.	.	.	pfam13855	LRR_8	Leucine rich repeat.	GO:0007411|axon guidance;GO:0008283|cell proliferation;GO:0007399|nervous system development;GO:0031175|neuron projection development;GO:0030307|positive regulation of cell growth;GO:0050806|positive regulation of synaptic transmission;GO:0051260|protein homooligomerization;	GO:0030054|cell junction;GO:0005576|extracellular region;GO:0005615|extracellular space;GO:0045202|synapse;	GO:0005102|receptor binding;	.	.
ENSSSCG00000010493	1560	1062	1072	1180.81	5062	2312	1758	3067.72	0.384915	-1.37739	1.13399e-06	0.000209732	down	yes	PDLIM1	protein_coding	chr14:106744138-106793668:-	gi|937576080|ref|NP_001302707.1|	1684	0	PDZ and LIM domain 1 [Sus scrofa]	gi|927207586|ref|XM_013983599.1|	1450	0	PREDICTED: Sus scrofa PDZ and LIM domain 1 (PDLIM1), mRNA	Q5E9E1	632	0	PDZ and LIM domain protein 1	.	.	.	.	pfam00595	PDZ	PDZ domain (Also known as DHR or GLGF). PDZ domains are found in diverse signaling proteins.	GO:0006355|regulation of transcription, DNA-templated;	GO:0005737|cytoplasm;GO:0005856|cytoskeleton;GO:0005667|transcription factor complex;	GO:0003713|transcription coactivator activity;GO:0008270|zinc ion binding;	.	.
ENSSSCG00000010522	455	278	426	365.203	3641	1850	926	2130.26	0.171436	-2.54426	6.34265e-19	9.01806e-16	down	yes	ANKRD2	protein_coding	chr14:108944791-108959382:+	gi|545871514|ref|XP_003133207.3|	1499	0	PREDICTED: LOW QUALITY PROTEIN: ankyrin repeat domain-containing protein 2 [Sus scrofa]	gi|927207742|ref|XM_003133159.4|	841	0	PREDICTED: Sus scrofa ankyrin repeat domain 2 (stretch responsive muscle) (ANKRD2), mRNA	Q9GZV1	70.9	3e-11	Ankyrin repeat domain-containing protein 2	all2748	92.8	8e-20	COG0666	pfam12796	Ank_2	Ankyrin repeats (3 copies).	GO:0045662|negative regulation of myoblast differentiation;GO:0010832|negative regulation of myotube differentiation;GO:0000122|negative regulation of transcription from RNA polymerase II promoter;GO:0001817|regulation of cytokine production;GO:1902253|regulation of intrinsic apoptotic signaling pathway by p53 class mediator;GO:2000291|regulation of myoblast proliferation;GO:0043619|regulation of…	GO:0005737|cytoplasm;GO:0005829|cytosol;GO:0000791|euchromatin;GO:0031674|I band;GO:0043231|intracellular membrane-bounded organelle;GO:0030016|myofibril;GO:0005634|nucleus;GO:0016605|PML body;GO:0030017|sarcomere;	GO:0003682|chromatin binding;GO:0043422|protein kinase B binding;GO:0061629|RNA polymerase II sequence-specific DNA binding transcription factor binding;GO:0031432|titin binding;	.	.
ENSSSCG00000010529	453	677	847	638.673	93	82	57	78.4277	8.14346	3.02564	1.30918e-23	2.29096e-20	up	yes	SFRP5	protein_coding	chr14:109119822-109125686:-	gi|594074847|ref|XP_006061209.1|	1424	0	PREDICTED: secreted frizzled-related protein 5 [Bubalus bubalis]	gi|371916659|dbj|AK397123.1|	1751	0	Sus scrofa mRNA, clone: PTG010094H05, expressed in pituitary gland	Q9XSC1	551	0	Secreted frizzled-related protein 5	.	.	.	.	pfam01392	Fz	Fz domain. Also known as the CRD (cysteine rich domain), the C6 box in MuSK receptor. This domain of unknown function has been independently identified by several groups. The domain contains 10 conserved cysteines.	GO:0060070|canonical Wnt signaling pathway;GO:0030154|cell differentiation;GO:0007275|multicellular organismal development;GO:0090090|negative regulation of canonical Wnt signaling pathway;GO:0035414|negative regulation of catenin import into nucleus;GO:0008285|negative regulation of cell proliferation;GO:0051898|negative regulation of protein kinase B signaling;GO:0043433|negative regulation of …	GO:0005576|extracellular region;GO:0016021|integral component of membrane;	GO:0004930|G-protein coupled receptor activity;GO:0042813|Wnt-activated receptor activity;GO:0017147|Wnt-protein binding;	K02222	SFRP5; secreted frizzled-related protein 5
ENSSSCG00000010554	49354	52293	13292	38489.9	5122	4690	893	3481.94	11.0542	3.46652	3.5936e-05	0.00410808	up	yes	SCD	protein_coding	chr14:111461157-111478031:+	gi|47523282|ref|NP_998946.1|	1836	0	acyl-CoA desaturase [Sus scrofa]	gi|47523281|ref|NM_213781.1|	5048	0	Sus scrofa stearoyl-CoA desaturase (delta-9-desaturase) (SCD), mRNA	O02858	662	0	Acyl-CoA desaturase (Fragment)	SPCC1281.06c_1	204	5e-56	COG1398	pfam00487	FA_desaturase	Fatty acid desaturase.	GO:0042759|long-chain fatty acid biosynthetic process;GO:1903966|monounsaturated fatty acid biosynthetic process;GO:0006636|unsaturated fatty acid biosynthetic process;	GO:0005789|endoplasmic reticulum membrane;GO:0016021|integral component of membrane;	GO:0005506|iron ion binding;GO:0016491|oxidoreductase activity;GO:0004768|stearoyl-CoA 9-desaturase activity;	.	.
ENSSSCG00000010631	206	188	329	228.503	893	371	434	578.9	0.394719	-1.3411	2.92686e-05	0.00352292	down	yes	GPAM	protein_coding	chr14:122542205-122577239:-	gi|194042025|ref|XP_001927910.1|	4271	0	PREDICTED: glycerol-3-phosphate acyltransferase 1, mitochondrial [Sus scrofa]	gi|927208149|ref|XM_005671463.2|	2458	0	PREDICTED: Sus scrofa glycerol-3-phosphate acyltransferase, mitochondrial (GPAM), transcript variant X3, mRNA	F1S5L4	1644	0	Glycerol-3-phosphate acyltransferase 1, mitochondrial	XF1031	163	1e-40	COG2937	pfam01553	Acyltransferase	Acyltransferase. This family contains acyltransferases involved in phospholipid biosynthesis and other proteins of unknown function. This family also includes tafazzin, the Barth syndrome gene.	GO:0006637|acyl-CoA metabolic process;GO:0016024|CDP-diacylglycerol biosynthetic process;GO:0051607|defense response to virus;GO:0055089|fatty acid homeostasis;GO:0006631|fatty acid metabolic process;GO:0070970|interleukin-2 secretion;GO:0070236|negative regulation of activation-induced cell death of T cells;GO:0055091|phospholipid homeostasis;GO:0042104|positive regulation of activated T cell pr…	GO:0016021|integral component of membrane;GO:0005743|mitochondrial inner membrane;GO:0005741|mitochondrial outer membrane;GO:0005886|plasma membrane;	GO:0004366|glycerol-3-phosphate O-acyltransferase activity;	K00629	GPAT1_2; glycerol-3-phosphate O-acyltransferase 1/2 [EC:2.3.1.15]
ENSSSCG00000010647	25	61	39	41.9987	7	3	8	6.39103	6.57151	2.71622	5.20561e-05	0.00574866	up	yes	ADRB1	protein_coding	chr14:124400189-124401739:+	gi|803289365|ref|XP_012004343.1|	1755	0	PREDICTED: beta-1 adrenergic receptor isoform X2 [Ovis aries musimon]	gi|2796172|gb|AF042454.1|AF042454	1518	0	Sus scrofa beta-1 adrenergic receptor gene, complete cds	Q28998	666	0	Beta-1 adrenergic receptor	.	.	.	.	pfam00001	7tm_1	7 transmembrane receptor (rhodopsin family). This family contains, amongst other G-protein-coupled receptors (GCPRs), members of the opsin family, which have been considered to be typical members of the rhodopsin superfamily. They share several motifs, mainly the seven transmembrane helices, GCPRs of the rhodopsin superfamily. All opsins bind a chromophore, such as 11-cis-retinal. The function of…	GO:0071880|adenylate cyclase-activating adrenergic receptor signaling pathway;GO:0007267|cell-cell signaling;GO:0030819|positive regulation of cAMP biosynthetic process;GO:0043950|positive regulation of cAMP-mediated signaling;GO:0043547|positive regulation of GTPase activity;GO:0001996|positive regulation of heart rate by epinephrine-norepinephrine;GO:0001659|temperature homeostasis;GO:0002025|v…	GO:0005769|early endosome;GO:0005887|integral component of plasma membrane;GO:0005886|plasma membrane;	GO:0004940|beta1-adrenergic receptor activity;GO:0051379|epinephrine binding;GO:0051380|norepinephrine binding;GO:0005088|Ras guanyl-nucleotide exchange factor activity;GO:0005057|receptor signaling protein activity;	K04141	ADRB1; adrenergic receptor beta-1
ENSSSCG00000010861	7872	4826	9355	6900.56	25168	9182	11589	15665.1	0.440505	-1.18277	0.000435379	0.0303817	down	yes	COQ8A	protein_coding	chr10:14596599-14649619:+	gi|594625354|ref|XP_007167252.1|	2969	0	PREDICTED: chaperone activity of bc1 complex-like, mitochondrial isoform X1 [Balaenoptera acutorostrata scammoni]	gi|927184579|ref|XM_003130550.5|	2147	0	PREDICTED: Sus scrofa aarF domain containing kinase 3 (ADCK3), mRNA	Q29RI0	890	0	Atypical kinase COQ8A, mitochondrial	SPBC2D10.18	375	3e-115	COG0661	pfam03109	ABC1	ABC1 family. This family includes ABC1 from yeast and AarF from Escherichia coli. These proteins have a nuclear or mitochondrial subcellular location in eukaryotes. The exact molecular functions of these proteins is not clear, however yeast ABC1 suppresses a cytochrome b mRNA translation defect and is essential for the electron transfer in the bc 1 complex and Escherichia coli AarF is required fo…	GO:0016310|phosphorylation;GO:0006744|ubiquinone biosynthetic process;	GO:0016021|integral component of membrane;GO:0005739|mitochondrion;	GO:0043531|ADP binding;GO:0005524|ATP binding;GO:0016301|kinase activity;	K08869	ADCK, ABC1; aarF domain-containing kinase
ENSSSCG00000010992	397	1136	830	791.774	234	322	167	242.587	3.26387	1.70658	2.52661e-08	8.09546e-06	up	yes	ENSSSCG00000010992	protein_coding	chr10:33098676-33116154:+	gi|164664464|ref|NP_001106909.1|	1598	0	aquaporin-7 [Sus scrofa]	gi|927185962|ref|XM_013980180.1|	1156	0	PREDICTED: Sus scrofa aquaporin 7 (AQP7), transcript variant X1, mRNA	O14520	448	2e-146	Aquaporin-7	DR1929	151	3e-41	COG0580	pfam00230	MIP	Major intrinsic protein. MIP (Major Intrinsic Protein) family proteins exhibit essentially two distinct types of channel properties: (1) specific water transport by the aquaporins, and (2) small neutral solutes transport, such as glycerol by the glycerol facilitators.	GO:0009992|cellular water homeostasis;GO:0007588|excretion;GO:0006091|generation of precursor metabolites and energy;GO:0015793|glycerol transport;GO:0034220|ion transmembrane transport;GO:0071918|urea transmembrane transport;GO:0006833|water transport;	GO:0005911|cell-cell junction;GO:0005737|cytoplasm;GO:0005887|integral component of plasma membrane;GO:0005886|plasma membrane;	GO:0015254|glycerol channel activity;GO:0015204|urea transmembrane transporter activity;GO:0015250|water channel activity;	K08771	AQP7; aquaporin-7
ENSSSCG00000011075	1748	1169	1467	1392.26	4608	2757	2196	3231.4	0.430853	-1.21473	9.43988e-06	0.00129366	down	yes	KIAA1217	protein_coding	chr10:50706712-51205621:-	gi|927186800|ref|XP_013845188.1|	7745	0	PREDICTED: sickle tail protein homolog isoform X1 [Sus scrofa]	gi|927186803|ref|XM_013989735.1|	6806	0	PREDICTED: Sus scrofa KIAA1217 ortholog (KIAA1217), transcript variant X2, mRNA	Q5T5P2	1556	0	Sickle tail protein homolog	.	.	.	.	pfam10243	MIP-T3	Microtubule-binding protein MIP-T3. This protein, which interacts with both microtubules and TRAF3 (tumor necrosis factor receptor-associated factor 3), is conserved from worms to humans. The N-terminal region is the microtubule binding domain and is well-conserved; the C-terminal 100 residues, also well-conserved, constitute the coiled-coil region which binds to TRAF3. The central region of the …	GO:0048706|embryonic skeletal system development;	GO:0005737|cytoplasm;	.	.	.
ENSSSCG00000011250	1095	2441	1621	1726.37	548	798	449	604.717	2.85484	1.51341	1.43096e-07	3.41186e-05	up	yes	ACAA1	protein_coding	chr13:22964875-23020143:-	gi|311268663|ref|XP_003132151.1|	2122	0	PREDICTED: 3-ketoacyl-CoA thiolase, peroxisomal [Sus scrofa]	gi|927198890|ref|XM_003132103.3|	1675	0	PREDICTED: Sus scrofa acetyl-CoA acyltransferase 1 (ACAA1), mRNA	P09110	726	0	3-ketoacyl-CoA thiolase, peroxisomal	YIL160c	358	5e-110	COG0183	pfam00108	Thiolase_N	Thiolase, N-terminal domain. Thiolase is reported to be structurally related to beta-ketoacyl synthase (pfam00109), and also chalcone synthase.	GO:0036109|alpha-linolenic acid metabolic process;GO:0008206|bile acid metabolic process;GO:0006635|fatty acid beta-oxidation;GO:0033540|fatty acid beta-oxidation using acyl-CoA oxidase;GO:0000038|very long-chain fatty acid metabolic process;	GO:0043231|intracellular membrane-bounded organelle;GO:0016020|membrane;GO:0005782|peroxisomal matrix;GO:0005777|peroxisome;	GO:0008775|acetate CoA-transferase activity;GO:0003988|acetyl-CoA C-acyltransferase activity;GO:0016401|palmitoyl-CoA oxidase activity;	K07513	ACAA1; acetyl-CoA acyltransferase 1 [EC:2.3.1.16]
ENSSSCG00000011324	18	9	38	19.8236	367	89	317	273.235	0.0725516	-3.78485	1.72892e-06	0.000289199	down	yes	ENSSSCG00000011324	protein_coding	chr13:29695676-29703622:-	gi|927199338|ref|XP_013837049.1|	1602	0	PREDICTED: serine protease 42 isoform X1 [Sus scrofa]	gi|927199337|ref|XM_013981595.1|	1083	0	PREDICTED: Sus scrofa protease, serine, 42 (PRSS42), transcript variant X1, mRNA	E7EML9	375	1e-126	Serine protease 44	VC1649	117	3e-28	COG5640	pfam00089	Trypsin	Trypsin.	.	GO:0005576|extracellular region;	GO:0004252|serine-type endopeptidase activity;	.	.
ENSSSCG00000011325	2891	1754	2646	2298.11	40088	10410	12426	21249.4	0.108149	-3.2089	4.23897e-22	6.88803e-19	down	yes	MYL3	protein_coding	chr13:29730583-29735586:-	gi|523580083|ref|NP_001265702.1|	853	1e-113	myosin light chain 3 [Sus scrofa]	gi|523580082|ref|NM_001278773.1|	583	0	Sus scrofa myosin, light chain 3, alkali; ventricular, skeletal, slow (MYL3), mRNA	P09542	327	9e-113	Myosin light chain 3	SPAC3A12.14	106	8e-28	COG5126	pfam13499	EF-hand_7	EF-hand domain pair.	GO:0060048|cardiac muscle contraction;GO:0006942|regulation of striated muscle contraction;GO:0002026|regulation of the force of heart contraction;GO:0007519|skeletal muscle tissue development;GO:0055010|ventricular cardiac muscle tissue morphogenesis;	GO:0031672|A band;GO:0031674|I band;GO:0016459|myosin complex;	GO:0003785|actin monomer binding;GO:0005509|calcium ion binding;GO:0003774|motor activity;	K12749	MYL3; myosin light chain 3
ENSSSCG00000011441	9294	6558	9276	7961.26	136324	41405	45569	75439	0.105532	-3.24424	8.7378e-15	8.28234e-12	down	yes	TNNC1	protein_coding	chr13:34591210-34594329:-	gi|77735655|ref|NP_001029523.1|	757	4e-98	troponin C, slow skeletal and cardiac muscles [Bos taurus]	gi|371924425|dbj|AK394678.1|	646	0	Sus scrofa mRNA, clone: MLTL10049B04, expressed in longissimus muscle	P63317	277	9e-92	Troponin C, slow skeletal and cardiac muscles	SPAC3A12.14	123	6e-33	COG5126	pfam13833	EF-hand_8	EF-hand domain pair.	GO:0060048|cardiac muscle contraction;GO:0003231|cardiac ventricle development;GO:0043462|regulation of ATPase activity;GO:0006937|regulation of muscle contraction;GO:0032972|regulation of muscle filament sliding speed;GO:0003009|skeletal muscle contraction;GO:0014883|transition between fast and slow fiber;GO:0055010|ventricular cardiac muscle tissue morphogenesis;	GO:0005739|mitochondrion;GO:0005654|nucleoplasm;GO:0005861|troponin complex;	GO:0051015|actin filament binding;GO:0005509|calcium ion binding;GO:0048306|calcium-dependent protein binding;	K05865	TNNC1; troponin C, slow skeletal and cardiac muscles
ENSSSCG00000011538	2258	1386	1749	1708.86	6472	4482	3015	4700.25	0.363568	-1.4597	7.92029e-08	2.0951e-05	down	yes	LMCD1	protein_coding	chr13:64933651-64996454:+	gi|56711370|ref|NP_001008692.1|	1823	0	LIM and cysteine-rich domains protein 1 [Sus scrofa]	gi|371918214|dbj|AK395882.1|	1704	0	Sus scrofa mRNA, clone: OVRT10081D08, expressed in ovary	Q5PXT2	706	0	LIM and cysteine-rich domains protein 1	.	.	.	.	pfam06297	PET	PET Domain. This domain is suggested to be involved in protein-protein interactions. The family is found in conjunction with pfam00412.	GO:0070886|positive regulation of calcineurin-NFAT signaling cascade;GO:0010611|regulation of cardiac muscle hypertrophy;GO:0006355|regulation of transcription, DNA-templated;GO:0006351|transcription, DNA-templated;	GO:0005737|cytoplasm;GO:0005634|nucleus;	GO:0003714|transcription corepressor activity;GO:0008270|zinc ion binding;	.	.
ENSSSCG00000011557	1344	2629	1157	1737.59	340	418	100	280.395	6.19693	2.63155	0.000172019	0.015051	up	yes	CIDEC	protein_coding	chr13:66141206-66149851:-	gi|347300315|ref|NP_001106159.2|	1245	2e-165	cell death activator CIDE-3 [Sus scrofa]	gi|927200373|ref|XM_005669744.2|	1409	0	PREDICTED: Sus scrofa cell death-inducing DFFA-like effector c (CIDEC), transcript variant X3, mRNA	Q96AQ7	386	3e-128	Cell death activator CIDE-3	.	.	.	.	pfam02017	CIDE-N	CIDE-N domain. This domain is found in CAD nuclease, and in ICAD, the inhibitor of CAD nuclease. The two proteins interact through this domain.	GO:0006915|apoptotic process;GO:0097194|execution phase of apoptosis;GO:0034389|lipid particle organization;GO:0042981|regulation of apoptotic process;GO:0006355|regulation of transcription, DNA-templated;GO:0006351|transcription, DNA-templated;	GO:0005829|cytosol;GO:0005783|endoplasmic reticulum;GO:0005811|lipid particle;GO:0005634|nucleus;	.	.	.
ENSSSCG00000011579	684	1277	990	977.509	256	409	208	293.037	3.33579	1.73803	1.4507e-06	0.00025583	up	yes	PPARG	protein_coding	chr13:68301566-68433963:+	gi|472352031|ref|XP_004395693.1|	2683	0	PREDICTED: peroxisome proliferator-activated receptor gamma isoform X1 [Odobenus rosmarus divergens]	gi|371914159|dbj|AK389674.1|	1847	0	Sus scrofa mRNA, clone: AMP010032E02, expressed in alveolar macrophage	O62807	963	0	Peroxisome proliferator-activated receptor gamma	.	.	.	.	pfam12577	PPARgamma_N	PPAR gamma N-terminal region. Peroxisome proliferator-activated receptors (PPAR) are nuclear hormone receptors that control the expression of genes involved in lipid homeostasis in mammals. This sequence region is found at the N-terminus of these proteins. The family is found in association with pfam00104, pfam00105. It is not clear if this region is a separate protein domain.	GO:0006919|activation of cysteine-type endopeptidase activity involved in apoptotic process;GO:0048469|cell maturation;GO:0032869|cellular response to insulin stimulus;GO:0042593|glucose homeostasis;GO:0042953|lipoprotein transport;GO:0045713|low-density lipoprotein particle receptor biosynthetic process;GO:0010742|macrophage derived foam cell differentiation;GO:0030224|monocyte differentiation;G…	GO:0005794|Golgi apparatus;GO:0005634|nucleus;GO:0090575|RNA polymerase II transcription factor complex;	GO:0003682|chromatin binding;GO:0001046|core promoter sequence-specific DNA binding;GO:0003677|DNA binding;GO:0008144|drug binding;GO:0030374|ligand-dependent nuclear receptor transcription coactivator activity;GO:0004879|RNA polymerase II transcription factor activity, ligand-activated sequence-specific DNA binding;GO:0003707|steroid hormone receptor activity;GO:0003700|transcription factor acti…	K08530	NR1C3, PPARG; peroxisome proliferator-activated receptor gamma
ENSSSCG00000011630	546	584	574	551.795	81	157	91	111.275	4.95882	2.31	2.92947e-11	1.5146e-08	up	yes	ACKR4	protein_coding	chr13:73772508-73777789:+	gi|147898731|ref|NP_001090899.1|	1695	0	atypical chemokine receptor 4 [Sus scrofa]	gi|115547071|dbj|AK231126.1|	1757	0	Sus scrofa mRNA, clone:AMP010097A06, expressed in alveolar macrophage	P35350	616	0	Atypical chemokine receptor 4	.	.	.	.	pfam00001	7tm_1	7 transmembrane receptor (rhodopsin family). This family contains, amongst other G-protein-coupled receptors (GCPRs), members of the opsin family, which have been considered to be typical members of the rhodopsin superfamily. They share several motifs, mainly the seven transmembrane helices, GCPRs of the rhodopsin superfamily. All opsins bind a chromophore, such as 11-cis-retinal. The function of…	GO:0006935|chemotaxis;	GO:0005769|early endosome;GO:0016021|integral component of membrane;GO:0005886|plasma membrane;GO:0055037|recycling endosome;	GO:0004950|chemokine receptor activity;GO:0005044|scavenger receptor activity;	K04186	CCRL1, CCR11; C-C chemokine receptor-like 1
ENSSSCG00000011640	10	14	35	18.4698	1	0	0	0.32648	56.5723	5.82202	3.46451e-06	0.000528953	up	yes	TF	protein_coding	chr13:74930655-74970593:+	gi|347582654|ref|NP_001231582.1|	3768	0	serotransferrin precursor [Sus scrofa]	gi|371911997|dbj|AK391811.1|	2322	0	Sus scrofa mRNA, clone: HTMT10024G05, expressed in hypothalamus	P09571	1445	0	Serotransferrin	.	.	.	.	pfam00405	Transferrin	Transferrin.	GO:0006879|cellular iron ion homeostasis;	GO:0005623|cell;GO:0005615|extracellular space;	GO:0008199|ferric iron binding;GO:0015091|ferric iron transmembrane transporter activity;	.	.
ENSSSCG00000011692	3	5	6	4.53966	35	106	82	76.8603	0.0590638	-4.08158	7.63498e-11	3.85974e-08	down	yes	ZIC1	protein_coding	chr13:87745751-87752919:+	gi|403265817|ref|XP_003925109.1|	1818	0	PREDICTED: zinc finger protein ZIC 1 [Saimiri boliviensis boliviensis]	gi|731499736|ref|XM_003416166.2|	2495	0	PREDICTED: Loxodonta africana Zic family member 1 (ZIC1), mRNA	Q15915	699	0	Zinc finger protein ZIC 1	.	.	.	.	pfam13465	zf-H2C2_2	Zinc-finger double domain.	GO:0007628|adult walking behavior;GO:0007420|brain development;GO:0030154|cell differentiation;GO:0042472|inner ear morphogenesis;GO:0007389|pattern specification process;GO:0042307|positive regulation of protein import into nucleus;GO:0045893|positive regulation of transcription, DNA-templated;GO:0008589|regulation of smoothened signaling pathway;GO:0021510|spinal cord development;	GO:0005737|cytoplasm;GO:0005654|nucleoplasm;GO:0005634|nucleus;	GO:0046872|metal ion binding;GO:0000978|RNA polymerase II core promoter proximal region sequence-specific DNA binding;GO:0003700|transcription factor activity, sequence-specific DNA binding;GO:0001077|transcriptional activator activity, RNA polymerase II core promoter proximal region sequence-specific binding;	K09224	ZIC1; zinc finger protein ZIC 1
ENSSSCG00000011755	544	391	573	477.433	1802	802	713	1120.13	0.426229	-1.2303	3.12464e-05	0.00368303	down	yes	NCEH1	protein_coding	chr13:111145399-111248140:-	gi|343488506|ref|NP_001230413.1|	2076	0	neutral cholesterol ester hydrolase 1 [Sus scrofa]	gi|343488505|ref|NM_001243484.1|	1501	0	Sus scrofa neutral cholesterol ester hydrolase 1 (NCEH1), mRNA	Q1JQE6	678	0	Neutral cholesterol ester hydrolase 1	Rv1399c	116	1e-26	COG0657	pfam07859	Abhydrolase_3	alpha/beta hydrolase fold. This catalytic domain is found in a very wide range of enzymes.	GO:0009056|catabolic process;GO:0016042|lipid catabolic process;GO:0006470|protein dephosphorylation;GO:0060395|SMAD protein signal transduction;GO:0006805|xenobiotic metabolic process;	GO:0005783|endoplasmic reticulum;GO:0016021|integral component of membrane;GO:0016020|membrane;	GO:0052689|carboxylic ester hydrolase activity;GO:0042301|phosphate ion binding;GO:0017171|serine hydrolase activity;	K14349	NCEH1, AADACL1; neutral cholesterol ester hydrolase 1 [EC:3.1.1.-]
ENSSSCG00000011848	3544	3986	4859	3984.83	18102	7334	5996	10565.2	0.377166	-1.40673	4.63764e-06	0.000698686	down	yes	TFRC	protein_coding	chr13:133878636-134000847:+	gi|47522828|ref|NP_999166.1|	4049	0	transferrin receptor protein 1 [Sus scrofa]	gi|594636574|ref|XM_007171618.1|	3417	0	PREDICTED: Balaenoptera acutorostrata scammoni transferrin receptor (TFRC), transcript variant X3, mRNA	Q8HZV3	1561	0	Transferrin receptor protein 1	.	.	.	.	pfam04253	TFR_dimer	Transferrin receptor-like dimerization domain. This domain is involved in dimerization of the transferrin receptor as shown in its crystal structure.	GO:0006879|cellular iron ion homeostasis;GO:0030890|positive regulation of B cell proliferation;GO:0045830|positive regulation of isotype switching;GO:0042102|positive regulation of T cell proliferation;GO:0031623|receptor internalization;GO:0033572|transferrin transport;	GO:0016021|integral component of membrane;GO:0042470|melanosome;GO:0005886|plasma membrane;	GO:0004998|transferrin receptor activity;GO:0033570|transferrin transmembrane transporter activity;	K06503	TFRC, CD71; transferrin receptor
ENSSSCG00000012126	1172	1347	1287	1235.94	472	415	288	397.166	3.11189	1.63779	1.66836e-11	9.48836e-09	up	yes	ENSSSCG00000012126	protein_coding	chrX:10429404-10582431:-	gi|335305717|ref|XP_003360279.1|	1624	0	PREDICTED: neuronal membrane glycoprotein M6-b isoform X3 [Sus scrofa]	gi|927217861|ref|XM_003360230.3|	4611	0	PREDICTED: Sus scrofa glycoprotein M6B (GPM6B), transcript variant X6, mRNA	P35803	104	2e-22	Neuronal membrane glycoprotein M6-b	.	.	.	.	pfam01275	Myelin_PLP	Myelin proteolipid protein (PLP or lipophilin).	GO:0030154|cell differentiation;GO:0085029|extracellular matrix assembly;GO:2000009|negative regulation of protein localization to cell surface;GO:0051612|negative regulation of serotonin uptake;GO:0007399|nervous system development;GO:0001503|ossification;GO:0030501|positive regulation of bone mineralization;GO:0015031|protein transport;GO:0032956|regulation of actin cytoskeleton organization;GO…	GO:0016021|integral component of membrane;GO:0045121|membrane raft;GO:0005886|plasma membrane;	.	.	.
ENSSSCG00000012141	728	1639	707	1046.33	231	362	134	240.924	4.34298	2.11868	5.71947e-05	0.00620694	up	yes	CA5B	protein_coding	chrX:12229860-12333790:+	gi|545884178|ref|XP_005673507.1|	1717	0	PREDICTED: carbonic anhydrase 5B, mitochondrial [Sus scrofa]	gi|324125298|emb|FP102132.15|	4135	0	Pig DNA sequence from clone CH242-155E24 on chromosome X, complete sequence	Q9Y2D0	611	0	Carbonic anhydrase 5B, mitochondrial	PM1905	115	5e-29	COG3338	pfam00194	Carb_anhydrase	Eukaryotic-type carbonic anhydrase.	GO:0015701|bicarbonate transport;GO:0006730|one-carbon metabolic process;	GO:0005759|mitochondrial matrix;GO:0005739|mitochondrion;	GO:0004089|carbonate dehydratase activity;GO:0008270|zinc ion binding;	K01672	E4.2.1.1; carbonic anhydrase [EC:4.2.1.1]
ENSSSCG00000012182	32	25	27	26.8997	134	78	108	110.811	0.242753	-2.04244	5.64706e-06	0.000818249	down	yes	PCYT1B	protein_coding	chrX:20605672-20743256:-	gi|194044828|ref|XP_001927714.1|	1754	0	PREDICTED: choline-phosphate cytidylyltransferase B isoform X1 [Sus scrofa]	gi|927218134|ref|XM_013986017.1|	4868	0	PREDICTED: Sus scrofa phosphate cytidylyltransferase 1, choline, beta (PCYT1B), transcript variant X2, mRNA	Q811Q9	55.5	3e-06	Choline-phosphate cytidylyltransferase B	ECU10g1590	265	3e-78	COG0615	pfam01467	CTP_transf_2	Cytidylyltransferase. This family includes: Cholinephosphate cytidylyltransferase and Glycerol-3-phosphate cytidylyltransferase.	GO:0001541|ovarian follicle development;GO:0008654|phospholipid biosynthetic process;GO:0007283|spermatogenesis;	GO:0005783|endoplasmic reticulum;	GO:0004105|choline-phosphate cytidylyltransferase activity;	K00968	PCYT1; choline-phosphate cytidylyltransferase [EC:2.7.7.15]
ENSSSCG00000012492	80	67	39	60.6922	3	6	0	2.84127	21.361	4.41691	2.59019e-05	0.00321991	up	yes	DRP2	protein_coding	chrX:82871728-82925883:+	gi|545885827|ref|XP_005673820.1|	4928	0	PREDICTED: dystrophin-related protein 2 isoform X1 [Sus scrofa]	gi|927219269|ref|XM_005673763.2|	6911	0	PREDICTED: Sus scrofa dystrophin related protein 2 (DRP2), transcript variant X1, mRNA	Q13474	1755	0	Dystrophin-related protein 2	.	.	.	.	pfam09068	EF-hand_2	EF hand. Members of this family adopt a helix-loop-helix motif, as per other EF hand domains. However, since they do not contain the canonical pattern of calcium binding residues found in many EF hand domains, they do not bind calcium ions. The main function of this domain is the provision of specificity in beta-dystroglycan recognition, though in dystrophin it serves an additional role: stabilis…	GO:0007417|central nervous system development;GO:0050808|synapse organization;	GO:0030054|cell junction;GO:0030425|dendrite;GO:0043204|perikaryon;GO:0014069|postsynaptic density;GO:0045211|postsynaptic membrane;	GO:0008270|zinc ion binding;	.	.
ENSSSCG00000012536	66	49	25	45.6001	3	4	0	2.22066	20.5345	4.35998	9.18943e-07	0.000174209	up	yes	PLP1	protein_coding	chrX:84666733-84685154:+	gi|521027133|gb|EPQ08921.1|	1462	0	Myelin proteolipid protein [Myotis brandtii]	gi|371912193|dbj|AK392014.1|	3233	0	Sus scrofa mRNA, clone: HTMT10043A02, expressed in hypothalamus	P60203	562	0	Myelin proteolipid protein	.	.	.	.	pfam01275	Myelin_PLP	Myelin proteolipid protein (PLP or lipophilin).	GO:0014002|astrocyte development;GO:0061564|axon development;GO:0008366|axon ensheathment;GO:0048469|cell maturation;GO:0022010|central nervous system myelination;GO:0010001|glial cell differentiation;GO:0006954|inflammatory response;GO:0007229|integrin-mediated signaling pathway;GO:0042759|long-chain fatty acid biosynthetic process;GO:0042552|myelination;GO:0010628|positive regulation of gene ex…	GO:0005887|integral component of plasma membrane;GO:0043209|myelin sheath;GO:0005886|plasma membrane;	GO:0019911|structural constituent of myelin sheath;GO:0005198|structural molecule activity;	K17271	PLP1; myelin proteolipid protein
ENSSSCG00000012647	10	48	107	52.3068	4	1	2	2.40991	21.7049	4.43995	4.3192e-09	1.5848e-06	up	yes	PRR32	protein_coding	chrX:103813052-103815431:+	gi|350595906|ref|XP_003484202.1|	1334	2e-179	PREDICTED: proline-rich protein 32 [Sus scrofa]	gi|927219845|ref|XM_003484154.3|	1236	0	PREDICTED: Sus scrofa proline rich 32 (PRR32), mRNA	A5PJK7	352	3e-116	Proline-rich protein 32	.	.	.	.	pfam15488	DUF4645	Domain of unknown function (DUF4645). This family of proteins is found in eukaryotes. Proteins in this family are typically between 200 and 298 amino acids in length.	GO:0000902|cell morphogenesis;GO:0007157|heterophilic cell-cell adhesion via plasma membrane cell adhesion molecules;GO:0048666|neuron development;GO:0007218|neuropeptide signaling pathway;GO:0030838|positive regulation of actin filament polymerization;GO:0051491|positive regulation of filopodium assembly;GO:0090316|positive regulation of intracellular protein transport;GO:0043406|positive regula…	GO:0005737|cytoplasm;GO:0005856|cytoskeleton;GO:0005783|endoplasmic reticulum;GO:0005576|extracellular region;GO:0005794|Golgi apparatus;GO:0005887|integral component of plasma membrane;GO:0043005|neuron projection;GO:0016363|nuclear matrix;GO:0016607|nuclear speck;GO:0005634|nucleus;GO:0048471|perinuclear region of cytoplasm;GO:0005886|plasma membrane;	GO:0050839|cell adhesion molecule binding;GO:0046982|protein heterodimerization activity;GO:0042803|protein homodimerization activity;	.	.
ENSSSCG00000012926	6433	11658	9182	9021.97	2034	3483	1333	2273.84	3.96772	1.98831	7.90528e-05	0.00816111	up	yes	PC	protein_coding	chr2:5566608-5587797:+	gi|47523756|ref|NP_999514.1|	5778	0	pyruvate carboxylase, mitochondrial [Sus scrofa]	gi|47523755|ref|NM_214349.1|	3490	0	Sus scrofa pyruvate carboxylase (PC), mRNA	Q29RK2	2166	0	Pyruvate carboxylase, mitochondrial	SPBC17G9.11c	1143	0	COG1038	pfam02436	PYC_OADA	Conserved carboxylase domain. This domain represents a conserved region in pyruvate carboxylase (PYC), oxaloacetate decarboxylase alpha chain (OADA), and transcarboxylase 5s subunit. The domain is found adjacent to the HMGL-like domain (pfam00682) and often close to the biotin_lipoyl domain (pfam00364) of biotin requiring enzymes.	GO:0006094|gluconeogenesis;GO:0006629|lipid metabolic process;GO:0010629|negative regulation of gene expression;GO:0044791|positive regulation by host of viral release from host cell;GO:0006090|pyruvate metabolic process;GO:0019074|viral RNA genome packaging;	GO:0005743|mitochondrial inner membrane;GO:0005759|mitochondrial matrix;GO:0005739|mitochondrion;	GO:0005524|ATP binding;GO:0009374|biotin binding;GO:0004075|biotin carboxylase activity;GO:0003677|DNA binding;GO:0046872|metal ion binding;GO:0004736|pyruvate carboxylase activity;	K01958	PC, pyc; pyruvate carboxylase [EC:6.4.1.1]
ENSSSCG00000013056	305	599	468	454.843	77	109	52	79.598	5.71425	2.51456	8.29613e-14	7.2588e-11	up	yes	LGALS12	protein_coding	chr2:8461559-8475455:-	gi|218664495|ref|NP_001136316.1|	1642	0	galectin-12 [Sus scrofa]	gi|927101500|ref|XM_013987256.1|	1169	0	PREDICTED: Sus scrofa lectin, galactoside-binding, soluble, 12 (LGALS12), transcript variant X2, mRNA	Q96DT0	476	3e-167	Galectin-12	.	.	.	.	pfam00337	Gal-bind_lectin	Galactoside-binding lectin. This family contains galactoside binding lectins. The family also includes enzymes such as human eosinophil lysophospholipase (EC:3.1.1.5).	GO:0097193|intrinsic apoptotic signaling pathway;GO:0045598|regulation of fat cell differentiation;GO:0050994|regulation of lipid catabolic process;	GO:0005739|mitochondrion;GO:0005634|nucleus;	GO:0030395|lactose binding;	K10095	LGALS12; galectin-12
ENSSSCG00000013292	211	199	257	213.289	78	111	52	80.5451	2.64807	1.40494	5.78456e-05	0.00620721	up	yes	PRR5L	protein_coding	chr2:24646868-24812436:-	gi|528978324|ref|XP_005216423.1|	1689	0	PREDICTED: proline-rich protein 5-like isoform X1 [Bos taurus]	gi|927102315|ref|XM_005652802.2|	2073	0	PREDICTED: Sus scrofa proline rich 5 like (PRR5L), transcript variant X12, mRNA	Q5E9R0	506	1e-173	Proline-rich protein 5-like	.	.	.	.	pfam08539	HbrB	HbrB-like. HbrB is involved hyphal growth and polarity.	GO:0034599|cellular response to oxidative stress;GO:0001933|negative regulation of protein phosphorylation;GO:0009968|negative regulation of signal transduction;GO:0090316|positive regulation of intracellular protein transport;GO:0061014|positive regulation of mRNA catabolic process;GO:0010762|regulation of fibroblast migration;GO:0038203|TORC2 signaling;	GO:0031932|TORC2 complex;	.	.	.
ENSSSCG00000013388	558	1177	685	813.34	353	408	210	325.189	2.50113	1.32258	1.49042e-05	0.00196635	up	yes	PDE3B	protein_coding	chr2:44416097-44614133:-	gi|545808371|ref|XP_005661171.1|	3664	0	PREDICTED: cGMP-inhibited 3',5'-cyclic phosphodiesterase B [Sus scrofa]	gi|927102872|ref|XM_005661114.2|	3201	0	PREDICTED: Sus scrofa phosphodiesterase 3B, cGMP-inhibited (PDE3B), mRNA	Q13370	160	4e-39	cGMP-inhibited 3',5'-cyclic phosphodiesterase B	.	.	.	.	pfam00233	PDEase_I	3'5'-cyclic nucleotide phosphodiesterase.	GO:0001525|angiogenesis;GO:0006198|cAMP catabolic process;GO:0032869|cellular response to insulin stimulus;GO:0016525|negative regulation of angiogenesis;GO:0043951|negative regulation of cAMP-mediated signaling;GO:0007162|negative regulation of cell adhesion;GO:0033629|negative regulation of cell adhesion mediated by integrin;GO:0050995|negative regulation of lipid catabolic process;GO:0007165|s…	GO:0005829|cytosol;GO:0005783|endoplasmic reticulum;GO:0005794|Golgi apparatus;GO:0032045|guanyl-nucleotide exchange factor complex;GO:0016021|integral component of membrane;GO:0016020|membrane;	GO:0004115|3',5'-cyclic-AMP phosphodiesterase activity;GO:0047555|3',5'-cyclic-GMP phosphodiesterase activity;GO:0004114|3',5'-cyclic-nucleotide phosphodiesterase activity;GO:0004119|cGMP-inhibited cyclic-nucleotide phosphodiesterase activity;GO:0046872|metal ion binding;GO:0043422|protein kinase B binding;	K13296	PDE3B; cGMP-inhibited 3',5'-cyclic phosphodiesterase B [EC:3.1.4.17]
ENSSSCG00000013865	33	20	55	33.4197	173	40	173	137.547	0.242969	-2.04116	0.000102987	0.0100551	down	yes	NWD1	protein_coding	chr2:60800511-60960498:-	gi|970705403|ref|XP_006199152.2|	7428	0	PREDICTED: NACHT domain- and WD repeat-containing protein 1 [Vicugna pacos]	gi|743751152|ref|XM_010972106.1|	3665	0	PREDICTED: Camelus bactrianus NACHT and WD repeat domain containing 1 (NWD1), transcript variant X2, mRNA	Q149M9	2551	0	NACHT domain- and WD repeat-containing protein 1	.	.	.	.	pfam05197	TRIC	TRIC channel. TRIC (trimeric intracellular cation) channels are differentially expressed in intracellular stores in animal cell types. TRIC subtypes contain three proposed transmembrane segments, and form homo-trimers with a bullet-like structure. Electrophysiological measurements with purified TRIC preparations identify a monovalent cation-selective channel.	.	GO:0005829|cytosol;	GO:0005524|ATP binding;	.	.
ENSSSCG00000013934	1	0	0	0.298352	114	5	2	39.564	0.00754099	-7.05103	5.99601e-10	2.72806e-07	down	yes	CILP2	protein_coding	chr2:58383799-58392775:-	gi|311249371|ref|XP_003123618.1|	5652	0	PREDICTED: cartilage intermediate layer protein 2 isoform X1 [Sus scrofa]	gi|927103128|ref|XM_003123570.3|	3896	0	PREDICTED: Sus scrofa cartilage intermediate layer protein 2 (CILP2), transcript variant X1, mRNA	Q8IUL8	1960	0	Cartilage intermediate layer protein 2	.	.	.	.	pfam13330	Mucin2_WxxW	Mucin-2 protein WxxW repeating region. This family is repeating region found on mucins 2 and 5. The function is not known, but the repeat can be present in up to 32 copies, as in a member from Branchiostoma floridae. The region carries a highly conserved WxxW sequence motif and also has at least six well conserved cysteine residues.	.	GO:0070062|extracellular exosome;GO:0005578|proteinaceous extracellular matrix;	.	.	.
ENSSSCG00000014097	154	218	121	164.051	35	43	19	32.3099	5.07742	2.3441	9.09746e-08	2.34037e-05	up	yes	PDE8B	protein_coding	chr2:86045531-86323794:+	gi|478492257|ref|XP_004420492.1|	4438	0	PREDICTED: high affinity cAMP-specific and IBMX-insensitive 3',5'-cyclic phosphodiesterase 8B [Ceratotherium simum simum]	gi|955487660|ref|XM_004420435.2|	2974	0	PREDICTED: Ceratotherium simum simum phosphodiesterase 8B (LOC101387855), mRNA	O95263	1665	0	High affinity cAMP-specific and IBMX-insensitive 3',5'-cyclic phosphodiesterase 8B	.	.	.	.	pfam00233	PDEase_I	3'5'-cyclic nucleotide phosphodiesterase.	GO:0006198|cAMP catabolic process;GO:0009187|cyclic nucleotide metabolic process;GO:0046676|negative regulation of insulin secretion;GO:0007165|signal transduction;	GO:0005829|cytosol;	GO:0004115|3',5'-cyclic-AMP phosphodiesterase activity;GO:0004114|3',5'-cyclic-nucleotide phosphodiesterase activity;GO:0046872|metal ion binding;	K18437	PDE8; high affinity cAMP-specific and IBMX-insensitive 3',5'-cyclic phosphodiesterase 8 [EC:3.1.4.53]
ENSSSCG00000014328	45	49	33	41.6562	5	10	8	7.91019	5.26614	2.39675	0.000152456	0.0137084	up	yes	GFRA3	protein_coding	chr2:140263912-140275810:-	gi|311250211|ref|XP_003124001.1|	1599	0	PREDICTED: GDNF family receptor alpha-3 isoform X2 [Sus scrofa]	gi|927106241|ref|XM_003123953.4|	815	0	PREDICTED: Sus scrofa GDNF family receptor alpha 3 (GFRA3), transcript variant X2, mRNA	O60609	471	1e-163	GDNF family receptor alpha-3	.	.	.	.	pfam02351	GDNF	GDNF/GAS1 domain. This cysteine rich domain is found in multiple copies in GNDF and GAS1 proteins. GDNF and neurturin (NTN) receptors are potent survival factors for sympathetic, sensory and central nervous system neurons. GDNF and neurturin promote neuronal survival by signaling through similar multicomponent receptors that consist of a common receptor tyrosine kinase and a member of a GPI-linke…	GO:0000165|MAPK cascade;GO:0007399|nervous system development;GO:0001764|neuron migration;GO:0007422|peripheral nervous system development;GO:0007165|signal transduction;GO:0048485|sympathetic nervous system development;	GO:0031225|anchored component of membrane;GO:0005737|cytoplasm;GO:0009897|external side of plasma membrane;GO:0019898|extrinsic component of membrane;GO:0043231|intracellular membrane-bounded organelle;GO:0005886|plasma membrane;	GO:0008046|axon guidance receptor activity;GO:0005088|Ras guanyl-nucleotide exchange factor activity;GO:0005102|receptor binding;	.	.
ENSSSCG00000015035	43	12	15	21.7503	144	121	60	108.371	0.200703	-2.31687	0.000271473	0.0214436	down	yes	C11orf52	protein_coding	chr9:39647797-39655223:+	gi|311263887|ref|XP_003129889.1|	618	6e-75	PREDICTED: uncharacterized protein C11orf52 homolog [Sus scrofa]	gi|927176174|ref|XM_003129841.3|	1437	0	PREDICTED: Sus scrofa chromosome 9 open reading frame, human C11orf52 (C9H11orf52), mRNA	Q96A22	148	5e-41	Uncharacterized protein C11orf52	.	.	.	.	pfam15147	DUF4578	Domain of unknown function (DUF4578). This family of proteins is found in eukaryotes. Proteins in this family are typically between 44 and 137 amino acids in length.	.	GO:0070062|extracellular exosome;	.	.	.
ENSSSCG00000015089	82	127	90	98.9303	26	36	31	31.9616	3.09529	1.63007	0.000402449	0.0287903	up	yes	JAML	protein_coding	chr9:45506209-45537304:-	gi|927176898|ref|XP_013832876.1|	2201	0	PREDICTED: junctional adhesion molecule-like isoform X1 [Sus scrofa]	gi|927176914|ref|XM_013977436.1|	1827	0	PREDICTED: Sus scrofa adhesion molecule, interacts with CXADR antigen 1 (AMICA1), transcript variant X6, mRNA	Q86YT9	463	2e-157	Junctional adhesion molecule-like	.	.	.	.	pfam07686	V-set	Immunoglobulin V-set domain. This domain is found in antibodies as well as neural protein P0 and CTL4 amongst others.	GO:0046629|gamma-delta T cell activation;GO:0007157|heterophilic cell-cell adhesion via plasma membrane cell adhesion molecules;GO:0050900|leukocyte migration;GO:0035696|monocyte extravasation;GO:0030593|neutrophil chemotaxis;GO:0072672|neutrophil extravasation;GO:0060054|positive regulation of epithelial cell proliferation involved in wound healing;GO:0050776|regulation of immune response;	GO:0005923|bicellular tight junction;GO:0016021|integral component of membrane;GO:0005886|plasma membrane;	GO:0050839|cell adhesion molecule binding;GO:0005178|integrin binding;GO:0042803|protein homodimerization activity;	.	.
ENSSSCG00000015135	3066	4388	3071	3476.41	1272	1506	888	1235	2.81491	1.49309	1.34318e-08	4.49353e-06	up	yes	SORL1	protein_coding	chr9:48434915-48653667:+	gi|927177485|ref|XP_013834942.1|	10891	0	PREDICTED: sortilin-related receptor [Sus scrofa]	gi|927177488|ref|XM_013979489.1|	6767	0	PREDICTED: Sus scrofa sortilin-related receptor (LOC100626812), transcript variant X2, mRNA	Q92673	105	9e-21	Sortilin-related receptor	.	.	.	.	pfam00057	Ldl_recept_a	Low-density lipoprotein receptor domain class A.	GO:0008203|cholesterol metabolic process;GO:0006869|lipid transport;GO:1902960|negative regulation of aspartic-type endopeptidase activity involved in amyloid precursor protein catabolic process;GO:1902430|negative regulation of beta-amyloid formation;GO:0043407|negative regulation of MAP kinase activity;GO:1902963|negative regulation of metalloendopeptidase activity involved in amyloid precursor…	GO:0005769|early endosome;GO:0005783|endoplasmic reticulum;GO:0005768|endosome;GO:0070062|extracellular exosome;GO:0005615|extracellular space;GO:0005794|Golgi apparatus;GO:0031985|Golgi cisterna;GO:0005887|integral component of plasma membrane;GO:0034362|low-density lipoprotein particle;GO:0016020|membrane;GO:0005641|nuclear envelope lumen;GO:0055037|recycling endosome;GO:0005802|trans-Golgi net…	GO:0030306|ADP-ribosylation factor binding;GO:0001540|beta-amyloid binding;GO:0030169|low-density lipoprotein particle binding;GO:0004888|transmembrane signaling receptor activity;	.	.
ENSSSCG00000015332	14	107	59	62.0327	3	7	3	4.3421	14.2863	3.83656	2.42559e-08	7.88282e-06	up	yes	PON1	protein_coding	chr9:74926048-74974827:-	gi|927179678|ref|XP_003482722.3|	1703	0	PREDICTED: serum paraoxonase/arylesterase 1 [Sus scrofa]	gi|927179677|ref|XM_003482674.3|	1391	0	PREDICTED: Sus scrofa serum paraoxonase/arylesterase 1 (LOC100738788), mRNA	P27169	565	0	Serum paraoxonase/arylesterase 1	.	.	.	.	pfam01731	Arylesterase	Arylesterase. This family consists of arylesterases (Also known as serum paraoxonase) EC:3.1.1.2. These enzymes hydrolyse organophosphorus esters such as paraoxon and are found in the liver and blood. They confer resistance to organophosphate toxicity. Human arylesterase (PON1) is associated with HDL and may protect against LDL oxidation.	GO:0019439|aromatic compound catabolic process;GO:0046395|carboxylic acid catabolic process;GO:0008203|cholesterol metabolic process;GO:0046434|organophosphate catabolic process;GO:0046470|phosphatidylcholine metabolic process;GO:0051099|positive regulation of binding;GO:0010875|positive regulation of cholesterol efflux;GO:0032411|positive regulation of transporter activity;GO:0009605|response to…	GO:0072562|blood microparticle;GO:0070062|extracellular exosome;GO:0005576|extracellular region;GO:0005615|extracellular space;GO:0034364|high-density lipoprotein particle;GO:0043231|intracellular membrane-bounded organelle;GO:0034366|spherical high-density lipoprotein particle;	GO:0004063|aryldialkylphosphatase activity;GO:0004064|arylesterase activity;GO:0005509|calcium ion binding;GO:0005543|phospholipid binding;GO:0042803|protein homodimerization activity;	K01045	PON; arylesterase / paraoxonase [EC:3.1.1.2 3.1.8.1]
ENSSSCG00000015346	285	159	231	212.594	917	259	367	525.393	0.404638	-1.3053	0.000104696	0.010135	down	yes	ICA1	protein_coding	chr9:78330545-78515475:-	gi|927179874|ref|XP_013835175.1|	2602	0	PREDICTED: islet cell autoantigen 1 [Sus scrofa]	gi|927179864|ref|XM_005667636.2|	2879	0	PREDICTED: Sus scrofa glucocorticoid induced 1 (GLCCI1), transcript variant X2, mRNA	Q05084	900	0	Islet cell autoantigen 1	.	.	.	.	pfam06456	Arfaptin	Arfaptin-like domain. Arfaptin interacts with ARF1, a small GTPase involved in vesicle budding at the Golgi complex and immature secretory granules. The structure of arfaptin shows that upon binding to a small GTPase, arfaptin forms an elongated, crescent-shaped dimer of three-helix coiled-coils. The N-terminal region of ICA69 is similar to arfaptin.	GO:0006836|neurotransmitter transport;GO:0050796|regulation of insulin secretion;	GO:0030054|cell junction;GO:0005737|cytoplasm;GO:0005829|cytosol;GO:0005794|Golgi apparatus;GO:0000139|Golgi membrane;GO:0030667|secretory granule membrane;GO:0030672|synaptic vesicle membrane;	.	.	.
ENSSSCG00000015584	314	142	289	231.605	1028	344	367	588.008	0.393881	-1.34417	0.000518719	0.0351201	down	yes	PROX1	protein_coding	chr9:129532180-129581169:-	gi|466035766|ref|XP_004275294.1|	3757	0	PREDICTED: prospero homeobox protein 1 [Orcinus orca]	gi|927182795|ref|XM_005656756.2|	3625	0	PREDICTED: Sus scrofa prospero homeobox 1 (PROX1), transcript variant X6, mRNA	Q92786	1396	0	Prospero homeobox protein 1	.	.	.	.	pfam05044	HPD	Homeo-prospero domain. Prospero is a large drosophila transcription factor protein that is expressed in all neural lineages of drosophila embryos. It is needed for correct expression of several neural proteins and in determining the cell fates of neural stem cells. Homologues of prospero are found in a wide range of animals including humans with the highest level of similarity being found in the …	GO:0090425|acinar cell differentiation;GO:0060414|aorta smooth muscle tissue morphogenesis;GO:0055009|atrial cardiac muscle tissue morphogenesis;GO:0007420|brain development;GO:0061114|branching involved in pancreas morphogenesis;GO:0055007|cardiac muscle cell differentiation;GO:0001709|cell fate determination;GO:0021707|cerebellar granule cell differentiation;GO:0007623|circadian rhythm;GO:00215…	GO:0005737|cytoplasm;GO:0005634|nucleus;	GO:0001046|core promoter sequence-specific DNA binding;GO:0050692|DBD domain binding;GO:0003677|DNA binding;GO:0050693|LBD domain binding;GO:0016922|ligand-dependent nuclear receptor binding;GO:0003714|transcription corepressor activity;GO:0003705|transcription factor activity, RNA polymerase II distal enhancer sequence-specific binding;GO:0003700|transcription factor activity, sequence-specific …	.	.
ENSSSCG00000015802	346	468	373	389.636	151	160	88	133.869	2.91057	1.5413	1.56702e-06	0.000269195	up	yes	FAM149A	protein_coding	chr15:47013063-47038190:+	gi|927209620|ref|XP_013839511.1|	2433	0	PREDICTED: protein FAM149A isoform X1 [Sus scrofa]	gi|927209619|ref|XM_013984057.1|	1959	0	PREDICTED: Sus scrofa family with sequence similarity 149, member A (FAM149A), transcript variant X1, mRNA	A5PLN7	632	0	Protein FAM149A	.	.	.	.	pfam12516	DUF3719	Protein of unknown function (DUF3719). This domain family is found in eukaryotes, and is approximately 70 amino acids in length. There is a conserved HLR sequence motif. There are two completely conserved residues (W and H) that may be functionally important.	GO:0051607|defense response to virus;GO:0006954|inflammatory response;GO:0045087|innate immune response;GO:0002756|MyD88-independent toll-like receptor signaling pathway;GO:0032722|positive regulation of chemokine production;GO:0050729|positive regulation of inflammatory response;GO:0043331|response to dsRNA;GO:0043330|response to exogenous dsRNA;GO:0034138|toll-like receptor 3 signaling pathway;…	GO:0005769|early endosome;GO:0005789|endoplasmic reticulum membrane;GO:0010008|endosome membrane;GO:0005887|integral component of plasma membrane;	GO:0003725|double-stranded RNA binding;GO:0004872|receptor activity;GO:0004888|transmembrane signaling receptor activity;	.	.
ENSSSCG00000015886	1058	793	1557	1069.37	3263	1689	1811	2308.09	0.463312	-1.10994	0.000541713	0.0359284	down	yes	ITGB6	protein_coding	chr15:67041519-67175254:-	gi|111038265|gb|ABH03529.1|	3944	0	integrin beta 6 [Sus scrofa]	gi|594670518|ref|XM_007183160.1|	2581	0	PREDICTED: Balaenoptera acutorostrata scammoni integrin, beta 6 (ITGB6), transcript variant X2, mRNA	Q1RPR6	1501	0	Integrin beta-6	.	.	.	.	pfam00362	Integrin_beta	Integrin, beta chain. Integrins have been found in animals and their homologues have also been found in cyanobacteria, probably due to horizontal gene transfer. The sequences repeats have been trimmed due to an overlap with EGF.	GO:0033627|cell adhesion mediated by integrin;GO:0007160|cell-matrix adhesion;GO:0007229|integrin-mediated signaling pathway;	GO:0005925|focal adhesion;GO:0008305|integrin complex;	GO:0001618|virus receptor activity;	K06589	ITGB6; integrin beta 6
ENSSSCG00000016516	57	164	77	101.785	15	34	12	20.2097	5.03645	2.33241	0.00035838	0.0260472	up	yes	ATP6V0A4	protein_coding	chr18:10901568-10966403:+	gi|545882274|ref|XP_005657805.1|	3639	0	PREDICTED: V-type proton ATPase 116 kDa subunit a isoform 4 isoform X1 [Sus scrofa]	gi|927216317|ref|XM_005657748.2|	1962	0	PREDICTED: Sus scrofa ATPase, H+ transporting, lysosomal V0 subunit a4 (ATP6V0A4), transcript variant X1, mRNA	Q9HBG4	1257	0	V-type proton ATPase 116 kDa subunit a isoform 4	SPAC16E8.07c	430	9e-137	COG1269	pfam01496	V_ATPase_I	V-type ATPase 116kDa subunit family. This family consists of the 116kDa V-type ATPase (vacuolar (H+)-ATPases) subunits, as well as V-type ATP synthase subunit i. The V-type ATPases family are proton pumps that acidify intracellular compartments in eukaryotic cells for example yeast central vacuoles, clathrin-coated and synaptic vesicles. They have important roles in membrane trafficking processes…	GO:0015991|ATP hydrolysis coupled proton transport;GO:0015986|ATP synthesis coupled proton transport;GO:0007588|excretion;GO:0008286|insulin receptor signaling pathway;GO:0034220|ion transmembrane transport;GO:0001503|ossification;GO:0090383|phagosome acidification;GO:0015992|proton transport;GO:0006885|regulation of pH;GO:0007605|sensory perception of sound;GO:0033572|transferrin transport;GO:00…	GO:0045177|apical part of cell;GO:0016324|apical plasma membrane;GO:0031526|brush border membrane;GO:0005768|endosome;GO:0010008|endosome membrane;GO:0070062|extracellular exosome;GO:0016021|integral component of membrane;GO:0005765|lysosomal membrane;GO:0030670|phagocytic vesicle membrane;GO:0005886|plasma membrane;GO:0000220|vacuolar proton-transporting V-type ATPase, V0 domain;	GO:0051117|ATPase binding;GO:0046961|proton-transporting ATPase activity, rotational mechanism;	K02154	ATPeV0A, ATP6N; V-type H+-transporting ATPase subunit a
ENSSSCG00000016672	83	103	79	86.8998	17	14	18	17.0376	5.10047	2.35063	1.57382e-06	0.000269195	up	yes	ADCYAP1R1	protein_coding	chr18:41917426-41972311:-	gi|313575563|gb|ADR66817.1|	2454	0	pituitary adenylate cyclase-activating polypeptide type I receptor precursor variant 1 [Sus scrofa]	gi|927217157|ref|XM_013990855.1|	2593	0	PREDICTED: Sus scrofa pituitary adenylate cyclase-activating polypeptide type I receptor (PACAPR), transcript variant X2, mRNA	P32215	912	0	Pituitary adenylate cyclase-activating polypeptide type I receptor	.	.	.	.	pfam00002	7tm_2	7 transmembrane receptor (Secretin family). This family is known as Family B, the secretin-receptor family or family 2 of the G-protein-coupled receptors (GCPRs).They have been described in many animal species, but not in plants, fungi or prokaryotes. Three distinct sub-families are recognized. Subfamily B1 contains classical hormone receptors, such as receptors for secretin and glucagon, that ar…	GO:0007190|activation of adenylate cyclase activity;GO:0007202|activation of phospholipase C activity;GO:0019933|cAMP-mediated signaling;GO:0030154|cell differentiation;GO:0007166|cell surface receptor signaling pathway;GO:0046545|development of primary female sexual characteristics;GO:0033555|multicellular organismal response to stress;GO:0060548|negative regulation of cell death;GO:0010524|posi…	GO:0005923|bicellular tight junction;GO:0005901|caveola;GO:0009986|cell surface;GO:0005737|cytoplasm;GO:0005768|endosome;GO:0000139|Golgi membrane;GO:0016021|integral component of membrane;GO:0043005|neuron projection;GO:0043235|receptor complex;GO:0005791|rough endoplasmic reticulum;	GO:0008179|adenylate cyclase binding;GO:0030306|ADP-ribosylation factor binding;GO:0042923|neuropeptide binding;GO:0001634|pituitary adenylate cyclase-activating polypeptide receptor activity;GO:0004999|vasoactive intestinal polypeptide receptor activity;	K04587	ADCYAP1R1, PACAPRI; pituitary adenylate cyclase-activating polypeptide type I receptor
ENSSSCG00000016829	1	22	5	10.1247	0	0	0	0	Inf	Inf	0.00034685	0.0255355	up	yes	AGXT2	protein_coding	chr16:20574179-20617874:-	gi|349585168|ref|NP_001231813.1|	2754	0	alanine--glyoxylate aminotransferase 2, mitochondrial [Sus scrofa]	gi|349585167|ref|NM_001244884.1|	2131	0	Sus scrofa alanine--glyoxylate aminotransferase 2 (AGXT2), mRNA	Q17QF0	878	0	Alanine--glyoxylate aminotransferase 2, mitochondrial	SMc00675_2	284	8e-83	COG0160	pfam00202	Aminotran_3	Aminotransferase class-III.	GO:0009436|glyoxylate catabolic process;GO:0019481|L-alanine catabolic process, by transamination;GO:0045429|positive regulation of nitric oxide biosynthetic process;	GO:0005739|mitochondrion;	GO:0047305|(R)-3-amino-2-methylpropionate-pyruvate transaminase activity;GO:0008453|alanine-glyoxylate transaminase activity;GO:0042802|identical protein binding;GO:0030170|pyridoxal phosphate binding;	K00827	AGXT2; alanine-glyoxylate transaminase / (R)-3-amino-2-methylpropionate-pyruvate transaminase [EC:2.6.1.44 2.6.1.40]
ENSSSCG00000017086	90	124	51	88.8579	16	25	6	15.3624	5.78413	2.5321	0.000150121	0.013552	up	yes	SLC36A2	protein_coding	chr16:71662109-71689217:+	gi|593758416|ref|XP_007117974.1|	2042	0	PREDICTED: proton-coupled amino acid transporter 2 [Physeter catodon]	gi|927213369|ref|XM_013984916.1|	1288	0	PREDICTED: Sus scrofa solute carrier family 36 (proton/amino acid symporter), member 2 (SLC36A2), transcript variant X1, mRNA	Q495M3	731	0	Proton-coupled amino acid transporter 2	YNL101w	125	1e-29	COG0814	pfam01490	Aa_trans	Transmembrane amino acid transporter protein. This transmembrane region is found in many amino acid transporters including UNC-47 and MTR. UNC-47 encodes a vesicular amino butyric acid (GABA) transporter, (VGAT). UNC-47 is predicted to have 10 transmembrane domains. MTR is a N system amino acid transporter system protein involved in methyltryptophan resistance. Other members of this family includ…	GO:0006865|amino acid transport;GO:0006811|ion transport;GO:0035524|proline transmembrane transport;GO:0015824|proline transport;	GO:0005737|cytoplasm;GO:0070062|extracellular exosome;GO:0016021|integral component of membrane;GO:0005886|plasma membrane;	GO:0015171|amino acid transmembrane transporter activity;GO:0015187|glycine transmembrane transporter activity;GO:0015078|hydrogen ion transmembrane transporter activity;GO:0005280|hydrogen:amino acid symporter activity;GO:0015180|L-alanine transmembrane transporter activity;GO:0015193|L-proline transmembrane transporter activity;	K14209	SLC36A, PAT; solute carrier family 36 (proton-coupled amino acid transporter)
ENSSSCG00000017415	78	253	158	165.438	47	79	39	55.3355	2.98972	1.58001	0.000320534	0.0240654	up	yes	TTC25	protein_coding	chr12:20767012-20791510:-	gi|594658836|ref|XP_007177722.1|	2790	0	PREDICTED: tetratricopeptide repeat protein 25-like isoform X1 [Balaenoptera acutorostrata scammoni]	gi|927195493|ref|XM_003131410.4|	2070	0	PREDICTED: Sus scrofa tetratricopeptide repeat domain 25 (TTC25), transcript variant X1, mRNA	Q96NG3	148	1e-35	Tetratricopeptide repeat protein 25	.	.	.	.	pfam13414	TPR_11	TPR repeat.	.	GO:0005737|cytoplasm;	.	.	.
ENSSSCG00000017421	3694	2209	1380	2343.53	1157	1146	595	969.469	2.41734	1.27342	0.000166611	0.014748	up	yes	ACLY	protein_coding	chr12:20796741-20841298:+	gi|967123785|ref|XP_014975158.1|	5661	0	PREDICTED: ATP-citrate synthase isoform X1 [Macaca mulatta]	gi|380509278|gb|JQ087332.1|	3146	0	Sus scrofa ATP citrate lyase short isoform (ACLY) mRNA, complete cds	P53396	2169	0	ATP-citrate synthase	SPBC1703.07_1	526	5e-171	COG0074	pfam00549	Ligase_CoA	CoA-ligase. This family includes the CoA ligases Succinyl-CoA synthetase alpha and beta chains, malate CoA ligase and ATP-citrate lyase. Some members of the family utilize ATP others use GTP.	GO:0006085|acetyl-CoA biosynthetic process;GO:0006695|cholesterol biosynthetic process;GO:0006101|citrate metabolic process;GO:0006633|fatty acid biosynthetic process;GO:0008610|lipid biosynthetic process;GO:0035338|long-chain fatty-acyl-CoA biosynthetic process;GO:0006107|oxaloacetate metabolic process;GO:0031325|positive regulation of cellular metabolic process;	GO:0009346|citrate lyase complex;GO:0005737|cytoplasm;GO:0005829|cytosol;GO:0070062|extracellular exosome;GO:0016020|membrane;GO:0005654|nucleoplasm;GO:0005886|plasma membrane;	GO:0005524|ATP binding;GO:0003878|ATP citrate synthase activity;GO:0048037|cofactor binding;GO:0046872|metal ion binding;	K01648	ACLY; ATP citrate (pro-S)-lyase [EC:2.3.3.8]
ENSSSCG00000017448	47	32	24	33.1694	3	0	1	1.37629	24.1006	4.591	6.5087e-06	0.000931235	up	yes	KRT14	protein_coding	chr12:21024314-21119396:+	gi|350590319|ref|XP_003483032.1|	1845	0	PREDICTED: keratin, type I cytoskeletal 17 isoform X3 [Sus scrofa]	gi|371916822|dbj|AK397286.1|	1636	0	Sus scrofa mRNA, clone: SKNB10049H07, expressed in skin	P02533	625	0	Keratin, type I cytoskeletal 14	.	.	.	.	pfam00038	Filament	Intermediate filament protein.	GO:0060706|cell differentiation involved in embryonic placenta development;GO:0007219|Notch signaling pathway;GO:0043627|response to estrogen;GO:0045214|sarcomere organization;	GO:0043034|costamere;GO:0070062|extracellular exosome;GO:0005882|intermediate filament;GO:0042383|sarcolemma;GO:1990357|terminal web;GO:0030018|Z disc;	GO:0008307|structural constituent of muscle;	K07604	KRT1; type I keratin, acidic
ENSSSCG00000017492	1621	2712	2387	2208.76	846	1221	735	946.764	2.33295	1.22216	3.34289e-06	0.000520873	up	yes	ORMDL3	protein_coding	chr12:22411125-22429467:+	gi|431890678|gb|ELK01557.1|	846	7e-106	ORM1-like protein 3 [Pteropus alecto]	gi|927195968|ref|XM_003131498.5|	2054	0	PREDICTED: Sus scrofa ORMDL sphingolipid biosynthesis regulator 3 (ORMDL3), transcript variant X2, mRNA	Q0VD15	312	9e-101	ORM1-like protein 3	SPBC119.09c	123	4e-31	COG5081	pfam04061	ORMDL	ORMDL family. Evidence form suggests that ORMDLs are involved in protein folding in the ER. Orm proteins have been identified as negative regulators of sphingolipid synthesis that form a conserved complex with serine palmitoyltransferase, the first and rate-limiting enzyme in sphingolipid production. This novel and conserved protein complex, has been termed the SPOTS complex (serine palmitoyltran…	GO:0090156|cellular sphingolipid homeostasis;GO:0006672|ceramide metabolic process;GO:1900060|negative regulation of ceramide biosynthetic process;	GO:0005783|endoplasmic reticulum;GO:0016021|integral component of membrane;GO:0035339|SPOTS complex;	.	.	.
ENSSSCG00000017498	622	1327	983	976.015	185	303	119	201.645	4.84025	2.27508	3.43316e-06	0.000528953	up	yes	PPP1R1B	protein_coding	chr12:22681041-22690612:-	gi|927196021|ref|XP_003483042.2|	766	5e-96	PREDICTED: protein phosphatase 1 regulatory subunit 1B [Sus scrofa]	gi|927196020|ref|XM_003482994.3|	1437	0	PREDICTED: Sus scrofa protein phosphatase 1, regulatory (inhibitor) subunit 1B (PPP1R1B), mRNA	P07516	183	1e-52	Protein phosphatase 1 regulatory subunit 1B	.	.	.	.	pfam05395	DARPP-32	Protein phosphatase inhibitor 1/DARPP-32. This family consists of several mammalian protein phosphatase inhibitor 1 (IPP-1) and dopamine- and cAMP-regulated neuronal phosphoprotein (DARPP-32) proteins. Protein phosphatase inhibitor-1 is involved in signal transduction and is an endogenous inhibitor of protein phosphatase-1. It has been demonstrated that DARPP-32, if phosphorylated, can inhibit pr…	GO:0035556|intracellular signal transduction;GO:0007621|negative regulation of female receptivity;GO:0006469|negative regulation of protein kinase activity;GO:0001975|response to amphetamine;GO:0006351|transcription, DNA-templated;GO:0008542|visual learning;	GO:0005737|cytoplasm;GO:0043025|neuronal cell body;GO:0005634|nucleus;	GO:0004865|protein serine/threonine phosphatase inhibitor activity;	K15494	PPP1R1B, DARPP32; protein phosphatase 1 regulatory subunit 1B
ENSSSCG00000017789	134	241	188	186.282	56	64	44	55.6035	3.35019	1.74424	1.49535e-05	0.00196635	up	yes	ABHD15	protein_coding	chr12:45756646-45761937:-	gi|927197486|ref|XP_013845450.1|	2043	0	PREDICTED: abhydrolase domain-containing protein 15 [Sus scrofa]	gi|927197485|ref|XM_013989996.1|	2503	0	PREDICTED: Sus scrofa abhydrolase domain containing 15 (ABHD15), mRNA	Q6UXT9	723	0	Protein ABHD15	PA0368	76.3	5e-14	COG0429	pfam12697	Abhydrolase_6	Alpha/beta hydrolase family. This family contains alpha/beta hydrolase enzymes of diverse specificity.	.	GO:0005576|extracellular region;GO:0016020|membrane;	GO:0016787|hydrolase activity;	K13707	ABHD15; abhydrolase domain-containing protein 15
ENSSSCG00000017801	1652	2750	2340	2218.83	253	510	224	329.748	6.72888	2.75037	2.81992e-08	8.90976e-06	up	yes	TUSC5	protein_coding	chr12:46621117-46634332:-	gi|158518478|ref|NP_001103528.1|	674	2e-78	tumor suppressor candidate 5 [Sus scrofa]	gi|970738556|ref|XM_006214416.2|	820	0	PREDICTED: Vicugna pacos tumor suppressor candidate 5 (TUSC5), mRNA	Q8C838	162	1e-43	Tumor suppressor candidate 5 homolog	.	.	.	.	pfam04505	Dispanin	Interferon-induced transmembrane protein. This family includes the human leukocyte antigen CD225, which is an interferon inducible transmembrane protein, and is associated with interferon induced cell growth suppression.	GO:0009607|response to biotic stimulus;	GO:0016021|integral component of membrane;	.	.	.
ENSSSCG00000017909	48	26	21	30.313	256	63	119	150.353	0.201612	-2.31034	1.25674e-05	0.0016719	down	yes	CHRNE	protein_coding	chr12:52011279-52017158:+	gi|470642685|ref|XP_004326007.1|	1963	0	PREDICTED: acetylcholine receptor subunit epsilon [Tursiops truncatus]	gi|927197849|ref|XR_001299989.1|	1730	0	PREDICTED: Sus scrofa cholinergic receptor, nicotinic, epsilon (muscle) (CHRNE), ncRNA	P02715	748	0	Acetylcholine receptor subunit epsilon	.	.	.	.	pfam02931	Neur_chan_LBD	Neurotransmitter-gated ion-channel ligand binding domain. This family is the extracellular ligand binding domain of these ion channels. This domain forms a pentameric arrangement in the known structure.	GO:0098655|cation transmembrane transport;GO:0007274|neuromuscular synaptic transmission;GO:0042391|regulation of membrane potential;GO:0035094|response to nicotine;GO:0007165|signal transduction;GO:0007271|synaptic transmission, cholinergic;	GO:0005892|acetylcholine-gated channel complex;GO:0030054|cell junction;GO:0045211|postsynaptic membrane;	GO:0004889|acetylcholine-activated cation-selective channel activity;	K04817	CHRNE; nicotinic acetylcholine receptor epsilon
ENSSSCG00000017947	2821	2428	4380	3037	10146	4696	5288	6868.17	0.442184	-1.17728	0.000201574	0.017025	down	yes	ACADVL	protein_coding	chr12:52576506-52582426:+	gi|335285948|ref|XP_003131991.2|	3039	0	PREDICTED: very long-chain specific acyl-CoA dehydrogenase, mitochondrial isoform X1 [Sus scrofa]	gi|927114289|ref|XM_003131943.4|	2127	0	PREDICTED: Sus scrofa acyl-CoA dehydrogenase, very long chain (ACADVL), transcript variant X1, mRNA	P48818	1065	0	Very long-chain specific acyl-CoA dehydrogenase, mitochondrial	.	.	.	.	pfam00441	Acyl-CoA_dh_1	Acyl-CoA dehydrogenase, C-terminal domain. C-terminal domain of Acyl-CoA dehydrogenase is an all-alpha, four helical up-and-down bundle.	GO:0030855|epithelial cell differentiation;GO:0033539|fatty acid beta-oxidation using acyl-CoA dehydrogenase;GO:0055088|lipid homeostasis;GO:0045717|negative regulation of fatty acid biosynthetic process;GO:0046322|negative regulation of fatty acid oxidation;GO:0090181|regulation of cholesterol metabolic process;GO:0001659|temperature homeostasis;GO:0042760|very long-chain fatty acid catabolic pr…	GO:0005743|mitochondrial inner membrane;GO:0042645|mitochondrial nucleoid;GO:0005739|mitochondrion;GO:0005730|nucleolus;	GO:0009055|electron carrier activity;GO:0000062|fatty-acyl-CoA binding;GO:0050660|flavin adenine dinucleotide binding;GO:0052890|oxidoreductase activity, acting on the CH-CH group of donors, with a flavin as acceptor;GO:0017099|very-long-chain-acyl-CoA dehydrogenase activity;	K09479	ACADVL; very long chain acyl-CoA dehydrogenase [EC:1.3.8.9]
ENSSSCG00000018007	120	41	73	72.5943	1158	236	222	539.395	0.134585	-2.89341	1.33074e-06	0.000240262	down	yes	MYH3	protein_coding	chr12:55347087-55371900:-	gi|927198219|ref|XP_013836784.1|	9060	0	PREDICTED: myosin-3 [Sus scrofa]	gi|927198218|ref|XM_013981330.1|	5152	0	PREDICTED: Sus scrofa myosin-3 (LOC396711), mRNA	P11055	3410	0	Myosin-3	SPCC645.05c	744	0	COG5022	pfam01576	Myosin_tail_1	Myosin tail. The myosin molecule is a multi-subunit complex made up of two heavy chains and four light chains it is a fundamental contractile protein found in all eukaryote cell types. This family consists of the coiled-coil myosin heavy chain tail region. The coiled-coil is composed of the tail from two molecules of myosin. These can then assemble into the macromolecular thick filament. The coil…	GO:0030048|actin filament-based movement;GO:0046034|ATP metabolic process;GO:0030326|embryonic limb morphogenesis;GO:0060325|face morphogenesis;GO:0030049|muscle filament sliding;GO:0007517|muscle organ development;GO:0045214|sarcomere organization;GO:0003009|skeletal muscle contraction;	GO:0005829|cytosol;GO:0070062|extracellular exosome;GO:0005859|muscle myosin complex;GO:0032982|myosin filament;GO:0030017|sarcomere;	GO:0051015|actin filament binding;GO:0005524|ATP binding;GO:0042623|ATPase activity, coupled;GO:0005516|calmodulin binding;GO:0000146|microfilament motor activity;GO:0017018|myosin phosphatase activity;	K10352	MYH; myosin heavy chain
ENSSSCG00000019225	0	0	1	0.290184	25	10	14	16.8209	0.0172514	-5.85714	8.33435e-06	0.00115609	down	yes	ssc-mir-208b	miRNA	chr7:75667786-75667865:+	.	.	.	.	gi|731442177|ref|NR_129645.1|	80	5e-33	Capra hircus microRNA mir-208b (MIR208B), microRNA	.	.	.	.	.	.	.	.	pfam14951	DUF4503	Domain of unknown function (DUF4503). This family of proteins is found in eukaryotes. Proteins in this family are typically between 313 and 876 amino acids in length.	.	.	.	.	.
ENSSSCG00000020837	110	204	126	147.045	39	58	25	40.6515	3.6172	1.85488	3.50131e-05	0.0040228	up	yes	ENSSSCG00000020837	protein_coding	chr6:49436818-49462569:+	gi|545831036|ref|XP_005655921.1|	2161	0	PREDICTED: carcinoembryonic antigen-related cell adhesion molecule 7-like isoform X1 [Sus scrofa]	gi|927140225|ref|XM_005655889.2|	3571	0	PREDICTED: Sus scrofa carcinoembryonic antigen-related cell adhesion molecule 7 (LOC100512285), mRNA	P40199	327	4e-100	Carcinoembryonic antigen-related cell adhesion molecule 6	.	.	.	.	pfam13895	Ig_2	Immunoglobulin domain. This domain contains immunoglobulin-like domains.	GO:0007267|cell-cell signaling;GO:0050900|leukocyte migration;GO:0030335|positive regulation of cell migration;GO:0008284|positive regulation of cell proliferation;GO:0007165|signal transduction;	GO:0031225|anchored component of membrane;GO:0005615|extracellular space;GO:0005887|integral component of plasma membrane;GO:0005886|plasma membrane;	.	K06499	CEACAM; carcinoembryonic antigen-related cell adhesion molecule
ENSSSCG00000021059	264	366	410	337.077	61	90	69	75.2249	4.48092	2.16379	2.30327e-11	1.24755e-08	up	yes	ADORA1	protein_coding	chr9:113835357-113875895:+	gi|545850890|ref|XP_005653779.1|	1414	0	PREDICTED: adenosine receptor A1 isoform X3 [Sus scrofa]	gi|927181438|ref|XM_005653724.2|	2477	0	PREDICTED: Sus scrofa adenosine A1 receptor (ADORA1), transcript variant X4, mRNA	P30542	500	4e-161	Adenosine receptor A1	.	.	.	.	pfam00001	7tm_1	7 transmembrane receptor (rhodopsin family). This family contains, amongst other G-protein-coupled receptors (GCPRs), members of the opsin family, which have been considered to be typical members of the rhodopsin superfamily. They share several motifs, mainly the seven transmembrane helices, GCPRs of the rhodopsin superfamily. All opsins bind a chromophore, such as 11-cis-retinal. The function of…	GO:0000186|activation of MAPKK activity;GO:0007193|adenylate cyclase-inhibiting G-protein coupled receptor signaling pathway;GO:0097190|apoptotic signaling pathway;GO:0007267|cell-cell signaling;GO:0050890|cognition;GO:0050965|detection of temperature stimulus involved in sensory perception of pain;GO:0060079|excitatory postsynaptic potential;GO:0006954|inflammatory response;GO:0016042|lipid cata…	GO:0032279|asymmetric synapse;GO:0030673|axolemma;GO:0016323|basolateral plasma membrane;GO:0043197|dendritic spine;GO:0005783|endoplasmic reticulum;GO:0005887|integral component of plasma membrane;GO:0043025|neuronal cell body;GO:0005886|plasma membrane;GO:0014069|postsynaptic density;GO:0045211|postsynaptic membrane;GO:0048786|presynaptic active zone;GO:0042734|presynaptic membrane;GO:0043195|t…	GO:0001609|G-protein coupled adenosine receptor activity;GO:0004629|phospholipase C activity;GO:0001883|purine nucleoside binding;	K04265	ADORA1; adenosine A1 receptor
ENSSSCG00000021386	648	2489	1100	1460.1	261	519	208	328.803	4.44065	2.15077	0.000202064	0.017025	up	yes	PTGR1	protein_coding	chr1:252372015-252452971:-	gi|2947100|gb|AAC39170.1|	1578	0	15-oxoprostaglandin 13-reductase [Sus scrofa]	gi|115553195|dbj|AK232993.1|	1351	0	Sus scrofa mRNA, clone:LVRM10064D06, expressed in liver	Q29073	466	3e-164	Prostaglandin reductase 1	BS_yfmJ	218	2e-61	COG2130	pfam00107	ADH_zinc_N	Zinc-binding dehydrogenase.	GO:0006691|leukotriene metabolic process;GO:2001300|lipoxin metabolic process;	GO:0005829|cytosol;	GO:0036185|13-lipoxin reductase activity;GO:0036132|13-prostaglandin reductase activity;GO:0047522|15-oxoprostaglandin 13-oxidase activity;GO:0032440|2-alkenal reductase [NAD(P)] activity;GO:0097257|leukotriene B4 12-hydroxy dehydrogenase activity;GO:0008270|zinc ion binding;	K13948	PTGR1, LTB4DH; prostaglandin reductase 1 [EC:1.3.1.74 1.3.1.48]
ENSSSCG00000021408	2287	3858	1973	2723.6	754	1287	663	908.635	2.99747	1.58374	6.1954e-05	0.00661686	up	yes	TKT	protein_coding	chr13:35347339-35377387:-	gi|162952052|ref|NP_001106151.1|	3178	0	transketolase [Sus scrofa]	gi|288783456|dbj|AK351340.1|	1968	0	Sus scrofa mRNA, clone:TES010094D11, expressed in testis	Q60HC7	1189	0	Transketolase	all4052	547	2e-179	COG0021	pfam00456	Transketolase_N	Transketolase, thiamine diphosphate binding domain. This family includes transketolase enzymes EC:2.2.1.1. and also partially matches to 2-oxoisovalerate dehydrogenase beta subunit EC:1.2.4.4. Both these enzymes utilize thiamine pyrophosphate as a cofactor, suggesting there may be common aspects in their mechanism of catalysis.	GO:0008152|metabolic process;	.	GO:0046872|metal ion binding;GO:0004802|transketolase activity;	.	.
ENSSSCG00000021606	121	98	101	102.718	25	48	33	36.1525	2.84124	1.50652	0.000469204	0.0320538	up	yes	FLVCR2	protein_coding	chr7:98718152-98807859:+	gi|218664487|ref|NP_001136312.1|	2506	0	feline leukemia virus subgroup C receptor-related protein 2 [Sus scrofa]	gi|218664486|ref|NM_001142840.1|	3268	0	Sus scrofa feline leukemia virus subgroup C cellular receptor family, member 2 (FLVCR2), mRNA	Q9UPI3	798	0	Feline leukemia virus subgroup C receptor-related protein 2	.	.	.	.	pfam07690	MFS_1	Major Facilitator Superfamily.	GO:0055085|transmembrane transport;	GO:0016021|integral component of membrane;GO:0005886|plasma membrane;	GO:0020037|heme binding;GO:0015232|heme transporter activity;	K08220	FLVCR, SLC49A1_2; MFS transporter, FLVCR family, feline leukemia virus subgroup C receptor-related protein
ENSSSCG00000021724	16	13	4	10.8835	0	1	0	0.310304	35.0735	5.13231	0.000530109	0.0355229	up	yes	KIF19	protein_coding	chr12:6775714-6803003:-	gi|335297413|ref|XP_003358037.1|	4822	0	PREDICTED: kinesin-like protein KIF19 isoform X1 [Sus scrofa]	gi|927193534|ref|XM_003357989.3|	3592	0	PREDICTED: Sus scrofa kinesin family member 19 (KIF19), transcript variant X1, mRNA	Q2TAC6	1639	0	Kinesin-like protein KIF19	.	.	.	.	pfam00225	Kinesin	Kinesin motor domain.	GO:0060404|axonemal microtubule depolymerization;GO:0007018|microtubule-based movement;GO:0070462|plus-end specific microtubule depolymerization;	GO:0005930|axoneme;GO:0005929|cilium;GO:0005737|cytoplasm;GO:0005871|kinesin complex;GO:0005874|microtubule;	GO:0005524|ATP binding;GO:0008574|ATP-dependent microtubule motor activity, plus-end-directed;GO:0016887|ATPase activity;GO:0003777|microtubule motor activity;	K10401	KIF18_19; kinesin family member 18/19
ENSSSCG00000022492	252	383	299	307.758	1011	766	505	768.171	0.400637	-1.31963	0.000363526	0.0263371	down	yes	AMPD3	protein_coding	chr2:49028923-49083644:-	gi|927102952|ref|XP_013850020.1|	4050	0	PREDICTED: AMP deaminase 3 isoform X1 [Sus scrofa]	gi|927102957|ref|XM_013994569.1|	4583	0	PREDICTED: Sus scrofa adenosine monophosphate deaminase 3 (AMPD3), transcript variant X4, mRNA	Q01432	1400	0	AMP deaminase 3	YML035c	579	0	COG1816	pfam00962	A_deaminase	Adenosine/AMP deaminase.	GO:0046031|ADP metabolic process;GO:0006196|AMP catabolic process;GO:0046034|ATP metabolic process;GO:0097009|energy homeostasis;GO:0034101|erythrocyte homeostasis;GO:0046039|GTP metabolic process;GO:0032264|IMP salvage;GO:0043101|purine-containing compound salvage;	GO:0005829|cytosol;	GO:0003876|AMP deaminase activity;GO:0046872|metal ion binding;	K01490	AMPD; AMP deaminase [EC:3.5.4.6]
ENSSSCG00000022846	118	100	160	119.705	599	268	468	464.446	0.257737	-1.95603	5.82262e-09	1.977e-06	down	yes	SLC4A3	protein_coding	chr15:121630316-121643296:+	gi|795369286|ref|XP_011787572.1|	4678	0	PREDICTED: anion exchange protein 3 isoform X2 [Colobus angolensis palliatus]	gi|744589572|ref|XM_010988405.1|	2579	0	PREDICTED: Camelus dromedarius solute carrier family 4 (anion exchanger), member 3 (SLC4A3), transcript variant X1, mRNA	P48751	1687	0	Anion exchange protein 3	.	.	.	.	pfam00955	HCO3_cotransp	HCO3- transporter family. This family contains Band 3 anion exchange proteins that exchange CL-/HCO3-. This family also includes cotransporters of Na+/HCO3-.	GO:0015701|bicarbonate transport;GO:1902476|chloride transmembrane transport;GO:0051453|regulation of intracellular pH;GO:0006810|transport;	GO:0005887|integral component of plasma membrane;GO:0016020|membrane;GO:0005886|plasma membrane;	GO:0015301|anion:anion antiporter activity;GO:0005452|inorganic anion exchanger activity;	K13856	SLC4A3, AE3; solute carrier family 4 (anion exchanger), member 3
ENSSSCG00000022868	200	97	131	134.612	24	63	46	45.6395	2.94947	1.56046	0.00065766	0.0423827	up	yes	KCTD4	protein_coding	chr11:22063993-22076405:+	gi|617618652|ref|XP_007526669.1|	1349	2e-179	PREDICTED: BTB/POZ domain-containing protein KCTD4 [Erinaceus europaeus]	gi|927222737|ref|XM_003361081.4|	1639	0	PREDICTED: Sus scrofa BTB/POZ domain-containing protein KCTD4 (LOC100626776), mRNA	Q8WVF5	500	6e-172	BTB/POZ domain-containing protein KCTD4	.	.	.	.	pfam02214	BTB_2	BTB/POZ domain. In voltage-gated K+ channels this domain is responsible for subfamily-specific assembly of alpha-subunits into functional tetrameric channels. In KCTD1 this domain functions as a transcriptional repressor. It also mediates homomultimerization of KCTD1 and interaction of KCTD1 with the transcription factor AP-2-alpha.	GO:0051260|protein homooligomerization;	.	.	.	.
ENSSSCG00000023181	77	50	58	58.8388	773	409	174	448.335	0.131239	-2.92974	4.43248e-16	5.60192e-13	down	yes	ZNF385B	protein_coding	chr15:85047075-85136953:-	gi|927210591|ref|XP_013839764.1|	1735	0	PREDICTED: zinc finger protein 385B isoform X2 [Sus scrofa]	gi|927210590|ref|XM_013984310.1|	1163	0	PREDICTED: Sus scrofa zinc finger protein 385B (ZNF385B), transcript variant X2, mRNA	Q569K4	649	0	Zinc finger protein 385B	.	.	.	.	pfam12874	zf-met	Zinc-finger of C2H2 type. This is a zinc-finger domain with the CxxCx(12)Hx(6)H motif, found in multiple copies in a wide range of proteins from plants to metazoans. Some member proteins, particularly those from plants, are annotated as being RNA-binding.	GO:0072332|intrinsic apoptotic signaling pathway by p53 class mediator;	GO:0005634|nucleus;	GO:0002039|p53 binding;GO:0003723|RNA binding;GO:0008270|zinc ion binding;	.	.
ENSSSCG00000023338	4	6	14	7.54018	177	22	73	93.5833	0.0805719	-3.63358	2.23818e-07	5.06094e-05	down	yes	CHRNA6	protein_coding	chr17:11724257-11740071:-	gi|335304353|ref|XP_003359919.1|	2562	0	PREDICTED: neuronal acetylcholine receptor subunit alpha-6 isoform X1 [Sus scrofa]	gi|927213881|ref|XM_003359871.3|	2612	0	PREDICTED: Sus scrofa cholinergic receptor, nicotinic, alpha 6 (neuronal) (CHRNA6), transcript variant X1, mRNA	Q15825	763	0	Neuronal acetylcholine receptor subunit alpha-6	.	.	.	.	pfam02931	Neur_chan_LBD	Neurotransmitter-gated ion-channel ligand binding domain. This family is the extracellular ligand binding domain of these ion channels. This domain forms a pentameric arrangement in the known structure.	GO:0007268|synaptic transmission;GO:0051899|membrane depolarization;GO:0007274|neuromuscular synaptic transmission;GO:0014059|regulation of dopamine secretion;GO:0035094|response to nicotine;GO:0007165|signal transduction;GO:0007271|synaptic transmission, cholinergic;GO:0006810|transport;	GO:0005892|acetylcholine-gated channel complex;GO:0030054|cell junction;GO:0005886|plasma membrane;GO:0045211|postsynaptic membrane;	GO:0015464|acetylcholine receptor activity;GO:0004889|acetylcholine-activated cation-selective channel activity;GO:0015276|ligand-gated ion channel activity;	K04808	CHRNA6; nicotinic acetylcholine receptor alpha-6
ENSSSCG00000023498	5496	4658	8005	5735.97	33532	15252	17099	22465.9	0.255318	-1.96963	1.86634e-09	7.44864e-07	down	yes	HSPB6	protein_coding	chr6:45178564-45183998:-	gi|311257410|ref|XP_003127107.1|	538	3e-59	PREDICTED: heat shock protein beta-6 [Sus scrofa]	gi|927139008|ref|XM_003127059.3|	1425	0	PREDICTED: Sus scrofa heat shock protein, alpha-crystallin-related, B6 (HSPB6), mRNA	O14558	205	5e-63	Heat shock protein beta-6	.	.	.	.	pfam15306	LIN37	LIN37. LIN37 is a component of the DREAM (or LINC) complex which represses cell cycle-dependent genes in quiescent cells and plays a role in the cell cycle-dependent activation of G2/M genes.	GO:0006937|regulation of muscle contraction;	GO:0005737|cytoplasm;GO:0005634|nucleus;	GO:0042803|protein homodimerization activity;GO:0005212|structural constituent of eye lens;	K09545	HSPB6; heat shock protein beta-6
ENSSSCG00000023605	1961	1140	1601	1483.65	4097	3835	3017	3724.88	0.398308	-1.32804	1.76854e-08	5.83079e-06	down	yes	Telomerase-vert	misc_RNA	chr13:108426066-108426495:-	.	.	.	.	gi|7263087|gb|AF221920.1|AF221920	430	0	Sus scrofa telomerase RNA gene, sequence	.	.	.	.	.	.	.	.	pfam15449	Retinal	Retinal protein. This family of proteins is found in the photoreceptor cells of the retina. Mutations of the gene encoding this protein have been associated with retinal disorders such as retinitis pigmentosa and late-onset progressive retinal atrophy. The function of this family of proteins is unknown, but it is likely to be important in the development and function of the retina.	.	.	.	.	.
ENSSSCG00000024061	5521	3457	5118	4448.44	84134	24325	27725	46018.7	0.0966659	-3.37085	2.73854e-19	4.15327e-16	down	yes	TNNI1	protein_coding	chr10:23784634-23804082:-	gi|594033593|ref|XP_006041529.1|	847	5e-108	PREDICTED: troponin I, slow skeletal muscle isoform X3 [Bubalus bubalis]	gi|260176809|gb|FJ719787.1|	1134	0	Sus scrofa troponin I slow-twitch skeletal isoform (TNNI1) gene, complete cds	P19237	298	6e-91	Troponin I, slow skeletal muscle	.	.	.	.	pfam00992	Troponin	Troponin. Troponin (Tn) contains three subunits, Ca2+ binding (TnC), inhibitory (TnI), and tropomyosin binding (TnT). this Pfam contains members of the TnT subunit. Troponin is a complex of three proteins, Ca2+ binding (TnC), inhibitory (TnI), and tropomyosin binding (TnT). The troponin complex regulates Ca++ induced muscle contraction. This family includes troponin T and troponin I. Troponin I b…	GO:0060048|cardiac muscle contraction;GO:0030049|muscle filament sliding;GO:0006942|regulation of striated muscle contraction;GO:0003009|skeletal muscle contraction;GO:0014883|transition between fast and slow fiber;GO:0055010|ventricular cardiac muscle tissue morphogenesis;	GO:0005829|cytosol;GO:0005861|troponin complex;	GO:0046872|metal ion binding;	K10371	TNNI1; troponin I, slow skeletal muscle
ENSSSCG00000024149	2145	3047	1783	2317.36	963	1088	495	848.449	2.73128	1.44958	0.00013797	0.0126559	up	yes	ELOVL5	protein_coding	chr7:46860499-47043818:-	gi|927222492|ref|XP_013842208.1|	1607	0	PREDICTED: elongation of very long chain fatty acids protein 5 isoform X1 [Sus scrofa]	gi|594693347|ref|XM_007193886.1|	1879	0	PREDICTED: Balaenoptera acutorostrata scammoni ELOVL fatty acid elongase 5 (ELOVL5), transcript variant X2, mRNA	Q2KJD9	591	0	Elongation of very long chain fatty acids protein 5	.	.	.	.	pfam01151	ELO	GNS1/SUR4 family. Members of this family are involved in long chain fatty acid elongation systems that produce the 26-carbon precursors for ceramide and sphingolipid synthesis. Predicted to be integral membrane proteins, in eukaryotes they are probably located on the endoplasmic reticulum. Yeast ELO3 affects plasma membrane H+-ATPase activity, and may act on a glucose-signaling pathway that contr…	GO:0034625|fatty acid elongation, monounsaturated fatty acid;GO:0034626|fatty acid elongation, polyunsaturated fatty acid;GO:0019367|fatty acid elongation, saturated fatty acid;GO:0042759|long-chain fatty acid biosynthetic process;GO:0035338|long-chain fatty-acyl-CoA biosynthetic process;GO:0030148|sphingolipid biosynthetic process;GO:0006636|unsaturated fatty acid biosynthetic process;GO:0042761…	GO:0030425|dendrite;GO:0097447|dendritic tree;GO:0030176|integral component of endoplasmic reticulum membrane;GO:0043025|neuronal cell body;	GO:0009922|fatty acid elongase activity;	K10244	ELOVL5; elongation of very long chain fatty acids protein 5 [EC:2.3.1.199]
ENSSSCG00000024325	532	807	456	598.272	164	165	38	119.823	4.99296	2.3199	0.000768232	0.0478808	up	yes	SGK2	protein_coding	chr17:46188264-46208787:+	gi|927215198|ref|XP_013846161.1|	2424	0	PREDICTED: serine/threonine-protein kinase Sgk2 [Sus scrofa]	gi|927215197|ref|XM_013990707.1|	1902	0	PREDICTED: Sus scrofa serum/glucocorticoid regulated kinase 2 (SGK2), mRNA	Q9HBY8	510	2e-175	Serine/threonine-protein kinase Sgk2	.	.	.	.	pfam00069	Pkinase	Protein kinase domain.	GO:0006883|cellular sodium ion homeostasis;GO:0035556|intracellular signal transduction;GO:0034220|ion transmembrane transport;GO:0018105|peptidyl-serine phosphorylation;GO:0010765|positive regulation of sodium ion transport;GO:0032411|positive regulation of transporter activity;GO:0006468|protein phosphorylation;GO:0042981|regulation of apoptotic process;GO:0001558|regulation of cell growth;GO:0…	GO:0005829|cytosol;GO:0005622|intracellular;GO:0005634|nucleus;	GO:0005524|ATP binding;GO:0005246|calcium channel regulator activity;GO:0017081|chloride channel regulator activity;GO:0015459|potassium channel regulator activity;GO:0004674|protein serine/threonine kinase activity;GO:0017080|sodium channel regulator activity;	K13303	SGK2; serum/glucocorticoid-regulated kinase 2 [EC:2.7.11.1]
ENSSSCG00000024428	28	16	10	17.3469	643	79	101	274.522	0.0631894	-3.98417	1.26914e-10	6.27644e-08	down	yes	CHRNA9	protein_coding	chr8:31441444-31456384:+	gi|348605209|ref|NP_001231735.1|	2435	0	neuronal acetylcholine receptor subunit alpha-9 precursor [Sus scrofa]	gi|927166450|ref|XM_013978601.1|	1600	0	PREDICTED: Sus scrofa cholinergic receptor, nicotinic, alpha 9 (neuronal) (CHRNA9), transcript variant X1, mRNA	Q9UGM1	833	0	Neuronal acetylcholine receptor subunit alpha-9	.	.	.	.	pfam02931	Neur_chan_LBD	Neurotransmitter-gated ion-channel ligand binding domain. This family is the extracellular ligand binding domain of these ion channels. This domain forms a pentameric arrangement in the known structure.	GO:0050910|detection of mechanical stimulus involved in sensory perception of sound;GO:0042472|inner ear morphogenesis;GO:0007204|positive regulation of cytosolic calcium ion concentration;GO:0007271|synaptic transmission, cholinergic;	GO:0005892|acetylcholine-gated channel complex;GO:0030054|cell junction;GO:0005887|integral component of plasma membrane;GO:0005886|plasma membrane;GO:0045211|postsynaptic membrane;	GO:0042166|acetylcholine binding;GO:0004889|acetylcholine-activated cation-selective channel activity;GO:0022848|acetylcholine-gated cation channel activity;GO:0005262|calcium channel activity;GO:0015276|ligand-gated ion channel activity;	K04810	CHRNA9; nicotinic acetylcholine receptor alpha-9
ENSSSCG00000024644	774	1991	885	1245.71	205	247	108	186.433	6.68183	2.74024	3.77282e-12	2.47812e-09	up	yes	CIDEA	protein_coding	chr6:97253074-97267406:-	gi|545835117|ref|XP_005656164.1|	1107	9e-150	PREDICTED: cell death activator CIDE-A isoform X2 [Sus scrofa]	gi|162951822|ref|NM_001112696.1|	939	0	Sus scrofa cell death-inducing DFFA-like effector a (CIDEA), mRNA	O70302	338	4e-115	Cell death activator CIDE-A	.	.	.	.	pfam02017	CIDE-N	CIDE-N domain. This domain is found in CAD nuclease, and in ICAD, the inhibitor of CAD nuclease. The two proteins interact through this domain.	GO:0006915|apoptotic process;GO:0008219|cell death;GO:0006629|lipid metabolic process;GO:0019915|lipid storage;GO:0050710|negative regulation of cytokine secretion;GO:1900118|negative regulation of execution phase of apoptosis;GO:0050995|negative regulation of lipid catabolic process;GO:0030512|negative regulation of transforming growth factor beta receptor signaling pathway;GO:0032720|negative r…	GO:0005737|cytoplasm;GO:0005811|lipid particle;GO:0005740|mitochondrial envelope;GO:0005739|mitochondrion;GO:0005634|nucleus;	GO:0042803|protein homodimerization activity;	.	.
ENSSSCG00000024681	201	126	205	167.425	3373	1111	1360	1985.67	0.0843163	-3.56805	4.52695e-34	5.14917e-30	down	yes	TECRL	protein_coding	chr8:62539800-62646257:-	gi|466001287|ref|XP_004268401.1|	1851	0	PREDICTED: trans-2,3-enoyl-CoA reductase-like [Orcinus orca]	gi|594692620|ref|XM_007193542.1|	1134	0	PREDICTED: Balaenoptera acutorostrata scammoni trans-2,3-enoyl-CoA reductase-like (LOC103004009), transcript variant X1, mRNA	Q5HYJ1	641	0	Trans-2,3-enoyl-CoA reductase-like	.	.	.	.	pfam02544	Steroid_dh	3-oxo-5-alpha-steroid 4-dehydrogenase. This family consists of 3-oxo-5-alpha-steroid 4-dehydrogenases, EC:1.3.99.5 Also known as Steroid 5-alpha-reductase, the reaction catalysed by this enzyme is: 3-oxo-5-alpha-steroid + acceptor <=> 3-oxo-delta(4)-steroid + reduced acceptor. The Steroid 5-alpha-reductase enzyme is responsible for the formation of dihydrotestosterone, this hormone promotes the d…	GO:0006629|lipid metabolic process;	GO:0005737|cytoplasm;GO:0016021|integral component of membrane;	GO:0016627|oxidoreductase activity, acting on the CH-CH group of donors;	.	.
ENSSSCG00000024685	27	76	99	65.7169	20	8	10	12.9805	5.06275	2.33992	4.29368e-05	0.00481167	up	yes	GRIA2	protein_coding	chr8:46078117-46241914:+	gi|62088714|dbj|BAD92804.1|	4545	0	glutamate receptor, ionotropic, AMPA 2 variant [Homo sapiens]	gi|927167247|ref|XM_003482390.3|	6410	0	PREDICTED: Sus scrofa glutamate receptor, ionotropic, AMPA 2 (GRIA2), transcript variant X1, mRNA	P42262	1640	0	Glutamate receptor 2	TM0593	50.8	6e-06	COG0834	pfam00060	Lig_chan	Ligand-gated ion channel. This family includes the four transmembrane regions of the ionotropic glutamate receptors and NMDA receptors.	GO:0035235|ionotropic glutamate receptor signaling pathway;	GO:0032281|AMPA glutamate receptor complex;GO:0030054|cell junction;GO:0005789|endoplasmic reticulum membrane;GO:0005887|integral component of plasma membrane;GO:0045211|postsynaptic membrane;	GO:0004971|AMPA glutamate receptor activity;GO:0005234|extracellular-glutamate-gated ion channel activity;GO:0004970|ionotropic glutamate receptor activity;GO:0015277|kainate selective glutamate receptor activity;	K05198	GRIA2; glutamate receptor 2
ENSSSCG00000025281	1670	2358	1433	1811.77	898	996	712	884.795	2.04767	1.03399	0.000111317	0.0106401	up	yes	ARL6IP1	protein_coding	chr3:26760512-26770324:+	gi|685612267|ref|XP_009194343.1|	1058	3e-135	PREDICTED: ADP-ribosylation factor-like protein 6-interacting protein 1 [Papio anubis]	gi|927224208|ref|XM_013991872.1|	2352	0	PREDICTED: Sus scrofa ADP-ribosylation factor-like 6 interacting protein 1 (ARL6IP1), transcript variant X1, mRNA	Q5R454	383	2e-126	ADP-ribosylation factor-like protein 6-interacting protein 1	.	.	.	.	pfam02453	Reticulon	Reticulon. Reticulon, also know as neuroendocrine-specific protein (NSP), is a protein of unknown function which associates with the endoplasmic reticulum. This family represents the C-terminal domain of the three reticulon isoforms and their homologues.	GO:0006915|apoptotic process;GO:0006613|cotranslational protein targeting to membrane;GO:0071787|endoplasmic reticulum tubular network assembly;GO:1990809|endoplasmic reticulum tubular network membrane organization;GO:0043066|negative regulation of apoptotic process;GO:0043154|negative regulation of cysteine-type endopeptidase activity involved in apoptotic process;GO:0002038|positive regulation …	GO:0005829|cytosol;GO:0005783|endoplasmic reticulum;GO:0005789|endoplasmic reticulum membrane;GO:0030176|integral component of endoplasmic reticulum membrane;GO:0005784|Sec61 translocon complex;	.	.	.
ENSSSCG00000025353	8398	5123	7170	6536.5	100220	32102	34958	56554.1	0.11558	-3.11304	1.60398e-15	1.82445e-12	down	yes	TNNT1	protein_coding	chr6:59351177-59365770:-	gi|927143404|ref|XP_013844158.1|	647	1e-79	PREDICTED: troponin T, slow skeletal muscle isoform X2 [Sus scrofa]	gi|927143407|ref|XM_005655965.2|	981	0	PREDICTED: Sus scrofa troponin T type 1 (skeletal, slow) (TNNT1), transcript variant X3, mRNA	Q75ZZ6	241	2e-73	Troponin T, slow skeletal muscle	.	.	.	.	pfam00992	Troponin	Troponin. Troponin (Tn) contains three subunits, Ca2+ binding (TnC), inhibitory (TnI), and tropomyosin binding (TnT). this Pfam contains members of the TnT subunit. Troponin is a complex of three proteins, Ca2+ binding (TnC), inhibitory (TnI), and tropomyosin binding (TnT). The troponin complex regulates Ca++ induced muscle contraction. This family includes troponin T and troponin I. Troponin I b…	GO:0045932|negative regulation of muscle contraction;GO:0003009|skeletal muscle contraction;GO:0014883|transition between fast and slow fiber;	GO:0005861|troponin complex;	.	K10372	TNNT1; troponin T, slow skeletal muscle
ENSSSCG00000025423	51	35	46	41.8889	4	9	1	4.4955	9.31796	3.22001	0.000234004	0.0193577	up	yes	KCNK5	protein_coding	chr7:34615259-34656739:-	gi|194040455|ref|XP_001928289.1|	2294	0	PREDICTED: potassium channel subfamily K member 5 isoform X2 [Sus scrofa]	gi|927156787|ref|XM_001928254.3|	3555	0	PREDICTED: Sus scrofa potassium channel, two pore domain subfamily K, member 5 (KCNK5), transcript variant X2, mRNA	O95279	814	0	Potassium channel subfamily K member 5	MA2218	52.8	1e-06	COG1226	pfam07885	Ion_trans_2	Ion channel. This family includes the two membrane helix type ion channels found in bacteria.	GO:0007588|excretion;GO:0006813|potassium ion transport;GO:0030322|stabilization of membrane potential;	GO:0005887|integral component of plasma membrane;	GO:0005267|potassium channel activity;GO:0022841|potassium ion leak channel activity;GO:0005249|voltage-gated potassium channel activity;	K04916	KCNK5; potassium channel subfamily K member 5
ENSSSCG00000025578	308	217	267	251.983	651	593	636	648.942	0.388299	-1.36476	2.47685e-07	5.47047e-05	down	yes	ALDH1A2	protein_coding	chr1:113825321-114037046:+	gi|927095835|ref|XP_005659618.2|	2764	0	PREDICTED: retinal dehydrogenase 2 [Sus scrofa]	gi|958690859|ref|XM_014839447.1|	2096	0	PREDICTED: Equus asinus aldehyde dehydrogenase 1 family member A2 (ALDH1A2), mRNA	O94788	986	0	Retinal dehydrogenase 2	SPAC9E9.09c	552	0	COG1012	pfam00171	Aldedh	Aldehyde dehydrogenase family. This family of dehydrogenases act on aldehyde substrates. Members use NADP as a cofactor. The family includes the following members: The prototypical members are the aldehyde dehydrogenases EC:1.2.1.3. Succinate-semialdehyde dehydrogenase EC:1.2.1.16. Lactaldehyde dehydrogenase EC:1.2.1.22. Benzaldehyde dehydrogenase EC:1.2.1.28. Methylmalonate-semialdehyde dehydrog…	GO:0042904|9-cis-retinoic acid biosynthetic process;GO:0009952|anterior/posterior pattern specification;GO:0001568|blood vessel development;GO:0048738|cardiac muscle tissue development;GO:0071300|cellular response to retinoic acid;GO:0009855|determination of bilateral symmetry;GO:0031076|embryonic camera-type eye development;GO:0048566|embryonic digestive tract development;GO:0035115|embryonic fo…	GO:0005737|cytoplasm;GO:0005829|cytosol;GO:0048471|perinuclear region of cytoplasm;	GO:0004028|3-chloroallyl aldehyde dehydrogenase activity;GO:0004029|aldehyde dehydrogenase (NAD) activity;GO:0016918|retinal binding;GO:0001758|retinal dehydrogenase activity;	K07249	E1.2.1.36; retinal dehydrogenase [EC:1.2.1.36]
ENSSSCG00000025822	2590	4500	3045	3369.49	767	1032	328	700.809	4.808	2.26544	3.673e-05	0.00415707	up	yes	SFRP1	protein_coding	chr17:10436411-10489755:-	gi|744555470|ref|XP_010975230.1|	1246	4e-156	PREDICTED: secreted frizzled-related protein 1 [Camelus dromedarius]	gi|927213825|ref|XM_003359868.4|	4204	0	PREDICTED: Sus scrofa secreted frizzled-related protein 1 (SFRP1), mRNA	Q8C4U3	478	3e-155	Secreted frizzled-related protein 1	.	.	.	.	pfam01392	Fz	Fz domain. Also known as the CRD (cysteine rich domain), the C6 box in MuSK receptor. This domain of unknown function has been independently identified by several groups. The domain contains 10 conserved cysteines.	GO:0030036|actin cytoskeleton organization;GO:0009952|anterior/posterior pattern specification;GO:0060346|bone trabecula formation;GO:0060070|canonical Wnt signaling pathway;GO:0071773|cellular response to BMP stimulus;GO:0071392|cellular response to estradiol stimulus;GO:0071391|cellular response to estrogen stimulus;GO:0044344|cellular response to fibroblast growth factor stimulus;GO:0071363|ce…	GO:0009986|cell surface;GO:0005829|cytosol;GO:0070062|extracellular exosome;GO:0031012|extracellular matrix;GO:0005615|extracellular space;GO:0016021|integral component of membrane;GO:0005622|intracellular;GO:0005886|plasma membrane;GO:0005578|proteinaceous extracellular matrix;	GO:0004197|cysteine-type endopeptidase activity;GO:0008144|drug binding;GO:0005109|frizzled binding;GO:0004930|G-protein coupled receptor activity;GO:0008201|heparin binding;GO:0042802|identical protein binding;GO:0042813|Wnt-activated receptor activity;GO:0017147|Wnt-protein binding;	K02166	SFRP1; secreted frizzled-related protein 1
ENSSSCG00000026043	308	39	22	113.124	20	17	8	14.9795	7.55188	2.91684	3.98335e-08	1.19233e-05	up	yes	TGM3	protein_coding	chr17:33191909-33236609:-	gi|742103668|ref|XP_010834823.1|	3127	0	PREDICTED: protein-glutamine gamma-glutamyltransferase E [Bison bison bison]	gi|970722670|ref|XM_006207312.2|	1501	0	PREDICTED: Vicugna pacos transglutaminase 3 (TGM3), mRNA	A6QP57	1205	0	Protein-glutamine gamma-glutamyltransferase E	.	.	.	.	pfam00868	Transglut_N	Transglutaminase family.	GO:0031424|keratinization;GO:0018149|peptide cross-linking;	.	GO:0005509|calcium ion binding;GO:0003810|protein-glutamine gamma-glutamyltransferase activity;	K05620	TGM3; transglutaminase 3 [EC:2.3.2.13]
ENSSSCG00000026297	607	847	428	627.751	236	151	77	154.462	4.06411	2.02294	0.000756727	0.0474236	up	yes	KLB	protein_coding	chr8:30653556-30691344:+	gi|927166426|ref|XP_003482415.2|	5265	0	PREDICTED: beta-klotho [Sus scrofa]	gi|927166425|ref|XM_003482367.3|	3197	0	PREDICTED: Sus scrofa klotho beta (KLB), mRNA	Q86Z14	1857	0	Beta-klotho	BH1923	226	2e-62	COG2723	pfam00232	Glyco_hydro_1	Glycosyl hydrolase family 1.	GO:0005975|carbohydrate metabolic process;GO:0008543|fibroblast growth factor receptor signaling pathway;GO:1901657|glycosyl compound metabolic process;GO:0000165|MAPK cascade;GO:0048015|phosphatidylinositol-mediated signaling;GO:0008284|positive regulation of cell proliferation;GO:0090080|positive regulation of MAPKKK cascade by fibroblast growth factor receptor signaling pathway;GO:0014066|regu…	GO:0005887|integral component of plasma membrane;GO:0005622|intracellular;GO:0005886|plasma membrane;	GO:0016303|1-phosphatidylinositol-3-kinase activity;GO:0017134|fibroblast growth factor binding;GO:0005104|fibroblast growth factor receptor binding;GO:0004553|hydrolase activity, hydrolyzing O-glycosyl compounds;GO:0046934|phosphatidylinositol-4,5-bisphosphate 3-kinase activity;GO:0005088|Ras guanyl-nucleotide exchange factor activity;GO:0004871|signal transducer activity;	.	.
ENSSSCG00000026427	63	93	76	76.2553	757	185	235	397.81	0.191688	-2.38317	2.24693e-07	5.06094e-05	down	yes	RORC	protein_coding	chr4:97375085-97400655:+	gi|927122234|ref|XP_013852580.1|	2556	0	PREDICTED: nuclear receptor ROR-gamma isoform X2 [Sus scrofa]	gi|927122233|ref|XM_013997126.1|	2019	0	PREDICTED: Sus scrofa RAR-related orphan receptor C (RORC), transcript variant X2, mRNA	P51449	708	0	Nuclear receptor ROR-gamma	.	.	.	.	pfam00105	zf-C4	Zinc finger, C4 type (two domains). In nearly all cases, this is the DNA binding domain of a nuclear hormone receptor. The alignment contains two Zinc finger domains that are too dissimilar to be aligned with each other.	GO:0060612|adipose tissue development;GO:0036315|cellular response to sterol;GO:0032922|circadian regulation of gene expression;GO:0048535|lymph node development;GO:0070244|negative regulation of thymocyte apoptotic process;GO:0048541|Peyer's patch development;GO:0042753|positive regulation of circadian rhythm;GO:0045893|positive regulation of transcription, DNA-templated;GO:0045598|regulation of…	GO:0043231|intracellular membrane-bounded organelle;GO:0005730|nucleolus;GO:0005654|nucleoplasm;GO:0005634|nucleus;	GO:0003677|DNA binding;GO:0008142|oxysterol binding;GO:0004879|RNA polymerase II transcription factor activity, ligand-activated sequence-specific DNA binding;GO:0043565|sequence-specific DNA binding;GO:0003707|steroid hormone receptor activity;GO:0098531|transcription factor activity, direct ligand regulated sequence-specific DNA binding;GO:0003700|transcription factor activity, sequence-specifi…	K08534	NR1F3, RORC; RAR-related orphan receptor gamma
ENSSSCG00000026597	602	546	856	635.868	1483	1959	1102	1529.38	0.415769	-1.26615	4.61858e-08	1.32998e-05	down	yes	SLC38A4	protein_coding	chr5:77411559-77489302:-	gi|927133796|ref|XP_013853419.1|	2666	0	PREDICTED: sodium-coupled neutral amino acid transporter 4 isoform X1 [Sus scrofa]	gi|927133795|ref|XM_013997965.1|	4010	0	PREDICTED: Sus scrofa solute carrier family 38, member 4 (SLC38A4), transcript variant X1, mRNA	Q5RE87	523	1e-169	Sodium-coupled neutral amino acid transporter 4	YEL064c	69.7	3e-11	COG0814	pfam01490	Aa_trans	Transmembrane amino acid transporter protein. This transmembrane region is found in many amino acid transporters including UNC-47 and MTR. UNC-47 encodes a vesicular amino butyric acid (GABA) transporter, (VGAT). UNC-47 is predicted to have 10 transmembrane domains. MTR is a N system amino acid transporter system protein involved in methyltryptophan resistance. Other members of this family includ…	GO:0006865|amino acid transport;GO:0006814|sodium ion transport;	GO:0016021|integral component of membrane;GO:0005886|plasma membrane;	GO:0015293|symporter activity;	K14991	SLC38A4, SNAT4; solute carrier family 38 (sodium-coupled neutral amino acid transporter), member 4
ENSSSCG00000026718	14	44	20	26.7314	4	3	1	2.63368	10.1498	3.34339	0.000139859	0.0127778	up	yes	PLCH1	protein_coding	chr13:95406827-95643193:-	gi|545864450|ref|XP_005669995.1|	8767	0	PREDICTED: 1-phosphatidylinositol 4,5-bisphosphate phosphodiesterase eta-1 isoform X4 [Sus scrofa]	gi|927201249|ref|XM_005669938.2|	6585	0	PREDICTED: Sus scrofa phospholipase C, eta 1 (PLCH1), transcript variant X8, mRNA	Q4KWH8	2759	0	1-phosphatidylinositol 4,5-bisphosphate phosphodiesterase eta-1	.	.	.	.	pfam00388	PI-PLC-X	Phosphatidylinositol-specific phospholipase C, X domain. This associates with pfam00387 to form a single structural unit.	GO:0043647|inositol phosphate metabolic process;GO:0016042|lipid catabolic process;GO:0048015|phosphatidylinositol-mediated signaling;	GO:0005737|cytoplasm;GO:0005829|cytosol;GO:0043231|intracellular membrane-bounded organelle;GO:0005886|plasma membrane;	GO:0005509|calcium ion binding;GO:0050429|calcium-dependent phospholipase C activity;GO:0004435|phosphatidylinositol phospholipase C activity;GO:0004871|signal transducer activity;	K19006	PLCH; phosphatidylinositol phospholipase C, eta [EC:3.1.4.11]
ENSSSCG00000026850	180	115	142	138.69	41	35	28	35.358	3.92245	1.97176	1.23257e-06	0.000224317	up	yes	SNCG	protein_coding	chr14:87904655-87922110:+	gi|545870873|ref|XP_005671239.1|	1830	0	PREDICTED: multimerin-2 [Sus scrofa]	gi|927206979|ref|XM_005671182.2|	1351	0	PREDICTED: Sus scrofa multimerin-2 (LOC100157129), mRNA	Q9H8L6	76.6	3e-32	Multimerin-2	.	.	.	.	pfam01387	Synuclein	Synuclein. There are three types of synucleins in humans, these are called alpha, beta and gamma. Alpha synuclein has been found mutated in families with autosomal dominant Parkinson's disease. A peptide of alpha synuclein has also been found in amyloid plaques in Alzheimer's patients.	GO:0001525|angiogenesis;GO:0090051|negative regulation of cell migration involved in sprouting angiogenesis;GO:0030948|negative regulation of vascular endothelial growth factor receptor signaling pathway;	GO:0005604|basement membrane;GO:0070062|extracellular exosome;GO:0031012|extracellular matrix;GO:0005615|extracellular space;	.	.	.
ENSSSCG00000026981	255	318	366	303.35	2941	931	1113	1690.76	0.179416	-2.47862	2.14051e-15	2.31878e-12	down	yes	MRPS6	protein_coding	chr13:197688331-197756771:+	gi|927203236|ref|XP_013845644.1|	1084	5e-143	PREDICTED: 28S ribosomal protein S6, mitochondrial [Sus scrofa]	gi|927203235|ref|XM_013990190.1|	1158	0	PREDICTED: Sus scrofa mitochondrial ribosomal protein S6 (MRPS6), mRNA	P82931	241	2e-77	28S ribosomal protein S6, mitochondrial	.	.	.	.	pfam01250	Ribosomal_S6	Ribosomal protein S6.	GO:0032543|mitochondrial translation;GO:0070125|mitochondrial translational elongation;GO:0070124|mitochondrial translational initiation;	GO:0005743|mitochondrial inner membrane;GO:0005763|mitochondrial small ribosomal subunit;	GO:0070181|small ribosomal subunit rRNA binding;GO:0003735|structural constituent of ribosome;	K02990	RP-S6, MRPS6, rpsF; small subunit ribosomal protein S6
ENSSSCG00000027019	50	35	44	41.0102	260	56	84	135.597	0.302442	-1.72527	0.000287403	0.0222601	down	yes	CACNA2D3	protein_coding	chr13:36221920-37022885:+	gi|743744106|ref|XP_010966652.1|	5608	0	PREDICTED: voltage-dependent calcium channel subunit alpha-2/delta-3 [Camelus bactrianus]	gi|465998637|ref|XM_004267927.1|	3134	0	PREDICTED: Orcinus orca calcium channel, voltage-dependent, alpha 2/delta subunit 3 (CACNA2D3), mRNA	Q8CFG5	1989	0	Voltage-dependent calcium channel subunit alpha-2/delta-3	.	.	.	.	pfam08399	VWA_N	VWA N-terminal. This domain is found at the N-terminus of proteins containing von Willebrand factor type A (VWA, pfam00092) and Cache (pfam02743) domains. It has been found in vertebrates, Drosophila and C. elegans but has not yet been identified in other eukaryotes. It is probably involved in the function of some voltage-dependent calcium channel subunits.	GO:0070588|calcium ion transmembrane transport;GO:0061337|cardiac conduction;GO:0051924|regulation of calcium ion transport;	GO:0005886|plasma membrane;GO:0005891|voltage-gated calcium channel complex;	GO:0005262|calcium channel activity;GO:0005246|calcium channel regulator activity;GO:0046872|metal ion binding;GO:0005244|voltage-gated ion channel activity;	K04860	CACNA2D3; voltage-dependent calcium channel alpha-2/delta-3
ENSSSCG00000027266	140	95	186	131.91	12	22	9	14.3161	9.21413	3.20385	3.81266e-12	2.47812e-09	up	yes	PNPLA3	protein_coding	chr5:5075434-5092631:-	gi|225735717|ref|NP_001139598.1|	2217	0	patatin-like phospholipase domain-containing protein 3 [Sus scrofa]	gi|225735716|ref|NM_001146126.1|	2433	0	Sus scrofa patatin-like phospholipase domain containing 3 (PNPLA3), mRNA	Q9NST1	596	0	Patatin-like phospholipase domain-containing protein 3	.	.	.	.	pfam01734	Patatin	Patatin-like phospholipase. This family consists of various patatin glycoproteins from plants. The patatin protein accounts for up to 40% of the total soluble protein in potato tubers. Patatin is a storage protein but it also has the enzymatic activity of lipid acyl hydrolase, catalyzing the cleavage of fatty acids from membrane lipids. Members of this family have been found also in vertebrates.	GO:0036155|acylglycerol acyl-chain remodeling;GO:0055088|lipid homeostasis;GO:0036153|triglyceride acyl-chain remodeling;GO:0019432|triglyceride biosynthetic process;GO:0019433|triglyceride catabolic process;	GO:0005737|cytoplasm;GO:0005789|endoplasmic reticulum membrane;GO:0016021|integral component of membrane;GO:0005811|lipid particle;GO:0016020|membrane;	GO:0016411|acylglycerol O-acyltransferase activity;GO:0051265|diolein transacylation activity;GO:0004465|lipoprotein lipase activity;GO:0051264|mono-olein transacylation activity;GO:0004623|phospholipase A2 activity;GO:0004806|triglyceride lipase activity;	K13534	PNPLA3; patatin-like phospholipase domain-containing protein 3 [EC:3.1.1.3 2.3.1.-]
ENSSSCG00000027325	73	68	146	90.0342	558	203	233	337.632	0.266663	-1.90691	8.69389e-05	0.00875121	down	yes	TRNP1	protein_coding	chr6:84293649-84300012:+	gi|345091080|ref|NP_001230757.1|	322	1e-30	TMF-regulated nuclear protein 1 [Sus scrofa]	gi|927146840|ref|XM_005656071.2|	1833	0	PREDICTED: Sus scrofa TMF1-regulated nuclear protein 1 (TRNP1), transcript variant X1, mRNA	Q6NT89	95.1	2e-20	TMF-regulated nuclear protein 1	.	.	.	.	pfam15242	FAM53	Family of FAM53. The FAM53 protein family refers to a family of proteins, which bind to a transcriptional regulator that modulates cell proliferation. It is known to be highly important in neural tube development. It is found in eukaryotes and is typically between 303 and 413 amino acids in length.	GO:0007049|cell cycle;GO:0021696|cerebellar cortex morphogenesis;GO:0061351|neural precursor cell proliferation;GO:0051726|regulation of cell cycle;GO:0042127|regulation of cell proliferation;GO:0006355|regulation of transcription, DNA-templated;GO:0006351|transcription, DNA-templated;	GO:0005719|nuclear euchromatin;GO:0005634|nucleus;	GO:0003677|DNA binding;	.	.
ENSSSCG00000027404	298	504	332	377.123	91	122	50	87.409	4.31446	2.10918	4.60461e-07	9.60124e-05	up	yes	UNC93A	protein_coding	chr1:1919994-1958328:+	gi|594676621|ref|XP_007186119.1|	1838	0	PREDICTED: protein unc-93 homolog A-like isoform X1 [Balaenoptera acutorostrata scammoni]	gi|927093503|ref|XM_013984341.1|	1136	0	PREDICTED: Sus scrofa unc-93 homolog A (C. elegans) (UNC93A), mRNA	A2VE54	688	0	Protein unc-93 homolog A	.	.	.	.	pfam05978	UNC-93	Ion channel regulatory protein UNC-93. This family of proteins is a component of a multi-subunit protein complex which is involved in the coordination of muscle contraction. UNC-93 is most likely an ion channel regulatory protein.	.	GO:0016021|integral component of membrane;GO:0005886|plasma membrane;	.	.	.
ENSSSCG00000027443	1101	1229	1138	1126.6	484	406	349	422.499	2.66651	1.41495	4.64525e-09	1.63108e-06	up	yes	MRAS	protein_coding	chr13:79139764-79211137:+	gi|584079567|ref|XP_006759886.1|	993	4e-121	PREDICTED: ras-related protein M-Ras [Myotis davidii]	gi|545864168|ref|XM_003358570.3|	3884	0	PREDICTED: Sus scrofa muscle RAS oncogene homolog (MRAS), mRNA	O14807	385	3e-122	Ras-related protein M-Ras	SPAC17H9.09c	197	1e-55	COG1100	pfam00071	Ras	Ras family. Includes sub-families Ras, Rab, Rac, Ral, Ran, Rap Ypt1 and more. Shares P-loop motif with GTP_EFTU, arf and myosin_head. See pfam00009 pfam00025, pfam00063. As regards Rab GTPases, these are important regulators of vesicle formation, motility and fusion. They share a fold in common with all Ras GTPases: this is a six-stranded beta-sheet surrounded by five alpha-helices.	GO:0030036|actin cytoskeleton organization;GO:0007275|multicellular organismal development;GO:0007517|muscle organ development;GO:0007265|Ras protein signal transduction;	GO:0070062|extracellular exosome;GO:0005622|intracellular;GO:0005886|plasma membrane;	GO:0005525|GTP binding;GO:0030742|GTP-dependent protein binding;GO:0003924|GTPase activity;	K07831	MRAS; Ras-related protein M-Ras
ENSSSCG00000027607	103	56	84	76.4249	466	173	65	231.617	0.329962	-1.59963	0.000122395	0.0114911	down	yes	IER3	protein_coding	chr7:23265564-23266827:-	gi|41529177|dbj|BAD08437.1|	464	4e-56	immediate early response 3 [Sus scrofa]	gi|927154791|ref|XM_001927551.3|	1162	0	PREDICTED: Sus scrofa immediate early response 3 (IER3), mRNA	Q7YR42	169	3e-52	Radiation-inducible immediate-early gene IEX-1	.	.	.	.	pfam15449	Retinal	Retinal protein. This family of proteins is found in the photoreceptor cells of the retina. Mutations of the gene encoding this protein have been associated with retinal disorders such as retinitis pigmentosa and late-onset progressive retinal atrophy. The function of this family of proteins is unknown, but it is likely to be important in the development and function of the retina.	GO:0043066|negative regulation of apoptotic process;GO:0010941|regulation of cell death;GO:2001020|regulation of response to DNA damage stimulus;	GO:0016021|integral component of membrane;GO:0005634|nucleus;	.	.	.
ENSSSCG00000027903	9	1	4	4.2266	159	13	33	69.0402	0.0612194	-4.02987	0.000130947	0.0121588	down	yes	ENSSSCG00000027903	protein_coding	chr2:61819850-61835687:-	gi|602698009|ref|XP_007461036.1|	2486	0	PREDICTED: leukotriene-B(4) omega-hydroxylase 1-like [Lipotes vexillifer]	gi|371923989|dbj|AK396606.1|	2937	0	Sus scrofa mRNA, clone: PST010062C06, expressed in prostate	P78329	890	0	Phylloquinone omega-hydroxylase CYP4F2	BH0579	162	1e-41	COG2124	pfam00067	p450	Cytochrome P450. Cytochrome P450s are haem-thiolate proteins involved in the oxidative degradation of various compounds. They are particularly well known for their role in the degradation of environmental toxins and mutagens. They can be divided into 4 classes, according to the method by which electrons from NAD(P)H are delivered to the catalytic site. Sequence conservation is relatively low with…	GO:0019369|arachidonic acid metabolic process;GO:0007596|blood coagulation;GO:0017144|drug metabolic process;GO:0019373|epoxygenase P450 pathway;GO:0006690|icosanoid metabolic process;GO:0036101|leukotriene B4 catabolic process;GO:0006691|leukotriene metabolic process;GO:0001676|long-chain fatty acid metabolic process;GO:0042361|menaquinone catabolic process;GO:0032304|negative regulation of icos…	GO:0016324|apical plasma membrane;GO:0005737|cytoplasm;GO:0005789|endoplasmic reticulum membrane;GO:0043231|intracellular membrane-bounded organelle;GO:0031090|organelle membrane;	GO:0097259|20-aldehyde-leukotriene B4 20-monooxygenase activity;GO:0097258|20-hydroxy-leukotriene B4 omega oxidase activity;GO:0018685|alkane 1-monooxygenase activity;GO:0052871|alpha-tocopherol omega-hydroxylase activity;GO:0008392|arachidonic acid epoxygenase activity;GO:0052869|arachidonic acid omega-hydroxylase activity;GO:0020037|heme binding;GO:0005506|iron ion binding;GO:0050051|leukotrien…	K17726	CYP4F2_3; leukotriene-B4 20-monooxygenase / phylloquinone omega-hydroxylase [EC:1.14.13.30 1.14.13.194]
ENSSSCG00000028777	153	318	265	243.609	2029	1024	1686	1649.26	0.147708	-2.75918	7.10939e-07	0.000138232	down	yes	MYLK4	protein_coding	chr7:1545015-1640985:-	gi|927152558|ref|XP_013832850.1|	2202	0	PREDICTED: myosin light chain kinase family member 4 isoform X3 [Sus scrofa]	gi|927152557|ref|XM_013977396.1|	3943	0	PREDICTED: Sus scrofa myosin light chain kinase family, member 4 (MYLK4), transcript variant X4, mRNA	Q86YV6	617	0	Myosin light chain kinase family member 4	.	.	.	.	pfam00069	Pkinase	Protein kinase domain.	.	GO:0070062|extracellular exosome;	GO:0005524|ATP binding;GO:0004674|protein serine/threonine kinase activity;	K00907	MYLK; myosin-light-chain kinase [EC:2.7.11.18]
ENSSSCG00000028911	7	3	11	6.42259	78	12	25	39.1102	0.164218	-2.60632	0.000394063	0.0283688	down	yes	COLQ	protein_coding	chr13:2679074-2755143:-	gi|440892092|gb|ELR45441.1|	1138	4e-149	Acetylcholinesterase collagenic tail peptide [Bos mutus]	gi|927198519|ref|XM_013981371.1|	675	0	PREDICTED: Sus scrofa collagen-like tail subunit (single strand of homotrimer) of asymmetric acetylcholinesterase (COLQ), mRNA	Q9Y215	313	2e-100	Acetylcholinesterase collagenic tail peptide	.	.	.	.	pfam13948	DUF4215	Domain of unknown function (DUF4215). The function of this family is unknown.	GO:0001507|acetylcholine catabolic process in synaptic cleft;GO:0008105|asymmetric protein localization;GO:0090150|establishment of protein localization to membrane;GO:0008582|regulation of synaptic growth at neuromuscular junction;GO:0071340|skeletal muscle acetylcholine-gated channel clustering;	GO:0005605|basal lamina;GO:0030054|cell junction;GO:0005581|collagen trimer;GO:0005615|extracellular space;GO:0031594|neuromuscular junction;GO:0005886|plasma membrane;GO:0043083|synaptic cleft;	.	.	.
ENSSSCG00000029606	1278	2868	1379	1873.31	544	554	286	463.011	4.04592	2.01647	1.07001e-09	4.6811e-07	up	yes	AOX1	protein_coding	chr15:104157527-104238400:+	gi|818213451|ref|NP_001295402.1|	7103	0	aldehyde oxidase [Sus scrofa]	gi|818213450|ref|NM_001308473.1|	4011	0	Sus scrofa aldehyde oxidase 1 (AOX1), mRNA	P48034	2368	0	Aldehyde oxidase 1	SMb21287	447	8e-136	COG4631	pfam02738	Ald_Xan_dh_C2	Molybdopterin-binding domain of aldehyde dehydrogenase.	GO:0009115|xanthine catabolic process;	GO:0005829|cytosol;	GO:0051537|2 iron, 2 sulfur cluster binding;GO:0004031|aldehyde oxidase activity;GO:0009055|electron carrier activity;GO:0050660|flavin adenine dinucleotide binding;GO:0005506|iron ion binding;GO:0043546|molybdopterin cofactor binding;GO:0051287|NAD binding;GO:0016614|oxidoreductase activity, acting on CH-OH group of donors;GO:0016903|oxidoreductase activity, acting on the aldehyde or oxo group o…	K00157	AOX; aldehyde oxidase [EC:1.2.3.1]
ENSSSCG00000029666	12	3	2	5.30269	216	337	403	335.02	0.015828	-5.98138	6.04868e-08	1.63811e-05	down	yes	HOXA13	protein_coding	chr18:45373440-45380300:+	gi|305855194|ref|NP_001182271.1|	1153	1e-158	homeobox protein Hox-A13 [Sus scrofa]	gi|965793218|ref|XM_015108918.1|	3180	0	PREDICTED: Ovis aries musimon homeobox A13 (HOXA13), transcript variant X2, mRNA	P31271	64.3	8e-11	Homeobox protein Hox-A13	.	.	.	.	pfam00046	Homeobox	Homeobox domain.	GO:0048619|embryonic hindgut morphogenesis;GO:0006355|regulation of transcription, DNA-templated;GO:0001501|skeletal system development;GO:0006351|transcription, DNA-templated;	GO:0045111|intermediate filament cytoskeleton;GO:0005634|nucleus;	GO:0003677|DNA binding;GO:0043565|sequence-specific DNA binding;	K09298	HOX_13; homeobox protein HoxA/C/D13
ENSSSCG00000029744	39	16	18	22.9502	1	0	0	0.32648	70.2959	6.13537	2.62434e-07	5.74048e-05	up	yes	PLCH2	protein_coding	chr6:64337711-64392159:+	gi|927144692|ref|XP_013844181.1|	5137	0	PREDICTED: 1-phosphatidylinositol 4,5-bisphosphate phosphodiesterase eta-2 isoform X7 [Sus scrofa]	gi|927144691|ref|XM_013988727.1|	3007	0	PREDICTED: Sus scrofa phospholipase C, eta 2 (PLCH2), transcript variant X7, mRNA	A2AP18	265	7e-70	1-phosphatidylinositol 4,5-bisphosphate phosphodiesterase eta-2	.	.	.	.	pfam00388	PI-PLC-X	Phosphatidylinositol-specific phospholipase C, X domain. This associates with pfam00387 to form a single structural unit.	GO:0035556|intracellular signal transduction;GO:0016042|lipid catabolic process;GO:0046488|phosphatidylinositol metabolic process;	GO:0005737|cytoplasm;GO:0005886|plasma membrane;	GO:0005509|calcium ion binding;GO:0004435|phosphatidylinositol phospholipase C activity;GO:0004629|phospholipase C activity;GO:0004871|signal transducer activity;	K19006	PLCH; phosphatidylinositol phospholipase C, eta [EC:3.1.4.11]
ENSSSCG00000030209	354	388	274	332.839	149	169	95	138.787	2.39819	1.26195	0.000112846	0.0107412	up	yes	MFNG	protein_coding	chr5:10319826-10334504:+	gi|602683721|ref|XP_007454120.1|	1338	1e-177	PREDICTED: beta-1,3-N-acetylglucosaminyltransferase manic fringe isoform X1 [Lipotes vexillifer]	gi|927127315|ref|XM_005663823.2|	1573	0	PREDICTED: Sus scrofa MFNG O-fucosylpeptide 3-beta-N-acetylglucosaminyltransferase (MFNG), mRNA	O00587	401	3e-133	Beta-1,3-N-acetylglucosaminyltransferase manic fringe	.	.	.	.	pfam02434	Fringe	Fringe-like. The drosophila protein fringe (FNG) is a glucosaminyltransferase that controls the response of the Notch receptor to specific ligands. FNG is localized to the Golgi apparatus (not secreted as previously thought). Modification of Notch occurs through glycosylation by FNG. The xenopus homologue, lunatic fringe, has been implicated in a variety of functions.	GO:0002315|marginal zone B cell differentiation;GO:0007389|pattern specification process;GO:0045747|positive regulation of Notch signaling pathway;GO:0032092|positive regulation of protein binding;	GO:0005615|extracellular space;GO:0030173|integral component of Golgi membrane;	GO:0046872|metal ion binding;GO:0033829|O-fucosylpeptide 3-beta-N-acetylglucosaminyltransferase activity;	K05948	FNG; fringe [EC:2.4.1.222]
ENSSSCG00000030303	108	38	50	61.1978	15	12	7	11.3988	5.36881	2.4246	2.22823e-05	0.00281611	up	yes	ACHE	protein_coding	chr3:8732457-8739353:-	gi|335284162|ref|XP_003354529.1|	2885	0	PREDICTED: acetylcholinesterase isoform X3 [Sus scrofa]	gi|927107622|ref|XM_003354481.3|	2190	0	PREDICTED: Sus scrofa acetylcholinesterase (Yt blood group) (ACHE), transcript variant X3, mRNA	O62763	1080	0	Acetylcholinesterase	BS_pnbA	229	8e-65	COG2272	pfam00135	COesterase	Carboxylesterase family.	GO:0006581|acetylcholine catabolic process;	GO:0031225|anchored component of membrane;GO:0030054|cell junction;GO:0005615|extracellular space;GO:0031594|neuromuscular junction;GO:0005886|plasma membrane;	GO:0003990|acetylcholinesterase activity;	K01049	ACHE; acetylcholinesterase [EC:3.1.1.7]
ENSSSCG00000030325	676	165	605	440.063	193	215	179	200.761	2.19197	1.13223	0.00026613	0.0212806	up	yes	C1QTNF6	protein_coding	chr5:10601790-10608783:+	gi|218664467|ref|NP_001136302.1|	1154	7e-147	complement C1q tumor necrosis factor-related protein 6 precursor [Sus scrofa]	gi|371923016|dbj|AK396426.1|	2946	0	Sus scrofa mRNA, clone: PST010028F08, expressed in prostate	Q3T1I2	329	5e-103	Complement C1q tumor necrosis factor-related protein 6	.	.	.	.	pfam00386	C1q	C1q domain. C1q is a subunit of the C1 enzyme complex that activates the serum complement system.	GO:0070208|protein heterotrimerization;	GO:0005581|collagen trimer;GO:0005615|extracellular space;	.	K19470	C1QTNF6; complement C1q tumor necrosis factor-related protein 6
ENSSSCG00000030626	838	1305	498	891.344	205	257	72	175.249	5.08615	2.34657	0.000187896	0.0160693	up	yes	ALDH1L1	protein_coding	chr7:53748586-53794796:-	gi|347582636|ref|NP_001231576.1|	4596	0	cytosolic 10-formyltetrahydrofolate dehydrogenase [Sus scrofa]	gi|347582635|ref|NM_001244647.1|	2939	0	Sus scrofa aldehyde dehydrogenase 1 family, member L1 (ALDH1L1), mRNA	Q8R0Y6	1577	0	Cytosolic 10-formyltetrahydrofolate dehydrogenase	YER073w	434	3e-139	COG1012	pfam00171	Aldedh	Aldehyde dehydrogenase family. This family of dehydrogenases act on aldehyde substrates. Members use NADP as a cofactor. The family includes the following members: The prototypical members are the aldehyde dehydrogenases EC:1.2.1.3. Succinate-semialdehyde dehydrogenase EC:1.2.1.16. Lactaldehyde dehydrogenase EC:1.2.1.22. Benzaldehyde dehydrogenase EC:1.2.1.28. Methylmalonate-semialdehyde dehydrog…	GO:0009258|10-formyltetrahydrofolate catabolic process;GO:0009058|biosynthetic process;GO:0006730|one-carbon metabolic process;	GO:0005737|cytoplasm;GO:0070062|extracellular exosome;GO:0005739|mitochondrion;	GO:0047105|4-trimethylammoniobutyraldehyde dehydrogenase activity;GO:0004029|aldehyde dehydrogenase (NAD) activity;GO:0019145|aminobutyraldehyde dehydrogenase activity;GO:0016155|formyltetrahydrofolate dehydrogenase activity;GO:0016742|hydroxymethyl-, formyl- and related transferase activity;	K00289	E1.5.1.6, FTHFD; formyltetrahydrofolate dehydrogenase [EC:1.5.1.6]
ENSSSCG00000030681	18075	2366	1711	6789.95	960	2048	917	1312.83	5.17199	2.37072	2.72359e-05	0.00334913	up	yes	MYBPH	protein_coding	chr9:113873490-113895024:-	gi|545850898|ref|XP_005653783.1|	2608	0	PREDICTED: myosin-binding protein H isoform X1 [Sus scrofa]	gi|927181454|ref|XM_005653726.2|	1843	0	PREDICTED: Sus scrofa myosin binding protein H (MYBPH), transcript variant X1, mRNA	P70402	822	0	Myosin-binding protein H	BH0916_1	118	1e-26	COG3325	pfam00704	Glyco_hydro_18	Glycosyl hydrolases family 18.	GO:0007155|cell adhesion;	GO:0032982|myosin filament;	.	.	.
ENSSSCG00000031101	155	28	43	69.382	2945	784	935	1575.81	0.0440294	-4.50539	0.000158592	0.014204	down	yes	METTL21C	protein_coding	chr11:71008195-71020760:-	gi|545855718|ref|XP_005668579.1|	1388	2e-173	PREDICTED: protein-lysine methyltransferase METTL21C [Sus scrofa]	gi|927191458|ref|XM_005668522.2|	1656	0	PREDICTED: Sus scrofa methyltransferase like 21C (METTL21C), mRNA	A6QP81	421	9e-139	Protein-lysine methyltransferase METTL21C	.	.	.	.	pfam10294	Methyltransf_16	Putative methyltransferase.	GO:0006479|protein methylation;	GO:0005634|nucleus;	GO:0016279|protein-lysine N-methyltransferase activity;	.	.
ENSSSCG00000031228	105	177	88	124.247	35	36	11	26.963	4.60805	2.20416	0.000169488	0.0148868	up	yes	OPRL1	protein_coding	chr17:62905780-62914602:+	gi|1002013752|ref|NP_001307544.1|	1551	0	nociceptin receptor isoform 1x [Macaca mulatta]	gi|47523435|ref|NM_214176.1|	1736	0	Sus scrofa opiate receptor-like 1 (OPRL1), mRNA	P79292	568	0	Nociceptin receptor	.	.	.	.	pfam00001	7tm_1	7 transmembrane receptor (rhodopsin family). This family contains, amongst other G-protein-coupled receptors (GCPRs), members of the opsin family, which have been considered to be typical members of the rhodopsin superfamily. They share several motifs, mainly the seven transmembrane helices, GCPRs of the rhodopsin superfamily. All opsins bind a chromophore, such as 11-cis-retinal. The function of…	GO:0007193|adenylate cyclase-inhibiting G-protein coupled receptor signaling pathway;GO:0007610|behavior;GO:0007268|synaptic transmission;GO:0007187|G-protein coupled receptor signaling pathway, coupled to cyclic nucleotide second messenger;GO:0007218|neuropeptide signaling pathway;GO:0038003|opioid receptor signaling pathway;GO:0019233|sensory perception of pain;	GO:0016023|cytoplasmic membrane-bounded vesicle;GO:0005887|integral component of plasma membrane;GO:0043005|neuron projection;	GO:0004930|G-protein coupled receptor activity;GO:0042923|neuropeptide binding;GO:0001626|nociceptin receptor activity;	K04216	OPRL1; nociceptin receptor
ENSSSCG00000031740	520	782	625	634.215	2239	3806	290	2027.09	0.31287	-1.67637	0.000424413	0.0297993	down	yes	Metazoa_SRP	misc_RNA	chr1:179686395-179686694:-	gi|594691438|ref|XP_007193055.1|	457	6e-54	PREDICTED: uncharacterized protein LOC103017900 [Balaenoptera acutorostrata scammoni]	gi|577019609|ref|NR_110394.1|	287	2e-147	Canis lupus familiaris RNA, 7SL, cytoplasmic 1 (RN7SL1), SRP RNA	.	.	.	.	.	.	.	.	pfam13900	GVQW	Putative binding domain. This short domain is often found nested inside other longer domains. The function is not known, but the domain carries a highly conserved GVQW motif. The members are rich in proline and cysteine. This may be a binding domain.	.	.	.	.	.
ENSSSCG00000032094	514	505	658	536.547	2376	682	1324	1512.77	0.35468	-1.49541	2.09124e-07	4.85444e-05	down	yes	DKK2	protein_coding	chr8:114862075-114974316:+	gi|311262711|ref|XP_003129317.1|	1374	1e-177	PREDICTED: dickkopf-related protein 2 [Sus scrofa]	gi|927170695|ref|XM_003129269.3|	2961	0	PREDICTED: Sus scrofa dickkopf WNT signaling pathway inhibitor 2 (DKK2), mRNA	Q9UBU2	493	2e-163	Dickkopf-related protein 2	.	.	.	.	pfam04706	Dickkopf_N	Dickkopf N-terminal cysteine-rich region. Dickkopf proteins are a class of Wnt antagonists. They possess two conserved cysteine-rich regions. This family represents the N-terminal one. The C-terminal region has been found to share significant sequence similarity to the colipase fold, pfam01114, pfam02740.	GO:0007275|multicellular organismal development;GO:0090090|negative regulation of canonical Wnt signaling pathway;GO:0090263|positive regulation of canonical Wnt signaling pathway;GO:0016055|Wnt signaling pathway;	GO:0005615|extracellular space;	.	K02165	DKK; dickkopf
ENSSSCG00000032151	266	119	336	222.167	32	83	21	44.5363	4.98844	2.31859	0.000281198	0.0220585	up	yes	CPZ	protein_coding	chr8:2620768-2642524:-	gi|296486344|tpg|DAA28457.1|	2779	0	TPA: carboxypeptidase Z [Bos taurus]	gi|594638134|ref|XM_007172307.1|	1453	0	PREDICTED: Balaenoptera acutorostrata scammoni carboxypeptidase Z (CPZ), mRNA	Q66K79	1041	0	Carboxypeptidase Z	.	.	.	.	pfam00246	Peptidase_M14	Zinc carboxypeptidase.	GO:0006518|peptide metabolic process;GO:0016485|protein processing;GO:0006508|proteolysis;GO:0016055|Wnt signaling pathway;	GO:0070062|extracellular exosome;GO:0005615|extracellular space;GO:0005578|proteinaceous extracellular matrix;	GO:0004181|metallocarboxypeptidase activity;GO:0004185|serine-type carboxypeptidase activity;GO:0008270|zinc ion binding;	K13022	CPZ; carboxypeptidase Z [EC:3.4.17.-]
ENSSSCG00000032320	930	672	942	806.651	2147	1247	1441	1659.75	0.486006	-1.04095	0.000115154	0.0109152	down	yes	C8orf4	protein_coding	chr17:9441482-9443050:+	gi|545526104|ref|XP_003432158.2|	571	1e-67	PREDICTED: uncharacterized protein C8orf4 homolog [Canis lupus familiaris]	gi|927220741|ref|XM_003360552.3|	1323	0	PREDICTED: Sus scrofa chromosome unknown open reading frame, human C8orf4 (LOC100628052), mRNA	Q5E969	208	3e-63	Protein C8orf4 homolog	.	.	.	.	pfam15063	TC1	Thyroid cancer protein 1. Thyroid cancer protein 1 (TC1) is thought to decrease in apoptosis and increase cell proliferation. It is found to be expressed in thyroid papillary carcinoma. This suggests its importance in thyroid cancer. The molecular mechanism of TC1, involves up-regulating cell signalling through ERK-1/2 signalling pathway and it positively regulates transition between the G1 and S…	GO:0006915|apoptotic process;GO:0034605|cellular response to heat;GO:0002264|endothelial cell activation involved in immune response;GO:0045746|negative regulation of Notch signaling pathway;GO:0042346|positive regulation of NF-kappaB import into nucleus;GO:1902806|regulation of cell cycle G1/S phase transition;GO:0043620|regulation of DNA-templated transcription in response to stress;GO:1903706|…	GO:0005737|cytoplasm;GO:0016607|nuclear speck;GO:0005730|nucleolus;GO:0005634|nucleus;	.	.	.
ENSSSCG00000032580	939	2121	948	1362.71	285	439	205	310.623	4.38702	2.13324	8.06745e-08	2.1095e-05	up	yes	MGST1	protein_coding	chr5:56259457-56283842:-	gi|47523668|ref|NP_999465.1|	811	2e-105	microsomal glutathione S-transferase 1 [Sus scrofa]	gi|288786292|dbj|AK346900.1|	924	0	Sus scrofa mRNA, clone:MLN010071H04, expressed in mesenteric lymph nodes	P79382	317	7e-107	Microsomal glutathione S-transferase 1	.	.	.	.	pfam01124	MAPEG	MAPEG family. This family is has been called MAPEG (Membrane Associated Proteins in Eicosanoid and Glutathione metabolizm). It includes proteins such as Prostaglandin E synthase. This enzyme catalyses the synthesis of PGE2 from PGH2 (produced by cyclooxygenase from arachidonic acid). Because of structural similarities in the active sites of FLAP, LTC4 synthase and PGE synthase, substrates for eac…	GO:0070207|protein homotrimerization;	GO:0005783|endoplasmic reticulum;GO:0005789|endoplasmic reticulum membrane;GO:0016021|integral component of membrane;GO:0005741|mitochondrial outer membrane;	GO:0004364|glutathione transferase activity;	K00799	GST, gst; glutathione S-transferase [EC:2.5.1.18]
ENSSSCG00000032684	166	219	265	209.798	91	95	51	79.4277	2.64138	1.40129	7.1964e-05	0.00757921	up	yes	BOK	protein_coding	chr15:140171129-140186481:+	gi|655897571|ref|XP_008250607.1|	943	2e-115	PREDICTED: bcl-2-related ovarian killer protein [Oryctolagus cuniculus]	gi|371914277|dbj|AK393146.1|	1587	0	Sus scrofa mRNA, clone: KDN010011G01, expressed in kidney	Q792S6	351	5e-109	Bcl-2-related ovarian killer protein	.	.	.	.	pfam00452	Bcl-2	Apoptosis regulator proteins, Bcl-2 family.	GO:0006919|activation of cysteine-type endopeptidase activity involved in apoptotic process;GO:0006915|apoptotic process;GO:0007420|brain development;GO:0008283|cell proliferation;GO:0097192|extrinsic apoptotic signaling pathway in absence of ligand;GO:0072332|intrinsic apoptotic signaling pathway by p53 class mediator;GO:0008630|intrinsic apoptotic signaling pathway in response to DNA damage;GO:…	GO:0005737|cytoplasm;GO:0005783|endoplasmic reticulum;GO:0005789|endoplasmic reticulum membrane;GO:0005794|Golgi apparatus;GO:0000139|Golgi membrane;GO:0016021|integral component of membrane;GO:0016020|membrane;GO:0005743|mitochondrial inner membrane;GO:0031966|mitochondrial membrane;GO:0005741|mitochondrial outer membrane;GO:0005739|mitochondrion;GO:0005634|nucleus;	GO:0046982|protein heterodimerization activity;GO:0042803|protein homodimerization activity;	K02561	BOK; BCL2-related ovarian killer protein
ENSSSCG00000032687	1393	2357	1927	1872.1	525	674	433	552.381	3.38915	1.76092	1.47017e-11	8.57563e-09	up	yes	CYP4V2	protein_coding	chr15:47046571-47069927:+	gi|927209626|ref|XP_013839513.1|	2706	0	PREDICTED: cytochrome P450 4V2 [Sus scrofa]	gi|927209625|ref|XM_013984059.1|	3654	0	PREDICTED: Sus scrofa cytochrome P450, family 4, subfamily v, polypeptide 2 (CYP4V2), mRNA	Q5RCN6	440	3e-136	Cytochrome P450 4V2	BH0579	166	4e-42	COG2124	pfam00067	p450	Cytochrome P450. Cytochrome P450s are haem-thiolate proteins involved in the oxidative degradation of various compounds. They are particularly well known for their role in the degradation of environmental toxins and mutagens. They can be divided into 4 classes, according to the method by which electrons from NAD(P)H are delivered to the catalytic site. Sequence conservation is relatively low with…	GO:0010430|fatty acid omega-oxidation;	GO:0005789|endoplasmic reticulum membrane;GO:0016021|integral component of membrane;	GO:0020037|heme binding;GO:0005506|iron ion binding;GO:0004497|monooxygenase activity;GO:0016705|oxidoreductase activity, acting on paired donors, with incorporation or reduction of molecular oxygen;	K07427	CYP4V; cytochrome P450, family 4, subfamily V
ENSSSCG00000032723	1189	1579	1689	1445.99	588	776	432	604.203	2.39321	1.25895	5.81876e-07	0.000115105	up	yes	ACER3	protein_coding	chr9:10981544-11162353:+	gi|472344246|ref|XP_004391871.1|	1354	8e-169	PREDICTED: alkaline ceramidase 3 isoform X1 [Odobenus rosmarus divergens]	gi|927174258|ref|XM_013979166.1|	3787	0	PREDICTED: Sus scrofa alkaline ceramidase 3 (ACER3), transcript variant X1, mRNA	Q9NUN7	486	2e-159	Alkaline ceramidase 3	.	.	.	.	pfam05875	Ceramidase	Ceramidase. This family consists of several ceramidases. Ceramidases are enzymes involved in regulating cellular levels of ceramides, sphingoid bases, and their phosphates, EC:3.5.1.23.	GO:0006672|ceramide metabolic process;GO:0071602|phytosphingosine biosynthetic process;GO:0008284|positive regulation of cell proliferation;GO:0030148|sphingolipid biosynthetic process;GO:0046512|sphingosine biosynthetic process;	GO:0005789|endoplasmic reticulum membrane;GO:0030176|integral component of endoplasmic reticulum membrane;GO:0030173|integral component of Golgi membrane;	GO:0070774|phytoceramidase activity;	K04711	ACER3, YDC1; dihydroceramidase [EC:3.5.1.-]
ENSSSCG00000032803	343	327	385	338.544	142	179	128	152.701	2.21705	1.14864	0.000103858	0.0100968	up	yes	CYP2S1	protein_coding	chr6:49221385-49235878:+	gi|927140094|ref|XP_013853961.1|	2740	0	PREDICTED: cytochrome P450 2S1 [Sus scrofa]	gi|927140093|ref|XM_013998507.1|	3086	0	PREDICTED: Sus scrofa cytochrome P450 2S1 (LOC106510546), mRNA	Q96SQ9	654	0	Cytochrome P450 2S1	alr1450	92.8	1e-18	COG2124	pfam00067	p450	Cytochrome P450. Cytochrome P450s are haem-thiolate proteins involved in the oxidative degradation of various compounds. They are particularly well known for their role in the degradation of environmental toxins and mutagens. They can be divided into 4 classes, according to the method by which electrons from NAD(P)H are delivered to the catalytic site. Sequence conservation is relatively low with…	.	GO:0005783|endoplasmic reticulum;GO:0005789|endoplasmic reticulum membrane;GO:0031090|organelle membrane;	GO:0070330|aromatase activity;GO:0020037|heme binding;GO:0005506|iron ion binding;GO:0008401|retinoic acid 4-hydroxylase activity;GO:0008395|steroid hydroxylase activity;	K07420	CYP2S1; cytochrome P450, family 2, subfamily S, polypeptide 1 [EC:1.14.14.1]
ENSSSCG00000032838	1796	1344	2475	1765.71	34715	10719	11691	19299.4	0.0914901	-3.45024	7.05393e-26	2.00587e-22	down	yes	MYOZ2	protein_coding	chr8:104577789-104609364:-	gi|113205812|ref|NP_001038058.1|	1191	1e-153	myozenin-2 [Sus scrofa]	gi|113205811|ref|NM_001044593.1|	1508	0	Sus scrofa myozenin 2 (MYOZ2), mRNA	Q5R6I2	446	2e-148	Myozenin-2	.	.	.	.	pfam05556	Calsarcin	Calcineurin-binding protein (Calsarcin). This family consists of several mammalian calcineurin-binding proteins. The calcium- and calmodulin-dependent protein phosphatase calcineurin has been implicated in the transduction of signals that control the hypertrophy of cardiac muscle and slow fibre gene expression in skeletal muscle. Calsarcin-1 and calsarcin-2 are expressed in developing cardiac and…	.	GO:0015629|actin cytoskeleton;GO:0030018|Z disc;	.	.	.
ENSSSCG00000032857	57	49	51	50.4597	12	15	6	10.9534	4.60677	2.20376	0.000172877	0.0150681	up	yes	S100A12	protein_coding	chr4:96225329-96229939:+	gi|237681312|ref|NP_001153744.1|	470	4e-51	protein S100-A12 [Sus scrofa]	gi|207091600|gb|EU681269.1|	751	0	Sus scrofa calcium-binding protein S100A12 gene, complete cds	P80310	185	8e-53	Protein S100-A12	.	.	.	.	pfam01023	S_100	S-100/ICaBP type calcium binding domain. The S-100 domain is a subfamily of the EF-hand calcium binding proteins.	GO:0050832|defense response to fungus;GO:0006954|inflammatory response;GO:0045087|innate immune response;GO:0043123|positive regulation of I-kappaB kinase/NF-kappaB signaling;GO:0006805|xenobiotic metabolic process;	GO:0005737|cytoplasm;GO:0005856|cytoskeleton;GO:0005576|extracellular region;GO:0005634|nucleus;GO:0005886|plasma membrane;	GO:0005509|calcium ion binding;GO:0008270|zinc ion binding;	.	.
ENSSSCG00000033526	239	145	165	174.388	597	554	445	543.413	0.320912	-1.63975	2.84259e-09	1.09603e-06	down	yes	BAG2	protein_coding	chr7:28667586-28680450:-	gi|311260217|ref|XP_003128384.1|	1084	5e-141	PREDICTED: BAG family molecular chaperone regulator 2 isoform X1 [Sus scrofa]	gi|927155859|ref|XM_003128336.3|	1092	0	PREDICTED: Sus scrofa BCL2-associated athanogene 2 (BAG2), transcript variant X1, mRNA	Q3ZBG5	405	3e-136	BAG family molecular chaperone regulator 2	.	.	.	.	pfam02179	BAG	BAG domain. Domain present in Hsp70 regulators.	GO:0006457|protein folding;GO:0019538|protein metabolic process;	.	.	K09556	BAG2; BCL2-associated athanogene 2
ENSSSCG00000034102	1443	2183	942	1534.94	286	269	122	225.26	6.81409	2.76852	2.72763e-10	1.32023e-07	up	yes	DGAT2	protein_coding	chr9:10032163-10066082:+	gi|586490063|ref|XP_006875499.1|	1920	0	PREDICTED: LOW QUALITY PROTEIN: diacylglycerol O-acyltransferase 2 [Chrysochloris asiatica]	gi|229892805|ref|NM_001160080.1|	1458	0	Sus scrofa diacylglycerol O-acyltransferase 2 (DGAT2), mRNA	Q70VZ8	708	0	Diacylglycerol O-acyltransferase 2	.	.	.	.	pfam03982	DAGAT	Diacylglycerol acyltransferase. The terminal step of triacylglycerol (TAG) formation is catalysed by the enzyme diacylglycerol acyltransferase (DAGAT).	GO:0071400|cellular response to oleic acid;GO:0035356|cellular triglyceride homeostasis;GO:0042632|cholesterol homeostasis;GO:0046339|diacylglycerol metabolic process;GO:0060613|fat pad development;GO:0055089|fatty acid homeostasis;GO:0006071|glycerol metabolic process;GO:0019915|lipid storage;GO:0035336|long-chain fatty-acyl-CoA metabolic process;GO:0034383|low-density lipoprotein particle clear…	GO:0005783|endoplasmic reticulum;GO:0030176|integral component of endoplasmic reticulum membrane;GO:0016021|integral component of membrane;GO:0005811|lipid particle;GO:0016020|membrane;GO:0048471|perinuclear region of cytoplasm;	GO:0003846|2-acylglycerol O-acyltransferase activity;GO:0004144|diacylglycerol O-acyltransferase activity;GO:0050252|retinol O-fatty-acyltransferase activity;	K11160	DGAT2; diacylglycerol O-acyltransferase 2 [EC:2.3.1.20 2.3.1.75]
ENSSSCG00000034163	964	769	896	840.374	12253	4070	3830	6783.21	0.12389	-3.01287	5.4561e-25	1.37912e-21	down	yes	PLN	protein_coding	chr1:43449758-43449916:-	gi|157074152|ref|NP_001096789.1|	129	1e-08	cardiac phospholamban [Bos taurus]	gi|47523501|ref|NM_214213.1|	159	2e-76	Sus scrofa phospholamban (PLN), mRNA	A4IFH6	54.3	4e-10	Cardiac phospholamban	.	.	.	.	pfam04272	Phospholamban	Phospholamban. The regulation of calcium levels across the membrane of the sarcoplasmic reticulum involves the interplay of many membrane proteins. Phospholamban is a 52 residue integral membrane protein that is involved in reversibly inhibiting the Ca(2+) pump and regulating the flow of Ca ions across the sarcoplasmic reticulum membrane during muscle contraction and relaxation. Phospholamban is …	GO:0006816|calcium ion transport;	GO:0016021|integral component of membrane;GO:0031966|mitochondrial membrane;GO:0033017|sarcoplasmic reticulum membrane;	GO:0042030|ATPase inhibitor activity;GO:0005246|calcium channel regulator activity;	K05852	PLN; phospholamban
ENSSSCG00000034386	10879	10326	13715	11156.8	98675	35898	36858	57981.6	0.192419	-2.37768	1.17892e-09	5.06024e-07	down	yes	ATP2A2	protein_coding	chr14:31674654-31744978:+	gi|47523128|ref|NP_999030.1|	5450	0	sarcoplasmic/endoplasmic reticulum calcium ATPase 2 [Sus scrofa]	gi|1917|emb|X53754.1|	4311	0	Porcine sarcoplasmic/endoplasmic-reticulum Ca(2+) pump gene 2 3'-end region	P11607	2103	0	Sarcoplasmic/endoplasmic reticulum calcium ATPase 2	BH2515	544	7e-167	COG0474	pfam00122	E1-E2_ATPase	E1-E2 ATPase.	GO:0006874|cellular calcium ion homeostasis;GO:0010882|regulation of cardiac muscle contraction by calcium ion signaling;	GO:0005887|integral component of plasma membrane;GO:0033017|sarcoplasmic reticulum membrane;	GO:0005524|ATP binding;GO:0086039|calcium-transporting ATPase activity involved in regulation of cardiac muscle cell membrane potential;GO:0046872|metal ion binding;	K05853	ATP2A; Ca2+ transporting ATPase, sarcoplasmic/endoplasmic reticulum [EC:3.6.3.8]
ENSSSCG00000034623	60	142	160	118.39	28	29	17	24.8866	4.75717	2.2501	2.13273e-06	0.000346553	up	yes	ADAM2	protein_coding	chr15:47104457-47278315:+	gi|148747572|ref|NP_001092065.1|	3741	0	ADAM3b precursor [Sus scrofa]	gi|47522743|ref|NM_213957.1|	2605	0	Sus scrofa ADAM metallopeptidase domain 2 (ADAM2), mRNA	O77780	1018	0	Disintegrin and metalloproteinase domain-containing protein 2	.	.	.	.	pfam01421	Reprolysin	Reprolysin (M12B) family zinc metalloprotease. The members of this family are enzymes that cleave peptides. These proteases require zinc for catalysis. Members of this family are also known as adamalysins. Most members of this family are snake venom endopeptidases, but there are also some mammalian proteins such as human ADAM8 and fertilin. Fertilin and closely related proteins appear to not have…	GO:0007155|cell adhesion;GO:0007338|single fertilization;	GO:0016021|integral component of membrane;	GO:0004222|metalloendopeptidase activity;	K06833	ADAM2; disintegrin and metalloproteinase domain-containing protein 2 [EC:3.4.24.-]
ENSSSCG00000034786	1239	1715	1454	1444.49	574	543	362	499.552	2.89156	1.53185	3.4643e-09	1.29196e-06	up	yes	HACD2	protein_coding	chr13:136834120-136951061:+	gi|823390734|ref|XP_004391990.2|	1170	7e-147	PREDICTED: LOW QUALITY PROTEIN: very-long-chain (3R)-3-hydroxyacyl-CoA dehydratase 2 [Odobenus rosmarus divergens]	gi|927202282|ref|XR_001300530.1|	3229	0	PREDICTED: Sus scrofa uncharacterized LOC100739362 (LOC100739362), misc_RNA	Q6Y1H2	442	2e-142	Very-long-chain (3R)-3-hydroxyacyl-CoA dehydratase 2	YJL097w	104	2e-23	COG5198	pfam04387	PTPLA	Protein tyrosine phosphatase-like protein, PTPLA. This family includes the mammalian protein tyrosine phosphatase-like protein, PTPLA. A significant variation of PTPLA from other protein tyrosine phosphatases is the presence of proline instead of catalytic arginine at the active site. It is thought that PTPLA proteins have a role in the development, differentiation, and maintenance of a number of…	GO:0030497|fatty acid elongation;GO:0035338|long-chain fatty-acyl-CoA biosynthetic process;GO:0030148|sphingolipid biosynthetic process;GO:0042761|very long-chain fatty acid biosynthetic process;	GO:0005783|endoplasmic reticulum;GO:0005789|endoplasmic reticulum membrane;GO:0030176|integral component of endoplasmic reticulum membrane;	GO:0018812|3-hydroxyacyl-CoA dehydratase activity;GO:0080023|3R-hydroxyacyl-CoA dehydratase activity;GO:0019899|enzyme binding;	K10703	PHS1, PAS2; very-long-chain (3R)-3-hydroxyacyl-CoA dehydratase [EC:4.2.1.134]
ENSSSCG00000035983	1341	961	992	1053.81	2679	2195	1428	2122.45	0.496504	-1.01012	2.95856e-05	0.00353015	down	yes	TPPP3	protein_coding	chr6:28041387-28071540:-	gi|594627117|ref|XP_007198171.1|	965	7e-117	PREDICTED: tubulin polymerization-promoting protein family member 3 isoform X1 [Balaenoptera acutorostrata scammoni]	gi|927137699|ref|XM_005664429.2|	1034	0	PREDICTED: Sus scrofa tubulin polymerization-promoting protein family member 3 (TPPP3), transcript variant X1, mRNA	Q3ZCC8	350	2e-109	Tubulin polymerization-promoting protein family member 3	YDR126w	54.7	1e-06	COG5273	pfam05517	p25-alpha	p25-alpha. This family encodes a 25 kDa protein that is phosphorylated by a Ser/Thr-Pro kinase. It has been described as a brain specific protein, but it is found in Tetrahymena thermophila.	GO:0001578|microtubule bundle formation;GO:0046785|microtubule polymerization;	GO:0005737|cytoplasm;GO:0070062|extracellular exosome;GO:0005874|microtubule;	GO:0015631|tubulin binding;	.	.
ENSSSCG00000036029	24	12	15	16.0816	93	37	57	64.464	0.249466	-2.00308	0.000270435	0.021436	down	yes	SLC26A10	protein_coding	chr5:22882678-22888086:+	gi|927130075|ref|XP_013853112.1|	1998	0	PREDICTED: LOW QUALITY PROTEIN: solute carrier family 26 member 10 [Sus scrofa]	gi|927130074|ref|XM_013997658.1|	1452	0	PREDICTED: Sus scrofa solute carrier family 26, member 10 (SLC26A10), mRNA	Q5EBI0	598	0	Solute carrier family 26 member 10	SPAC869.05c	125	2e-29	COG0659	pfam00916	Sulfate_transp	Sulfate transporter family. Mutations in human SLC26A2 lead to several human diseases.	GO:0015701|bicarbonate transport;GO:1902476|chloride transmembrane transport;GO:0051453|regulation of intracellular pH;GO:0042391|regulation of membrane potential;	GO:0005887|integral component of plasma membrane;	GO:0015301|anion:anion antiporter activity;GO:0015106|bicarbonate transmembrane transporter activity;GO:0005254|chloride channel activity;GO:0019531|oxalate transmembrane transporter activity;GO:0008271|secondary active sulfate transmembrane transporter activity;GO:0015116|sulfate transmembrane transporter activity;	.	.
ENSSSCG00000036157	2	0	1	0.886887	567	11	57	211.148	0.00420031	-7.89529	3.08338e-31	2.33813e-27	down	yes	BARX2	protein_coding	chr9:56261857-56343241:+	gi|350588648|ref|XP_003130117.3|	1405	0	PREDICTED: homeobox protein BarH-like 2 [Sus scrofa]	gi|927178229|ref|XM_003130069.5|	1533	0	PREDICTED: Sus scrofa BARX homeobox 2 (BARX2), mRNA	Q9UMQ3	459	7e-150	Homeobox protein BarH-like 2	.	.	.	.	pfam00046	Homeobox	Homeobox domain.	GO:0001502|cartilage condensation;GO:0014902|myotube differentiation;GO:0000122|negative regulation of transcription from RNA polymerase II promoter;GO:0045944|positive regulation of transcription from RNA polymerase II promoter;	GO:0005634|nucleus;GO:0005667|transcription factor complex;	GO:0003682|chromatin binding;GO:0003677|DNA binding;GO:0000977|RNA polymerase II regulatory region sequence-specific DNA binding;GO:0001228|transcriptional activator activity, RNA polymerase II transcription regulatory region sequence-specific binding;	K09361	BARX; BarH-like homeobox
ENSSSCG00000036236	5747	8592	3438	5983.26	961	881	364	731.577	8.17858	3.03185	2.51052e-09	9.84687e-07	up	yes	ELOVL6	protein_coding	chr8:112038686-112191299:+	gi|262072957|dbj|BAI47786.1|	1374	8e-174	elongation of long chain fatty acids [Sus scrofa]	gi|371914514|dbj|AK395353.1|	3778	0	Sus scrofa mRNA, clone: OVRM10205G10, expressed in ovary	Q9H5J4	462	2e-148	Elongation of very long chain fatty acids protein 6	.	.	.	.	pfam01151	ELO	GNS1/SUR4 family. Members of this family are involved in long chain fatty acid elongation systems that produce the 26-carbon precursors for ceramide and sphingolipid synthesis. Predicted to be integral membrane proteins, in eukaryotes they are probably located on the endoplasmic reticulum. Yeast ELO3 affects plasma membrane H+-ATPase activity, and may act on a glucose-signaling pathway that contr…	GO:0034625|fatty acid elongation, monounsaturated fatty acid;GO:0034626|fatty acid elongation, polyunsaturated fatty acid;GO:0019367|fatty acid elongation, saturated fatty acid;GO:0042759|long-chain fatty acid biosynthetic process;GO:0035338|long-chain fatty-acyl-CoA biosynthetic process;GO:0030148|sphingolipid biosynthetic process;GO:0006636|unsaturated fatty acid biosynthetic process;GO:0042761…	GO:0005783|endoplasmic reticulum;GO:0005789|endoplasmic reticulum membrane;GO:0030176|integral component of endoplasmic reticulum membrane;	GO:0009922|fatty acid elongase activity;	K10203	ELOVL6; elongation of very long chain fatty acids protein 6 [EC:2.3.1.199]
ENSSSCG00000036274	238	810	295	464.979	61	96	40	65.5783	7.09045	2.82588	3.93908e-10	1.86688e-07	up	yes	ENSSSCG00000036274	protein_coding	chr15:133967901-134051880:+	gi|927211813|ref|XP_013840053.1|	2785	0	PREDICTED: UDP glucuronosyltransferase 1 family, polypeptide A6 isoform X3 [Sus scrofa]	gi|927211827|ref|XM_005672295.2|	2531	0	PREDICTED: Sus scrofa UDP-glucuronosyltransferase 1-1 (LOC100511479), transcript variant X1, mRNA	P19224	865	0	UDP-glucuronosyltransferase 1-6	CAC2716	70.1	3e-11	COG1819	pfam00201	UDPGT	UDP-glucoronosyl and UDP-glucosyl transferase.	GO:0052695|cellular glucuronidation;GO:0009813|flavonoid biosynthetic process;GO:0052696|flavonoid glucuronidation;GO:0008152|metabolic process;GO:2001030|negative regulation of cellular glucuronidation;GO:0045922|negative regulation of fatty acid metabolic process;GO:1904224|negative regulation of glucuronosyltransferase activity;GO:0042573|retinoic acid metabolic process;GO:0052697|xenobiotic g…	GO:0005783|endoplasmic reticulum;GO:0005789|endoplasmic reticulum membrane;GO:0016021|integral component of membrane;	GO:0019899|enzyme binding;GO:0015020|glucuronosyltransferase activity;GO:0046982|protein heterodimerization activity;GO:0042803|protein homodimerization activity;GO:0001972|retinoic acid binding;	K00699	UGT; glucuronosyltransferase [EC:2.4.1.17]
ENSSSCG00000036520	435	597	511	505.345	155	277	146	194.498	2.5982	1.37751	0.000180498	0.0156128	up	yes	EFNA5	protein_coding	chr2:112534950-112817478:-	gi|620952369|ref|XP_001513524.2|	1152	2e-143	PREDICTED: ephrin-A5 isoform X1 [Ornithorhynchus anatinus]	gi|982254050|ref|XM_005557480.2|	2751	0	PREDICTED: Macaca fascicularis ephrin-A5 (EFNA5), transcript variant X1, mRNA	O08543	376	1e-118	Ephrin-A5	.	.	.	.	pfam00812	Ephrin	Ephrin.	GO:0007411|axon guidance;GO:0071372|cellular response to follicle-stimulating hormone stimulus;GO:1904322|cellular response to forskolin;GO:0048668|collateral sprouting;GO:0048013|ephrin receptor signaling pathway;GO:1900025|negative regulation of substrate adhesion-dependent cell spreading;GO:0048672|positive regulation of collateral sprouting;GO:0050731|positive regulation of peptidyl-tyrosine …	GO:0005912|adherens junction;GO:0031362|anchored component of external side of plasma membrane;GO:0046658|anchored component of plasma membrane;GO:0005604|basement membrane;GO:0005901|caveola;GO:0071944|cell periphery;GO:0005886|plasma membrane;	GO:0045499|chemorepellent activity;GO:0046875|ephrin receptor binding;GO:0005169|neurotrophin TRKB receptor binding;	K05462	EFNA; ephrin-A
ENSSSCG00000036534	670	711	1177	812.12	9626	3310	4080	5788.93	0.140288	-2.83353	8.65141e-15	8.28234e-12	down	yes	MYOM3	protein_coding	chr6:81799570-81903971:-	gi|803220841|ref|XP_011970732.1|	6773	0	PREDICTED: myomesin-3 isoform X3 [Ovis aries musimon]	gi|594653516|ref|XM_007175127.1|	3703	0	PREDICTED: Balaenoptera acutorostrata scammoni myomesin 3 (MYOM3), transcript variant X1, mRNA	Q5VTT5	2447	0	Myomesin-3	.	.	.	.	pfam07679	I-set	Immunoglobulin I-set domain.	.	GO:0031430|M band;	GO:0042803|protein homodimerization activity;	.	.
ENSSSCG00000036724	13739	7623	9052	9627.88	34207	27792	18862	27277.2	0.352965	-1.5024	3.79364e-07	7.99089e-05	down	yes	CRYAB	protein_coding	chr9:39638506-39643530:-	gi|744541658|ref|XP_010984284.1|	1005	2e-133	PREDICTED: alpha-crystallin B chain [Camelus dromedarius]	gi|927176155|ref|XM_005667319.2|	761	0	PREDICTED: Sus scrofa crystallin, alpha B (CRYAB), transcript variant X2, mRNA	Q7M2W6	354	5e-122	Alpha-crystallin B chain	.	.	.	.	pfam00011	HSP20	Hsp20/alpha crystallin family.	GO:0060561|apoptotic process involved in morphogenesis;GO:0071480|cellular response to gamma radiation;GO:0002088|lens development in camera-type eye;GO:0007517|muscle organ development;GO:0043154|negative regulation of cysteine-type endopeptidase activity involved in apoptotic process;GO:0010629|negative regulation of gene expression;GO:0032387|negative regulation of intracellular transport;GO:0…	GO:0005737|cytoplasm;GO:0005829|cytosol;GO:0070062|extracellular exosome;GO:0005739|mitochondrion;GO:0043209|myelin sheath;GO:0005634|nucleus;GO:0005886|plasma membrane;GO:0030018|Z disc;	GO:0046872|metal ion binding;GO:0042803|protein homodimerization activity;GO:0005212|structural constituent of eye lens;	K09542	CRYAB; crystallin, alpha B
ENSSSCG00000036741	37	125	215	121.016	6	2	1	2.97633	40.6594	5.34552	4.4965e-08	1.31142e-05	up	yes	ENSSSCG00000036741	protein_coding	chr2:137198870-137212568:-	gi|346986283|ref|NP_001231299.1|	1361	4e-174	pituitary homeobox 1 [Sus scrofa]	gi|965800293|ref|XM_012115995.2|	1689	0	PREDICTED: Ovis aries musimon paired-like homeodomain 1 (PITX1), transcript variant X2, mRNA	P78337	521	1e-172	Pituitary homeobox 1	.	.	.	.	pfam00046	Homeobox	Homeobox domain.	GO:0009653|anatomical structure morphogenesis;GO:0014707|branchiomeric skeletal muscle development;GO:0051216|cartilage development;GO:0035116|embryonic hindlimb morphogenesis;GO:0048625|myoblast fate commitment;GO:0021983|pituitary gland development;GO:0001501|skeletal system development;	GO:0005737|cytoplasm;GO:0005730|nucleolus;GO:0005634|nucleus;GO:0005667|transcription factor complex;	GO:0000978|RNA polymerase II core promoter proximal region sequence-specific DNA binding;GO:0001085|RNA polymerase II transcription factor binding;GO:0003700|transcription factor activity, sequence-specific DNA binding;GO:0001077|transcriptional activator activity, RNA polymerase II core promoter proximal region sequence-specific binding;GO:0001190|transcriptional activator activity, RNA polymera…	K09356	PITX1; paired-like homeodomain transcription factor 1
ENSSSCG00000036758	491	502	493	480.663	268	202	143	206.927	2.32286	1.2159	2.62049e-05	0.00323987	up	yes	HSPA12A	protein_coding	chr14:126860650-127037257:-	gi|927208338|ref|XP_013839241.1|	3527	0	PREDICTED: heat shock 70 kDa protein 12A [Sus scrofa]	gi|927208337|ref|XM_013983787.1|	5703	0	PREDICTED: Sus scrofa heat shock 70kDa protein 12A (HSPA12A), mRNA	O43301	1280	0	Heat shock 70 kDa protein 12A	Cj0759	53.9	4e-06	COG0443	pfam00012	HSP70	Hsp70 protein. Hsp70 chaperones help to fold many proteins. Hsp70 assisted folding involves repeated cycles of substrate binding and release. Hsp70 activity is ATP dependent. Hsp70 proteins are made up of two regions: the amino terminus is the ATPase domain and the carboxyl terminus is the substrate binding region.	.	GO:0070062|extracellular exosome;	GO:0005524|ATP binding;	.	.
ENSSSCG00000036789	7349	4593	7839	6215.9	16219	10482	10422	12683.7	0.49007	-1.02894	0.000283418	0.0221563	down	yes	COX6A2	protein_coding	chr3:17113357-17135104:+	gi|311251232|ref|XP_003124503.1|	506	7e-57	PREDICTED: cytochrome c oxidase subunit 6A2, mitochondrial [Sus scrofa]	gi|115546100|dbj|AK237542.1|	728	0	Sus scrofa mRNA, clone:SPL010059A01, expressed in spleen	P07471	187	3e-54	Cytochrome c oxidase subunit 6A2, mitochondrial	.	.	.	.	pfam02046	COX6A	Cytochrome c oxidase subunit VIa.	.	GO:0016021|integral component of membrane;GO:0005751|mitochondrial respiratory chain complex IV;GO:0045277|respiratory chain complex IV;	GO:0004129|cytochrome-c oxidase activity;	K02266	COX6A; cytochrome c oxidase subunit 6a
ENSSSCG00000036883	4028	3547	6969	4574.4	23714	9196	11631	15211.4	0.300722	-1.7335	1.19171e-05	0.00159696	down	yes	FABP3	protein_coding	chr6:87941137-87951610:-	gi|172073181|ref|NP_001093401.1|	690	7e-82	fatty acid-binding protein, heart [Sus scrofa]	gi|52351331|gb|AY609763.1|	1131	0	Sus scrofa clone Clu_29974.scr.msk.p1.Contig1, mRNA sequence	O02772	270	2e-83	Fatty acid-binding protein, heart	.	.	.	.	pfam00061	Lipocalin	Lipocalin / cytosolic fatty-acid binding protein family. Lipocalins are transporters for small hydrophobic molecules, such as lipids, steroid hormones, bilins, and retinoids. The family also encompasses the enzyme prostaglandin D synthase (EC:5.3.99.2). Alignment subsumes both the lipocalin and fatty acid binding protein signatures from PROSITE. This is supported on structural and functional grou…	.	GO:0005737|cytoplasm;	GO:0008289|lipid binding;GO:0005215|transporter activity;	K08752	FABP3; fatty acid-binding protein 3, muscle and heart
ENSSSCG00000037016	468	276	476	382.829	1091	537	777	831.171	0.46059	-1.11844	0.000189217	0.0161217	down	yes	ID1	protein_coding	chr17:35316620-35322100:+	gi|347659011|ref|NP_001231629.1|	675	1e-77	DNA-binding protein inhibitor ID-1 [Sus scrofa]	gi|371912941|dbj|AK392598.1|	896	0	Sus scrofa mRNA, clone: HTMT10088H04, expressed in hypothalamus	P41134	238	6e-70	DNA-binding protein inhibitor ID-1	.	.	.	.	pfam00010	HLH	Helix-loop-helix DNA-binding domain.	GO:0001525|angiogenesis;GO:0043534|blood vessel endothelial cell migration;GO:0048514|blood vessel morphogenesis;GO:0030509|BMP signaling pathway;GO:0007420|brain development;GO:0036164|cell-abiotic substrate adhesion;GO:1903351|cellular response to dopamine;GO:0071364|cellular response to epidermal growth factor stimulus;GO:1990090|cellular response to nerve growth factor stimulus;GO:1901653|cel…	GO:0005813|centrosome;GO:0005794|Golgi apparatus;GO:0005654|nucleoplasm;GO:0005634|nucleus;	GO:0003700|transcription factor activity, sequence-specific DNA binding;	K04680	ID1; DNA-binding protein inhibitor ID1
ENSSSCG00000037140	1	9	16	8.3676	269	26	116	141.925	0.0589579	-4.08417	9.88333e-05	0.00977547	down	yes	SBK3	protein_coding	chr6:59678268-59684286:-	gi|602715807|ref|XP_007468103.1|	1251	2e-158	PREDICTED: uncharacterized serine/threonine-protein kinase SBK3 [Lipotes vexillifer]	gi|927143601|ref|XM_013998815.1|	2114	0	PREDICTED: Sus scrofa SH3 domain binding kinase family, member 3 (SBK3), mRNA	P0C264	432	4e-140	Uncharacterized serine/threonine-protein kinase SBK3	.	.	.	.	pfam00069	Pkinase	Protein kinase domain.	.	.	GO:0005524|ATP binding;GO:0004674|protein serine/threonine kinase activity;	K08858	SBK; serine/threonine-protein kinase SBK [EC:2.7.11.1]
ENSSSCG00000037206	229	177	292	220.44	634	357	351	457.059	0.482301	-1.05199	0.000806863	0.0498786	down	yes	ENSSSCG00000037206	protein_coding	chr1:229768962-229849140:-	gi|119582998|gb|EAW62594.1|	1144	4e-152	chromosome 9 open reading frame 65 [Homo sapiens]	gi|593765502|ref|XM_007121238.1|	680	0	PREDICTED: Physeter catodon protein prune homolog 2-like (LOC102976184), mRNA	Q8WUY3	438	3e-135	Protein prune homolog 2	YHR201c	52	2e-06	COG1227	pfam01368	DHH	DHH family. It is predicted that this family of proteins all perform a phosphoesterase function. It included the single stranded DNA exonuclease RecJ.	GO:0006915|apoptotic process;	GO:0005737|cytoplasm;	GO:0046872|metal ion binding;GO:0016462|pyrophosphatase activity;	K18449	PRUNE2, BMCC1; prune homolog 2
ENSSSCG00000037487	1480	2030	1774	1729.17	858	760	547	733.025	2.35895	1.23814	1.35301e-06	0.00024236	up	yes	ENSSSCG00000037487	protein_coding	chr12:20015321-20024890:-	gi|594658962|ref|XP_007177785.1|	3453	0	PREDICTED: membrane primary amine oxidase-like [Balaenoptera acutorostrata scammoni]	gi|927195265|ref|XM_003131392.4|	1958	0	PREDICTED: Sus scrofa membrane primary amine oxidase (LOC100520329), transcript variant X1, mRNA	Q9TTK6	1291	0	Membrane primary amine oxidase	mll6250	137	4e-33	COG3733	pfam01179	Cu_amine_oxid	Copper amine oxidase, enzyme domain. Copper amine oxidases are a ubiquitous and novel group of quinoenzymes that catalyse the oxidative deamination of primary amines to the corresponding aldehydes, with concomitant reduction of molecular oxygen to hydrogen peroxide. The enzymes are dimers of identical 70-90 kDa subunits, each of which contains a single copper ion and a covalently bound cofactor f…	GO:0009308|amine metabolic process;GO:0007155|cell adhesion;	GO:0009986|cell surface;GO:0016021|integral component of membrane;GO:0005886|plasma membrane;	GO:0052595|aliphatic-amine oxidase activity;GO:0052594|aminoacetone:oxygen oxidoreductase(deaminating) activity;GO:0005507|copper ion binding;GO:0052596|phenethylamine:oxygen oxidoreductase (deaminating) activity;GO:0008131|primary amine oxidase activity;GO:0048038|quinone binding;GO:0052593|tryptamine:oxygen oxidoreductase (deaminating) activity;	K00276	AOC3, AOC2, tynA; primary-amine oxidase [EC:1.4.3.21]
ENSSSCG00000037646	1215	897	1211	1055.4	2903	2345	1283	2184.59	0.483111	-1.04957	7.59779e-05	0.00793844	down	yes	DNAJA4	protein_coding	chr7:47656548-47675145:-	gi|880880835|ref|XP_005069613.2|	1947	0	PREDICTED: dnaJ homolog subfamily A member 4 [Mesocricetus auratus]	gi|47523737|ref|NM_214339.1|	2940	0	Sus scrofa DnaJ (Hsp40) homolog, subfamily A, member 4 (DNAJA4), mRNA	Q8WW22	683	0	DnaJ homolog subfamily A member 4	YNL064c	182	3e-48	COG0484	pfam00226	DnaJ	DnaJ domain. DnaJ domains (J-domains) are associated with hsp70 heat-shock system and it is thought that this domain mediates the interaction. DnaJ-domain is therefore part of a chaperone (protein folding) system. The T-antigens, although not in Prosite are confirmed as DnaJ containing domains from literature.	GO:0090084|negative regulation of inclusion body assembly;GO:0042026|protein refolding;GO:0009408|response to heat;	GO:0005829|cytosol;GO:0016020|membrane;	GO:0005524|ATP binding;GO:0051087|chaperone binding;GO:0046872|metal ion binding;GO:0051082|unfolded protein binding;	K09505	DNAJA4; DnaJ homolog subfamily A member 4
ENSSSCG00000037706	1025	1947	1409	1455.9	540	683	458	569.992	2.55425	1.3529	5.03056e-07	0.000100386	up	yes	PRKAR2B	protein_coding	chr9:106851125-106957515:+	gi|472385225|ref|XP_004411976.1|	2074	0	PREDICTED: cAMP-dependent protein kinase type II-beta regulatory subunit [Odobenus rosmarus divergens]	gi|371921643|dbj|AK390717.1|	2095	0	Sus scrofa mRNA, clone: BKFL10054H05, expressed in backfat	P31322	570	0	cAMP-dependent protein kinase type II-beta regulatory subunit	YIL033c	210	2e-58	COG0664	pfam00027	cNMP_binding	Cyclic nucleotide-binding domain.	.	GO:0005952|cAMP-dependent protein kinase complex;GO:0005737|cytoplasm;GO:0005886|plasma membrane;	GO:0030552|cAMP binding;GO:0008603|cAMP-dependent protein kinase regulator activity;	K04739	PRKAR; cAMP-dependent protein kinase regulator
ENSSSCG00000037762	261	1152	1662	998.722	245	325	235	274.095	3.64371	1.86541	2.5046e-11	1.32505e-08	up	yes	TBX1	protein_coding	chr14:51289315-51297209:+	gi|755780324|ref|XP_011286216.1|	1377	2e-177	PREDICTED: T-box transcription factor TBX1 [Felis catus]	gi|829825295|ref|XM_012776587.1|	1285	0	PREDICTED: Microcebus murinus T-box 1 (TBX1), mRNA	P70323	505	2e-167	T-box transcription factor TBX1	.	.	.	.	pfam00907	T-box	T-box. The T-box encodes a 180 amino acid domain that binds to DNA. Genes encoding T-box proteins are found in a wide range of animals, but not in other kingdoms such as plants. Family members are all thought to bind to the DNA consensus sequence TCACACCT. they are found exclusively in the nucleus, and perform DNA-binding and transcriptional activation/repression roles. They are generally require…	GO:0001525|angiogenesis;GO:0009952|anterior/posterior pattern specification;GO:0035909|aorta morphogenesis;GO:0048844|artery morphogenesis;GO:0001568|blood vessel development;GO:0048514|blood vessel morphogenesis;GO:0001974|blood vessel remodeling;GO:0001708|cell fate specification;GO:0008283|cell proliferation;GO:0044344|cellular response to fibroblast growth factor stimulus;GO:0071300|cellular …	GO:0005634|nucleus;	GO:0042803|protein homodimerization activity;GO:0001162|RNA polymerase II intronic transcription regulatory region sequence-specific DNA binding;GO:0043565|sequence-specific DNA binding;GO:0001228|transcriptional activator activity, RNA polymerase II transcription regulatory region sequence-specific binding;	K10175	TBX1; T-box protein 1
ENSSSCG00000037918	1250	1843	1251	1437.59	506	560	273	447.308	3.21387	1.68431	4.64256e-07	9.60124e-05	up	yes	ADIRF	protein_coding	chr14:87928820-87930854:+	gi|343488453|ref|NP_001230432.1|	208	7e-20	adipose specific 2 [Sus scrofa]	gi|927206982|ref|XM_003133100.4|	220	3e-110	PREDICTED: Sus scrofa adipogenesis regulatory factor (LOC100517243), mRNA	Q15847	78.6	6e-19	Adipogenesis regulatory factor	.	.	.	.	pfam00251	Glyco_hydro_32N	Glycosyl hydrolases family 32 N-terminal domain. This domain corresponds to the N-terminal domain of glycosyl hydrolase family 32 which forms a five bladed beta propeller structure.	GO:0030154|cell differentiation;GO:0072719|cellular response to cisplatin;GO:0071478|cellular response to radiation;GO:0045600|positive regulation of fat cell differentiation;GO:0045944|positive regulation of transcription from RNA polymerase II promoter;GO:2001023|regulation of response to drug;GO:0006351|transcription, DNA-templated;	GO:0005737|cytoplasm;GO:0070062|extracellular exosome;GO:0005654|nucleoplasm;GO:0005634|nucleus;	.	.	.
ENSSSCG00000038044	479	672	569	563.856	187	240	82	168.066	3.35497	1.7463	0.000160011	0.0142659	up	yes	GYG2	protein_coding	chrX:52171-89409:+	gi|560931259|ref|XP_006191763.1|	1739	0	PREDICTED: glycogenin-2 isoform X1 [Camelus ferus]	gi|593747064|ref|XM_007128769.1|	726	0	PREDICTED: Physeter catodon glycogenin 2 (GYG2), transcript variant X1, mRNA	O15488	496	2e-170	Glycogenin-2	.	.	.	.	pfam01501	Glyco_transf_8	Glycosyl transferase family 8. This family includes enzymes that transfer sugar residues to donor molecules. Members of this family are involved in lipopolysaccharide biosynthesis and glycogen synthesis. This family includes Lipopolysaccharide galactosyltransferase, lipopolysaccharide glucosyltransferase 1, and glycogenin glucosyltransferase.	GO:0005978|glycogen biosynthetic process;GO:0005980|glycogen catabolic process;	GO:0005829|cytosol;GO:0043202|lysosomal lumen;	GO:0008466|glycogenin glucosyltransferase activity;	K00750	GYG1, GYG2; glycogenin glucosyltransferase [EC:2.4.1.186]
ENSSSCG00000038627	187	379	173	250.279	29	50	17	31.7295	7.8879	2.97964	1.36195e-07	3.31482e-05	up	yes	ADAMTS18	protein_coding	chr6:10488573-10650626:+	gi|594669404|ref|XP_007182700.1|	5667	0	PREDICTED: A disintegrin and metalloproteinase with thrombospondin motifs 18 [Balaenoptera acutorostrata scammoni]	gi|466060007|ref|XM_004280125.1|	2815	0	PREDICTED: Orcinus orca ADAM metallopeptidase with thrombospondin type 1 motif, 18 (ADAMTS18), mRNA	Q8TE60	2106	0	A disintegrin and metalloproteinase with thrombospondin motifs 18	.	.	.	.	pfam05986	ADAM_spacer1	ADAM-TS Spacer 1. This family represents the Spacer-1 region from the ADAM-TS family of metalloproteinases.	GO:0001654|eye development;GO:0090331|negative regulation of platelet aggregation;	GO:0005578|proteinaceous extracellular matrix;	GO:0004222|metalloendopeptidase activity;GO:0008270|zinc ion binding;	K08632	ADAMTS18; a disintegrin and metalloproteinase with thrombospondin motifs 18 [EC:3.4.24.-]
ENSSSCG00000038801	682	624	679	638.068	212	389	270	297.07	2.14787	1.10291	0.000246637	0.0200384	up	yes	NPNT	protein_coding	chr8:115779839-115861137:-	gi|926693477|ref|XP_013819932.1|	2686	0	PREDICTED: nephronectin isoform X1 [Capra hircus]	gi|926693478|ref|XM_013964479.1|	2870	0	PREDICTED: Capra hircus nephronectin (NPNT), transcript variant X2, mRNA	Q6UXI9	909	0	Nephronectin	.	.	.	.	pfam00629	MAM	MAM domain. An extracellular domain found in many receptors.	GO:0001658|branching involved in ureteric bud morphogenesis;GO:0033631|cell-cell adhesion mediated by integrin;GO:0007160|cell-matrix adhesion;GO:0071356|cellular response to tumor necrosis factor;GO:0045184|establishment of protein localization;GO:0030198|extracellular matrix organization;GO:0097195|pilomotor reflex;GO:0010694|positive regulation of alkaline phosphatase activity;GO:0010811|posit…	GO:0005604|basement membrane;GO:0070062|extracellular exosome;GO:0005576|extracellular region;GO:0034678|integrin alpha8-beta1 complex;GO:0005578|proteinaceous extracellular matrix;GO:0030485|smooth muscle contractile fiber;	GO:0005509|calcium ion binding;GO:0005178|integrin binding;	K06824	NPNT; nephronectin
ENSSSCG00000039009	266	174	352	247.748	778	449	410	556.034	0.445563	-1.1663	0.000160537	0.0142659	down	yes	ENSSSCG00000039009	protein_coding	chr1:229588344-229623678:-	gi|927098357|ref|XP_013849081.1|	1499	0	PREDICTED: LOW QUALITY PROTEIN: protein prune homolog 2 [Sus scrofa]	gi|927098356|ref|XM_013993627.1|	789	0	PREDICTED: Sus scrofa prune homolog 2 (Drosophila) (PRUNE2), mRNA	Q5R4Q8	561	0	Protein prune homolog 2	.	.	.	.	pfam12496	BNIP2	Bcl2-/adenovirus E1B nineteen kDa-interacting protein 2. This domain family is found in eukaryotes, and is typically between 119 and 133 amino acids in length. There is a conserved HGGY sequence motif. This family is Bcl2-/adenovirus E1B nineteen kDa-interacting protein 2. It interacts with pro- and anti- apoptotic molecules in the cell.	GO:0006915|apoptotic process;	GO:0005737|cytoplasm;	.	K18449	PRUNE2, BMCC1; prune homolog 2
ENSSSCG00000039103	14180	37440	23354	25261	5571	8093	2749	5421.04	4.65981	2.22027	5.75702e-05	0.00620694	up	yes	ADIPOQ	protein_coding	chr13:124633684-124648055:+	gi|46520143|gb|AAT00459.1|	1206	5e-151	adiponectin [Sus scrofa]	gi|288780024|dbj|AK349759.1|	2733	0	Sus scrofa mRNA, clone:SKNB10043F10, expressed in skin	Q3Y5Z3	398	2e-126	Adiponectin	.	.	.	.	pfam00386	C1q	C1q domain. C1q is a subunit of the C1 enzyme complex that activates the serum complement system.	GO:0050873|brown fat cell differentiation;GO:0035690|cellular response to drug;GO:0032869|cellular response to insulin stimulus;GO:0070994|detection of oxidative stress;GO:0006635|fatty acid beta-oxidation;GO:0019395|fatty acid oxidation;GO:0042593|glucose homeostasis;GO:0006006|glucose metabolic process;GO:0034383|low-density lipoprotein particle clearance;GO:0045776|negative regulation of blood…	GO:0005623|cell;GO:0071944|cell periphery;GO:0009986|cell surface;GO:0005581|collagen trimer;GO:0005783|endoplasmic reticulum;GO:0070062|extracellular exosome;GO:0005615|extracellular space;GO:0048471|perinuclear region of cytoplasm;	GO:0005179|hormone activity;GO:0005102|receptor binding;GO:0033691|sialic acid binding;	K07296	ACDC; adiponectin
ENSSSCG00000039506	1401	321	979	824.286	22055	7446	6994	12286.6	0.0670883	-3.89779	2.20634e-07	5.06094e-05	down	yes	ENSSSCG00000039506	protein_coding	chr5:21554351-21558992:+	gi|194037529|ref|XP_001929233.1|	866	7e-112	PREDICTED: myosin light chain 6B [Sus scrofa]	gi|545825962|ref|XM_003126266.2|	1222	0	PREDICTED: Sus scrofa myosin light chain 6B-like (LOC100520244), mRNA	P14649	311	5e-105	Myosin light chain 6B	SPAC3A12.14	109	1e-27	COG5126	pfam13499	EF-hand_7	EF-hand domain pair.	GO:0006936|muscle contraction;GO:0030049|muscle filament sliding;GO:0007519|skeletal muscle tissue development;	GO:0005829|cytosol;GO:0070062|extracellular exosome;GO:0005859|muscle myosin complex;GO:0016459|myosin complex;GO:0016461|unconventional myosin complex;	GO:0005509|calcium ion binding;GO:0003774|motor activity;GO:0008307|structural constituent of muscle;	K12751	MYL6; myosin light chain 6
ENSSSCG00000039556	93	66	105	83.3422	25	16	22	21.8574	3.81299	1.93092	3.49348e-05	0.0040228	up	yes	KCNQ1	protein_coding	chr2:1675304-1989503:+	gi|955073740|ref|NP_001304188.1|	2890	0	potassium channel, voltage gated KQT-like subfamily Q, member 1 [Equus caballus]	gi|821405709|ref|XM_004278064.2|	1767	0	PREDICTED: Orcinus orca potassium channel, voltage gated KQT-like subfamily Q, member 1 (KCNQ1), mRNA	O70344	368	4e-110	Potassium voltage-gated channel subfamily KQT member 1	VCA0194	69.7	7e-12	COG1226	pfam03520	KCNQ_channel	KCNQ voltage-gated potassium channel. This family matches to the C-terminal tail of KCNQ type potassium channels.	GO:0086014|atrial cardiac muscle cell action potential;GO:0061337|cardiac conduction;GO:0060048|cardiac muscle contraction;GO:0072358|cardiovascular system development;GO:0071320|cellular response to cAMP;GO:0035690|cellular response to drug;GO:0071872|cellular response to epinephrine stimulus;GO:0016458|gene silencing;GO:0048839|inner ear development;GO:0050892|intestinal absorption;GO:0086011|m…	GO:0016323|basolateral plasma membrane;GO:0005737|cytoplasm;GO:0030659|cytoplasmic vesicle membrane;GO:0005769|early endosome;GO:0005783|endoplasmic reticulum;GO:0034702|ion channel complex;GO:0005770|late endosome;GO:0005764|lysosome;GO:0045121|membrane raft;GO:0005886|plasma membrane;GO:0008076|voltage-gated potassium channel complex;	GO:0005516|calmodulin binding;GO:0005251|delayed rectifier potassium channel activity;GO:0044325|ion channel binding;GO:0015271|outward rectifier potassium channel activity;GO:0005546|phosphatidylinositol-4,5-bisphosphate binding;GO:0034236|protein kinase A catalytic subunit binding;GO:0034237|protein kinase A regulatory subunit binding;GO:0008157|protein phosphatase 1 binding;GO:0097110|scaffold…	K04926	KCNQ1; potassium voltage-gated channel KQT-like subfamily member 1
ENSSSCG00000039710	13819	11403	14739	12741.1	169288	76069	78114	109873	0.115962	-3.10828	2.06938e-12	1.42655e-09	down	yes	MYL2	protein_coding	chr14:32202466-32213672:-	gi|47523262|ref|NP_998956.1|	865	3e-104	myosin regulatory light chain 2, ventricular/cardiac muscle isoform [Sus scrofa]	gi|927204804|ref|XM_005670649.2|	631	0	PREDICTED: Sus scrofa myosin, light chain 2, regulatory, cardiac, slow (MYL2), transcript variant X1, mRNA	P10916	329	7e-103	Myosin regulatory light chain 2, ventricular/cardiac muscle isoform	ECU03g1570	100	1e-22	COG5126	pfam13405	EF-hand_6	EF-hand domain.	GO:0060048|cardiac muscle contraction;GO:0055003|cardiac myofibril assembly;GO:0060047|heart contraction;GO:0007507|heart development;GO:0042694|muscle cell fate specification;GO:0048747|muscle fiber development;GO:0030049|muscle filament sliding;GO:0030308|negative regulation of cell growth;GO:0098735|positive regulation of the force of heart contraction;GO:0009791|post-embryonic development;GO:…	GO:0031672|A band;GO:0005856|cytoskeleton;GO:0005829|cytosol;GO:0030016|myofibril;GO:0016459|myosin complex;GO:0030017|sarcomere;	GO:0003785|actin monomer binding;GO:0005509|calcium ion binding;GO:0032036|myosin heavy chain binding;GO:0008307|structural constituent of muscle;	K10351	MYL2; myosin regulatory light chain 2
ENSSSCG00000039797	598	869	491	651.723	167	273	99	178.523	3.65064	1.86815	0.000330485	0.0245722	up	yes	APCDD1	protein_coding	chr6:97992233-98027373:-	gi|593743642|ref|XP_007127222.1|	2462	0	PREDICTED: protein APCDD1 isoform X1 [Physeter catodon]	gi|593743645|ref|XM_007127162.1|	1288	0	PREDICTED: Physeter catodon adenomatosis polyposis coli down-regulated 1 (APCDD1), transcript variant X3, mRNA	Q8J025	899	0	Protein APCDD1	.	.	.	.	pfam14921	APCDDC	Adenomatosis polyposis coli down-regulated 1. The domain is duplicated in most members of this family. APCDD is directly regulated by the beta-catenin/Tcf complex, and its elevated expression promotes proliferation of colonic epithelial cells in vitro and in vivo. APCDD1 has an N-terminal signal-peptide and a C-terminal transmembrane region. The domain is rich in cysteines, there being up to 12 s…	GO:0043615|astrocyte cell migration;GO:0001942|hair follicle development;GO:0030178|negative regulation of Wnt signaling pathway;GO:0016055|Wnt signaling pathway;	GO:0005887|integral component of plasma membrane;	GO:0017147|Wnt-protein binding;	.	.
ENSSSCG00000039823	1	0	0	0.298352	7	13	10	10.2878	0.0290007	-5.10777	0.00052773	0.0355229	down	yes	ENSSSCG00000039823	protein_coding	chr1:218676232-218944664:+	gi|743743248|ref|XP_010966192.1|	2276	0	PREDICTED: histone-arginine methyltransferase CARM1-like isoform X1 [Camelus bactrianus]	gi|664706063|ref|XM_008543957.1|	1195	0	PREDICTED: Equus przewalskii histone-arginine methyltransferase CARM1-like (LOC103567316), mRNA	Q5XK84	669	0	Histone-arginine methyltransferase CARM1	YBR034c	189	2e-52	COG0500	pfam11531	CARM1	Coactivator-associated arginine methyltransferase 1 N terminal. CARM1 is an arginine methyltransferase which methylates a variety of different proteins and plays a role in gene expression. This is the N terminal domain of the protein which has a PH domain, normally present to regulate protein-protein interactions.A molecular switch is also present on the N terminal domain.	GO:0034969|histone arginine methylation;GO:0034971|histone H3-R17 methylation;GO:0033146|regulation of intracellular estrogen receptor signaling pathway;GO:0006355|regulation of transcription, DNA-templated;GO:0006351|transcription, DNA-templated;	GO:0005829|cytosol;GO:0005634|nucleus;	GO:0042054|histone methyltransferase activity;GO:0035642|histone methyltransferase activity (H3-R17 specific);GO:0030374|ligand-dependent nuclear receptor transcription coactivator activity;GO:0070577|lysine-acetylated histone binding;GO:0016274|protein-arginine N-methyltransferase activity;GO:0035242|protein-arginine omega-N asymmetric methyltransferase activity;GO:0003713|transcription coactiva…	K05931	CARM1, PRMT4; histone-arginine methyltransferase CARM1 [EC:2.1.1.125]
ENSSSCG00000039986	20	10	10	12.6759	182	42	27	83.167	0.152415	-2.71393	3.26412e-06	0.000512107	down	yes	RGS8	protein_coding	chr9:123925273-124047379:-	gi|355558960|gb|EHH15740.1|	964	3e-116	hypothetical protein EGK_01872, partial [Macaca mulatta]	gi|927182444|ref|XM_003357571.3|	5768	0	PREDICTED: Sus scrofa regulator of G-protein signaling 8 (RGS8), transcript variant X1, mRNA	P49804	335	2e-103	Regulator of G-protein signaling 8	.	.	.	.	pfam00615	RGS	Regulator of G protein signaling domain. RGS family members are GTPase-activating proteins for heterotrimeric G-protein alpha-subunits.	GO:0007213|G-protein coupled acetylcholine receptor signaling pathway;GO:0009968|negative regulation of signal transduction;GO:0043547|positive regulation of GTPase activity;GO:0060159|regulation of dopamine receptor signaling pathway;	GO:0005737|cytoplasm;GO:0030425|dendrite;GO:0031234|extrinsic component of cytoplasmic side of plasma membrane;GO:0032809|neuronal cell body membrane;GO:0005634|nucleus;GO:0043204|perikaryon;	GO:0001965|G-protein alpha-subunit binding;GO:0005096|GTPase activator activity;	K16449	RGS; regulator of G-protein signaling
ENSSSCG00000040146	1	0	2	0.87872	23	8	23	19.1189	0.0459608	-4.44345	3.45191e-05	0.00400651	down	yes	ENSSSCG00000040146	protein_coding	chr13:29674384-29679064:-	gi|927199313|ref|XP_013837039.1|	1401	0	PREDICTED: serine protease 45-like [Sus scrofa]	gi|288783293|dbj|AK345108.1|	1241	0	Sus scrofa mRNA, clone:ITT010059H07, expressed in small intestine	A2VE36	461	5e-151	Serine protease 45	VC1649	89.4	2e-17	COG5640	pfam00089	Trypsin	Trypsin.	.	GO:0005576|extracellular region;	GO:0004252|serine-type endopeptidase activity;	.	.
ENSSSCG00000040337	2401	4118	2501	3009.82	803	905	493	738.633	4.07485	2.02675	1.28908e-14	1.17301e-11	up	yes	ENSSSCG00000040337	protein_coding	chr6:147177031-147257814:-	gi|594070184|ref|XP_006058980.1|	1331	1e-163	PREDICTED: adenylate kinase 4, mitochondrial [Bubalus bubalis]	gi|322487378|emb|FN673745.1|	5780	0	Sus scrofa BAC clone KNP_466E2	Q0VCP1	353	4e-116	Adenylate kinase 4, mitochondrial	YER170w	167	1e-44	COG0563	pfam00406	ADK	Adenylate kinase.	GO:0006172|ADP biosynthetic process;GO:0046033|AMP metabolic process;GO:0046034|ATP metabolic process;GO:0046039|GTP metabolic process;GO:0006165|nucleoside diphosphate phosphorylation;GO:0009142|nucleoside triphosphate biosynthetic process;	GO:0070062|extracellular exosome;GO:0005759|mitochondrial matrix;	GO:0004017|adenylate kinase activity;GO:0005524|ATP binding;GO:0005525|GTP binding;GO:0004550|nucleoside diphosphate kinase activity;GO:0046899|nucleoside triphosphate adenylate kinase activity;	K00939	adk, AK; adenylate kinase [EC:2.7.4.3]
ENSSSCG00000040348	197	356	342	293.547	144	133	88	123.206	2.38258	1.25252	0.000330524	0.0245722	up	yes	LIN7A	protein_coding	chr5:100537883-100686706:+	gi|350584725|ref|XP_003126793.3|	991	5e-119	PREDICTED: protein lin-7 homolog A isoform X1 [Sus scrofa]	gi|594695610|ref|XM_007194953.1|	2515	0	PREDICTED: Balaenoptera acutorostrata scammoni lin-7 homolog A (C. elegans) (LIN7A), transcript variant X3, mRNA	Q8JZS0	381	2e-126	Protein lin-7 homolog A	.	.	.	.	pfam00595	PDZ	PDZ domain (Also known as DHR or GLGF). PDZ domains are found in diverse signaling proteins.	GO:0006887|exocytosis;GO:0048839|inner ear development;GO:0045199|maintenance of epithelial cell apical/basal polarity;GO:0007269|neurotransmitter secretion;GO:1903361|protein localization to basolateral plasma membrane;GO:0015031|protein transport;GO:0048489|synaptic vesicle transport;	GO:0016323|basolateral plasma membrane;GO:0005923|bicellular tight junction;GO:0005911|cell-cell junction;GO:0070062|extracellular exosome;GO:0016020|membrane;GO:0043005|neuron projection;GO:0014069|postsynaptic density;GO:0045211|postsynaptic membrane;GO:0098793|presynapse;GO:0045202|synapse;	GO:0097016|L27 domain binding;	.	.
ENSSSCG00000040411	1183	2072	1721	1641.17	447	544	420	481.417	3.40904	1.76936	1.1625e-11	6.95942e-09	up	yes	CCDC69	protein_coding	chr16:71778420-71820841:+	gi|350594496|ref|XP_003134191.3|	1339	9e-170	PREDICTED: coiled-coil domain-containing protein 69 isoform X3 [Sus scrofa]	gi|927213380|ref|XM_003134143.5|	4156	0	PREDICTED: Sus scrofa coiled-coil domain containing 69 (CCDC69), transcript variant X3, mRNA	A6QNP9	348	8e-108	Coiled-coil domain-containing protein 69	.	.	.	.	pfam08614	ATG16	Autophagy protein 16 (ATG16). Autophagy is a ubiquitous intracellular degradation system for eukaryotic cells. During autophagy, cytoplasmic components are enclosed in autophagosomes and delivered to lysosomes/vacuoles. ATG16 (also known as Apg16) has been shown to be bind to Apg5 and is required for the function of the Apg12p-Apg5p conjugate in the yeast autophagy pathway.	GO:0051601|exocyst localization;GO:0006887|exocytosis;	GO:0000145|exocyst;	GO:0000149|SNARE binding;	.	.
ENSSSCG00000040464	156	206	651	313.877	26	10	17	18.3379	17.1163	4.0973	7.64468e-13	5.60996e-10	up	yes	LEP	protein_coding	chr18:20106179-20123451:-	gi|741924363|ref|XP_010802755.1|	829	5e-99	PREDICTED: leptin isoform X1 [Bos taurus]	gi|4885043|gb|AF026976.2|AF026976	3092	0	Sus scrofa leptin (ob) mRNA, complete cds	Q29406	306	1e-94	Leptin	.	.	.	.	pfam02024	Leptin	Leptin.	GO:1990051|activation of protein kinase C activity;GO:0060612|adipose tissue development;GO:0008343|adult feeding behavior;GO:0001525|angiogenesis;GO:0008206|bile acid metabolic process;GO:0044320|cellular response to leptin stimulus;GO:0021954|central nervous system neuron development;GO:0008203|cholesterol metabolic process;GO:0042755|eating behavior;GO:0006112|energy reserve metabolic process;…	GO:0005737|cytoplasm;GO:0005615|extracellular space;	GO:0005179|hormone activity;GO:0051428|peptide hormone receptor binding;	K05424	LEP; leptin
ENSSSCG00000040513	608	437	537	503.593	71	166	102	115.169	4.37265	2.12851	4.44343e-08	1.31142e-05	up	yes	AQP3	protein_coding	chr10:33045247-33053995:+	gi|158819036|ref|NP_001103642.1|	1514	0	aquaporin-3 [Sus scrofa]	gi|115550950|dbj|AK238811.1|	1723	0	Sus scrofa mRNA, clone:THY010033C06, expressed in thymus	A9Y006	473	1e-159	Aquaporin-3	SPAC977.17_2	177	1e-47	COG0580	pfam00230	MIP	Major intrinsic protein. MIP (Major Intrinsic Protein) family proteins exhibit essentially two distinct types of channel properties: (1) specific water transport by the aquaporins, and (2) small neutral solutes transport, such as glycerol by the glycerol facilitators.	GO:0034219|carbohydrate transmembrane transport;GO:0009992|cellular water homeostasis;GO:0034220|ion transmembrane transport;GO:0071918|urea transmembrane transport;	GO:0005887|integral component of plasma membrane;	GO:0015254|glycerol channel activity;GO:0015204|urea transmembrane transporter activity;GO:0015250|water channel activity;	K09876	AQP3; aquaporin-3
ENSSSCG00000040557	133	69	258	140.817	38	49	56	49.8344	2.82569	1.4986	0.000305863	0.0231165	up	yes	SERTM1	protein_coding	chr11:12576596-12600660:+	gi|545854562|ref|XP_005668400.1|	391	2e-40	PREDICTED: serine-rich and transmembrane domain-containing protein 1 isoform X2 [Sus scrofa]	gi|927189227|ref|XM_005668343.2|	1883	0	PREDICTED: Sus scrofa serine-rich and transmembrane domain containing 1 (SERTM1), transcript variant X2, mRNA	A2A2V5	129	7e-33	Serine-rich and transmembrane domain-containing protein 1	.	.	.	.	pfam02622	DUF179	Uncharacterized ACR, COG1678.	.	GO:0016021|integral component of membrane;	.	.	.
ENSSSCG00000040681	4331	11682	7466	7906.01	1836	3252	1475	2193.87	3.60368	1.84947	7.60728e-05	0.00793844	up	yes	FABP4	protein_coding	chr4:55096228-55101209:+	gi|532037989|ref|XP_005361868.1|	698	4e-88	PREDICTED: myelin P2 protein [Microtus ochrogaster]	gi|257467616|ref|NM_001002817.1|	871	0	Sus scrofa fatty acid binding protein 4, adipocyte (FABP4), mRNA	O97788	268	2e-88	Fatty acid-binding protein, adipocyte	.	.	.	.	pfam00061	Lipocalin	Lipocalin / cytosolic fatty-acid binding protein family. Lipocalins are transporters for small hydrophobic molecules, such as lipids, steroid hormones, bilins, and retinoids. The family also encompasses the enzyme prostaglandin D synthase (EC:5.3.99.2). Alignment subsumes both the lipocalin and fatty acid binding protein signatures from PROSITE. This is supported on structural and functional grou…	GO:0050727|regulation of inflammatory response;	GO:0005737|cytoplasm;GO:0005634|nucleus;	GO:0005504|fatty acid binding;GO:0005215|transporter activity;	K08753	FABP4, aP2; fatty acid-binding protein 4, adipocyte
